# Supplementary material for: Genome-wide association study reveals the genetic architecture of flowering time in rapeseed (Brassica napus L.)
Source: DNA Res. 2015 Dec 10;23(1):43–52. doi: 10.1093/dnares/dsv035 (PMC4755526; doi:10.1093/dnares/dsv035)
Supplement: Supplementary Data [file supp_dsv035_dsv035supp_table1.xls]

## Sheet: Sheet1
Supplementary table S1. List of rapeseed accssions used for association mapping.
Code	Inbred lines/Cultivars	Country	Type	Subpopulation assignment a
1	SWU20	China	Semi-winter OSR	P2
2	SWU23	China	Semi-winter OSR	P2
3	SWU26	China	Semi-winter OSR	P2
4	SWU27	China	Semi-winter OSR	P2
5	SWU28	China	Semi-winter OSR	P2
6	SWU29	China	Semi-winter OSR	P2
7	SWU30	China	Semi-winter OSR	P2
8	SWU31	China	Semi-winter OSR	P2
9	SWU32	China	Semi-winter OSR	P2
10	SWU34	China	Semi-winter OSR	P2
11	SWU38	China	Semi-winter OSR	P2
12	SWU40	China	Semi-winter OSR	P2
13	SWU42	China	Semi-winter OSR	P2
14	SWU43	China	Semi-winter OSR	P2
15	SWU44	China	Semi-winter OSR	P2
16	SWU45	China	Semi-winter OSR	P2
17	SWU46	China	Semi-winter OSR	P2
18	SWU47	China	Semi-winter OSR	P2
19	SWU48	China	Semi-winter OSR	P2
20	SWU52	China	Semi-winter OSR	P2
21	SWU53	China	Semi-winter OSR	P2
22	SWU56	China	Semi-winter OSR	P2
23	SWU59	China	Semi-winter OSR	P2
24	SWU65	China	Semi-winter OSR	P2
25	SWU82	China	Semi-winter OSR	P2
26	SWU83	China	Semi-winter OSR	P2
27	SWU92	China	Semi-winter OSR	P2
28	SWU101	China	Semi-winter OSR	P2
29	SWU106	China	Semi-winter OSR	P2
30	SWU108	China	Semi-winter OSR	P2
31	Chuanyou20	China	Semi-winter OSR	P2
32	Chuanyou18	China	Semi-winter OSR	P2
33	CY12NY-7	China	Semi-winter OSR	P2
34	CY12Q95406	China	Semi-winter OSR	P2
35	CY12Q8-7	China	Semi-winter OSR	P2
36	CY12QSZ06	China	Semi-winter OSR	P2
37	CY12QCWH-1	China	Semi-winter OSR	P2
38	CY12Q95108	China	Semi-winter OSR	P2
39	CY12Q21535-N3	China	Semi-winter OSR	P2
40	CY12PXW-4	China	Semi-winter OSR	P2
41	CY12PXW-6	China	Semi-winter OSR	P2
42	CY12PXW-9	China	Semi-winter OSR	P2
43	CY13PXW-17	China	Semi-winter OSR	P2
44	CY14PXW-18	China	Semi-winter OSR	P2
45	CY15PXW-31	China	Semi-winter OSR	P2
46	CY16PXW-35	China	Semi-winter OSR	P2
47	CY17PXW-58	China	Semi-winter OSR	P2
48	CY18PXW-62	China	Semi-winter OSR	P2
49	CY19PXW-65	China	Semi-winter OSR	P2
50	CY20PXW-66	China	Semi-winter OSR	P2
51	CY21PXW-84	China	Semi-winter OSR	P2
52	CY12GJ-1	China	Semi-winter OSR	P2
53	wx1025	China	Semi-winter OSR	P2
54	wx10213	China	Semi-winter OSR	P2
55	wx10296	China	Semi-winter OSR	P2
56	wx10315	China	Semi-winter OSR	P2
57	10-1043	China	Semi-winter OSR	P2
58	10-1047	China	Semi-winter OSR	P2
59	10-1061	China	Semi-winter OSR	P2
60	10-1070	China	Semi-winter OSR	P2
61	10-804	China	Semi-winter OSR	P2
62	10-1358	China	Semi-winter OSR	P2
63	1472	China	Semi-winter OSR	P2
64	Xiangyou13	China	Semi-winter OSR	P2
65	Xiangyou15	China	Semi-winter OSR	P2
66	Xiangyou11	China	Semi-winter OSR	P2
67	740	China	Semi-winter OSR	P2
68	631	China	Semi-winter OSR	P2
69	613	China	Semi-winter OSR	P2
70	783	China	Semi-winter OSR	P2
71	782	China	Semi-winter OSR	P2
72	YB3	China	Semi-winter OSR	P2
73	1360	China	Semi-winter OSR	P2
74	563	China	Semi-winter OSR	P2
75	WX10329	China	Semi-winter OSR	P2
76	Santana	Unknown	Unknown	P2
77	1281	China	Semi-winter OSR	P2
78	509	China	Semi-winter OSR	P2
79	1368	China	Semi-winter OSR	P2
80	1322	China	Semi-winter OSR	P2
81	1252	China	Semi-winter OSR	P2
82	1321	China	Semi-winter OSR	P2
83	07022	China	Semi-winter OSR	P2
84	07094	China	Semi-winter OSR	P2
85	07016	China	Semi-winter OSR	P2
86	9F087	China	Semi-winter OSR	P2
87	97096	China	Semi-winter OSR	P2
88	97097	China	Semi-winter OSR	P2
89	07189	China	Semi-winter OSR	P2
90	07191	China	Semi-winter OSR	P2
91	07037	China	Semi-winter OSR	P2
92	RQ011	China	Semi-winter OSR	P2
93	RR009	China	Semi-winter OSR	P2
94	RR002	China	Semi-winter OSR	P2
95	97177	China	Semi-winter OSR	P2
96	96021	China	Semi-winter OSR	P1
97	96063	China	Semi-winter OSR	P2
98	01111	China	Semi-winter OSR	P2
99	01570	China	Semi-winter OSR	P2
100	9bao22	China	Semi-winter OSR	P2
101	01188	China	Semi-winter OSR	P2
102	02354	China	Semi-winter OSR	P2
103	02359	China	Semi-winter OSR	P2
104	02365	China	Semi-winter OSR	P2
105	93205	China	Semi-winter OSR	P2
106	93210	China	Semi-winter OSR	P2
107	Nca	China	Unknown	P2
108	Zhongshuang4	China	Semi-winter OSR	P2
109	Zhongshuang9	China	Semi-winter OSR	P2
110	Zhongshuang11	China	Semi-winter OSR	P2
111	2011-6200	China	Semi-winter OSR	P1
112	2011-6308	China	Semi-winter OSR	P1
113	2011-7103	China	Semi-winter OSR	P2
114	2012-11526	China	Semi-winter OSR	P2
115	2012-3448	China	Semi-winter OSR	P1
116	2012-3546	China	Semi-winter OSR	P1
117	2012-4531	China	Semi-winter OSR	P1
118	2012-5086	China	Semi-winter OSR	P2
119	2012-5113	China	Semi-winter OSR	P2
120	2012-8327	China	Semi-winter OSR	P2
121	2012-8355	China	Semi-winter OSR	P2
122	2012-8380	China	Semi-winter OSR	P2
123	2012-8998	China	Semi-winter OSR	P2
124	2012-9323	China	Semi-winter OSR	P1
125	2012-9354	China	Semi-winter OSR	P2
126	2012-9380	China	Semi-winter OSR	P1
127	2012-9478	China	Semi-winter OSR	P1
128	2012-9542	China	Semi-winter OSR	P2
129	2012-K8053	China	Semi-winter OSR	P1
130	R2	China	Semi-winter OSR	P2
131	Xiwang106	China	Semi-winter OSR	P2
132	Yangguang198	China	Semi-winter OSR	P2
133	Yangguang2009	China	Semi-winter OSR	P2
134	Zhongshuang10	China	Semi-winter OSR	P2
135	Zhongshuang12	China	Semi-winter OSR	P2
136	Zhongshuang4Q	China	Semi-winter OSR	P2
137	Zhongshuang6	China	Semi-winter OSR	P2
138	Zhongshuang7	China	Semi-winter OSR	P2
139	Zhongyou589	China	Semi-winter OSR	P2
140	Zhongyou821Q	China	Semi-winter OSR	P2
141	Huayou2	China	Semi-winter OSR	P2
142	Major	France	Winter OSR	P2
143	Huangshuang2	China	Semi-winter OSR	P2
144	Aurora	Germany	Spring OSR	P2
145	Huayou13	China	Semi-winter OSR	P2
146	Rucabo	Germany	Spring OSR	P1
147	Huayou3	China	Semi-winter OSR	P2
148	Huayou14	China	Semi-winter OSR	P2
149	Ningyou1	China	Semi-winter OSR	P2
150	Ceres	Germany	Winter OSR	P1
151	11-9-700	China	Semi-winter OSR	P2
152	11-9-701	China	Semi-winter OSR	P2
153	11-9-702	China	Semi-winter OSR	P2
154	11-9-703	China	Semi-winter OSR	P2
155	11-9-704	China	Semi-winter OSR	P2
156	11-9-705	China	Semi-winter OSR	P2
157	11-9-706	China	Semi-winter OSR	P2
158	11-9-707	China	Semi-winter OSR	P2
159	11-P63-5Y7	China	Semi-winter OSR	P2
160	11-P63-8Y32	China	Semi-winter OSR	P2
161	11-P63-3Y3	China	Semi-winter OSR	P2
162	11-P67dong	China	Semi-winter OSR	P2
163	09-P64-1	China	Semi-winter OSR	P2
164	10-C23	China	Semi-winter OSR	P2
165	10-C24	China	Semi-winter OSR	P2
166	10-C25	China	Semi-winter OSR	P2
167	10-C29	China	Semi-winter OSR	P2
168	10-C32	China	Semi-winter OSR	P2
169	10-C33	China	Semi-winter OSR	P2
170	10-C34	China	Semi-winter OSR	P2
171	10-JP2	China	Semi-winter OSR	P2
172	10-JP3	China	Semi-winter OSR	P2
173	11-Y7-103	China	Semi-winter OSR	P2
174	11-Y7-117	China	Semi-winter OSR	P2
175	11-Y7-125	China	Semi-winter OSR	P2
176	11-P74-8	China	Semi-winter OSR	P2
177	11-P74-13	China	Semi-winter OSR	P2
178	7-7766-74TZ	China	Semi-winter OSR	P2
179	P18	China	Semi-winter OSR	P2
180	64P-10	China	Semi-winter OSR	P2
181	Shengguang77	China	Semi-winter OSR	P2
182	JY-17	China	Semi-winter OSR	P2
183	JY-16	China	Semi-winter OSR	P2
184	JY-20	China	Semi-winter OSR	P2
185	JY-21	China	Semi-winter OSR	P2
186	Huashuang5	China	Semi-winter OSR	P2
187	Huashuang4	China	Semi-winter OSR	P2
188	J-972	China	Semi-winter OSR	P2
189	Huashuang128	China	Semi-winter OSR	P2
190	J-904	China	Semi-winter OSR	P2
191	J-908	China	Semi-winter OSR	P2
192	JPF-190P	China	Semi-winter OSR	P2
193	J-915	China	Semi-winter OSR	P2
194	J-922	China	Semi-winter OSR	P2
195	J-951	China	Semi-winter OSR	P2
196	J-917	China	Semi-winter OSR	P2
197	J-923	China	Semi-winter OSR	P2
198	J-931	China	Semi-winter OSR	P2
199	JY-05P	China	Semi-winter OSR	P2
200	J-963P	China	Semi-winter OSR	P1
201	Luyou17	China	Semi-winter OSR	P2
202	Luyou15	China	Semi-winter OSR	P2
203	Luyou12	China	Semi-winter OSR	P1
204	Ningyou18	China	Semi-winter OSR	P2
205	Ningyou16	China	Semi-winter OSR	P2
206	Ningyou14	China	Semi-winter OSR	P2
207	Ningyou12	China	Semi-winter OSR	P2
208	Shilijia	China	Semi-winter OSR	P2
209	Shilifeng	China	Semi-winter OSR	P2
210	Yangyou6	China	Semi-winter OSR	P2
211	Yangyou5	China	Semi-winter OSR	P2
212	Zhenyou3	China	Semi-winter OSR	P2
213	Hongyou3	China	Semi-winter OSR	P2
214	Shuyou1	China	Semi-winter OSR	P2
215	Zheyou18	China	Semi-winter OSR	P2
216	Zheshuang72	China	Semi-winter OSR	P2
217	Zheshuang8	China	Semi-winter OSR	P2
218	Zheyou758	China	Semi-winter OSR	P2
219	Luyou14	China	Semi-winter OSR	P2
220	Luyou18	China	Semi-winter OSR	P2
221	Luyou19	China	Semi-winter OSR	P2
222	Zheyou19	China	Semi-winter OSR	P2
223	Zheyou21	China	Semi-winter OSR	P2
224	Zheshuang6	China	Semi-winter OSR	P2
225	Wanyou15	China	Semi-winter OSR	P2
226	Wanyou16	China	Semi-winter OSR	P2
227	Wanyou20	China	Semi-winter OSR	P2
228	Wanyou29	China	Semi-winter OSR	P2
229	AGREV012	Germany	Spring OSR	P1
230	AGREV019	Germany	Spring OSR	P1
231	AGREV021	Germany	Spring OSR	P1
232	Topas	Sweden	Spring OSR	P1
233	Cyclon	Denmark	Spring OSR	P1
234	Weijie	Canada	Spring OSR	P1
235	Sida	Canada	Spring OSR	P1
236	Zhizun	Canada	Spring OSR	P2
237	Haishen	Canada	Spring OSR	P1
238	D2	Denmark	Spring OSR	P1
239	D3	Denmark	Spring OSR	P1
240	Qu	America	Spring OSR	P1
241	11-985	China	Spring OSR	P1
242	11-504	China	Spring OSR	P2
243	11-997	China	Spring OSR	P1
244	11-540	China	Spring OSR	P1
245	11-1184	China	Spring OSR	P2
246	10-758	China	Spring OSR	P1
247	10-1230	China	Spring OSR	P1
248	10-847	China	Spring OSR	P1
249	11-1124	China	Spring OSR	P1
250	Shan2A	China	Winter OSR	P2
251	Sha2B	China	Winter OSR	P2
252	KenC1	China	Winter OSR	P2
253	P113	China	Semi-winter OSR	P2
254	P158	China	Semi-winter OSR	P1
255	P310	China	Semi-winter OSR	P2
256	P312	China	Semi-winter OSR	P1
257	P668	China	Semi-winter OSR	P2
258	P685	China	Semi-winter OSR	P2
259	A117	China	Winter OSR	P2
260	A172	China	Winter OSR	P2
261	B250	China	Winter OSR	P2
262	B265	China	Winter OSR	P2
263	A109	China	Winter OSR	P2
264	B285	China	Winter OSR	P1
265	C052	China	Winter OSR	P2
266	GY270	China	Semi-winter OSR	P2
267	GY282	China	Semi-winter OSR	P2
268	GY284	China	Semi-winter OSR	P2
269	B262	China	Winter OSR	P2
270	A82	China	Winter OSR	P2
271	A98	China	Winter OSR	P2
272	B414	China	Semi-winter OSR	P2
273	B308	Sweden	Winter OSR	P1
274	A97	China	Semi-winter OSR	P1
275	A148	Sweden	Winter OSR	P2
276	B431	Denmark	Winter OSR	P1
277	08-P35	China	Semi-winter OSR	P2
278	08-P36	China	Semi-winter OSR	P1
279	09-P32	China	Semi-winter OSR	P1
280	09-P36	China	Semi-winter OSR	P1
281	09-P37	China	Semi-winter OSR	P2
282	10-P10	China	Semi-winter OSR	P2
283	10-P29	China	Semi-winter OSR	P1
284	11-P30	China	Semi-winter OSR	P2
285	12-P24	China	Semi-winter OSR	P1
286	12-P25	China	Semi-winter OSR	P2
287	03II13	China	Semi-winter OSR	P1
288	03II3B	China	Semi-winter OSR	P1
289	03I32B	China	Semi-winter OSR	P1
290	964	China	Semi-winter OSR	P1
291	DD1	China	Semi-winter OSR	P2
292	gl302-1	China	Semi-winter OSR	P1
293	06T9F	China	Semi-winter OSR	P1
294	LY2	China	Spring OSR	P1
295	03II4B	China	Semi-winter OSR	P1
296	03LF1	China	Semi-winter OSR	P1
297	9852	China	Semi-winter OSR	P1
298	9801C	China	Semi-winter OSR	P1
299	986	China	Semi-winter OSR	P1
300	876	China	Semi-winter OSR	P1
301	Wu164	China	Semi-winter OSR	P1
302	LY4	China	Spring OSR	P1
303	9889	China	Semi-winter OSR	P1
304	06H7	China	Semi-winter OSR	P1
305	TY4	China	Winter OSR	P1
306	Hubeibai white rape	China	Winter OSR	P2
307	Nanchuan siliqua	China	Winter OSR	P2
308	IMC103	China	Semi-winter OSR	P1
309	Oscar	Unknown	Spring OSR	P2
310	Sophia	Germany	Spring OSR	P1
311	Campina	Germany	Unknown	P1
312	Conny	Germany	Spring OSR	P1
313	Wesreo	Germany	Spring OSR	P1
314	Wase Chousen	Germany	Spring OSR	P2
315	Gogatsuna	Germany	Spring OSR	P2
316	Nakaee Chousen	Germany	Spring OSR	P2
317	Cat.No.117	Germany	Spring OSR	P2
318	90750	China	Winter OSR	P1
319	Nonglin43	China	Winter OSR	P2
320	Tibet rapeseed	China	Winter OSR	P2
321	Youyan2	China	Semi-winter OSR	P2
322	Aijiazao	China	Winter OSR	P2
323	Xinan-1	China	Semi-winter OSR	P2
324	Xinan-2	China	Semi-winter OSR	P2
325	Xinan-3	China	Semi-winter OSR	P2
326	Xinan-4	China	Semi-winter OSR	P2
327	Xinan-5	China	Semi-winter OSR	P2
328	Xinan-6	China	Semi-winter OSR	P1
329	Xinan-7	China	Semi-winter OSR	P1
330	Xinan-8	China	Semi-winter OSR	P2
331	Xinan-9	China	Semi-winter OSR	P2
332	Xinan-10	China	Semi-winter OSR	P2
333	Xinan-11	China	Semi-winter OSR	P2
334	Xinan-12	China	Semi-winter OSR	P2
335	Xinan-13	China	Semi-winter OSR	P2
336	Xinan-14	China	Semi-winter OSR	P2
337	Xinan-15	China	Semi-winter OSR	P2
338	Xinan-16	China	Semi-winter OSR	P2
339	Xinan-17	China	Semi-winter OSR	P2
340	Xinan-18	China	Semi-winter OSR	P2
341	Xinan-19	China	Semi-winter OSR	P2
342	Xinan-20	China	Semi-winter OSR	P2
343	Xinan-21	China	Semi-winter OSR	P2
344	Xinan-22	China	Semi-winter OSR	P2
345	Xinan-23	China	Semi-winter OSR	P2
346	Xinan-24	China	Semi-winter OSR	P2
347	Xinan-25	China	Semi-winter OSR	P2
348	Xinan-26	China	Semi-winter OSR	P2
349	Xinan-27	China	Semi-winter OSR	P2
350	Xinan-28	China	Semi-winter OSR	P2
351	Xinan-29	China	Semi-winter OSR	P2
352	Xinan-30	China	Semi-winter OSR	P2
353	Xinan-31	China	Semi-winter OSR	P2
354	Xinan-32	China	Semi-winter OSR	P2
355	Xinan-33	China	Semi-winter OSR	P2
356	Xinan-34	China	Semi-winter OSR	P2
357	Xinan-35	China	Semi-winter OSR	P2
358	Xinan-36	China	Semi-winter OSR	P2
359	Xinan-37	China	Semi-winter OSR	P2
360	Xinan-38	China	Semi-winter OSR	P2
361	Xinan-39	China	Semi-winter OSR	P2
362	Xinan-40	China	Semi-winter OSR	P2
363	Xinan-41	China	Semi-winter OSR	P2
364	Xinan-42	China	Semi-winter OSR	P2
365	Xinan-43	China	Semi-winter OSR	P2
366	Zhongshuang10-2	China	Semi-winter OSR	P2
367	Zhongshuang6-2	China	Semi-winter OSR	P2
368	Zhongshuang7-2	China	Semi-winter OSR	P2
369	Zhngshuang12	China	Semi-winter OSR	P2
370	Zhongyou589-2	China	Semi-winter OSR	P2
371	Fuyou4	China	Semi-winter OSR	P2
372	Zhen3736	China	Semi-winter OSR	P2
373	Zhen2609	China	Semi-winter OSR	P2
374	HX0352	China	Semi-winter OSR	P2
375	Yangguang2009-2	China	Semi-winter OSR	P2
376	Luyou21	China	Semi-winter OSR	P2
377	Zheshuang3	China	Semi-winter OSR	P2
378	Zheyou21-2	China	Semi-winter OSR	P2
379	Wanyou20-2	China	Semi-winter OSR	P2
380	Wanyou12	China	Semi-winter OSR	P2
381	Wanyou7	China	Semi-winter OSR	P2
382	Hongyou3-2	China	Semi-winter OSR	P2
383	Zhenyou5	China	Semi-winter OSR	P2
384	Yangyou4	China	Semi-winter OSR	P2
385	Luyou15-2	China	Semi-winter OSR	P2
386	Luyou16	China	Semi-winter OSR	P2
387	Luyou17-2	China	Semi-winter OSR	P2
388	Luyou18-2	China	Semi-winter OSR	P2
389	Zheshuang72-2	China	Semi-winter OSR	P2
390	Zheshuang8-2	China	Semi-winter OSR	P2
391	Zheyou50	China	Semi-winter OSR	P2
392	Shuyou1-2	China	Semi-winter OSR	P2
393	Zhongshuang4-2	China	Semi-winter OSR	P2
394	Zhongshuang11-2	China	Semi-winter OSR	P2
395	Yangguang198-2	China	Semi-winter OSR	P2
396	Huahang901	China	Semi-winter OSR	P2
397	YangJ6711	China	Semi-winter OSR	P2
398	Yan6055	China	Semi-winter OSR	P2
399	Yangjia8	China	Semi-winter OSR	P2
400	Xiwang106-2	China	Semi-winter OSR	P2
401	Zheyou17	China	Semi-winter OSR	P2
402	Zhongshuang5	China	Semi-winter OSR	P2
403	Zhongyou821	China	Semi-winter OSR	P2
404	Qinyou1	China	Winter OSR	P2
405	Weilong88	China	Semi-winter OSR	P2
406	Yanyou2	China	Semi-winter OSR	P2
407	Qinyou5	China	Semi-winter OSR	P2
408	Shuyou4	China	Semi-winter OSR	P2
409	Fengyou9	China	Semi-winter OSR	P2
410	De68—12	Germany	Semi-winter OSR	P2
411	Monty	Australia	Spring OSR	P2
412	Oscar-2	Unknown	Spring OSR	P2
413	Ningyou12-2	China	Semi-winter OSR	P2
414	Ningyou14-2	China	Semi-winter OSR	P2
415	Shilifeng-2	China	Semi-winter OSR	P2
416	Ningyou18-2	China	Semi-winter OSR	P2
417	Ningyou10	China	Semi-winter OSR	P2
418	Helios	Denmark	Spring OSR	P2
419	Hector	Unknown	Unknown	P2
420	Mian96-203-09	China	Semi-winter OSR	P2
421	Qing662A	China	Semi-winter OSR	P2
422	699	China	Semi-winter OSR	P2
423	Canada 2	Canada	Unknown	P2
424	Zhongshuang2	China	Semi-winter OSR	P2
425	Zhongshuang9-2	China	Semi-winter OSR	P2
426	WH-12	China	Semi-winter OSR	P2
427	WH-15	China	Semi-winter OSR	P1
428	WH-17	China	Semi-winter OSR	P2
429	WH-19	China	Semi-winter OSR	P2
430	WH-20	China	Semi-winter OSR	P2
431	WH-23	China	Semi-winter OSR	P2
432	WH-24	China	Semi-winter OSR	P2
433	WH-25	China	Semi-winter OSR	P2
434	WH-26	China	Semi-winter OSR	P2
435	WH-27	China	Semi-winter OSR	P2
436	WH-28	China	Semi-winter OSR	P2
437	WH-29	China	Semi-winter OSR	P2
438	WH-30	China	Semi-winter OSR	P1
439	WH-31	China	Semi-winter OSR	P2
440	WH-33	China	Semi-winter OSR	P2
441	WH-37	China	Semi-winter OSR	P1
442	WH-38	China	Semi-winter OSR	P1
443	WH-41	China	Semi-winter OSR	P1
444	WH-42	China	Semi-winter OSR	P1
445	WH-43	China	Semi-winter OSR	P1
446	WH-45	China	Semi-winter OSR	P1
447	WH-49	China	Semi-winter OSR	P2
448	WH-50	China	Semi-winter OSR	P1
449	WH-55	China	Semi-winter OSR	P1
450	WH-56	China	Semi-winter OSR	P1
451	WH-57	China	Semi-winter OSR	P2
452	WH-58	China	Semi-winter OSR	P2
453	WH-59	China	Semi-winter OSR	P2
454	WH-60	China	Semi-winter OSR	P1
455	WH-61	China	Semi-winter OSR	P1
456	WH-62	China	Semi-winter OSR	P1
457	WH-63	China	Semi-winter OSR	P2
458	WH-81	China	Semi-winter OSR	P2
459	WH-83	China	Semi-winter OSR	P2
460	WH-85	China	Semi-winter OSR	P2
461	WH-88	China	Semi-winter OSR	P2
462	WH-93	China	Semi-winter OSR	P1
463	WH-95	China	Semi-winter OSR	P1
464	WH-100	China	Semi-winter OSR	P1
465	WH-127	China	Semi-winter OSR	P1
466	Yuyou1	China	Semi-winter OSR	P2
467	COBRA	Germany	Winter OSR	P1
468	NY7	China	Semi-winter OSR	P2
469	Tapidor	France	Winter OSR	P1
470	Huayou6	China	Semi-winter OSR	P2
471	Huayou12	China	Semi-winter OSR	P2
472	Cubs root	Korea	Spring OSR	P2
473	Huayou10	China	Semi-winter OSR	P2
474	Bienvenu	France	Winter OSR	P2
475	Shengli rape	Japan	Winter OSR	P2
476	Erake	Poland	Spring OSR	P1
477	Taisetsu	Japan	Winter OSR	P2
478	Cresor	France	Spring OSR	P1
479	Daichousen	Korea	Spring OSR	P2
480	Comet	Sweden	Spring OSR	P1
481	Niklas	Sweden	Spring OSR	P1
482	Askari	Germany	Winter OSR	P1
483	Chuosenshu	Korea	Winter OSR	P2
484	Wesbrook	Australia	Spring OSR	P1
485	Suigenshu	Korea	Spring OSR	P2
486	Huayou4	China	Semi-winter OSR	P2
487	Shengliqinggan	China	Winter OSR	P2
488	Mijiaduotou rape	China	Semi-winter OSR	P2
489	Aiqishengli	China	Winter OSR	P2
490	Caojingshengli	China	Winter OSR	P2
491	Luyou3	China	Semi-winter OSR	P2
492	Shayeqing	China	Unknown	P2
493	Y7	China	Winter OSR	P2
494	Lujizao	China	Winter OSR	P2
495	Caoyou2	China	Semi-winter OSR	P2
496	Luyou16-2	China	Semi-winter OSR	P2
497	Fengding240	China	Winter OSR	P2
498	Quanzi rape	China	Winter OSR	P1
499	Dahuaqiu	China	Semi-winter OSR	P2
500	Rongxuan	Korea	Semi-winter OSR	P2
501	Ningyou10-2	China	Semi-winter OSR	P2
502	Ningyou8	China	Semi-winter OSR	P2
503	Ningyou6	China	Semi-winter OSR	P2
504	Duoyou1	China	Semi-winter OSR	P2
505	Huaiyou6	China	Semi-winter OSR	P2
506	Huaiyou12	China	Semi-winter OSR	P2
507	Peixuan170	China	Semi-winter OSR	P2
508	Guangde138	China	Semi-winter OSR	P2
509	Guangde8104	China	Semi-winter OSR	P2
510	Dangyouzao1	China	Semi-winter OSR	P2
511	Gaungde761	China	Semi-winter OSR	P2
512	Tonglinghuaye	China	Semi-winter OSR	P2
513	Chu610	China	Semi-winter OSR	P2
514	Chu107	China	Semi-winter OSR	P2
515	Shu84-6	China	Semi-winter OSR	P2
516	Wanyouzao	China	Semi-winter OSR	P2
517	Chuyou1	China	Semi-winter OSR	P2
518	Chuxianbaihua	China	Semi-winter OSR	P2
519	Jie65-1	China	Semi-winter OSR	P2
520	Shenhuang1	China	Semi-winter OSR	P2
521	Zheyou601	China	Semi-winter OSR	P2
522	Sangao rape	China	Semi-winter OSR	P2
523	Zaofeng1	China	Semi-winter OSR	P2
a: Population was assigned based on STRUCTURE analysis.
