# Supplementary material for: Genome-wide association study reveals the genetic architecture of flowering time in rapeseed (Brassica napus L.)
Source: DNA Res. 2015 Dec 10;23(1):43–52. doi: 10.1093/dnares/dsv035 (PMC4755526; doi:10.1093/dnares/dsv035)
Supplement: Supplementary Data [file supp_dsv035_dsv035supp_table2.xls]

## Sheet: Sheet1
Supplementary Table S2. The summary of winter mean temperatures and growing season mean temperatures in eight environments.
Environment	Winter mean temperature (℃) a			Growing season mean temperature(℃) b
	maximum	minimum		maximum	minimum
E1(Wuhan,October 2012-May 2013 )	9.1	0.8		15.5	6.2
E2(Changsha, October 2012-May 2013)	9.5	4.1		15.6	9.3
E3(Nanjing, October 2012-May 2013)	7.7	0.8		14.1	5.7
E4(Ezhou, October 2012-May 2013)	9.2	2.9		15.5	8.1
E5(Chongqinag,October 2012-May 2013)	12.1	7.1		17.1	11.4
E6(Wuhan, October 2013-May 2014)	11.2	0.7		16.6	6.3
E7(Changsha, October 2013-May 2014)	12.2	4.5		17.2	9.6
E8 (Nanjing, October 2013-May 2014)	9.7	1.3		15.3	6.5
a: Winter defined as 1 December to 28 February
b: Growing season observed form 1 October to 1 May
The weather information was from http://www.tianqi.com/.
