# Supplementary material for: Genome-wide association study reveals the genetic architecture of flowering time in rapeseed (Brassica napus L.)
Source: DNA Res. 2015 Dec 10;23(1):43–52. doi: 10.1093/dnares/dsv035 (PMC4755526; doi:10.1093/dnares/dsv035)
Supplement: Supplementary Data [file supp_dsv035_dsv035supp_table3-1.xlsx]

## Sheet: Sheet1
Supplementary Table S3. Genotype information of 523 the accessions in the association panel
Data are presented for 21117 single nucleotide polymorphism markers, NN is missing value.
Markers	Alleles	Chromosome	Site	Missing rate	Inbred lines/Cultivars
					SWU20	SWU23	SWU26	SWU27	SWU28	SWU29	SWU30	SWU31	SWU32	SWU34	SWU38	SWU40	SWU42	SWU43	SWU44	SWU45	SWU46	SWU47	SWU48	SWU52	SWU53	SWU56	SWU59	SWU65	SWU82	SWU83	SWU92	SWU101	SWU106	SWU108	Chuanyou20	Chuanyou18	CY12NY-7	CY12Q95406	CY12Q8-7	CY12QSZ06	CY12QCWH-1	CY12Q95108	CY12Q21535-N3	CY12PXW-4	CY12PXW-6	CY12PXW-9	CY13PXW-17	CY14PXW-18	CY15PXW-31
Bn-A01-p436141	A/C	A1	29879	0.06119	AA	CC	CC	AC	CC	CC	CC	CC	CC	CC	CC	CC	CC	NN	CC	AA	CC	CC	CC	CC	CC	AC	CC	NN	CC	CC	CC	AA	AA	AA	CC	CC	CC	AA	AA	CC	CC	CC	CC	CC	CC	CC	CC	CC	CC
Bn-A01-p599910	T/G	A1	182578	0.07648	TT	GG	GG	TG	TG	TT	GG	GG	TG	TG	GG	GG	GG	NN	GG	TT	GG	GG	GG	GG	GG	NN	TG	NN	GG	GG	GG	TT	TG	NN	GG	GG	GG	TT	TT	TT	GG	GG	GG	GG	GG	GG	TT	GG	GG
Bn-A01-p609857	A/C	A1	198722	0.07648	CC	AA	AA	AC	CC	CC	AA	AA	CC	CC	AA	AA	AA	NN	AA	CC	AA	AA	CC	AA	CC	AC	CC	NN	AA	AA	AA	CC	NN	CC	AA	AA	AA	CC	CC	CC	AA	AA	AA	CC	AA	AA	AA	AA	AA
Bn-A01-p622550	T/C	A1	212704	0.04971	TT	TT	TT	TT	CC	CC	TT	TT	CC	TC	TT	TT	TT	NN	TT	TT	TT	TT	CC	TT	CC	TT	TC	NN	TT	TT	TT	TT	TT	TT	TT	TT	TT	TT	TT	TT	TT	TT	TT	CC	TT	TT	CC	TT	TT
Bn-A01-p648196	T/G	A1	238862	0.05927	GG	GG	GG	GG	TG	TT	GG	GG	GG	TG	GG	GG	GG	NN	GG	GG	GG	GG	TT	GG	NN	GG	TT	NN	GG	GG	GG	GG	GG	GG	GG	GG	GG	GG	GG	GG	GG	GG	GG	TT	GG	GG	TT	GG	GG
Bn-A01-p649805	A/G	A1	240485	0.03059	AA	AA	AA	AA	AA	AA	AA	AA	AA	AG	AA	AA	AA	AA	AA	AA	AA	AA	AG	AA	AG	AA	AG	AA	AA	AA	AA	AA	AA	AA	AA	AA	AA	AA	AA	AA	AA	AA	AA	AG	AA	AA	AA	AA	AA
Bn-A01-p657852	T/C	A1	244222	0.10899	CC	CC	CC	CC	NN	CC	CC	CC	TT	TT	CC	CC	CC	NN	CC	CC	CC	CC	TT	CC	NN	CC	TT	NN	CC	CC	CC	CC	CC	CC	CC	CC	CC	TT	TT	TT	CC	CC	CC	TT	CC	CC	TT	CC	CC
Bn-A01-p737560	T/G	A1	358367	0.0478	TT	TT	TT	TG	TT	TT	TT	TT	TG	TG	TT	TT	TT	NN	TT	GG	TT	TT	TT	TT	TT	TG	TT	NN	TT	TT	TT	GG	GG	GG	TT	TT	TT	TT	TT	TT	TT	TT	TT	TT	TT	TT	TT	TT	TT
Bn-A01-p739098	A/G	A1	359959	0.0478	AA	AA	AA	AA	AA	AA	AA	AA	AG	AG	AA	AA	AA	NN	AA	AA	AA	AA	AA	AA	AA	AA	AA	NN	AA	AA	AA	AA	AA	AA	AA	AA	AA	AA	AA	AA	AA	AA	AA	AA	AA	AA	AA	AA	AA
Bn-A01-p820317	T/C	A1	449079	0.04398	CC	CC	CC	TC	TT	TT	CC	CC	TT	CC	CC	CC	CC	NN	CC	CC	CC	CC	CC	CC	CC	CC	CC	NN	CC	CC	CC	CC	CC	CC	CC	CC	CC	TT	TT	CC	CC	CC	CC	CC	CC	CC	CC	CC	CC
Bn-A01-p849125	T/C	A1	478942	0.07075	TT	TT	TT	TT	TT	TT	TT	TT	TC	TC	TT	TT	TT	NN	TT	TT	TT	TT	CC	TT	CC	TT	CC	NN	TT	TT	TT	TT	TT	TT	TT	TT	TT	TT	TT	TT	TT	TT	TT	CC	TT	TT	TT	TT	TT
Bn-A01-p887815	G/C	A1	513041	0.14532	CC	GG	GG	NN	CC	CC	GG	GG	CC	CC	GG	GG	GG	CC	GG	CC	CC	CC	CC	GG	NN	GC	CC	CC	GG	GG	GG	CC	CC	CC	GG	GG	GG	CC	CC	CC	GG	GG	GG	CC	GG	GG	GG	GG	GG
Bn-A01-p912298	T/C	A1	530491	0.12811	CC	TT	TT	TC	CC	CC	TT	TT	NN	CC	TT	TT	TT	NN	TT	CC	CC	CC	CC	TT	NN	TC	CC	NN	TT	TT	TT	CC	CC	CC	TT	TT	TT	TT	TT	CC	TT	TT	TT	CC	TT	TT	TT	TT	TT
Bn-A01-p916774	T/G	A1	533998	0.12046	TT	TT	TT	TT	TT	TT	TT	TT	TG	TG	TT	TT	TT	NN	TT	TT	TT	TT	GG	TT	TT	TT	GG	NN	TT	TT	TT	TT	TT	TT	TT	TT	TT	TT	TT	TT	TT	TT	TT	GG	TT	TT	NN	TT	TT
Bn-A01-p939202	T/C	A1	554944	0.0478	CC	CC	CC	CC	CC	CC	CC	CC	TC	TC	CC	CC	CC	NN	CC	CC	CC	CC	TT	CC	CC	CC	TT	NN	CC	CC	CC	CC	CC	CC	CC	CC	CC	CC	CC	CC	CC	CC	CC	TT	CC	CC	CC	CC	CC
Bn-A01-p968465	T/C	A1	586060	0.04589	CC	CC	CC	CC	CC	CC	CC	CC	CC	TC	CC	CC	CC	NN	CC	CC	CC	CC	TT	CC	CC	CC	TT	NN	CC	CC	CC	CC	CC	CC	CC	CC	CC	CC	CC	CC	CC	CC	CC	TT	CC	CC	CC	CC	CC
Bn-A01-p1067371	T/G	A1	652768	0.1912	NN	TT	TT	TG	GG	GG	TT	TT	TG	TT	TT	TT	TT	NN	TT	TT	TT	TT	TT	TT	TT	NN	NN	NN	TT	TT	NN	TT	NN	TT	TT	TT	TT	GG	GG	TT	TT	TT	TT	GG	TT	TT	TT	TT	TT
Bn-scaff_15838_1-p767750	T/C	A1	693121	0.03824	TC	TC	TC	TC	TC	TT	TC	TC	TC	TC	TC	TC	TC	CC	TC	TC	TC	TC	TC	TC	TT	TC	TC	CC	TC	TC	TC	TC	TC	TC	TT	TC	TC	TC	TC	TC	TT	TC	TC	TT	TC	TT	TC	TT	TC
Bn-A01-p1104187	A/G	A1	700491	0.06119	GG	AA	AA	AG	AA	AA	AA	AA	GG	AA	AA	AA	AA	NN	AA	GG	GG	GG	AA	AA	NN	AG	AA	NN	AA	AA	AA	GG	GG	GG	AA	AA	AA	GG	GG	AA	AA	AA	AA	AA	AA	AA	AA	AA	AA
Bn-A01-p1125565	A/C	A1	722959	0.09751	AA	CC	CC	AC	AA	AA	CC	CC	AC	CC	CC	CC	CC	NN	CC	AA	AA	AA	AA	CC	AA	AC	CC	NN	CC	CC	CC	AA	AA	AA	CC	CC	CC	AA	AA	CC	CC	CC	CC	CC	CC	CC	CC	CC	CC
Bn-A01-p1132885	A/C	A1	729961	0.04398	CC	CC	CC	CC	CC	CC	CC	CC	AC	AC	CC	CC	CC	NN	CC	CC	CC	CC	CC	CC	CC	CC	CC	NN	CC	CC	CC	CC	CC	CC	CC	CC	CC	CC	CC	AA	CC	CC	CC	AA	CC	CC	CC	CC	CC
Bn-A01-p1133447	A/G	A1	730523	0.08413	AA	GG	GG	AG	AA	AA	GG	GG	AA	AG	GG	GG	GG	NN	GG	AA	AA	AA	GG	GG	NN	AG	GG	NN	GG	GG	GG	AA	AA	AA	GG	GG	GG	AA	AA	GG	GG	GG	GG	AA	GG	GG	GG	GG	GG
Bn-A01-p1145674	A/G	A1	749050	0.05545	AA	AA	AA	AA	AA	AA	AA	AA	AA	AA	AA	AA	AA	NN	AA	AA	AA	AA	GG	AA	AA	AA	AA	NN	AA	AA	AA	AA	AA	AA	AA	AA	AA	AA	AA	AA	AA	AA	AA	AA	AA	AA	AA	AA	AA
Bn-A01-p1150857	T/C	A1	754488	0.15105	CC	TT	TT	TT	NN	NN	TT	TT	TC	TC	TT	TT	TT	NN	TT	NN	NN	NN	CC	TT	TT	TT	TT	NN	TT	TT	TT	NN	NN	TC	TT	TT	TT	NN	NN	CC	TT	TT	TT	TT	TT	TT	TT	TT	TT
Bn-A01-p1152123	A/G	A1	755706	0.06501	AA	GG	GG	AG	AA	AA	GG	GG	AG	GG	GG	GG	GG	NN	GG	AA	AA	AA	GG	GG	NN	AG	GG	NN	GG	GG	GG	AA	AA	AA	GG	GG	GG	AA	AA	GG	GG	GG	GG	GG	GG	GG	GG	GG	GG
Bn-A01-p1152359	T/C	A1	755944	0.07839	CC	TT	TT	TC	CC	CC	TT	TT	TC	CC	TT	TT	TT	NN	TT	CC	CC	CC	TT	TT	NN	TC	TT	NN	TT	TT	TT	CC	CC	CC	TT	TT	TT	CC	CC	CC	TT	TT	TT	CC	TT	TT	TT	TT	TT
Bn-A01-p1156979	T/G	A1	760606	0.05736	TT	TT	TT	TT	TT	TT	TT	TT	TT	TT	TT	TT	TT	NN	TT	TT	TT	TT	GG	TT	TT	TT	TT	NN	TT	TT	TT	TT	TT	TT	TT	TT	TT	TT	TT	TT	TT	TT	TT	TT	TT	TT	TT	TT	TT
Bn-A01-p1158564	T/C	A1	762175	0.05927	TT	TT	TT	TT	TT	TT	TT	TT	TT	TT	TT	TT	TT	NN	TT	TT	TT	TT	CC	TT	TT	TT	TT	NN	TT	TT	TT	TT	TT	TT	TT	TT	TT	TT	TT	TT	TT	TT	TT	TT	TT	TT	TT	TT	TT
Bn-A01-p1187868	A/G	A1	786574	0.01912	AA	AA	AA	AA	AA	AA	AA	AA	AA	AA	AA	AA	AA	NN	AA	AA	AA	AA	AA	AA	AA	AA	AA	NN	AA	AA	AA	AA	AA	AA	AA	AA	AA	AA	AA	AA	AA	AA	AA	AA	AA	AA	AA	AA	AA
Bn-A01-p1188004	T/C	A1	786761	0.05736	CC	CC	CC	TC	CC	CC	CC	CC	CC	TT	CC	CC	CC	NN	CC	CC	CC	CC	TT	CC	CC	CC	CC	NN	CC	CC	CC	CC	CC	CC	CC	CC	CC	TT	TT	TT	CC	CC	CC	TT	CC	CC	CC	CC	CC
Bn-A01-p1227000	T/G	A1	824664	0.04398	TT	TT	TT	TG	TT	TT	TT	TT	TT	TG	TT	TT	TT	NN	TT	GG	GG	GG	TT	TT	TG	TT	TT	NN	TT	TT	TT	GG	GG	GG	TT	TT	TT	GG	GG	GG	TT	TT	TT	TT	TT	TT	TT	TT	TT
Bn-A01-p1227023	T/G	A1	824740	0.05736	GG	TT	TT	TG	TT	TT	TT	TT	TT	TG	TT	TT	TT	NN	TT	GG	GG	GG	TT	TT	GG	TT	TT	NN	TT	TT	TT	GG	GG	GG	TT	TT	TT	GG	GG	GG	TT	TT	TT	TT	TT	TT	TT	TT	TT
Bn-A01-p1232064	A/C	A1	830089	0.07457	AC	AC	AC	NN	CC	CC	AC	AC	CC	AC	AC	AC	AC	CC	AC	CC	CC	CC	AC	AC	CC	AC	AC	CC	AC	AC	AC	CC	CC	CC	AC	AC	AC	CC	CC	AC	AC	AC	AC	AC	AC	AC	AC	AC	AC
Bn-A01-p1235334	T/G	A1	833403	0.02103	TT	TT	TT	TT	TT	TT	TT	TT	TT	TG	TT	TT	TT	NN	TT	TT	TT	TT	TT	TT	TT	TT	TT	NN	TT	TT	TT	TT	TT	TT	TT	TT	TT	TT	TT	GG	TT	TT	TT	TT	TT	TT	TT	TT	TT
Bn-A01-p1249847	T/C	A1	850337	0.06883	TT	TT	TT	TT	NN	NN	TT	TT	TC	TC	TT	TT	TT	NN	TT	TT	TT	TT	CC	TT	TT	TT	TT	NN	TT	TT	TT	TT	TT	TT	TT	TT	TT	TT	TT	TT	TT	TT	TT	CC	TT	TT	TT	TT	TT
Bn-A01-p1250595	A/C	A1	851125	0.10325	CC	CC	CC	CC	AA	AA	CC	CC	AC	AA	CC	CC	CC	NN	CC	CC	CC	CC	AA	CC	CC	CC	CC	NN	CC	CC	CC	CC	CC	CC	CC	CC	CC	CC	CC	AA	CC	CC	CC	AA	CC	CC	CC	CC	CC
Bn-A01-p1261017	T/C	A1	861413	0.16252	CC	TT	TT	NN	CC	CC	TT	TT	NN	TT	TT	TT	TT	NN	TT	CC	CC	CC	TT	TT	CC	TT	TT	NN	TT	TT	TT	CC	CC	CC	TT	TT	TT	CC	CC	TT	TT	TT	TT	TT	TT	TT	TT	TT	TT
Bn-A01-p1275284	A/C	A1	873124	0.10899	AA	CC	CC	AC	AA	AA	CC	CC	AA	AA	CC	CC	CC	NN	CC	AA	AA	AA	AA	CC	NN	CC	CC	NN	CC	CC	CC	AA	AA	AA	CC	CC	CC	AA	AA	AA	CC	CC	CC	AA	CC	CC	CC	CC	CC
Bn-A01-p1276486	T/G	A1	874337	0.05545	GG	GG	GG	GG	GG	GG	GG	GG	TT	TG	GG	GG	GG	NN	GG	GG	GG	GG	TT	GG	GG	GG	GG	NN	GG	GG	GG	GG	GG	GG	GG	GG	GG	GG	GG	GG	GG	GG	GG	TT	GG	GG	GG	GG	GG
Bn-A01-p1276504	A/G	A1	874407	0.12046	NN	AA	AA	AA	NN	NN	AA	AA	GG	AG	AA	AA	AA	NN	AA	NN	NN	AA	GG	AA	NN	AA	AA	NN	AA	AA	AA	NN	NN	NN	AA	AA	AA	NN	AA	AA	AA	AA	AA	GG	AA	AA	AA	AA	AA
Bn-A01-p1320368	A/G	A1	921530	0.1262	GG	AA	AA	AG	AA	AA	AA	AA	AA	AG	AA	AA	AA	NN	AA	GG	GG	GG	AA	AA	NN	AA	AA	NN	AA	AA	AA	GG	GG	GG	AA	AA	AA	GG	GG	GG	AA	AA	AA	AA	NN	AA	AA	AA	AA
Bn-A01-p1372430	A/G	A1	973434	0.17017	NN	GG	GG	NN	NN	NN	GG	GG	GG	AA	GG	GG	GG	NN	GG	NN	NN	NN	NN	GG	GG	GG	GG	NN	GG	GG	GG	NN	NN	NN	GG	AA	GG	AA	AA	NN	GG	GG	GG	AA	GG	GG	GG	GG	GG
Bn-A01-p1373104	A/C	A1	974159	0.0631	CC	AA	AA	AC	AA	AA	AA	AA	AC	AC	AA	AA	AA	NN	AA	AA	AA	AA	CC	AA	AA	AA	AA	NN	AA	AA	AA	AA	AA	AA	AA	CC	AA	CC	CC	AA	AA	AA	AA	CC	AA	AA	AA	AA	AA
Bn-A01-p1373827	T/G	A1	974834	0.09751	GG	TT	TT	TG	GG	GG	TT	TT	TG	GG	TT	TT	TT	NN	TT	GG	GG	GG	GG	TT	GG	TT	TT	NN	TT	TT	TT	GG	GG	GG	TT	GG	TT	GG	GG	GG	TT	TT	TT	GG	TT	TT	TT	TT	TT
Bn-A01-p1373838	T/C	A1	974895	0.08987	TT	CC	CC	TC	TT	TT	CC	CC	CC	TT	CC	CC	CC	NN	CC	TT	TT	TT	TT	CC	NN	CC	CC	NN	CC	CC	CC	TT	TT	TT	CC	TT	CC	TT	TT	TT	CC	CC	CC	TT	CC	CC	CC	CC	CC
Bn-A01-p1373965	T/C	A1	975027	0.05736	TT	CC	CC	TC	TT	TT	CC	CC	TC	TT	CC	CC	CC	NN	CC	TT	TT	TT	TT	CC	NN	CC	CC	NN	CC	CC	CC	TT	TT	TT	CC	TT	CC	TT	TT	TT	CC	CC	CC	TT	CC	CC	CC	CC	CC
Bn-A01-p1384609	A/C	A1	985217	0.05927	CC	CC	CC	CC	CC	CC	CC	CC	CC	CC	CC	CC	CC	NN	CC	CC	CC	CC	AA	CC	CC	CC	CC	NN	CC	CC	CC	CC	NN	CC	CC	AA	CC	CC	CC	CC	CC	CC	CC	CC	CC	CC	CC	CC	CC
Bn-A01-p1387769	T/G	A1	988381	0.1587	TT	GG	GG	TG	GG	GG	GG	GG	TT	TT	GG	GG	GG	NN	GG	NN	NN	NN	GG	GG	GG	TT	GG	NN	TT	TT	TT	NN	NN	NN	TT	TT	GG	GG	GG	TT	GG	TT	TT	TT	TT	GG	TT	GG	TT
Bn-A01-p1440009	A/C	A1	1035982	0.07266	AA	AA	AA	AC	AA	AA	CC	AA	CC	AA	AA	AA	AA	NN	AA	CC	CC	CC	AA	AA	NN	CC	AA	NN	CC	CC	CC	CC	CC	CC	CC	AA	AA	AA	AA	AA	AA	CC	CC	AA	CC	AA	CC	AA	CC
Bn-A01-p1453156	A/G	A1	1048374	0.03059	GG	GG	GG	NN	GG	GG	GG	GG	GG	GG	GG	GG	GG	NN	GG	GG	GG	GG	GG	GG	GG	GG	GG	NN	GG	GG	GG	GG	GG	GG	GG	AA	GG	AA	AA	GG	GG	GG	GG	GG	GG	GG	GG	GG	GG
Bn-A01-p1453560	A/C	A1	1048727	0.08031	CC	CC	CC	NN	CC	CC	CC	CC	CC	AC	CC	CC	CC	NN	CC	CC	CC	CC	CC	CC	CC	CC	CC	NN	CC	CC	CC	CC	CC	CC	CC	AA	CC	AA	AA	AA	CC	CC	CC	CC	CC	CC	CC	CC	CC
Bn-A01-p1661180	A/G	A1	1208621	0.09369	AA	AA	AA	AG	AA	AA	GG	GG	GG	GG	AA	AA	AA	NN	AA	AA	AA	AA	AA	AA	AA	GG	AA	NN	GG	GG	GG	AA	AA	AA	GG	AA	AA	AA	AA	AA	AA	GG	GG	GG	GG	AA	AA	AA	AA
Bn-A01-p1666732	A/G	A1	1214226	0.09369	AA	AA	AA	AG	AA	AA	GG	GG	GG	GG	AA	AA	AA	NN	AA	AA	AA	AA	AA	AA	AA	GG	AA	NN	GG	GG	GG	AA	AA	AA	GG	AA	AA	AA	AA	AA	AA	GG	GG	GG	GG	AA	AA	AA	AA
Bn-A01-p1678541	A/G	A1	1223347	0.09943	GG	AA	AA	NN	GG	GG	AA	AA	AA	AA	AA	AA	AA	NN	AA	GG	GG	GG	GG	AA	GG	NN	AA	NN	AA	AA	AA	GG	GG	GG	AA	GG	AA	GG	GG	AA	AA	AA	AA	NN	AA	NN	GG	AA	GG
Bn-A01-p1742846	T/C	A1	1289013	0.07266	TT	TT	TT	TT	TT	TT	TT	TT	TT	TT	TT	TT	TT	TT	TT	TT	TT	TT	TT	TT	TT	TT	TT	TT	TT	TT	TT	TT	TT	TT	TT	TT	TT	TT	TT	TT	TT	TT	TT	TT	TT	TT	TT	TT	TT
Bn-A01-p1770291	T/C	A1	1310164	0.0956	TT	CC	CC	TC	CC	CC	CC	TT	TC	TC	CC	TT	TC	TT	CC	TT	TT	TT	TT	CC	NN	CC	CC	TT	CC	CC	CC	TT	TT	TT	CC	TT	CC	CC	CC	TT	CC	CC	CC	TT	CC	CC	TT	CC	TT
Bn-A01-p1770482	A/C	A1	1310356	0.07457	CC	AA	AA	AC	AA	AA	AA	CC	AC	AC	AA	CC	AC	CC	AA	CC	CC	CC	CC	AA	CC	AA	AA	CC	AA	AA	AA	CC	CC	CC	AA	CC	AA	AA	AA	CC	AA	AA	AA	CC	AA	AA	CC	AA	CC
Bn-A01-p1772621	A/G	A1	1310909	0.05927	AA	GG	GG	AG	GG	GG	GG	AA	AG	AG	GG	AA	NN	AA	GG	AA	AA	AA	AA	GG	NN	GG	GG	AA	GG	GG	GG	AA	AA	AA	GG	AA	GG	GG	GG	AA	GG	GG	GG	AA	GG	GG	AA	GG	AA
Bn-A01-p1773289	T/C	A1	1311671	0.06883	TT	CC	CC	TC	CC	CC	CC	TT	TC	TT	CC	TT	TC	TT	CC	TT	TT	TT	TT	CC	NN	CC	CC	TT	CC	CC	CC	TT	TT	TT	CC	TT	CC	TT	TT	TT	CC	CC	CC	TT	CC	CC	TT	CC	TT
Bn-A01-p1831507	T/G	A1	1366349	0.09751	GG	TT	TT	NN	TT	TT	TT	GG	NN	GG	TT	NN	TT	GG	TT	GG	GG	GG	GG	TT	TT	TT	TT	GG	TT	TT	TT	GG	GG	GG	TT	TT	TT	TT	TT	TT	TT	TT	TT	GG	TT	TT	TT	TT	TT
Bn-A01-p1842658	T/C	A1	1376266	0.09178	TT	TC	TC	NN	TC	TT	TC	TT	TC	TT	TC	TC	TC	TC	TC	TT	TT	TT	TC	TC	TC	TC	TC	TC	TC	TC	TC	TT	TT	TT	TC	TT	TC	TT	TT	TC	TC	TC	TC	TT	TC	TC	TT	TC	TT
Bn-A01-p1855903	A/G	A1	1393971	0.07648	AA	AA	AA	NN	AA	GG	AA	AA	AA	AG	AA	GG	AG	GG	AA	GG	GG	GG	GG	AA	AA	AA	AA	GG	AA	AA	AA	GG	GG	GG	AA	AA	AA	GG	GG	AA	AA	AA	AA	GG	AA	AA	AA	AA	AA
Bn-A01-p1879401	A/G	A1	1413358	0.12046	AA	GG	GG	AG	GG	GG	GG	AA	AG	AA	GG	GG	GG	GG	GG	AA	AA	AA	GG	GG	GG	GG	GG	GG	GG	GG	GG	AA	AA	AA	GG	AA	GG	AA	AA	GG	GG	GG	GG	AA	GG	GG	AA	GG	AA
Bn-A01-p1880406	T/C	A1	1414402	0.08413	CC	CC	CC	TC	CC	NN	CC	CC	CC	TC	CC	CC	CC	CC	CC	TT	TT	TT	CC	CC	CC	CC	CC	CC	CC	CC	CC	TT	TT	TT	CC	TT	CC	CC	CC	CC	CC	CC	CC	TT	CC	CC	TT	CC	TT
Bn-A01-p1929982	T/C	A1	1450427	0.08795	TT	CC	CC	TC	CC	TT	CC	TT	TC	TT	CC	TT	NN	TT	CC	TT	TT	TT	CC	TT	CC	CC	TT	TT	CC	CC	TT	TT	TT	TT	CC	TT	CC	TT	TT	CC	CC	CC	CC	TT	CC	CC	TT	CC	TT
Bn-A01-p1975231	T/C	A1	1480230	0.03059	TT	CC	CC	TC	CC	TT	CC	CC	CC	CC	CC	CC	CC	CC	CC	TT	TT	TT	CC	CC	CC	CC	CC	TT	CC	CC	TT	TT	TT	TT	CC	CC	CC	TT	TT	CC	CC	CC	CC	CC	CC	CC	CC	CC	CC
Bn-A01-p1980181	A/C	A1	1485172	0.15296	CC	NN	NN	CC	CC	CC	CC	CC	CC	CC	CC	AA	NN	AA	NN	CC	CC	CC	CC	AA	CC	CC	CC	CC	CC	CC	CC	CC	CC	CC	CC	CC	CC	CC	CC	CC	CC	CC	CC	CC	CC	CC	CC	CC	CC
Bn-A01-p2053320	A/G	A1	1550802	0.17017	AA	AA	AA	AA	AA	AA	AA	GG	AG	AA	AA	GG	NN	NN	AA	AA	AA	AA	AA	NN	AA	AA	AA	AA	AA	AA	AA	AA	AA	AA	AA	NN	AA	AA	AA	AA	AA	AA	AA	AA	AA	AA	GG	AA	GG
Bn-A01-p2069488	T/C	A1	1561687	0.04398	TT	TT	TT	TT	TT	TT	TT	CC	NN	TT	TT	TT	TT	TT	TT	TT	TT	TT	TT	TT	TT	TT	TT	TT	TT	TT	TT	TT	TT	TT	TT	TT	TT	TT	TT	TT	TT	TT	TT	TT	TT	TT	TT	TT	TT
Bn-A01-p2091322	T/G	A1	1582508	0.05354	TT	GG	GG	TG	GG	GG	GG	TT	NN	TT	GG	TT	TG	TT	GG	GG	GG	GG	GG	TT	GG	GG	TT	GG	GG	GG	GG	GG	GG	GG	GG	GG	GG	TT	TT	GG	GG	GG	GG	TT	GG	GG	TT	GG	TT
Bn-A01-p2094793	A/G	A1	1586532	0.10899	AA	GG	GG	AG	GG	GG	GG	AA	AG	AG	GG	GG	GG	GG	GG	AA	AA	AA	GG	GG	GG	GG	AA	AA	GG	GG	AA	AA	AA	AA	GG	GG	GG	GG	GG	GG	GG	GG	GG	GG	GG	GG	AA	GG	AA
Bn-A01-p2111978	A/G	A1	1599862	0.08987	GG	GG	GG	AG	GG	GG	GG	AA	AG	GG	GG	GG	GG	GG	GG	AA	AA	GG	GG	GG	GG	GG	GG	AA	GG	GG	AA	AA	AA	AA	GG	AA	GG	GG	GG	GG	GG	GG	GG	GG	GG	GG	AA	GG	AA
Bn-A01-p2114552	A/G	A1	1602441	0.06501	GG	GG	GG	AG	GG	GG	GG	GG	GG	AG	GG	AA	AG	AA	GG	GG	GG	GG	GG	AA	GG	GG	GG	GG	GG	GG	GG	GG	GG	GG	GG	AA	GG	GG	GG	GG	GG	GG	GG	AA	GG	GG	GG	GG	GG
Bn-A01-p2121224	T/C	A1	1609405	0.07075	CC	CC	CC	TC	CC	CC	CC	TT	TC	TC	CC	CC	CC	CC	CC	TT	TT	CC	CC	CC	CC	CC	TT	TT	CC	CC	TT	TT	TT	TT	CC	CC	CC	CC	CC	CC	CC	CC	CC	CC	CC	CC	NN	CC	NN
Bn-A01-p2171217	A/G	A1	1656616	0.08222	NN	AA	AA	AA	AA	AA	AA	GG	AG	GG	AA	NN	AA	NN	AA	AA	AA	AA	AA	NN	AA	AA	GG	AA	AA	AA	AA	AA	AA	AA	AA	AA	AA	AA	AA	AA	AA	AA	AA	GG	AA	AA	GG	AA	GG
Bn-A01-p2187099	T/C	A1	1672607	0.08604	CC	TT	TT	TC	TT	CC	TT	TT	TT	TC	TT	TT	TC	CC	TT	CC	CC	TC	TT	CC	TT	TT	CC	CC	TT	TT	CC	CC	CC	CC	TT	TT	TT	TT	TT	TT	TT	TT	TT	TT	TT	TT	TT	TT	TT
Bn-A01-p2197976	T/C	A1	1680627	0.07266	TT	TT	TT	TC	TT	TT	TT	TT	TT	TC	CC	TT	TT	TT	TT	CC	CC	TC	TT	TT	TT	TT	CC	CC	TT	TT	CC	CC	CC	CC	TT	TT	CC	TT	TT	TT	TT	TT	TT	TT	TT	TT	CC	TT	CC
Bn-A01-p2207452	A/G	A1	1690283	0.06692	AA	GG	GG	AG	GG	AA	GG	GG	GG	AG	AA	AA	AG	AA	GG	AA	AA	AG	GG	AA	GG	GG	GG	AA	GG	GG	AA	AA	AA	AA	GG	GG	AA	GG	GG	GG	GG	GG	GG	AA	GG	GG	AA	GG	AA
Bn-A01-p2242890	T/C	A1	1727089	0.06883	TT	TT	TT	TC	TT	CC	TT	CC	TC	TC	CC	TT	TT	TT	TT	CC	CC	TC	TT	TT	TT	TC	CC	CC	CC	CC	CC	CC	CC	CC	TT	CC	CC	TT	TT	TT	TT	TT	TT	TT	TT	TT	TT	TT	TT
Bn-A01-p2254072	A/C	A1	1737878	0.05736	CC	CC	CC	CC	CC	CC	CC	CC	CC	CC	CC	CC	NN	AA	CC	CC	CC	CC	CC	AA	CC	CC	CC	CC	CC	CC	CC	CC	CC	CC	CC	CC	CC	CC	CC	CC	CC	CC	CC	CC	CC	CC	AA	CC	AA
Bn-A01-p2254235	T/C	A1	1738041	0.06692	TT	TT	TT	TT	TT	TT	TT	TT	TT	TT	TT	TT	TC	CC	TT	TT	TT	TT	TT	CC	TT	TT	TT	TT	TT	TT	TT	TT	TT	TT	TT	TT	TT	TT	TT	TT	TT	TT	TT	TT	TT	TT	CC	TT	CC
Bn-A01-p2261903	T/C	A1	1745725	0.06692	TT	TT	TT	TC	TT	TT	TT	TT	TT	TC	CC	CC	TT	TT	TT	CC	CC	TC	TT	TT	TT	TC	TT	CC	TT	TT	CC	CC	CC	CC	TT	TT	CC	TT	TT	TT	TT	TT	TT	CC	TT	TT	CC	TT	CC
Bn-A01-p2291940	A/G	A1	1768709	0.08413	GG	AA	GG	AG	GG	GG	GG	AA	AG	AA	AA	AA	GG	GG	GG	AA	AA	AA	GG	GG	GG	AG	AA	AA	AA	AA	AA	AA	AA	AA	GG	GG	AA	GG	GG	GG	GG	GG	GG	AA	GG	GG	AA	GG	AA
Bn-A01-p2303308	A/G	A1	1775847	0.07648	AA	GG	AA	AG	AA	AA	AA	GG	AG	AG	GG	AA	AA	AA	AA	GG	GG	GG	AA	AA	AA	AG	GG	GG	GG	GG	GG	GG	GG	GG	AA	AA	GG	AA	AA	AA	AA	AA	AA	AA	AA	AA	AA	AA	AA
Bn-A01-p2306938	A/G	A1	1779540	0.05545	GG	GG	GG	AG	GG	GG	GG	GG	GG	AG	AA	AA	GG	GG	GG	GG	GG	GG	GG	GG	GG	GG	GG	GG	GG	GG	GG	GG	GG	GG	GG	GG	AA	GG	GG	GG	GG	GG	GG	AA	GG	GG	AA	GG	AA
Bn-A01-p2311015	T/C	A1	1783635	0.13576	TT	CC	TT	TT	TT	TT	TT	CC	NN	TC	CC	TT	TT	TT	TT	NN	NN	NN	TT	TT	TT	TT	CC	NN	CC	CC	NN	NN	NN	TC	TT	TT	CC	TT	TT	TT	TT	TT	TT	TT	TT	TT	TT	TT	TT
Bn-A01-p2329932	T/C	A1	1804376	0.02677	CC	TC	CC	TC	CC	CC	CC	CC	CC	TC	TC	CC	CC	CC	CC	TC	TC	TC	CC	CC	CC	TC	TC	TC	CC	CC	TC	TC	TC	TC	CC	CC	TC	CC	CC	CC	CC	CC	CC	CC	CC	CC	TT	CC	TT
Bn-A01-p2340048	T/C	A1	1819122	0.07266	TT	CC	TT	TC	TT	TT	TT	TT	TT	CC	CC	CC	TT	TT	TT	CC	CC	CC	TT	TT	TT	TC	CC	CC	TT	TT	CC	CC	CC	CC	TT	CC	CC	TT	TT	TT	TT	TT	TT	CC	TT	TT	CC	TT	CC
Bn-A01-p2340359	A/G	A1	1827117	0.07266	AA	GG	AA	AG	AA	AA	AA	AA	AA	GG	GG	GG	AA	AA	AA	GG	GG	GG	AA	AA	AA	AG	GG	GG	AA	AA	GG	GG	GG	GG	AA	GG	GG	AA	AA	AA	AA	AA	AA	GG	AA	AA	GG	AA	GG
Bn-A01-p2341408	A/G	A1	1827937	0.06883	GG	AA	GG	AG	GG	GG	GG	GG	GG	AA	AA	AA	GG	GG	GG	AA	AA	AA	GG	GG	GG	AG	AA	AA	GG	GG	AA	AA	AA	AA	GG	AA	AA	GG	GG	GG	GG	GG	GG	AA	GG	GG	AA	GG	AA
Bn-A01-p2365493	A/G	A1	1858443	0.0478	AA	AA	AA	AG	AA	AA	AA	GG	AG	AG	AA	GG	AG	GG	AA	AA	AA	AA	GG	AA	AA	AA	AA	AA	GG	GG	AA	AA	AA	AA	AA	GG	AA	AA	AA	GG	AA	AA	AA	GG	AA	AA	GG	AA	GG
Bn-A01-p2365667	T/C	A1	1858565	0.10134	TT	TT	TT	TC	TT	TT	TT	CC	NN	TC	TT	CC	TC	CC	TT	TT	TT	TT	CC	TT	TT	TT	TT	TT	CC	CC	TT	TT	TT	TT	TT	CC	TT	TT	TT	CC	TT	TT	TT	CC	TT	TT	CC	TT	CC
Bn-A01-p2387124	T/C	A1	1876725	0.05163	TT	TT	TT	TC	TT	TT	TT	TT	TT	TT	TT	TT	TT	TT	TT	CC	CC	CC	TT	TT	TT	TC	TT	CC	TT	TT	CC	CC	CC	CC	TT	TT	TT	TT	TT	TT	TT	TT	TT	TT	TT	TT	TT	TT	TT
Bn-A01-p2445468	T/C	A1	1936287	0.03059	CC	CC	CC	TC	CC	CC	CC	CC	CC	CC	CC	CC	CC	CC	CC	TT	TT	TT	CC	CC	CC	TC	CC	TT	CC	CC	TT	TT	TT	TT	CC	CC	CC	CC	CC	CC	CC	CC	CC	CC	CC	CC	CC	CC	CC
Bn-A01-p2445602	A/C	A1	1936421	0.08795	AC	CC	AC	AC	CC	AC	AC	CC	AC	CC	CC	CC	AC	CC	AC	CC	CC	CC	AC	AC	AC	AC	CC	CC	CC	CC	CC	CC	CC	CC	AC	CC	CC	AC	AC	CC	AC	AC	AC	CC	AC	AC	CC	AC	CC
Bn-A01-p2448162	T/A	A1	1938949	0.08222	TA	TT	TA	TA	TA	TA	TA	TT	TA	TA	TT	AA	TA	AA	TA	TT	TT	TT	TA	TA	TA	TA	TT	TT	TT	TT	TT	TT	TT	TT	TA	AA	TT	TA	TA	AA	TA	TA	TA	AA	TA	TA	AA	TA	AA
Bn-A01-p2453633	T/C	A1	1939385	0.04015	CC	CC	CC	TC	CC	CC	CC	CC	CC	CC	TT	CC	CC	CC	CC	TT	TT	TT	CC	CC	CC	TC	CC	TT	CC	CC	TT	TT	TT	TT	CC	CC	TT	CC	CC	CC	CC	CC	CC	CC	CC	CC	CC	CC	CC
Bn-A01-p2453758	A/G	A1	1939510	0.05354	GG	GG	GG	AG	GG	GG	GG	GG	GG	GG	AA	GG	GG	GG	GG	AA	AA	AA	GG	GG	GG	AG	GG	AA	GG	GG	AA	AA	AA	AA	GG	GG	AA	GG	GG	AA	GG	GG	GG	GG	GG	GG	AA	GG	AA
Bn-A01-p2478054	T/C	A1	1965883	0.09751	CC	TT	CC	CC	CC	CC	CC	TT	TC	TC	CC	CC	TC	TT	CC	CC	CC	CC	CC	CC	CC	CC	TT	CC	TT	TT	CC	CC	CC	CC	CC	TT	CC	CC	CC	TT	CC	CC	CC	CC	CC	CC	TT	CC	TT
Bn-A01-p2509163	T/C	A1	1998641	0.01721	CC	CC	CC	TC	CC	CC	CC	CC	CC	CC	CC	CC	CC	CC	CC	TC	TT	TT	CC	CC	CC	TC	CC	TT	CC	CC	TT	TT	TT	TT	CC	CC	CC	CC	CC	CC	CC	CC	CC	CC	CC	CC	CC	CC	CC
Bn-A01-p2538180	T/C	A1	2035030	0.15679	CC	TT	CC	TC	CC	CC	CC	TT	TC	TT	TT	CC	CC	CC	CC	TT	TT	TT	CC	CC	CC	NN	TT	TT	TT	TT	TT	TT	TT	TT	CC	TT	TT	CC	CC	CC	CC	CC	CC	TT	CC	CC	CC	CC	CC
Bn-A01-p2569303	A/G	A1	2070643	0.0631	GG	GG	GG	AG	GG	GG	GG	GG	GG	AA	GG	AA	GG	GG	GG	AA	AA	AA	GG	GG	GG	NN	AA	AA	GG	GG	AA	AA	AA	AA	GG	GG	GG	GG	GG	GG	GG	GG	AA	AA	GG	GG	GG	GG	GG
Bn-A01-p2608660	T/G	A1	2115046	0.07457	TT	TT	TT	TG	TT	TT	TT	GG	TG	TG	TT	TT	TT	TT	TT	GG	GG	GG	TT	TT	TT	NN	GG	GG	GG	GG	GG	GG	GG	GG	TT	TT	GG	TT	TT	TT	TT	TT	GG	TT	TT	TT	TT	TT	TT
Bn-A01-p2699907	A/C	A1	2205745	0.09369	AA	CC	AA	AC	AA	AA	AC	CC	AC	CC	CC	CC	AC	CC	AA	AA	AA	AA	AA	AA	NN	AA	CC	AA	CC	CC	AA	AA	AA	AA	AA	NN	CC	AA	AA	AA	AA	AA	CC	CC	AC	AA	CC	AA	CC
Bn-A01-p2713528	A/C	A1	2220606	0.07075	AA	CC	AA	AA	AA	AA	AA	CC	NN	CC	AA	AA	AA	AA	AA	AA	AA	AA	AA	AA	NN	AA	AA	AA	CC	CC	AA	AA	AA	AA	AA	NN	CC	AA	AA	AA	AA	AA	CC	CC	AA	AA	CC	AA	CC
Bn-A01-p2713583	T/G	A1	2220610	0.05354	GG	TT	GG	GG	GG	GG	GG	TT	NN	TG	GG	GG	GG	GG	GG	GG	GG	GG	GG	GG	NN	GG	GG	GG	TT	TT	GG	GG	GG	GG	GG	TG	TT	GG	GG	GG	GG	GG	GG	TT	GG	GG	TT	GG	TT
Bn-A01-p2718126	A/G	A1	2225704	0.04589	AA	GG	AA	AA	AA	AA	AA	GG	NN	AG	GG	AA	AG	GG	AA	AA	AA	AA	AA	AA	NN	AA	GG	AA	GG	GG	AA	AA	AA	AA	AA	AG	GG	AA	AA	GG	AA	AA	AA	GG	AA	AA	GG	AA	GG
Bn-scaff_15838_5-p489307	T/C	A1	2242510	0.11663	TT	TC	TT	NN	TT	TT	CC	TC	TC	TC	TC	TT	CC	CC	NN	TT	CC	CC	TT	TT	CC	NN	TC	CC	CC	TC	NN	NN	TT	CC	CC	CC	TC	CC	CC	TC	CC	NN	CC	CC	CC	CC	TC	CC	TC
Bn-A01-p2841043	A/C	A1	2350116	0.05736	CC	CC	CC	CC	CC	CC	CC	CC	CC	CC	AA	CC	CC	CC	CC	CC	CC	CC	CC	CC	CC	CC	CC	CC	CC	CC	CC	CC	CC	CC	CC	NN	CC	CC	CC	CC	CC	CC	CC	CC	CC	CC	CC	CC	CC
Bn-A01-p2864193	A/G	A1	2366868	0.0325	GG	GG	GG	AG	GG	GG	GG	GG	GG	AG	GG	AA	AG	AA	GG	GG	GG	GG	GG	GG	GG	GG	AA	GG	GG	GG	GG	GG	GG	GG	GG	GG	GG	GG	GG	AA	GG	GG	GG	AA	GG	GG	AA	GG	AA
Bn-A01-p2867284	A/C	A1	2369957	0.07457	CC	CC	CC	CC	CC	CC	CC	AA	NN	AC	AA	CC	CC	CC	CC	CC	CC	CC	CC	CC	CC	CC	CC	CC	AA	AA	CC	CC	CC	CC	CC	CC	AA	CC	CC	CC	CC	CC	AA	CC	CC	CC	CC	CC	CC
Bn-A01-p2882270	A/C	A1	2386160	0.0478	CC	CC	CC	CC	CC	CC	CC	CC	CC	NN	CC	CC	CC	CC	CC	CC	CC	CC	CC	CC	CC	CC	CC	CC	CC	CC	CC	CC	CC	CC	CC	NN	CC	CC	CC	CC	CC	CC	AA	AA	CC	CC	CC	CC	CC
Bn-A01-p80385	T/G	A1	2449234	0.17017	TG	TG	GG	TG	GG	GG	TG	TG	TG	NN	TG	TG	TG	GG	TG	TG	TG	TG	GG	TG	GG	TG	NN	GG	TG	TG	TG	TG	NN	TG	TG	TG	TG	TG	NN	TG	TG	TG	TG	TG	NN	NN	GG	NN	NN
Bn-A01-p95718	A/G	A1	2465472	0.06883	GG	GG	NN	GG	AG	AA	GG	GG	GG	AG	GG	GG	GG	NN	GG	GG	GG	GG	AA	GG	NN	GG	AG	NN	GG	GG	GG	GG	GG	GG	GG	GG	GG	GG	GG	GG	GG	GG	GG	GG	GG	GG	AA	GG	GG
Bn-A01-p97663	A/G	A1	2467160	0.09178	AA	AA	NN	AG	NN	GG	AA	AA	AA	GG	AA	AA	AA	NN	AA	GG	AA	AA	GG	AA	GG	AG	GG	NN	AA	AA	AA	GG	NN	GG	AA	AA	AA	AA	AA	GG	AA	AA	AA	AA	AG	AA	GG	AA	AA
Bn-A01-p100441	A/G	A1	2468915	0.09751	AA	AA	NN	AG	AG	GG	AA	AA	AA	GG	AA	AA	AA	NN	AA	GG	AA	AA	GG	AA	NN	AG	GG	NN	AA	AA	AA	GG	NN	GG	AA	AA	AA	AA	AA	GG	AA	AA	AA	AA	AG	AA	GG	AA	AA
Bn-A01-p100693	T/C	A1	2469115	0.09178	TT	TT	NN	TC	TC	CC	TT	TT	TT	CC	TT	TT	TT	NN	TT	CC	TT	TT	CC	TT	NN	TC	CC	NN	TT	TT	TT	CC	NN	CC	TT	TT	TT	TT	TT	CC	TT	TT	TT	TT	TC	TT	CC	TT	TT
Bn-A01-p101021	A/G	A1	2469497	0.05545	AA	AA	NN	AG	AA	AA	AA	AA	AA	AG	AA	AA	AA	NN	AA	GG	AA	AA	AA	AA	AA	AG	AG	NN	AA	AA	AA	GG	NN	GG	AA	AA	AA	AA	AA	GG	AA	AA	AA	AA	AG	AA	AA	AA	AA
Bn-A01-p101094	A/C	A1	2469519	0.10707	CC	CC	NN	AC	AC	AA	CC	CC	CC	AA	CC	CC	CC	NN	CC	AA	CC	CC	AA	CC	NN	AC	AA	NN	CC	CC	CC	AA	NN	AA	CC	CC	CC	CC	CC	AA	CC	CC	CC	CC	AC	CC	AA	CC	CC
Bn-A01-p101451	A/G	A1	2469876	0.08413	GG	GG	NN	AG	AG	AA	GG	GG	GG	AA	GG	GG	GG	NN	GG	AA	GG	GG	AA	GG	NN	AG	AA	NN	GG	GG	GG	AA	NN	AA	GG	GG	GG	GG	GG	AA	GG	GG	GG	GG	AG	GG	AA	GG	GG
Bn-A01-p101879	A/G	A1	2470306	0.07457	AA	AA	NN	NN	NN	GG	AA	AA	AA	GG	AA	AA	AA	NN	AA	GG	AA	AA	GG	AA	GG	AG	GG	NN	AA	AA	AA	GG	NN	GG	AA	AA	AA	AA	AA	GG	AA	AA	AA	AA	NN	AA	GG	AA	AA
Bn-A01-p101943	T/C	A1	2470421	0.10134	CC	CC	NN	TC	TC	TT	CC	CC	CC	TT	CC	CC	CC	NN	CC	TT	CC	CC	TT	CC	NN	NN	TT	NN	CC	CC	CC	TT	TC	TT	CC	CC	CC	CC	CC	TT	CC	CC	CC	CC	TC	CC	TT	CC	CC
Bn-A01-p102158	T/C	A1	2470593	0.18356	TT	TT	NN	CC	CC	CC	TT	TT	TT	CC	TT	TT	TT	NN	TT	CC	TT	TT	CC	TT	CC	TC	CC	NN	TT	TT	TT	CC	CC	CC	TT	TT	TT	TT	TT	CC	TT	TT	TT	TT	CC	TT	CC	TT	TT
Bn-A01-p102249	A/G	A1	2470737	0.07839	GG	GG	NN	AG	AG	AA	GG	GG	GG	AA	GG	GG	GG	NN	GG	AA	GG	GG	AA	GG	NN	AG	AA	NN	GG	GG	GG	AA	NN	AA	GG	GG	GG	GG	GG	AA	GG	GG	GG	GG	AG	GG	AA	GG	GG
Bn-A01-p108225	T/C	A1	2489593	0.07648	CC	CC	NN	CC	TC	CC	CC	CC	CC	CC	CC	CC	CC	NN	CC	CC	CC	CC	CC	CC	CC	CC	CC	NN	CC	CC	CC	CC	CC	CC	CC	CC	CC	CC	CC	CC	CC	CC	CC	TT	CC	CC	CC	CC	CC
Bn-A01-p137814	T/C	A1	2518637	0.08031	TT	TT	NN	TT	TC	TT	TT	TT	TT	TC	TT	TT	TT	NN	TT	TT	TT	TT	TT	TT	TT	TT	TC	NN	TT	TT	TT	TT	TT	TT	TT	TT	TT	TT	TT	CC	TT	TT	TT	CC	TC	TT	CC	TT	TT
Bn-A01-p137869	A/G	A1	2518641	0.0631	GG	GG	NN	GG	AG	GG	GG	GG	GG	AG	GG	GG	GG	NN	GG	GG	GG	GG	GG	GG	GG	GG	AG	NN	GG	GG	GG	GG	GG	GG	GG	GG	GG	GG	GG	AA	GG	GG	GG	AA	AG	GG	AA	GG	GG
Bn-A01-p145676	T/C	A1	2527505	0.07075	TT	TT	NN	TT	TC	TT	TT	TT	TT	TT	TT	TT	TT	NN	TT	TT	TT	TT	TT	TT	TT	TT	TT	NN	TT	TT	TT	TT	TT	TT	TT	TT	TT	TT	TT	TT	TT	TT	TT	CC	TT	TT	CC	TT	TT
Bn-A01-p146963	T/C	A1	2528781	0.1109	CC	CC	NN	NN	NN	TT	CC	CC	CC	TT	CC	CC	CC	NN	CC	TT	CC	CC	TT	CC	TT	TC	TT	NN	CC	CC	CC	TT	NN	TT	CC	CC	CC	CC	CC	TT	CC	CC	CC	CC	NN	CC	TT	CC	CC
Bn-A01-p147360	T/C	A1	2529232	0.05927	TT	TT	NN	TT	TC	TT	TT	TT	TT	TT	TT	TT	TT	NN	TT	TT	TT	TT	TT	TT	TT	TT	TT	NN	TT	TT	TT	TT	TT	TT	TT	TT	TT	TT	TT	TT	TT	TT	TT	CC	TT	TT	TT	TT	TT
Bn-A01-p147990	A/C	A1	2529813	0.07839	CC	CC	NN	AC	AC	AA	CC	CC	CC	AA	CC	CC	CC	NN	CC	AA	CC	CC	AA	CC	NN	AC	AA	NN	CC	CC	CC	AA	NN	AA	CC	CC	CC	CC	CC	AA	CC	CC	CC	CC	AC	CC	AA	CC	CC
Bn-A01-p150028	T/G	A1	2535516	0.05163	GG	GG	NN	GG	TG	GG	GG	GG	GG	GG	GG	GG	GG	NN	GG	GG	GG	GG	GG	GG	GG	GG	GG	NN	GG	GG	GG	GG	GG	GG	GG	GG	GG	GG	GG	GG	GG	GG	GG	TT	GG	GG	GG	GG	GG
Bn-A01-p161237	T/G	A1	2544375	0.09178	TT	TT	TT	NN	TG	TT	TT	TT	TT	TT	TT	TT	TT	TT	TT	NN	TT	TT	TT	TT	TT	TG	TT	TT	TT	TT	TT	NN	NN	NN	TT	TT	TT	TT	TT	TT	TT	TT	TT	GG	TT	TT	TT	TT	TT
Bn-A01-p178709	A/G	A1	2562673	0.09178	GG	GG	NN	AG	AA	AA	GG	GG	GG	AA	GG	GG	GG	NN	GG	AA	GG	GG	AA	GG	NN	AG	AA	NN	GG	GG	GG	AA	NN	AA	GG	GG	GG	GG	GG	AA	GG	GG	GG	AA	AG	GG	GG	GG	GG
Bn-A01-p206610	A/C	A1	2590655	0.08987	AA	AA	NN	AA	AC	AA	AA	AA	AA	AC	AA	AA	AA	NN	AA	AA	AA	AA	CC	AA	NN	AA	AC	NN	AA	AA	AA	AA	AA	AA	AA	AA	AA	AA	AA	AA	AA	AA	AA	CC	AA	AA	AA	AA	AA
Bn-A01-p207098	T/C	A1	2591143	0.12237	TT	TT	NN	TC	CC	CC	TT	TT	TT	CC	TT	TT	TT	NN	TT	CC	TT	TT	CC	TT	NN	TC	CC	NN	TT	TT	TT	CC	NN	CC	TT	TT	TT	TT	TT	CC	TT	TT	TT	CC	TC	TT	CC	TT	TT
Bn-A01-p207363	T/C	A1	2591357	0.08987	TT	TT	NN	TT	CC	CC	TT	TT	TT	TC	TT	TT	TT	NN	TT	TT	TT	TT	CC	TT	NN	TT	TC	NN	TT	TT	TT	TT	TT	TT	TT	TT	TT	TT	TT	TT	TT	TT	TT	CC	TT	TT	TT	TT	TT
Bn-A01-p235484	A/G	A1	2619028	0.09751	AA	AA	NN	AG	AG	AA	AA	AA	NN	AG	AA	AA	AA	NN	AA	GG	AA	AA	GG	AA	GG	NN	AG	NN	AA	AA	AA	GG	AG	GG	AA	AA	AA	AA	AA	AA	AA	AA	AA	GG	AA	AA	GG	AA	AA
Bn-A01-p2990104	A/G	A1	2702287	0.11281	GG	GG	GG	GG	GG	GG	GG	GG	GG	GG	GG	GG	GG	NN	GG	GG	GG	GG	AA	GG	GG	GG	NN	GG	GG	GG	GG	GG	GG	GG	GG	NN	GG	GG	GG	NN	GG	GG	GG	GG	GG	GG	NN	GG	NN
Bn-A01-p3000989	T/C	A1	2712341	0.05163	TC	TC	TC	TC	TC	TC	TC	CC	CC	TC	TC	CC	CC	CC	CC	CC	CC	CC	CC	CC	TC	TC	CC	CC	CC	CC	CC	CC	CC	CC	TC	TC	CC	TC	TC	CC	CC	TC	TC	CC	TC	CC	CC	CC	CC
Bn-A01-p3050613	T/G	A1	2756708	0.08987	GG	GG	GG	TG	GG	GG	GG	GG	NN	GG	TT	GG	TG	GG	TT	TT	TT	TT	TT	TT	NN	GG	GG	TT	TT	TT	TT	TT	TT	TT	GG	NN	TT	GG	GG	GG	TT	GG	GG	TT	GG	TT	GG	TT	GG
Bn-A01-p3061223	T/G	A1	2766323	0.15105	NN	GG	NN	TT	NN	NN	NN	TT	TT	TT	TT	TT	TT	TT	TT	TT	TT	TT	TT	TT	GG	NN	TT	TT	TT	TT	TT	TT	TT	TT	NN	TT	TT	NN	NN	TT	TT	NN	TT	GG	NN	TT	TT	TT	TT
Bn-A01-p3069312	A/G	A1	2774463	0.07839	GG	NN	GG	GG	GG	GG	GG	AG	GG	GG	GG	GG	GG	AG	GG	GG	GG	AG	GG	GG	NN	AG	GG	AG	AG	GG	GG	GG	GG	AG	GG	GG	GG	GG	GG	GG	GG	AG	GG	GG	GG	GG	GG	GG	GG
Bn-A01-p3100346	A/C	A1	2804455	0.05545	AA	CC	AA	AA	AA	AA	AA	AA	AA	AC	AA	AA	AA	AA	AA	AA	AA	AA	CC	AA	NN	AA	AA	AA	AA	AA	AA	AA	AA	AA	AA	AC	AA	AA	AA	AA	AA	AA	CC	AA	AA	AA	AA	AA	AA
Bn-A01-p3111607	A/C	A1	2814354	0.07648	CC	CC	CC	CC	CC	CC	CC	CC	NN	CC	AA	CC	CC	CC	CC	CC	CC	CC	CC	CC	CC	CC	CC	CC	AA	AA	CC	CC	CC	CC	CC	CC	CC	CC	CC	CC	CC	CC	NN	AA	CC	CC	CC	CC	CC
Bn-A01-p3134159	A/G	A1	2837154	0.12046	GG	AA	GG	AG	GG	GG	GG	AA	GG	AA	GG	AA	AA	AA	AA	AA	AA	AA	AA	AA	AA	GG	AA	AA	GG	GG	AA	AA	AA	AA	GG	NN	AA	GG	GG	AA	AA	GG	AA	GG	GG	AA	AA	AA	AA
Bn-A01-p3136468	A/G	A1	2839380	0.09369	AA	AA	AA	AG	AA	AA	AA	GG	AA	GG	AA	GG	GG	GG	GG	GG	GG	GG	GG	GG	NN	AA	GG	GG	AA	AA	GG	GG	GG	GG	AA	NN	GG	AA	AA	GG	GG	AA	GG	AA	AA	GG	GG	GG	GG
Bn-A01-p3226309	A/C	A1	2920650	0.12237	CC	CC	CC	AC	CC	CC	CC	CC	CC	NN	AA	CC	NN	CC	AA	AA	AA	AA	AA	AA	NN	CC	CC	AA	CC	CC	AA	AA	AA	AA	CC	AC	AA	CC	CC	CC	AA	CC	AA	AA	CC	AA	CC	AA	CC
Bn-A01-p3232810	T/C	A1	2921473	0.08222	CC	CC	CC	TC	CC	CC	CC	CC	CC	TC	TT	CC	TC	CC	TT	TT	TT	TT	TC	TT	CC	CC	CC	TT	CC	CC	TC	TC	TT	TT	CC	TC	TT	CC	CC	CC	TT	CC	TT	TT	CC	TT	CC	TT	CC
Bn-A01-p3232913	T/C	A1	2921525	0.09369	TT	TT	TT	TC	TT	TT	TT	TT	TT	NN	CC	TT	NN	TT	CC	CC	CC	CC	TC	CC	NN	TT	TT	CC	TT	TT	TC	TC	CC	CC	TT	TC	CC	TT	TT	TT	CC	TT	CC	CC	TT	CC	TT	CC	TT
Bn-A01-p3233247	T/C	A1	2921910	0.14914	CC	NN	CC	TC	CC	CC	CC	CC	CC	NN	TT	CC	NN	CC	TT	TT	NN	TT	TT	TT	NN	CC	CC	TT	TC	TC	TT	TT	TT	TT	TC	TC	TT	TC	CC	CC	TT	NN	TT	TT	CC	TT	CC	TT	CC
Bn-A01-p3233299	A/G	A1	2921911	0.08604	AA	AA	AA	AG	AA	AA	AA	AA	AA	AG	GG	AA	AG	AA	GG	GG	GG	GG	GG	GG	NN	AA	AA	GG	AA	AA	GG	GG	GG	GG	AA	AG	GG	AA	AA	AA	GG	AA	GG	GG	AA	GG	AA	GG	AA
Bn-A01-p3306526	T/C	A1	2992921	0.08987	CC	TT	TT	NN	CC	TT	CC	TT	CC	TT	CC	TT	TC	TT	CC	CC	CC	CC	CC	CC	NN	CC	TT	CC	CC	CC	CC	CC	CC	CC	CC	TC	CC	CC	CC	TT	CC	CC	TT	CC	TC	CC	TT	CC	TT
Bn-A01-p3378332	A/G	A1	3044498	0.07457	GG	AA	AA	GG	GG	AA	GG	AA	AG	GG	AA	GG	AA	AA	GG	GG	GG	GG	AA	AA	NN	GG	AA	GG	GG	GG	GG	GG	GG	GG	GG	AG	GG	GG	GG	AA	AA	GG	GG	AA	AG	AA	AA	AA	AA
Bn-A01-p3567127	A/G	A1	3239110	0.0631	AA	GG	GG	AG	AA	GG	AA	AA	AA	AA	AA	GG	AA	AA	AA	AA	AA	AA	AA	AA	NN	AA	AA	AA	AA	AA	AA	AA	AA	AA	AA	AA	AA	AA	AA	AA	AA	AA	AA	AA	AA	AA	AA	AA	AA
Bn-A01-p3597929	T/C	A1	3265100	0.05736	CC	CC	CC	NN	CC	CC	CC	TT	CC	TT	CC	TT	CC	CC	CC	CC	CC	CC	CC	CC	CC	CC	CC	CC	CC	CC	CC	CC	CC	CC	CC	CC	CC	CC	CC	CC	CC	CC	TT	CC	CC	CC	CC	CC	TT
Bn-A01-p3598515	A/G	A1	3265634	0.03633	AA	AA	AA	AG	AA	AA	AA	GG	AA	AG	AA	GG	AA	AA	AA	AA	AA	AA	AA	AA	AA	AA	AA	AA	AA	AA	AA	AA	AA	AA	AA	AA	AA	AA	AA	AA	AA	AA	AA	AA	AA	AA	AA	AA	GG
Bn-A01-p3598533	A/G	A1	3265703	0.0478	GG	GG	GG	AG	GG	GG	GG	AA	GG	AG	GG	AA	GG	GG	GG	GG	GG	GG	GG	GG	GG	GG	GG	GG	GG	GG	GG	GG	GG	GG	GG	GG	GG	GG	GG	GG	GG	GG	GG	GG	GG	GG	GG	GG	AA
Bn-A01-p3619975	T/C	A1	3282614	0.07075	TT	CC	CC	NN	TT	CC	TT	CC	TT	TC	TT	CC	TT	TT	TT	TT	TT	TT	TT	TT	CC	TT	TT	TT	TT	TT	TT	TT	TT	TT	TT	TC	TT	TT	TT	TT	TT	TT	TT	TT	TT	TT	TT	TT	CC
Bn-A01-p3737522	T/C	A1	3390955	0.05545	CC	CC	CC	TC	CC	CC	CC	TT	TC	TC	TT	TT	TC	CC	CC	CC	CC	CC	CC	TT	CC	CC	TT	CC	CC	CC	CC	CC	CC	CC	CC	TC	TC	CC	CC	TT	TT	CC	CC	CC	TC	TT	TT	TT	TT
Bn-A01-p3782356	A/G	A1	3432012	0.09178	AG	GG	GG	NN	AG	AG	AG	GG	AG	AG	AG	GG	GG	GG	AG	AG	GG	GG	GG	GG	NN	GG	GG	GG	AG	AG	GG	GG	GG	GG	GG	NN	NN	AG	AG	GG	GG	AG	AG	GG	AG	GG	GG	GG	GG
Bn-Scaffold006869-p236	A/G	A1	3434405	0.08031	GG	AA	AA	AA	GG	GG	GG	AA	AG	NN	GG	AA	AA	AA	GG	GG	AA	AA	AA	AA	AA	AA	AA	AA	GG	GG	AA	AA	AA	AA	AA	AA	AA	GG	GG	AA	AA	GG	GG	AA	NN	AA	AA	AA	AA
Bn-A01-p3789302	A/C	A1	3436220	0.09178	AA	AA	AA	AC	AA	AA	AA	CC	NN	AC	AA	CC	AC	AA	AA	AA	CC	CC	CC	CC	AA	AA	CC	CC	AA	AA	CC	CC	CC	CC	AA	AA	AC	AA	AA	AA	CC	AA	AA	CC	AA	CC	AA	CC	CC
Bn-A01-p3889035	T/G	A1	3509865	0.11472	GG	TT	TT	TG	TT	GG	GG	TT	NN	GG	GG	GG	TT	TT	GG	GG	GG	GG	GG	TT	NN	TT	TT	GG	TT	TT	GG	GG	GG	GG	TT	TG	TG	TT	TT	TT	TT	GG	GG	GG	TT	TT	TT	TT	TT
Bn-A01-p3904495	A/C	A1	3530396	0.11855	CC	CC	CC	AC	AA	AA	CC	AA	NN	AA	CC	AA	NN	CC	CC	CC	CC	CC	CC	AA	CC	CC	AA	CC	AA	AA	CC	CC	CC	CC	CC	CC	AC	AA	AA	CC	AA	CC	AA	CC	AC	AA	CC	AA	AA
Bn-A01-p3906965	T/C	A1	3533039	0.1109	CC	CC	CC	TC	TT	CC	CC	TT	CC	TC	CC	TT	TC	CC	CC	CC	CC	CC	CC	TT	CC	CC	TT	CC	TT	TT	CC	CC	CC	CC	CC	CC	TC	TT	TT	CC	TT	CC	CC	CC	TC	TT	CC	TT	TT
Bn-A01-p3984534	A/G	A1	3618663	0.17782	AA	GG	GG	AA	NN	GG	AA	NN	AA	AG	AA	AA	GG	GG	AA	AA	AA	AA	AA	NN	AA	GG	NN	AA	NN	NN	AA	AA	AA	AA	GG	NN	AA	NN	NN	GG	NN	AA	GG	AA	GG	NN	GG	NN	NN
Bn-A01-p4003991	A/G	A1	3638500	0.17973	AA	GG	GG	AA	NN	GG	AA	NN	AA	AG	AA	AA	GG	GG	AA	AA	AA	AA	AA	AG	AG	GG	NN	AA	NN	NN	AA	AA	AA	AA	GG	NN	AA	NN	NN	GG	NN	AA	GG	AA	GG	NN	GG	NN	NN
Bn-A01-p4084366	A/G	A1	3747946	0.09369	AA	GG	GG	AG	AA	AA	AA	GG	NN	AG	GG	GG	GG	GG	AA	AA	AA	AA	AA	GG	AA	GG	GG	AA	AA	AA	AA	AA	AA	AA	GG	AG	AG	AA	AA	GG	GG	AA	AA	GG	AG	GG	GG	GG	GG
Bn-A01-p4113202	T/C	A1	3788435	0.07648	CC	TT	TT	CC	CC	TT	CC	CC	CC	TC	CC	CC	TC	TT	CC	CC	CC	CC	CC	CC	CC	TT	CC	CC	CC	CC	CC	CC	CC	CC	TT	TC	CC	CC	CC	TT	CC	CC	TT	CC	TC	CC	TT	CC	CC
Bn-A01-p4164843	A/G	A1	3844630	0.02868	AA	AA	AA	AG	AA	AA	AA	AA	AA	AA	AA	GG	AA	AA	AA	AA	AA	AA	AA	AA	AA	AA	AA	AA	AA	AA	AA	AA	AA	AA	AA	AA	AA	AA	AA	AA	AA	AA	AA	AA	AA	AA	AA	AA	AA
Bn-A01-p4173668	A/G	A1	3853079	0.0956	AA	AA	AA	AG	GG	GG	AA	GG	AG	AG	GG	AA	AG	AA	AA	AA	AA	AA	AA	GG	AA	AA	GG	AA	GG	GG	AA	AA	AA	AA	AA	AA	AG	GG	GG	AA	GG	AA	GG	AA	AA	GG	AA	GG	GG
Bn-A01-p4188629	T/C	A1	3870061	0.07457	TT	CC	CC	TT	TT	CC	TT	TT	TT	CC	TT	TT	NN	CC	TT	TT	TT	TT	TT	TT	TT	CC	TT	TT	TT	TT	TT	TT	TT	TT	CC	TC	TT	TT	TT	CC	TT	TT	CC	TT	TC	TT	CC	TT	CC
Bn-A01-p4227703	T/C	A1	3904509	0.09369	TT	TT	TT	TC	TT	TT	TT	TT	TT	TC	CC	CC	TT	TT	TT	TT	TT	CC	TT	TT	TT	TT	TT	CC	TT	TT	TC	CC	CC	CC	TT	TT	TT	TT	TT	TT	TT	TT	TT	TT	TT	TT	TT	TT	CC
Bn-A01-p4233306	A/G	A1	3911359	0.05163	GG	GG	GG	GG	GG	GG	GG	GG	NN	AG	GG	GG	AG	GG	GG	GG	GG	GG	GG	AA	GG	GG	AA	GG	GG	GG	GG	GG	GG	GG	GG	GG	AG	GG	GG	GG	AA	GG	GG	GG	GG	AA	GG	AA	GG
Bn-A01-p4311134	A/G	A1	3997688	0.10707	GG	AA	AA	AG	AA	AA	GG	AA	NN	AA	GG	AA	AA	AA	GG	GG	GG	GG	GG	AA	NN	AA	AA	GG	AA	AA	GG	GG	GG	GG	AA	GG	AG	AA	AA	AA	AA	GG	AA	AA	AA	AA	AA	AA	GG
Bn-A01-p4353657	A/G	A1	4039331	0.04207	AA	AA	AA	AA	AA	AA	AA	AA	AG	AG	GG	AA	AG	AA	AA	AA	AA	AA	AA	GG	AA	AA	GG	AA	AA	AA	AA	AA	AA	AA	AA	AA	AG	AA	AA	AA	GG	AA	AA	AA	AA	GG	AA	GG	AA
Bn-A01-p4354753	T/C	A1	4040410	0.07839	TT	CC	CC	TC	CC	TT	TT	TT	TT	TC	CC	CC	TC	CC	TT	TT	TT	TT	TT	TT	TT	CC	TT	TT	CC	CC	TT	TT	TT	TT	CC	TT	TT	CC	CC	CC	TT	TT	TT	CC	TC	TT	CC	TT	TT
Bn-A01-p4419443	A/G	A1	4049800	0.14914	AA	GG	GG	AA	AA	GG	AA	GG	AA	GG	AA	AA	GG	GG	AA	AA	AA	AA	AA	NN	NN	GG	NN	AA	AA	AA	AA	AA	AA	AA	GG	AA	AA	AA	AA	AA	NN	AA	GG	GG	AA	NN	AA	GG	AA
Bn-A01-p4452779	A/G	A1	4076785	0.14914	AA	AA	AA	AG	NN	AA	GG	NN	AG	AG	GG	AA	AA	AA	AA	GG	AA	GG	GG	AA	NN	AA	AA	GG	NN	NN	GG	GG	GG	GG	AA	GG	AA	NN	NN	NN	AA	GG	AA	AA	GG	AA	NN	AA	AA
Bn-A01-p4641747	A/C	A1	4261176	0.09369	CC	AA	AA	AC	CC	CC	CC	CC	NN	AC	CC	AA	AA	AA	CC	AA	CC	CC	CC	CC	NN	AA	AA	CC	AA	AA	CC	CC	CC	CC	AA	CC	AC	AA	AA	CC	AA	CC	CC	AA	AC	AA	CC	AA	CC
Bn-A01-p4641802	A/G	A1	4261231	0.08795	GG	AA	AA	AG	GG	GG	GG	GG	NN	AG	GG	AA	AA	AA	GG	AA	GG	GG	GG	GG	NN	AA	AA	GG	AA	AA	GG	GG	GG	GG	AA	GG	AG	AA	AA	GG	AA	GG	GG	AA	AG	AA	GG	AA	GG
Bn-A01-p4774065	T/C	A1	4380173	0.07457	TT	CC	CC	TC	TT	CC	TT	TT	TT	TC	TT	CC	TC	CC	TT	CC	TT	CC	TT	TT	NN	CC	TT	CC	CC	CC	TC	CC	CC	CC	CC	CC	TC	TT	TT	TT	TT	TT	CC	CC	TC	TT	TT	CC	TT
Bn-A01-p4785261	T/G	A1	4397089	0.07266	GG	GG	GG	TG	GG	GG	GG	GG	NN	TG	GG	TT	TG	GG	GG	TT	GG	TT	GG	GG	GG	GG	TT	TT	GG	GG	TG	TT	TT	TT	GG	TT	GG	GG	GG	GG	TT	GG	GG	GG	GG	TT	GG	GG	GG
Bn-A01-p4786787	A/C	A1	4398675	0.10707	CC	CC	CC	AA	CC	CC	CC	CC	NN	AC	CC	AA	NN	CC	CC	AA	CC	AA	CC	CC	CC	CC	AA	AA	CC	CC	AC	AA	AA	AA	CC	AA	CC	AA	AA	CC	AA	CC	CC	CC	CC	AA	CC	CC	CC
Bn-A01-p4799050	T/C	A1	4410485	0.08604	TT	TT	TT	TC	TT	CC	TT	TT	NN	CC	TT	CC	NN	TT	TT	CC	TT	CC	TT	TT	TT	TT	CC	CC	TT	TT	TC	CC	CC	CC	TT	CC	TT	TT	TT	TT	CC	TT	CC	TT	TT	CC	TT	TT	TT
Bn-A01-p4812269	A/G	A1	4421390	0.0478	AA	AA	AA	AG	AA	GG	AA	AA	AA	AG	AA	AA	AA	AA	AA	GG	AA	GG	AA	AA	AA	AA	AA	GG	AA	AA	AG	GG	GG	GG	AA	GG	AA	AA	AA	AA	AA	AA	GG	AA	AA	AA	AA	AA	AA
Bn-A01-p4820187	T/C	A1	4424287	0.08987	TT	TT	TT	TT	TT	TT	TT	TT	TT	TT	TT	CC	TC	TT	TT	TT	TT	TT	TT	TT	CC	TT	CC	TT	TT	TT	TT	TT	TT	TT	TT	TT	TT	TT	TT	TT	CC	TT	TT	TT	TC	CC	TT	TT	TT
Bn-A01-p4832074	T/G	A1	4434416	0.08795	GG	GG	GG	NN	GG	GG	GG	GG	NN	TG	GG	TT	NN	GG	GG	GG	GG	GG	GG	GG	TT	GG	TT	GG	GG	GG	GG	GG	GG	GG	GG	GG	GG	GG	GG	GG	TT	GG	GG	GG	TG	TT	GG	GG	GG
Bn-A01-p4833020	A/G	A1	4435379	0.04589	AA	AA	AA	AG	AA	AA	AA	AA	AG	AG	AA	GG	NN	AA	AA	AA	AA	AA	AA	AA	GG	AA	GG	AA	AA	AA	AA	AA	AA	AA	AA	AA	AA	AA	AA	AA	GG	AA	AA	AA	AG	GG	AA	AA	AA
Bn-A01-p4836338	T/G	A1	4439155	0.06119	GG	GG	GG	TG	GG	GG	GG	GG	NN	TG	GG	TT	NN	GG	GG	GG	GG	GG	GG	GG	NN	GG	TT	GG	GG	GG	GG	GG	GG	GG	GG	GG	GG	GG	GG	GG	TT	GG	GG	GG	TG	TT	GG	GG	GG
Bn-A01-p4883188	T/G	A1	4482223	0.07075	TT	GG	GG	TG	TT	TT	GG	TT	NN	TT	GG	GG	NN	GG	GG	TT	GG	GG	GG	TT	GG	GG	TT	GG	GG	GG	GG	GG	GG	GG	GG	GG	TG	TT	TT	TT	TT	GG	TT	GG	TT	TT	TT	GG	TT
Bn-A01-p4908924	A/C	A1	4512295	0.09369	CC	AA	AA	AA	CC	AA	CC	CC	NN	AA	CC	AA	AA	AA	AA	AA	AA	AA	CC	AA	AA	AA	AA	AA	AA	AA	AC	AA	AA	AA	AA	CC	AA	AA	AA	CC	AA	CC	AA	AA	AC	AA	CC	AA	CC
Bn-A01-p4909065	T/C	A1	4512437	0.08987	TT	CC	CC	CC	TT	CC	TT	TT	NN	CC	TT	CC	CC	CC	CC	CC	CC	CC	TT	CC	CC	CC	CC	CC	CC	CC	TC	CC	CC	CC	CC	TT	CC	CC	CC	TT	CC	TT	CC	CC	TC	CC	TT	CC	TT
Bn-A01-p4940549	T/C	A1	4541775	0.07839	TT	CC	CC	TC	TT	TT	TT	TT	TT	TT	TT	TT	TC	CC	CC	TT	CC	CC	TT	CC	NN	CC	TT	CC	CC	CC	TC	CC	CC	CC	CC	TT	CC	TT	TT	TT	TT	TT	TT	CC	TT	TT	TT	CC	TT
Bn-A01-p5070565	A/G	A1	4655835	0.08795	AA	AA	AA	NN	AA	AA	AA	AA	NN	AG	AA	GG	AG	AA	AA	AA	AA	AA	AA	GG	GG	AA	GG	AA	AA	AA	AA	AA	AA	AA	AA	AA	AA	AA	AA	AA	GG	AA	AG	AA	AG	GG	AA	AA	AA
Bn-A01-p5070836	A/G	A1	4656105	0.09369	GG	GG	GG	NN	GG	GG	GG	GG	GG	AG	GG	AA	AG	GG	GG	GG	GG	GG	GG	AA	NN	GG	AA	GG	GG	GG	GG	GG	GG	GG	GG	GG	GG	GG	GG	GG	AA	GG	NN	GG	AG	AA	GG	GG	GG
Bn-A01-p5212238	A/G	A1	4799101	0.12237	AA	AA	AA	AA	AA	GG	AA	AA	AA	NN	AA	AA	AA	AA	NN	AA	AG	AA	AG	AA	GG	AA	AA	AA	AA	AG	AA	AA	AA	AA	AG	AA	AA	AA	AG	AA	AA	AA	AG	AA	NN	AA	AA	AA	AA
Bn-A01-p5242967	A/G	A1	4826161	0.02294	AA	AA	AA	AA	AA	AA	AA	AA	AA	AA	AA	AA	AA	AA	AA	AA	AA	AA	AA	AA	NN	AA	AA	AA	AA	AA	AA	AA	AA	AA	AA	GG	AA	AA	AA	AA	AA	AA	AA	AA	AG	AA	AA	AA	AA
Bn-A01-p5243029	A/G	A1	4826172	0.05163	AA	AA	AA	AA	AA	AA	AA	AA	AA	AA	AA	AA	AA	AA	AA	AA	AA	AA	AA	AA	NN	AA	AA	AA	AA	AA	AA	AA	AA	AA	AA	GG	AA	AA	AA	AA	AA	AA	AA	AA	NN	AA	AA	AA	AA
Bn-A01-p5243036	T/C	A1	4826230	0.0325	CC	CC	CC	CC	CC	TT	CC	CC	CC	TC	CC	CC	CC	CC	CC	CC	CC	CC	CC	CC	NN	CC	CC	CC	CC	CC	CC	CC	CC	CC	CC	TT	CC	CC	CC	CC	CC	CC	CC	CC	TC	CC	CC	CC	CC
Bn-A01-p5245778	A/C	A1	4828937	0.08795	AA	CC	CC	CC	CC	CC	AA	CC	AA	AC	AA	CC	AC	CC	CC	AA	CC	CC	AA	AA	CC	CC	AA	CC	CC	CC	AA	CC	CC	CC	CC	AA	CC	CC	CC	AA	AA	AA	CC	CC	AA	AA	AA	CC	AA
Bn-A01-p5296564	A/G	A1	4890875	0.08795	GG	AA	AA	AG	AA	GG	AA	AA	AA	GG	GG	AA	AA	AA	GG	GG	GG	GG	AA	AA	GG	AA	AA	GG	AA	AA	AA	GG	GG	GG	AA	GG	AA	AA	AA	GG	AA	AA	AA	AA	GG	AA	GG	AA	GG
Bn-A01-p5324399	T/C	A1	4913253	0.1262	CC	TT	TT	TC	TT	CC	CC	TT	CC	CC	CC	TT	CC	TT	CC	CC	CC	CC	CC	CC	CC	TT	CC	CC	TT	TT	CC	CC	CC	CC	TT	CC	TT	TT	TT	CC	CC	CC	TT	TT	CC	CC	CC	CC	CC
Bn-A01-p5324472	A/G	A1	4913326	0.07648	AA	GG	GG	AG	GG	GG	AA	GG	AA	AG	AA	GG	AG	GG	AA	AA	AA	AA	AA	AA	NN	GG	AA	AA	GG	GG	AA	AA	AA	AA	GG	AA	GG	GG	GG	GG	AA	AA	GG	GG	GG	AA	AA	AA	GG
Bn-A01-p5391551	A/G	A1	4963143	0.08987	AA	GG	GG	NN	GG	GG	AA	GG	AA	AG	AA	GG	AG	GG	AA	AA	AA	AA	AA	AA	NN	GG	AA	AA	GG	GG	AA	AA	AA	AA	GG	AA	GG	GG	GG	AA	AA	AA	GG	GG	AG	AA	AA	AA	AA
Bn-A01-p5418396	A/G	A1	4990415	0.10707	GG	AA	AA	NN	AA	GG	GG	AA	GG	GG	GG	AA	AG	AA	GG	GG	GG	GG	GG	GG	GG	AA	GG	GG	AA	AA	GG	GG	GG	GG	AA	GG	AA	AA	AA	GG	GG	GG	AA	AA	GG	GG	GG	GG	GG
Bn-A01-p5480514	A/G	A1	5042505	0.06692	AA	AA	AA	AA	AA	GG	AA	AA	AA	GG	AA	AA	AA	AA	AA	AA	AA	AA	AA	AA	GG	AA	AA	AA	AA	AA	AA	AA	AA	AA	AA	GG	AA	AA	AA	GG	AA	AA	AG	AA	GG	AA	AA	AA	GG
Bn-A01-p5480517	A/G	A1	5042559	0.07075	AA	AA	AA	AA	AA	GG	AA	AA	AA	GG	AA	AA	AA	AA	AA	AA	AA	AA	AA	AA	GG	AA	AA	AA	AA	AA	AA	AA	AA	AA	AA	GG	AA	AA	AA	GG	AA	AA	AG	AA	GG	AA	AA	AA	GG
Bn-A01-p5481004	T/G	A1	5043045	0.04971	GG	GG	GG	GG	GG	TT	GG	GG	GG	TT	GG	GG	GG	GG	GG	GG	GG	GG	GG	GG	NN	GG	GG	GG	GG	GG	GG	GG	GG	GG	GG	GG	TT	GG	GG	TT	GG	GG	TG	GG	TT	GG	GG	GG	TT
Bn-A01-p5485980	T/C	A1	5047290	0.06119	CC	CC	CC	CC	CC	CC	CC	CC	CC	TC	CC	CC	CC	CC	CC	TT	CC	CC	CC	CC	NN	CC	CC	CC	CC	CC	CC	CC	CC	CC	CC	CC	CC	CC	CC	TT	CC	CC	TC	CC	TT	CC	CC	CC	TT
Bn-A01-p5486104	A/G	A1	5047465	0.06119	AA	AA	AA	AA	AA	AA	AA	AA	AA	AG	AA	AA	AA	AA	AA	GG	AA	AA	AA	AA	NN	AA	AA	AA	AA	AA	AA	AA	AA	AA	AA	AA	AA	AA	AA	GG	AA	AA	AG	AA	GG	AA	AA	AA	GG
Bn-A01-p5522870	A/G	A1	5082448	0.05545	GG	GG	GG	GG	GG	AA	GG	GG	GG	AG	GG	GG	GG	GG	GG	AA	GG	GG	GG	GG	NN	GG	GG	GG	GG	GG	GG	GG	GG	GG	GG	AA	AA	GG	GG	GG	GG	GG	AG	GG	GG	GG	GG	GG	GG
Bn-A01-p5601232	A/C	A1	5121757	0.05927	AA	AA	AA	AA	AA	NN	AA	AA	AA	CC	AA	AA	AA	AA	AA	AA	AA	AA	AA	AA	CC	AA	AA	AA	AA	AA	AA	AA	AA	AA	AA	CC	CC	AA	AA	AA	AA	AA	AC	AA	AA	AA	AA	AA	AA
Bn-A01-p5661294	T/G	A1	5169072	0.05163	GG	GG	GG	GG	GG	TT	GG	GG	GG	TT	GG	GG	GG	GG	GG	TT	GG	GG	GG	GG	GG	GG	GG	GG	GG	GG	GG	GG	GG	GG	GG	GG	TT	GG	GG	TT	GG	GG	GG	GG	TG	GG	GG	GG	TT
Bn-A01-p5665774	A/G	A1	5173600	0.02677	AA	AA	AA	AA	AA	GG	AA	AA	AA	GG	AA	AA	AA	AA	AA	GG	AA	AA	AA	AA	GG	AA	AA	AA	AA	AA	AA	AA	AA	AA	AA	AA	GG	AA	AA	GG	AA	AA	AG	AA	AG	AA	AA	AA	GG
Bn-A01-p5678678	T/G	A1	5185833	0.04971	TT	TT	TT	TT	TT	GG	TT	TT	TT	TG	TT	TT	TT	TT	TT	TT	TT	TT	TT	TT	GG	TT	TT	TT	TT	TT	TT	TT	TT	TT	TT	TT	GG	TT	TT	GG	TT	TT	TG	TT	TG	TT	TT	TT	GG
Bn-A01-p5679389	A/G	A1	5186544	0.05354	GG	GG	GG	GG	GG	AA	GG	GG	GG	AG	GG	GG	GG	GG	GG	GG	GG	GG	GG	GG	NN	GG	GG	GG	GG	GG	GG	GG	GG	GG	GG	GG	AA	GG	GG	AA	GG	GG	AG	GG	AG	GG	GG	GG	AA
Bn-A01-p5680581	A/G	A1	5187644	0.07266	AA	AA	AA	AA	AA	GG	AA	AA	AA	AG	AA	AA	AA	AA	AA	AA	AA	AA	AA	AA	NN	AA	AA	AA	AA	AA	AA	AA	AA	AA	AA	AA	GG	AA	AA	GG	AA	AA	AG	AA	AG	AA	AA	AA	GG
Bn-A01-p5680730	A/C	A1	5187793	0.03824	AA	AA	AA	AA	AA	CC	AA	AA	AA	AA	AA	AA	AA	AA	AA	AA	AA	AA	AA	AA	NN	AA	AA	AA	AA	AA	AA	AA	AA	AA	AA	AA	CC	AA	AA	CC	AA	AA	AA	AA	AA	AA	AA	AA	CC
Bn-A01-p5699110	T/C	A1	5203062	0.0631	CC	CC	CC	CC	CC	TT	CC	CC	NN	TC	CC	CC	CC	CC	CC	CC	CC	CC	CC	TT	NN	CC	TT	CC	CC	CC	CC	CC	CC	CC	CC	CC	TT	CC	CC	TT	CC	CC	TC	CC	TC	CC	CC	CC	TT
Bn-A01-p5718049	A/C	A1	5220264	0.1109	CC	AA	AA	AA	AA	AA	CC	AA	NN	AA	CC	AA	NN	AA	CC	CC	CC	AA	CC	AA	NN	AA	AA	AA	CC	CC	CC	AA	AA	AA	AA	AA	AA	AC	AA	AA	CC	CC	AA	AA	AC	CC	CC	CC	AA
Bn-A01-p5762190	T/G	A1	5236758	0.11855	GG	TT	TT	TT	TT	TT	GG	TT	NN	TT	GG	TT	TG	TT	GG	GG	GG	TT	GG	TT	NN	TT	TT	TT	GG	GG	GG	TT	TT	TT	TT	GG	GG	TG	TT	GG	GG	GG	TT	TT	GG	GG	GG	GG	GG
Bn-A01-p5775331	A/G	A1	5243916	0.11281	AA	GG	GG	GG	GG	GG	AA	GG	NN	GG	NN	GG	NN	GG	AA	AA	AA	GG	AA	GG	GG	GG	GG	GG	AA	AA	AA	GG	GG	GG	GG	AA	GG	AG	GG	AA	AA	AA	GG	GG	AA	AA	AA	AA	AA
Bn-A01-p5777117	A/G	A1	5245749	0.12237	GG	AA	AA	AA	AA	AA	GG	AA	NN	AA	NN	AA	NN	AA	GG	GG	GG	AA	GG	AA	NN	AA	AA	AA	GG	GG	GG	AA	AA	AA	AA	GG	AA	AG	AA	GG	GG	GG	AA	AA	GG	GG	GG	GG	GG
Bn-A01-p5781261	A/C	A1	5250161	0.09178	AA	CC	CC	CC	CC	CC	AA	CC	NN	AC	NN	CC	NN	CC	AA	AA	AA	CC	AA	CC	CC	CC	CC	CC	AA	AA	AA	CC	CC	CC	CC	AA	CC	AC	CC	AA	AA	AA	CC	CC	AA	AA	AA	AA	AA
Bn-A01-p5787591	A/C	A1	5266821	0.02486	AA	AA	AA	AA	AA	CC	AA	AA	NN	AA	NN	AA	AA	AA	AA	AA	AA	AA	AA	CC	AA	AA	CC	AA	AA	AA	AA	AA	AA	AA	AA	AA	CC	AA	AA	AA	AA	AA	AA	AA	AA	AA	AA	AA	AA
Bn-A01-p5805154	A/G	A1	5284328	0.09369	AA	GG	GG	GG	GG	AA	AA	GG	AG	GG	NN	GG	AG	GG	AA	GG	AA	GG	AA	GG	AA	GG	GG	GG	AA	AA	AA	GG	GG	GG	GG	AA	AA	AG	GG	AA	AA	AA	AG	GG	AA	AA	AA	AA	AA
Bn-A01-p5808036	T/C	A1	5287246	0.08413	CC	CC	CC	CC	CC	NN	TT	CC	TT	TC	TT	CC	TC	CC	CC	TT	CC	CC	TT	TT	CC	CC	TT	CC	CC	CC	TT	CC	CC	CC	CC	CC	NN	TC	CC	TT	TT	TT	CC	CC	TC	TT	CC	TT	TT
Bn-A01-p5835558	T/C	A1	5321466	0.05545	TT	TT	TT	TT	TT	TT	TT	TT	TC	TC	NN	TT	TT	TT	TT	CC	TT	TT	TT	CC	NN	TT	CC	TT	TT	TT	TT	TT	TT	TT	TT	TT	TT	TT	TT	TT	TT	TT	TC	TT	TT	TT	TT	TT	TT
Bn-A01-p5868598	T/G	A1	5351710	0.05927	GG	TT	TT	TT	TT	NN	TT	TT	TT	TT	TT	TT	TT	TT	GG	TT	GG	TT	TT	TT	NN	TT	TT	TT	GG	GG	TT	TT	TT	TT	TT	GG	TT	TT	TT	TT	TT	TT	TT	TT	TG	TT	GG	TT	TT
Bn-A01-p5878485	A/C	A1	5361324	0.11663	CC	AA	AA	AA	AA	CC	CC	AA	CC	AC	AA	AA	AC	AA	CC	AA	CC	AA	CC	CC	CC	AA	CC	AA	CC	CC	CC	AA	AA	AA	AA	CC	CC	AC	AA	CC	CC	CC	AC	AA	CC	CC	CC	CC	CC
Bn-A01-p5917688	A/G	A1	5405598	0.09369	GG	AA	AA	AA	AA	GG	AA	AA	NN	AG	GG	AA	NN	AA	GG	GG	GG	AA	AA	GG	NN	AA	GG	AA	AA	AA	AA	AA	AA	AA	AA	GG	GG	AA	AA	AA	GG	AA	AG	AA	AG	AA	GG	AA	AA
Bn-A01-p5944398	A/G	A1	5434327	0.10516	GG	GG	GG	GG	GG	GG	GG	GG	GG	GG	NN	GG	GG	GG	GG	AA	GG	GG	GG	GG	NN	GG	GG	GG	GG	GG	GG	GG	GG	GG	GG	AA	GG	GG	GG	GG	GG	GG	AG	GG	GG	GG	GG	GG	GG
Bn-A01-p5949665	A/T	A1	5439256	0.07457	AA	AA	AA	AA	AA	AA	AT	AA	AT	AT	AT	AA	AT	AA	AA	AT	AA	AA	AT	AT	AT	AA	AT	AA	AT	AT	AT	AA	AA	AA	AA	AT	AA	AT	AA	AT	AT	AT	AT	AA	AT	AT	AA	AT	AT
Bn-A01-p5977820	T/C	A1	5463862	0.17973	TT	TT	TT	TT	TT	TT	CC	TT	CC	TC	NN	TT	NN	TT	TT	CC	TT	TT	CC	CC	CC	TT	CC	TT	CC	CC	CC	TT	TT	TT	TT	CC	TT	TC	TT	CC	CC	CC	TC	TT	TC	CC	TT	CC	CC
Bn-A01-p5994840	T/C	A1	5477810	0.08795	TT	TT	TT	TT	TT	CC	CC	TT	NN	TT	TC	TT	TT	TT	TT	CC	TT	TT	CC	TT	TT	TT	TT	TT	CC	CC	CC	TT	TT	TT	TT	CC	TT	TC	TT	CC	TT	CC	TT	TT	TC	CC	TT	CC	CC
Bn-A01-p5994980	T/C	A1	5477899	0.0956	CC	CC	CC	CC	CC	TT	TT	CC	NN	CC	NN	CC	CC	CC	CC	TT	CC	CC	TT	CC	CC	CC	CC	CC	TT	TT	TT	CC	CC	CC	CC	TT	CC	TC	CC	TT	CC	TT	CC	CC	TC	TT	CC	TT	TT
Bn-A01-p6007093	A/G	A1	5490938	0.09178	GG	GG	GG	GG	GG	GG	GG	GG	NN	AG	NN	GG	NN	GG	GG	AA	GG	GG	GG	AA	NN	GG	AA	GG	AA	AA	GG	GG	GG	GG	GG	GG	GG	GG	GG	GG	AA	GG	AG	GG	GG	GG	GG	GG	GG
Bn-A01-p6035491	T/G	A1	5519379	0.08413	GG	GG	GG	GG	GG	GG	TT	GG	TT	TT	TG	GG	TG	GG	GG	TT	GG	GG	TT	TT	GG	GG	TT	GG	GG	GG	TT	GG	GG	GG	GG	GG	GG	TG	GG	TT	TT	TT	GG	GG	TG	TT	GG	TT	TT
Bn-A01-p6038249	A/C	A1	5522150	0.04398	CC	CC	CC	CC	CC	CC	CC	CC	CC	CC	CC	CC	CC	CC	CC	CC	CC	CC	CC	CC	CC	CC	CC	CC	AA	AA	CC	CC	CC	CC	CC	AA	CC	CC	CC	CC	CC	CC	CC	CC	CC	CC	CC	CC	CC
Bn-A01-p6040667	A/G	A1	5524463	0.04589	GG	GG	GG	GG	GG	AA	GG	GG	GG	AG	GG	GG	GG	GG	GG	GG	GG	GG	GG	GG	GG	GG	GG	GG	GG	GG	GG	GG	GG	GG	GG	GG	GG	GG	GG	GG	GG	GG	GG	GG	GG	GG	GG	GG	GG
Bn-A01-p6044475	T/C	A1	5528325	0.13193	TT	TT	TT	TT	TT	CC	TT	TT	TT	NN	TT	TT	TT	TT	TT	TT	TT	TT	TT	TT	NN	TT	TT	TT	TT	TT	TT	TT	TT	TT	TT	TT	TT	TT	TT	TT	TT	TT	TC	TT	TT	TT	TT	TT	TT
Bn-A01-p6081978	A/G	A1	5560755	0.13002	GG	GG	GG	GG	GG	GG	NN	GG	NN	GG	NN	GG	NN	GG	GG	NN	GG	GG	AA	AA	GG	GG	NN	GG	GG	GG	NN	GG	GG	GG	GG	GG	GG	NN	GG	AA	NN	NN	GG	GG	GG	NN	GG	AG	NN
Bn-A01-p6111016	T/C	A1	5594549	0.08413	CC	CC	CC	CC	CC	CC	TC	CC	TC	CC	CC	CC	CC	CC	CC	CC	CC	CC	NN	CC	CC	CC	CC	CC	TC	TC	NN	CC	CC	CC	CC	TC	CC	TC	CC	TC	CC	TC	CC	CC	TC	TC	CC	TC	TC
Bn-A01-p6158889	A/G	A1	5644806	0.04398	AA	AA	AA	AA	AA	GG	AA	AA	AA	AG	AA	AA	AA	AA	AA	AA	AA	AA	AA	AA	AA	AA	AA	AA	AA	AA	AA	AA	AA	AA	AA	AA	AA	AA	AA	AA	AA	AA	AA	AA	AA	AA	AA	AA	AA
Bn-A01-p6168163	T/C	A1	5651312	0.08222	TT	TT	TT	TT	TT	CC	TT	TT	NN	CC	NN	TT	TC	TT	TT	CC	TT	TT	TT	CC	NN	TT	CC	TT	CC	CC	TT	TT	TT	TT	TT	CC	TT	TT	TT	TT	CC	TT	TC	TT	TT	TT	TT	TT	TT
Bn-A01-p6180257	A/C	A1	5663556	0.09943	AA	CC	CC	AC	CC	AA	AA	CC	AA	AC	CC	CC	AC	AA	AA	AA	AA	AA	AA	CC	AA	AC	CC	CC	AA	AA	AA	CC	CC	CC	CC	CC	AA	AC	CC	AA	CC	AA	AA	AA	AA	AA	AA	AA	AA
Bn-A01-p6188347	T/C	A1	5671492	0.08031	CC	CC	CC	CC	CC	TT	CC	CC	NN	TT	CC	CC	TC	CC	CC	TT	CC	CC	CC	TT	NN	CC	TT	CC	TT	TT	CC	CC	CC	CC	CC	TT	CC	CC	CC	CC	TT	CC	TC	CC	CC	CC	CC	CC	CC
Bn-Scaffold001812-p284	A/G	A1	5731974	0.01912	GG	GG	GG	GG	GG	GG	GG	GG	GG	AG	GG	GG	GG	GG	GG	GG	GG	GG	GG	GG	GG	GG	GG	GG	GG	GG	GG	GG	GG	GG	GG	GG	GG	GG	GG	GG	GG	GG	GG	GG	GG	GG	GG	GG	GG
Bn-A01-p6270054	T/G	A1	5738585	0.08987	TT	GG	GG	TG	GG	TT	TT	GG	NN	TG	TT	GG	NN	TT	TT	TT	TT	TT	TT	GG	TT	TG	GG	GG	TT	TT	TT	GG	TT	GG	GG	TT	TT	TG	GG	TT	GG	TT	TT	TT	TT	TT	TT	TT	TT
Bn-A01-p6272642	A/G	A1	5741174	0.07648	GG	GG	GG	GG	GG	GG	AA	GG	NN	AG	NN	GG	GG	GG	GG	GG	GG	GG	AA	GG	GG	GG	GG	GG	GG	GG	AA	GG	AA	GG	GG	AA	GG	AG	GG	AA	GG	AA	GG	GG	AG	AA	GG	AA	AA
Bn-A01-p6275784	T/C	A1	5744317	0.06883	TT	TT	TT	TT	TT	TT	CC	TT	CC	TC	NN	TT	TT	TT	TT	TT	TT	TT	CC	TT	TT	TT	TT	TT	TT	TT	CC	TT	CC	TT	TT	CC	TT	TC	TT	CC	TT	CC	TT	TT	TC	CC	TT	CC	CC
Bn-A01-p6333810	T/C	A1	5789720	0.05736	CC	CC	CC	CC	CC	TT	CC	CC	NN	TC	CC	CC	TC	CC	CC	CC	CC	CC	CC	TT	TC	CC	TT	CC	CC	CC	CC	CC	CC	CC	CC	CC	CC	CC	CC	CC	TT	CC	TC	CC	CC	CC	CC	CC	CC
Bn-A01-p6333910	T/C	A1	5789819	0.04971	CC	CC	CC	CC	CC	TT	CC	CC	NN	TC	CC	CC	TC	CC	CC	CC	CC	CC	CC	TT	TC	CC	TT	CC	CC	CC	CC	CC	CC	CC	CC	CC	CC	CC	CC	CC	TT	CC	TC	CC	CC	CC	CC	CC	CC
Bn-A01-p6376105	G/C	A1	5834648	0.00956	CC	CC	CC	CC	CC	GC	CC	CC	CC	CC	CC	CC	CC	CC	CC	CC	CC	CC	CC	CC	CC	CC	CC	CC	CC	CC	CC	CC	CC	CC	CC	CC	CC	CC	CC	CC	CC	CC	CC	CC	CC	CC	CC	CC	CC
Bn-A01-p6390236	T/C	A1	5851008	0.16826	NN	CC	CC	NN	CC	NN	CC	NN	CC	CC	NN	CC	TC	NN	NN	CC	NN	NN	CC	CC	NN	NN	CC	CC	CC	CC	CC	CC	CC	CC	CC	CC	NN	CC	CC	CC	CC	CC	NN	NN	NN	CC	NN	NN	CC
Bn-A01-p6479735	T/G	A1	5956982	0.09369	TT	TT	TT	TG	TT	TT	GG	GG	GG	GG	TG	TT	GG	GG	GG	TT	GG	GG	GG	GG	NN	TG	GG	TT	TT	TT	GG	TT	GG	TT	TT	TT	GG	TG	TT	GG	GG	GG	TG	GG	GG	GG	GG	GG	GG
Bn-A01-p6482543	T/G	A1	5959011	0.10134	TT	TT	TT	TG	TT	TT	GG	GG	GG	GG	TG	TT	GG	GG	GG	TT	GG	GG	GG	GG	NN	TG	GG	TT	TT	TT	GG	TT	GG	TT	TT	TT	GG	TG	TT	GG	GG	GG	TG	GG	GG	GG	GG	GG	GG
Bn-A01-p6530903	T/C	A1	5995316	0.06883	TT	TT	TT	TT	TT	TT	CC	TT	CC	CC	NN	TT	NN	TT	TT	CC	TT	TT	CC	CC	TT	TT	CC	TT	CC	CC	CC	TT	CC	TT	CC	CC	TT	TC	TT	CC	CC	CC	TT	TT	TC	CC	TT	CC	CC
Bn-A01-p6546245	A/G	A1	6010105	0.07457	GG	GG	GG	GG	GG	AA	GG	GG	AG	AA	NN	GG	AG	GG	GG	AA	GG	GG	GG	AA	GG	GG	AA	GG	AA	AA	GG	GG	GG	GG	GG	AA	GG	GG	GG	GG	AA	GG	GG	GG	GG	GG	GG	GG	GG
Bn-A01-p6547052	T/G	A1	6010963	0.06501	GG	GG	GG	GG	GG	TT	TT	GG	NN	GG	NN	GG	GG	GG	GG	TT	GG	GG	TT	GG	GG	GG	GG	GG	TT	TT	TT	GG	TT	GG	TT	TT	GG	TG	GG	TT	GG	TT	GG	GG	TG	TT	TT	TT	TT
Bn-A01-p6560270	A/G	A1	6024521	0.06883	GG	GG	GG	GG	GG	GG	AA	GG	AA	AA	NN	GG	AG	GG	GG	AA	GG	GG	AA	AA	GG	GG	AA	GG	AA	AA	AA	GG	AA	GG	AA	AA	GG	AG	GG	AA	AA	AA	GG	GG	AG	AA	AA	AA	AA
Bn-A01-p6628035	A/G	A1	6080286	0.08604	GG	GG	GG	GG	GG	AA	AA	GG	AA	AA	GG	GG	AG	GG	GG	GG	GG	GG	GG	AA	NN	GG	AA	GG	GG	GG	AA	GG	AA	GG	AA	AA	GG	AG	GG	AA	AA	AA	NN	GG	GG	AA	AA	AA	AA
Bn-A01-p6679394	T/C	A1	6119835	0.07075	CC	CC	CC	CC	CC	TT	TT	CC	TT	TT	TT	CC	TC	CC	TT	TT	TT	CC	CC	TT	TT	CC	TT	CC	CC	CC	TT	CC	TT	CC	TT	TT	TT	TC	CC	TT	TT	TT	TT	CC	CC	TT	TT	TT	TT
Bn-A01-p6687839	T/G	A1	6129313	0.09369	TT	TT	TT	TT	TT	GG	GG	TT	GG	TT	GG	TT	TT	TT	GG	GG	GG	TT	TT	TT	GG	TT	TT	TT	TT	TT	GG	TT	GG	TT	GG	GG	GG	TG	TT	GG	TT	GG	GG	TT	TT	GG	GG	GG	GG
Bn-A01-p6713213	T/C	A1	6154270	0.05545	TT	TT	TT	TT	TT	TT	TT	TT	TC	CC	TT	TT	TC	TT	TT	TT	TT	TT	TT	CC	NN	TT	CC	TT	TT	TT	TT	TT	TT	TT	TT	TT	TT	TT	TT	TT	CC	TT	CC	TT	TT	TT	TT	TT	TT
Bn-A01-p6714740	T/C	A1	6155797	0.08413	CC	CC	CC	CC	CC	TT	TT	CC	TT	TT	CC	CC	TC	CC	TT	CC	TT	CC	CC	TT	TT	CC	TT	CC	NN	NN	TT	CC	TT	CC	TT	CC	TT	TC	CC	TT	TT	TT	TT	CC	CC	TT	TT	NN	TT
Bn-A01-p6715317	A/G	A1	6156323	0.06119	AA	AA	AA	AA	AA	AA	AA	AA	AG	GG	AA	AA	NN	AA	AA	AA	AA	AA	AA	GG	GG	AA	GG	AA	NN	NN	AA	AA	AA	AA	AA	AA	AA	AA	AA	AA	GG	AA	GG	AA	AA	AA	AA	AA	AA
Bn-A01-p6773750	A/G	A1	6193064	0.10325	AA	AA	AA	AA	AA	NN	AA	AA	AA	AA	NN	AA	AA	AA	AA	GG	AA	AA	AA	AA	AA	AA	AA	AA	GG	GG	AA	AA	AA	AA	AA	GG	AA	AA	AA	AA	AA	AA	AA	AA	AA	AA	AA	AA	AA
Bn-A01-p6773949	T/C	A1	6193314	0.10899	CC	CC	CC	CC	CC	NN	CC	CC	CC	CC	NN	CC	CC	CC	CC	TT	CC	CC	CC	CC	CC	CC	CC	CC	TT	TT	CC	CC	CC	CC	CC	TT	CC	CC	CC	CC	CC	CC	CC	CC	CC	CC	CC	CC	CC
Bn-A01-p6825673	A/G	A1	6237890	0.08413	AA	AA	AA	AA	AA	AA	GG	AA	GG	GG	GG	AA	NN	AA	GG	GG	GG	AA	AA	GG	GG	AA	GG	AA	AA	AA	GG	AA	GG	AA	GG	GG	AA	AG	AA	GG	GG	GG	GG	AA	AA	GG	GG	GG	GG
Bn-A01-p6826327	A/G	A1	6238592	0.11281	GG	GG	GG	GG	GG	GG	GG	GG	GG	AA	AG	GG	AG	GG	GG	AA	GG	GG	GG	AA	AG	GG	AA	GG	GG	GG	GG	GG	GG	GG	GG	AA	GG	GG	GG	GG	GG	GG	AA	GG	GG	GG	GG	GG	GG
Bn-scaff_25422_1-p95222	T/C	A1	6241222	0.02677	TT	TT	TT	TT	TT	TT	TT	TT	TT	TT	TT	TT	TT	TT	TT	TT	TT	TT	TT	TT	TT	TT	TT	TT	TT	TT	TT	TT	TT	TT	TT	TT	TT	TT	TT	TT	TT	TT	TT	TT	TT	TT	TT	TT	TT
Bn-A01-p6898291	T/C	A1	6314079	0.04971	TT	TT	TT	TT	TT	TT	TT	TT	TC	CC	NN	TT	NN	TT	TT	CC	TT	TT	TT	CC	TT	TT	CC	TT	TT	TT	TT	TT	TT	TT	TT	TT	TT	TT	TT	TT	TT	TT	TT	TT	TT	TT	TT	TT	TT
Bn-A01-p6898690	T/C	A1	6314438	0.09369	TT	TT	TT	TT	TT	NN	TT	TT	TT	TT	TT	TT	TT	TT	TT	TT	TT	TT	TT	TT	TT	TT	TT	TT	CC	CC	TT	TT	TT	TT	TT	CC	NN	TT	TT	TT	TT	TT	TT	TT	TT	TT	TT	TT	TT
Bn-A01-p6900616	T/G	A1	6317656	0.15488	TT	TT	TT	TT	TT	NN	TT	TT	TT	NN	TT	TT	TT	TT	TT	NN	TT	TT	TT	NN	TG	TT	NN	TT	GG	GG	TT	TT	TT	TT	TT	GG	NN	TT	TT	TT	TT	TT	TT	TG	TT	TT	TT	TT	TT
Bn-A01-p6907522	A/C	A1	6325613	0.17208	CC	CC	CC	CC	CC	NN	AA	CC	AA	NN	AA	CC	CC	CC	AA	NN	AA	CC	CC	NN	AC	CC	NN	CC	AA	AA	AA	CC	AA	CC	AA	AA	NN	AC	CC	AA	AA	AA	CC	AC	CC	AA	AA	AA	AA
Bn-A01-p6925167	T/A	A1	6341162	0.04971	AA	AA	AA	AA	AA	AA	AA	AA	AA	AA	TA	AA	AA	AA	AA	TT	AA	AA	AA	AA	AA	AA	AA	AA	TT	TT	AA	AA	AA	AA	AA	TT	AA	AA	AA	AA	AA	AA	AA	AA	AA	AA	AA	AA	AA
Bn-A01-p6958863	T/G	A1	6371772	0.0631	GG	GG	GG	GG	GG	TT	GG	GG	GG	GG	NN	GG	GG	GG	GG	TT	GG	GG	GG	GG	NN	GG	GG	GG	TT	TT	GG	GG	GG	GG	GG	TT	TT	GG	GG	GG	GG	GG	TT	GG	GG	GG	GG	GG	GG
Bn-A01-p6959248	T/C	A1	6372157	0.08031	CC	CC	CC	CC	CC	TT	CC	CC	CC	CC	NN	CC	CC	CC	CC	TT	CC	CC	CC	CC	NN	CC	CC	CC	TT	TT	CC	CC	CC	CC	CC	TT	TT	CC	CC	CC	CC	CC	TT	CC	CC	CC	CC	CC	CC
Bn-A01-p6965221	T/C	A1	6378080	0.05736	CC	CC	CC	CC	CC	TT	CC	CC	CC	CC	NN	CC	CC	CC	CC	TT	CC	CC	CC	CC	NN	CC	CC	CC	TT	TT	CC	CC	CC	CC	CC	TT	TT	CC	CC	CC	CC	CC	TT	CC	CC	CC	CC	CC	CC
Bn-A01-p6968751	T/C	A1	6381610	0.05354	CC	CC	CC	CC	CC	TT	CC	CC	CC	CC	TC	CC	CC	CC	CC	TT	CC	CC	CC	CC	NN	CC	CC	CC	TT	TT	CC	CC	CC	CC	CC	TT	TT	CC	CC	CC	CC	CC	TT	CC	CC	CC	CC	CC	CC
Bn-A01-p6969197	A/C	A1	6382056	0.05354	CC	CC	CC	CC	CC	AA	CC	CC	CC	CC	NN	CC	CC	CC	CC	AA	CC	CC	CC	CC	NN	CC	CC	CC	AA	AA	CC	CC	CC	CC	CC	AA	AA	CC	CC	CC	CC	CC	AA	CC	CC	CC	CC	CC	CC
Bn-A01-p6969284	A/G	A1	6382194	0.04589	GG	GG	GG	GG	GG	AA	GG	GG	GG	GG	AG	GG	GG	GG	GG	AA	GG	GG	GG	GG	NN	GG	GG	GG	AA	AA	GG	GG	GG	GG	GG	AA	AA	GG	GG	GG	GG	GG	AA	GG	GG	GG	GG	GG	GG
Bn-A01-p6969358	T/C	A1	6382217	0.05545	TT	TT	TT	TT	TT	CC	TT	TT	TT	TT	TC	TT	TT	TT	TT	CC	TT	TT	TT	TT	NN	TT	TT	TT	CC	CC	TT	TT	TT	TT	TT	CC	CC	TT	TT	TT	TT	TT	CC	TT	TT	TT	TT	TT	TT
Bn-A01-p6972779	A/G	A1	6393017	0.05545	AA	AA	AA	AA	AA	AA	AA	AA	AG	GG	AA	AA	NN	AA	AA	AA	AA	AA	AA	GG	AA	AA	AA	AA	AA	AA	AA	AA	AA	AA	AA	AA	AA	AA	AA	AA	AA	AA	AA	AA	AA	AA	AA	AA	AA
Bn-A01-p7068752	T/G	A1	6472367	0.04398	TT	TT	TT	TT	TT	GG	TT	TT	TG	GG	TT	TT	NN	TT	TT	TT	TT	TT	TT	GG	GG	TT	TT	TT	GG	GG	TT	TT	TT	TT	TT	TT	GG	TT	TT	TT	TT	TT	GG	TT	TT	TT	TT	TT	TT
Bn-A01-p7086543	A/C	A1	6487061	0.05354	AA	AA	AA	AA	AA	AA	AA	AA	AA	AA	NN	AA	AA	AA	AA	CC	AA	AA	AA	AA	AA	AA	AA	AA	AA	AA	AA	AA	AA	AA	AA	CC	AA	AA	AA	AA	AA	AA	AA	AA	AA	AA	AA	AA	AA
Bn-A01-p7087000	A/G	A1	6487569	0.0478	GG	GG	GG	GG	GG	GG	GG	GG	GG	GG	AG	GG	GG	GG	GG	AA	GG	GG	GG	GG	GG	GG	GG	GG	GG	GG	GG	GG	GG	GG	GG	AA	GG	GG	GG	GG	GG	GG	GG	GG	GG	GG	GG	GG	GG
Bn-A01-p7363480	T/C	A1	6730463	0.02868	TT	TT	TT	TT	TT	TT	TT	TT	TT	TT	TT	TT	TT	TT	TT	TT	TT	TT	TT	TT	TT	TT	TT	TT	TT	TT	TT	TT	TT	TT	TT	CC	CC	TT	TT	TT	TT	TT	TT	TT	TT	TT	TT	TT	TT
Bn-A01-p7367598	T/C	A1	6734581	0.14914	CC	CC	CC	CC	CC	TT	CC	CC	CC	TT	TC	CC	TC	CC	CC	TT	CC	CC	CC	CC	NN	CC	CC	CC	TT	TT	CC	CC	CC	CC	CC	TT	TT	CC	CC	CC	CC	CC	TT	CC	CC	CC	CC	CC	CC
Bn-A01-p7372570	T/C	A1	6739696	0.09751	TT	TT	TT	TT	TT	NN	TT	TT	TC	CC	NN	TT	TC	TT	TT	CC	TT	TT	TT	TT	NN	TT	TT	TT	CC	CC	TT	TT	TT	TT	TT	NN	TT	TT	TT	TT	TT	TT	CC	TT	TT	TT	TT	TT	TT
Bn-A01-p7373427	T/G	A1	6740501	0.14723	TT	TT	TT	TT	TT	TT	TT	TT	TG	GG	NN	TT	NN	TT	TT	GG	TT	TT	TT	TT	GG	TT	TT	TT	GG	GG	TT	TT	TT	TT	TT	TT	TT	TT	TT	TT	TT	TT	GG	TT	TT	TT	TT	TT	TT
Bn-A01-p7383179	T/C	A1	6747507	0.10516	CC	CC	CC	CC	CC	NN	CC	CC	CC	TT	TC	CC	TC	CC	CC	TT	CC	CC	CC	CC	NN	CC	CC	CC	TT	TT	CC	CC	CC	CC	CC	NN	CC	CC	CC	CC	CC	CC	TT	CC	CC	CC	CC	CC	CC
Bn-A01-p7385409	T/G	A1	6751689	0.07839	GG	GG	GG	GG	GG	NN	GG	GG	GG	TT	NN	GG	NN	GG	GG	TT	GG	GG	GG	GG	GG	GG	GG	GG	TT	TT	GG	GG	GG	GG	GG	NN	GG	GG	GG	GG	GG	GG	GG	GG	GG	GG	GG	GG	GG
Bn-A01-p7385725	A/G	A1	6752022	0.06119	GG	GG	GG	GG	GG	GG	GG	GG	NN	AG	AG	GG	AG	GG	GG	AG	GG	GG	GG	GG	GG	GG	GG	GG	AG	AG	GG	GG	GG	GG	GG	GG	GG	GG	GG	GG	GG	GG	GG	GG	GG	GG	GG	GG	GG
Bn-A01-p7385797	A/C	A1	6752043	0.12428	AA	AA	AA	AA	AA	NN	AA	AA	NN	CC	AC	AA	AC	AA	AA	CC	AA	AA	AA	AA	NN	AA	AA	AA	CC	CC	AA	AA	AA	AA	AA	CC	AA	AA	AA	AA	AA	AA	CC	AA	AA	AA	AA	AA	AA
Bn-A01-p7405753	A/C	A1	6753607	0.1109	AA	AA	AA	AA	AA	NN	AA	AA	NN	CC	NN	AA	NN	AA	AA	CC	AA	AA	AA	AA	AA	AA	AA	AA	CC	CC	AA	AA	AA	AA	AA	NN	AA	AA	AA	AA	AA	AA	AA	AA	AA	AA	AA	AA	AA
Bn-A01-p7406041	T/C	A1	6753895	0.11855	CC	CC	CC	CC	CC	NN	CC	CC	NN	TT	NN	CC	NN	CC	CC	TT	CC	CC	CC	CC	CC	CC	CC	CC	TT	TT	CC	CC	CC	CC	CC	NN	CC	CC	CC	CC	CC	CC	CC	CC	CC	CC	CC	CC	CC
Bn-A01-p7430242	T/C	A1	6794584	0.05545	CC	CC	CC	CC	CC	CC	CC	CC	TC	TT	NN	CC	TC	CC	CC	TT	CC	CC	CC	CC	CC	CC	CC	CC	TT	TT	CC	CC	CC	CC	CC	CC	CC	CC	CC	CC	CC	CC	CC	CC	CC	CC	CC	CC	CC
Bn-A01-p7430311	A/G	A1	6794602	0.0631	AA	AA	AA	AA	AA	AA	AA	AA	AG	GG	NN	AA	AG	AA	AA	GG	AA	AA	AA	AA	AA	AA	AA	AA	GG	GG	AA	AA	AA	AA	AA	AA	AA	AA	AA	AA	AA	AA	AA	AA	AA	AA	AA	AA	AA
Bn-A01-p7452338	A/C	A1	6807439	0.07648	CC	CC	CC	CC	CC	CC	CC	CC	CC	AA	AC	CC	AC	CC	CC	AA	CC	CC	CC	CC	CC	CC	CC	CC	AA	AA	CC	CC	CC	CC	CC	CC	CC	CC	CC	CC	CC	CC	CC	CC	CC	CC	CC	CC	CC
Bn-A01-p7455852	A/C	A1	6812868	0.08604	CC	CC	CC	CC	CC	CC	CC	CC	NN	AA	NN	CC	NN	CC	CC	AA	CC	CC	CC	CC	CC	CC	CC	CC	AA	AA	CC	CC	CC	CC	CC	AA	CC	CC	CC	CC	CC	CC	CC	CC	CC	CC	CC	CC	CC
Bn-A01-p7487861	T/C	A1	6845441	0.06883	CC	TT	TT	TT	TT	TT	TT	TT	CC	CC	NN	TT	NN	TT	TT	CC	TT	TT	TT	TT	TT	TT	TT	TT	CC	CC	TT	TT	TT	TT	TT	CC	TT	TT	TT	TT	TT	TT	TT	TT	TT	TT	TT	TT	TT
Bn-A01-p7548806	A/C	A1	6889313	0.06119	AC	AC	AC	AC	AC	AC	AC	AC	AC	CC	AC	AC	NN	AA	AC	AC	AC	AA	AA	AA	AC	AC	AC	AC	CC	CC	AA	AA	AC	AA	AC	CC	AC	AC	AC	AC	AC	AC	AA	AC	AC	AC	AA	AC	AA
Bn-A01-p7551163	A/G	A1	6891688	0.08987	GG	AA	AA	AA	AA	GG	AA	AA	GG	GG	NN	AA	AG	AA	AA	GG	AA	AA	AA	AA	AA	AA	AA	AA	GG	GG	AA	AA	AA	AA	AA	GG	AA	AA	AA	AA	AA	AA	AA	AA	AA	AA	AA	AA	AA
Bn-A01-p7554673	A/G	A1	6895126	0.07839	AA	AA	AA	AA	AA	AA	AA	AA	AG	GG	AG	AA	AG	AA	AA	GG	AA	AA	AA	AA	AA	AA	AA	AA	GG	GG	AA	AA	AA	AA	AA	GG	AA	AA	AA	AA	AA	AA	AA	AA	AA	AA	AA	AA	AA
Bn-A01-p7558012	A/G	A1	6898581	0.07457	GG	AA	AA	AA	AA	GG	AA	AA	GG	GG	NN	AA	AG	AA	AA	GG	AA	AA	AA	AA	AA	AA	AA	AA	GG	GG	AA	AA	AA	AA	AA	GG	AA	AA	AA	AA	AA	AA	AA	AA	AA	AA	AA	AA	AA
Bn-A01-p7558345	A/G	A1	6898914	0.0478	AA	GG	GG	GG	GG	AA	GG	GG	AA	AA	GG	GG	AG	GG	GG	GG	GG	GG	GG	GG	GG	GG	GG	GG	AA	AA	GG	GG	GG	GG	GG	GG	GG	GG	GG	GG	GG	GG	GG	GG	GG	GG	GG	GG	GG
Bn-A01-p7560785	A/G	A1	6901032	0.15488	NN	AA	AA	AA	AA	NN	AA	AA	NN	NN	AA	AA	AG	AA	AA	AA	AA	AA	AA	AA	AA	AA	AA	AA	AG	NN	AA	AA	AA	AA	AA	AA	AA	AA	AA	AA	AA	AA	AA	AA	AA	AA	AA	AA	AA
Bn-A01-p7574355	T/C	A1	6916543	0.07266	CC	CC	CC	CC	CC	CC	CC	CC	TT	TT	TC	CC	TC	CC	TT	TT	CC	CC	CC	CC	CC	CC	CC	CC	TT	TT	CC	CC	CC	CC	CC	CC	CC	CC	CC	CC	CC	CC	CC	CC	CC	CC	CC	CC	CC
Bn-A01-p7667896	A/G	A1	6923036	0.10707	AA	GG	GG	AG	GG	AA	GG	GG	GG	AA	AG	GG	AA	AA	AA	AA	GG	AA	GG	AG	NN	AG	GG	GG	AA	AA	GG	GG	GG	GG	GG	AA	AA	GG	GG	GG	GG	GG	AA	AA	AA	GG	GG	GG	GG
Bn-A01-p7702471	A/G	A1	6951669	0.04398	AA	AA	AA	NN	AA	AA	AA	AA	AG	GG	NN	AA	AG	AA	GG	GG	AA	AA	AA	AA	AA	AA	AA	AA	GG	GG	AA	AA	AA	AA	AA	GG	AA	AA	AA	AA	AA	AA	AA	AA	AA	AA	AA	AA	AA
Bn-A01-p7714470	A/G	A1	6966490	0.08987	AA	GG	GG	NN	GG	GG	GG	GG	NN	AA	AG	GG	AG	GG	AA	AA	GG	GG	GG	GG	GG	GG	GG	GG	AA	AA	GG	GG	GG	GG	GG	AA	AA	GG	GG	GG	GG	GG	GG	GG	GG	GG	GG	GG	GG
Bn-A01-p7768351	A/G	A1	7036894	0.06692	AA	AA	AA	AG	GG	AA	AA	AA	GG	AG	NN	AA	NN	AA	GG	GG	AA	AA	AA	AA	AA	AA	AA	AA	GG	GG	AA	AA	AA	AA	AA	GG	AA	AA	AA	AA	AA	AA	AA	AA	AA	AA	AA	AA	AA
Bn-A01-p7889385	A/G	A1	7082027	0.06883	AA	AA	AA	NN	AA	GG	AA	AA	GG	GG	NN	AA	AG	AA	AA	GG	AA	AA	AA	AA	AA	AA	AA	AA	GG	GG	AA	AA	AA	AA	AA	GG	AA	AA	AA	AA	AA	AA	AA	AA	AA	AA	AA	AA	AA
Bn-A01-p7942548	A/G	A1	7118222	0.06692	AA	AA	AA	NN	AA	AA	AA	AA	GG	AG	NN	AA	GG	GG	GG	GG	GG	GG	AA	AG	GG	NN	AA	AA	GG	GG	AA	AA	AA	AA	AA	GG	AA	AA	AA	AA	AA	AA	GG	GG	GG	AA	AA	AA	AA
Bn-A01-p7953001	T/C	A1	7127967	0.08987	TT	TT	TT	NN	TT	TT	TT	TT	TC	TC	TC	TT	TC	TT	TT	TC	TT	TT	TT	TT	TT	TT	TT	TT	TC	TC	TT	TT	TT	TT	TT	TC	TT	TT	TT	TT	TT	TT	TT	TT	TT	TT	TT	TT	TT
Bn-A01-p7973418	A/C	A1	7155680	0.09369	CC	CC	CC	NN	CC	CC	CC	CC	AA	AA	NN	CC	AC	CC	CC	AA	CC	CC	CC	CC	CC	CC	CC	CC	AA	AA	CC	CC	CC	CC	CC	AA	CC	CC	CC	CC	CC	CC	CC	CC	CC	CC	CC	CC	CC
Bn-A01-p7982220	A/G	A1	7165739	0.08795	AA	AA	AA	NN	AA	AA	AA	AA	GG	GG	NN	AA	AG	AA	AA	GG	AA	AA	AA	AA	NN	AA	AA	AA	GG	GG	AA	AA	AA	AA	AA	GG	AA	AA	AA	AA	AA	AA	AA	AA	AA	AA	AA	AA	AA
Bn-A01-p7987687	T/C	A1	7172077	0.07457	TT	TT	TT	TT	TT	TT	TT	TT	TT	CC	TC	TT	TC	TT	TT	CC	TT	TT	TT	TT	TC	TT	TT	TT	CC	CC	TT	TT	TT	TT	TT	CC	TT	TT	TT	TT	TT	TT	TT	TT	TT	TT	TT	TT	TT
Bn-A01-p8017380	A/G	A1	7198424	0.08795	AA	AA	AA	AG	AA	AA	GG	AA	AG	GG	AG	AA	AG	AA	AA	AA	AA	AA	AA	AA	NN	AA	GG	AA	GG	GG	GG	GG	AA	AA	AA	GG	AA	AA	AA	GG	AA	GG	AA	AA	AA	AA	GG	AA	GG
Bn-A01-p8045760	A/C	A1	7221598	0.08031	CC	CC	CC	AC	CC	CC	CC	CC	AA	AA	AC	CC	AC	CC	AA	AA	CC	CC	CC	CC	NN	CC	AA	CC	AA	AA	AA	AA	CC	CC	CC	AA	CC	CC	CC	AA	CC	AA	CC	CC	CC	CC	AA	CC	AA
Bn-A01-p8046142	T/C	A1	7221929	0.1109	CC	CC	CC	TC	CC	TT	CC	CC	TC	TT	TC	CC	TC	CC	TT	NN	CC	CC	CC	CC	NN	CC	TT	CC	TT	TT	TT	TT	CC	CC	CC	TT	CC	CC	CC	TT	CC	TT	CC	CC	CC	CC	TT	CC	TT
Bn-A01-p8058255	A/G	A1	7238449	0.06883	GG	GG	GG	AG	GG	GG	GG	GG	NN	AA	AG	GG	AG	GG	AA	GG	GG	GG	GG	GG	NN	GG	AA	GG	AA	AA	AA	AA	GG	GG	GG	AA	GG	GG	GG	AA	GG	AA	GG	GG	GG	GG	AA	GG	AA
Bn-A01-p8058475	T/C	A1	7238617	0.02868	TT	TT	TT	TC	TT	CC	TT	TT	CC	TT	TT	TT	TC	CC	TT	CC	CC	CC	TT	TC	TT	TC	TT	TT	TT	TT	TT	TT	TT	TT	TT	TT	TT	TT	TT	TT	TT	TT	CC	CC	CC	TT	TT	TT	TT
Bn-A01-p8063652	T/C	A1	7242737	0.02677	CC	CC	CC	TC	CC	TT	CC	CC	CC	CC	CC	CC	TC	TT	CC	TT	TT	TT	CC	TC	CC	TC	CC	CC	CC	CC	CC	CC	CC	CC	CC	CC	CC	CC	CC	CC	CC	CC	TT	TT	TT	CC	CC	CC	CC
Bn-A01-p8108178	A/C	A1	7283763	0.0325	AA	AA	AA	AC	AA	CC	AA	AA	NN	AA	AA	AA	AC	CC	AA	AA	CC	CC	AA	AC	AA	AC	AA	AA	AA	AA	AA	AA	AA	AA	AA	AA	AA	AA	AA	AA	AA	AA	CC	CC	CC	AA	AA	AA	AA
Bn-A01-p8115849	A/C	A1	7288312	0.06883	AA	AA	AA	AC	AA	AA	AA	AA	AC	CC	AC	AA	AC	AA	CC	AA	AA	AA	AA	AA	CC	AA	CC	AA	CC	CC	CC	CC	AA	AA	AA	CC	AA	AA	AA	CC	AA	CC	AA	AA	AA	AA	CC	AA	CC
Bn-A01-p8129876	T/C	A1	7303309	0.08222	TT	TT	TT	TC	TT	TT	TT	TT	TC	CC	TC	TT	TC	TT	CC	TT	TT	TT	TT	TT	NN	TT	CC	TT	CC	CC	CC	CC	TT	TT	TT	CC	TT	TT	TT	CC	TT	CC	TT	TT	TT	TT	CC	TT	CC
Bn-A01-p8221245	T/G	A1	7386150	0.06501	GG	GG	GG	TG	GG	GG	TT	GG	TT	TT	TG	GG	TG	GG	TT	GG	GG	GG	GG	GG	NN	GG	TT	GG	TT	TT	TT	TT	GG	GG	GG	TT	GG	GG	GG	TT	GG	TT	GG	GG	GG	GG	TT	GG	TT
Bn-A01-p8240363	T/C	A1	7397272	0.09369	CC	CC	CC	TC	CC	CC	CC	CC	NN	TT	TC	CC	TC	CC	TT	CC	CC	CC	CC	CC	NN	CC	TT	CC	TT	TT	TT	TT	CC	CC	CC	TT	CC	CC	CC	TT	CC	TT	CC	CC	CC	CC	TT	CC	TT
Bn-A01-p8246641	T/C	A1	7420269	0.09369	CC	CC	CC	TC	CC	CC	CC	CC	NN	TT	TC	CC	TC	CC	TT	CC	CC	CC	CC	CC	NN	CC	TT	CC	TT	TT	TT	TT	CC	CC	CC	TT	CC	CC	CC	TT	CC	TT	CC	CC	CC	CC	TT	CC	TT
Bn-A01-p8417520	A/G	A1	7530085	0.09943	AA	AA	AA	AG	AA	AA	GG	AA	AG	GG	GG	AA	AG	AA	GG	AA	AA	AA	AA	AA	NN	AA	GG	AA	GG	GG	GG	GG	AA	AA	AA	GG	GG	AA	AA	GG	AA	GG	AA	AA	AA	AA	GG	AA	GG
Bn-A01-p8418102	A/G	A1	7530667	0.08031	GG	GG	GG	AG	GG	GG	GG	GG	NN	AA	AA	GG	AG	GG	AA	GG	GG	GG	GG	GG	NN	GG	AA	GG	AA	AA	AA	AA	GG	GG	GG	AA	AA	GG	GG	AA	GG	AA	GG	GG	GG	GG	AA	GG	AA
Bn-A01-p8452366	T/C	A1	7614025	0.09751	CC	CC	CC	TC	CC	CC	TT	CC	TC	TT	TT	CC	TC	CC	TT	CC	CC	CC	CC	CC	NN	CC	TT	CC	TT	TT	TT	TT	CC	CC	CC	TT	TT	CC	CC	TT	CC	TT	CC	CC	CC	CC	TT	CC	TT
Bn-A01-p8501753	T/G	A1	7667186	0.03442	GG	TT	TT	GG	GG	TT	GG	GG	GG	GG	GG	TT	GG	GG	GG	GG	GG	GG	GG	GG	GG	GG	GG	GG	GG	GG	GG	GG	GG	GG	TT	GG	GG	GG	GG	GG	TT	GG	GG	GG	GG	TT	GG	TT	GG
Bn-A01-p8515129	A/G	A1	7689463	0.08222	GG	AA	AA	GG	GG	AA	NN	GG	GG	GG	GG	AA	GG	GG	GG	GG	GG	GG	GG	GG	GG	GG	GG	GG	GG	GG	GG	GG	GG	GG	AA	GG	GG	GG	GG	GG	AA	GG	GG	GG	GG	AA	GG	AA	GG
Bn-A01-p8675601	A/C	A1	7835119	0.08604	CC	AA	AA	AC	CC	CC	AA	CC	NN	AC	CC	CC	CC	CC	CC	CC	CC	CC	CC	CC	AA	CC	AA	CC	AA	AA	AA	AA	CC	CC	AA	AA	AA	CC	CC	AA	AA	AA	CC	CC	CC	AA	AA	AA	AA
Bn-A01-p8675930	T/C	A1	7835620	0.08795	TT	CC	CC	TC	TT	TT	CC	TT	CC	NN	TT	TT	TT	TT	TT	TT	TT	TT	TT	TT	CC	TT	CC	TT	CC	CC	CC	CC	TT	TT	CC	CC	CC	TT	TT	CC	CC	CC	TT	TT	TT	CC	CC	CC	CC
Bn-A01-p8676024	T/G	A1	7835765	0.0631	TT	GG	GG	TG	TT	TT	GG	TT	GG	TG	TT	TT	TT	TT	TT	TT	TT	TT	TT	TT	GG	TT	GG	TT	GG	GG	GG	GG	TT	TT	GG	GG	GG	TT	TT	GG	GG	GG	TT	TT	TT	GG	GG	GG	GG
Bn-A01-p8676144	T/G	A1	7835834	0.06883	GG	TT	TT	NN	GG	GG	TT	GG	NN	TG	GG	GG	GG	GG	GG	GG	GG	GG	GG	GG	NN	GG	TT	GG	TT	TT	TT	TT	GG	GG	TT	TT	TT	GG	GG	TT	TT	TT	GG	GG	GG	TT	TT	TT	TT
Bn-A01-p8681309	A/G	A1	7837731	0.11281	AA	GG	GG	NN	AA	AA	GG	AA	NN	AG	AA	AA	AA	AA	AA	AA	AA	AA	AA	AA	GG	AA	GG	AA	GG	GG	GG	GG	AA	AA	GG	GG	GG	AA	AA	GG	GG	GG	AA	AA	AA	GG	GG	GG	GG
Bn-A01-p8681556	T/G	A1	7837978	0.16444	GG	TT	TT	GG	GG	GG	TT	GG	TG	TG	GG	GG	GG	GG	GG	GG	GG	GG	GG	GG	NN	GG	TT	GG	TT	TT	TT	TT	GG	GG	TT	TT	TT	GG	GG	TT	TT	TT	GG	GG	GG	TT	TT	TT	TT
Bn-A01-p8681757	A/C	A1	7838180	0.04589	AA	CC	CC	AA	AA	AA	CC	AA	AA	AA	AA	AA	AA	AA	AA	AA	AA	AA	AA	AA	AA	AA	AA	AA	AA	AA	AA	AA	AA	AA	CC	AA	AA	AA	AA	AA	CC	AA	AA	AA	AA	CC	AA	CC	AA
Bn-A01-p9220977	T/C	A1	7888708	0.08604	CC	TT	TT	TC	CC	CC	CC	CC	NN	TC	CC	CC	NN	CC	TT	CC	CC	CC	CC	CC	CC	CC	CC	CC	CC	CC	CC	CC	CC	CC	TT	CC	CC	CC	CC	CC	TT	CC	CC	CC	CC	TT	CC	TT	CC
Bn-A01-p9223420	A/C	A1	7891309	0.08222	CC	AA	AA	AC	CC	CC	CC	CC	NN	AC	CC	CC	NN	CC	AA	CC	CC	CC	CC	CC	CC	CC	CC	CC	CC	CC	CC	CC	CC	CC	AA	CC	CC	CC	CC	CC	AA	CC	CC	CC	CC	AA	CC	AA	CC
Bn-A01-p9227229	A/C	A1	7895047	0.07266	AA	CC	CC	AC	AA	CC	NN	AA	AC	AC	AA	CC	NN	AA	CC	AA	AA	AA	AA	AA	AA	AA	AA	AA	AA	AA	AA	AA	AA	AA	CC	AA	AA	AA	AA	AA	CC	AA	AA	AA	AA	CC	AA	CC	AA
Bn-A01-p9254925	T/G	A1	7911976	0.0956	TT	TT	TT	NN	TT	TT	TT	TT	GG	TG	TT	TT	TT	TT	TT	TT	TT	TT	TT	TT	GG	TT	GG	TT	GG	GG	GG	GG	TT	TT	TT	GG	GG	TT	TT	GG	TT	GG	TT	TT	TT	TT	GG	TT	GG
Bn-A01-p9259611	T/C	A1	7923254	0.10134	CC	TT	TT	NN	CC	CC	TT	CC	TC	TC	CC	CC	CC	CC	CC	CC	CC	CC	CC	CC	NN	CC	TT	CC	TT	TT	TT	TT	CC	CC	TT	TT	TT	CC	CC	TT	TT	TT	CC	CC	CC	TT	TT	TT	TT
Bn-A01-p9260073	T/C	A1	7923716	0.06883	CC	TT	TT	NN	CC	CC	TT	CC	TC	TC	CC	CC	CC	CC	CC	CC	CC	CC	CC	CC	NN	CC	TT	CC	TT	TT	TT	TT	CC	CC	TT	TT	TT	CC	CC	TT	TT	TT	CC	CC	CC	TT	TT	TT	TT
Bn-A01-p9264081	A/G	A1	7927512	0.09178	GG	GG	GG	AG	GG	GG	GG	GG	AA	AA	GG	GG	AG	GG	AA	GG	GG	GG	GG	GG	NN	GG	AA	GG	AA	AA	AA	AA	GG	GG	GG	AA	AA	GG	GG	AA	GG	AA	GG	GG	GG	GG	AA	GG	AA
Bn-A03-p19564333	T/G	A1	7976410	0.15296	NN	NN	TT	TT	GG	GG	NN	TT	TG	TT	NN	NN	TT	TT	TT	TT	NN	TT	TT	GG	NN	NN	TT	TT	GG	GG	TT	NN	NN	TT	NN	TT	TT	GG	GG	TT	TT	TT	NN	NN	NN	NN	TT	NN	GG
Bn-A01-p9325719	T/C	A1	7982978	0.04398	CC	TT	TT	CC	CC	CC	CC	CC	CC	CC	CC	CC	CC	CC	CC	CC	CC	CC	CC	CC	CC	CC	CC	CC	CC	CC	CC	CC	CC	CC	TT	CC	CC	CC	CC	CC	TT	CC	CC	CC	CC	TT	CC	TT	CC
Bn-A01-p9326695	A/G	A1	7983883	0.07266	GG	AA	AA	AG	GG	AA	AA	GG	AG	AG	GG	AA	AG	GG	AA	GG	GG	GG	GG	GG	GG	GG	AA	GG	GG	GG	AA	AA	GG	GG	AA	GG	AA	GG	GG	AA	AA	AA	GG	GG	GG	AA	AA	AA	AA
Bn-A01-p9333956	T/G	A1	7989708	0.19312	GG	NN	NN	TG	GG	GG	NN	GG	TG	TT	GG	GG	TG	GG	TT	GG	GG	GG	GG	GG	GG	GG	TT	GG	TT	TT	TT	TT	GG	GG	NN	TT	TT	GG	GG	TT	NN	TT	GG	GG	GG	NN	TT	NN	TT
Bn-A01-p9442471	T/C	A1	8092347	0.05545	CC	CC	CC	CC	CC	TT	TT	CC	CC	TC	CC	TT	CC	CC	CC	CC	CC	CC	CC	CC	CC	CC	TT	CC	TT	TT	TT	TT	CC	CC	CC	CC	TT	CC	CC	TT	CC	TT	CC	CC	CC	CC	TT	CC	TT
Bn-A01-p9443863	A/G	A1	8092483	0.12811	AA	AA	AA	AG	AA	GG	GG	AA	AA	AG	AA	GG	AA	NN	AA	AA	AA	NN	AA	AA	AA	AA	GG	AA	GG	GG	GG	GG	NN	AA	AA	AA	GG	AA	AA	GG	AA	GG	AA	AA	AA	AA	GG	AA	GG
Bn-A01-p9445754	A/G	A1	8094427	0.07648	GG	GG	GG	NN	GG	GG	AA	GG	GG	AG	GG	GG	GG	GG	GG	GG	GG	GG	GG	GG	GG	GG	AG	GG	AG	AG	AG	AG	GG	GG	GG	GG	AG	GG	GG	AG	GG	AA	GG	GG	GG	GG	AA	GG	AA
Bn-A01-p9519478	T/G	A1	8155817	0.04589	TT	TT	TT	TT	TT	GG	GG	TT	NN	TG	TT	GG	TT	TT	TT	TT	TT	TT	TT	TT	NN	TT	TT	TT	GG	GG	TT	TT	TT	TT	TT	TT	TT	TT	TT	TT	TT	TT	TT	TT	TT	TT	TT	TT	TT
Bn-A01-p9519660	A/C	A1	8155994	0.09369	AA	AA	AA	AA	AA	CC	CC	AA	NN	AC	AA	CC	AA	AA	AA	AA	AA	AA	AA	AA	NN	AA	AA	AA	CC	CC	AA	AA	AA	AA	AA	AA	AA	AA	AA	AA	AA	AA	AA	AA	AA	AA	AA	AA	AA
Bn-A01-p9523572	T/C	A1	8160020	0.04398	CC	CC	CC	NN	CC	TT	CC	CC	CC	CC	TC	TT	CC	CC	CC	CC	CC	CC	CC	CC	CC	CC	CC	CC	CC	CC	TC	TC	CC	CC	TC	CC	CC	CC	CC	CC	CC	CC	CC	CC	CC	CC	CC	TC	CC
Bn-A01-p9565360	A/G	A1	8189098	0.05163	AA	AA	AA	AG	AA	GG	GG	AA	GG	AA	AA	GG	AA	AA	AA	AA	AA	AA	AA	AA	GG	AA	GG	AA	AA	AA	AA	AA	AA	AA	GG	GG	GG	AA	AA	GG	AA	GG	AA	AA	AA	AA	GG	AA	GG
Bn-A01-p9565804	T/G	A1	8189542	0.08222	GG	GG	GG	NN	GG	TG	TG	GG	TG	GG	GG	TG	GG	GG	GG	GG	GG	GG	GG	GG	TG	GG	TG	GG	GG	GG	GG	GG	GG	GG	TG	TG	TG	GG	GG	TG	GG	TG	GG	GG	GG	GG	TG	GG	TG
Bn-A01-p9614730	T/C	A1	8227226	0.08222	CC	CC	CC	TC	CC	TT	TT	CC	NN	CC	CC	TT	CC	CC	CC	CC	CC	CC	CC	CC	NN	CC	TT	CC	CC	CC	CC	CC	CC	CC	TT	CC	TT	CC	CC	TT	CC	TT	CC	CC	CC	CC	TT	CC	TT
Bn-A01-p9621623	T/G	A1	8234242	0.05545	GG	GG	GG	TG	GG	GG	TT	GG	NN	GG	TG	GG	GG	GG	GG	GG	GG	GG	GG	GG	NN	GG	TT	GG	GG	GG	GG	GG	GG	GG	TT	GG	TT	GG	GG	TT	GG	TT	GG	GG	GG	GG	TT	GG	TT
Bn-A01-p9699152	A/G	A1	8316086	0.02868	AA	AA	AA	AA	AA	GG	GG	AA	NN	AA	AG	GG	AA	AA	AA	GG	AA	AA	AA	AA	GG	AA	AA	AA	AA	AG	AA	AA	AA	AA	AA	AA	AA	AA	AA	AA	AA	AA	AA	AA	AA	AA	AA	AA	AA
Bn-A01-p9711809	A/G	A1	8334296	0.0325	GG	GG	GG	GG	GG	AA	AA	GG	NN	GG	AG	AA	GG	GG	GG	AA	GG	GG	GG	GG	NN	GG	GG	GG	GG	AG	GG	GG	GG	GG	GG	GG	GG	GG	GG	GG	GG	GG	GG	GG	GG	GG	GG	GG	GG
Bn-A01-p9853365	A/C	A1	8480061	0.11281	CC	CC	CC	NN	CC	AC	AC	CC	NN	AC	AC	AC	AC	NN	AC	CC	CC	CC	CC	CC	CC	CC	CC	CC	CC	CC	CC	CC	CC	CC	CC	CC	CC	CC	CC	CC	CC	CC	CC	CC	CC	CC	CC	CC	CC
Bn-A01-p9884449	A/G	A1	8511161	0.18356	NN	AA	AA	GG	AA	GG	GG	AA	NN	AG	AG	GG	GG	GG	GG	AA	GG	GG	AA	AG	AA	AG	NN	GG	AA	AA	AA	AA	AA	AA	NN	AA	NN	AA	AA	NN	AA	NN	GG	GG	GG	AA	NN	AA	NN
Bn-A01-p9922741	T/C	A1	8553320	0.04589	TT	TT	TT	TC	TT	CC	NN	TT	TC	TC	TT	CC	NN	TT	CC	TT	TT	TT	TT	TT	TT	TT	TT	TT	TT	TT	TT	TT	TT	TT	TT	TT	TT	TT	TT	TT	TT	TT	TT	TT	TT	TT	TT	TT	TT
Bn-A01-p10181972	A/C	A1	8782894	0.04589	CC	CC	CC	AC	CC	AA	CC	CC	AA	AC	CC	AA	AC	CC	AA	CC	CC	CC	CC	CC	CC	CC	CC	CC	AA	AA	CC	CC	CC	CC	CC	CC	CC	CC	CC	CC	CC	CC	CC	CC	CC	CC	CC	CC	CC
Bn-A01-p10231780	T/C	A1	8827944	0.07266	CC	TT	TT	CC	TT	TT	CC	TT	CC	NN	NN	TT	CC	CC	CC	CC	CC	CC	CC	CC	CC	CC	CC	CC	CC	CC	TT	TT	TT	CC	CC	CC	TT	TT	TT	CC	TT	CC	CC	CC	CC	TT	CC	TT	CC
Bn-A01-p10242217	A/C	A1	8840153	0.07075	CC	AA	AA	CC	AA	AA	CC	AA	CC	AC	AC	AA	CC	CC	CC	CC	CC	CC	CC	CC	AC	CC	CC	CC	CC	CC	AA	AA	AA	CC	CC	CC	AA	AA	AA	CC	AA	CC	CC	CC	CC	AA	CC	AA	CC
Bn-A01-p10246312	A/G	A1	8848812	0.0325	AA	AA	AA	AG	AA	AA	AA	AA	AG	AG	AA	AA	AG	AA	GG	GG	AA	AA	AA	AA	NN	AA	AA	AA	GG	GG	AA	AA	AA	AA	AA	AA	AA	AA	AA	AA	AA	AA	AA	AA	AA	AA	AA	AA	AA
Bn-A01-p10250255	A/G	A1	8853187	0.08031	AA	GG	GG	AA	GG	GG	AA	GG	AA	AG	AG	GG	AA	AA	AA	AA	AA	AA	AA	AA	AA	AA	AA	AA	AA	AA	GG	GG	GG	AA	AA	AA	GG	GG	GG	AA	GG	AA	AA	AA	AA	GG	AA	GG	AA
Bn-A01-p10251052	A/G	A1	8853984	0.07266	GG	AA	AA	GG	AA	AA	GG	AA	GG	AG	AG	AA	GG	GG	GG	GG	GG	GG	GG	GG	GG	GG	GG	GG	GG	GG	AA	AA	AA	GG	GG	GG	AA	AA	AA	GG	AA	GG	GG	GG	GG	AA	GG	AA	GG
Bn-A01-p10278752	A/G	A1	8903933	0.04589	GG	GG	GG	GG	GG	GG	GG	GG	GG	AG	GG	GG	GG	GG	GG	GG	GG	GG	GG	GG	GG	GG	GG	GG	GG	GG	GG	GG	GG	GG	GG	GG	GG	GG	GG	GG	GG	GG	GG	GG	GG	GG	GG	GG	GG
Bn-A01-p10859527	T/C	A1	9008871	0.10899	TT	CC	CC	TC	CC	CC	TT	CC	TT	TT	CC	CC	TC	CC	TT	CC	CC	CC	CC	CC	CC	CC	TT	CC	TT	TT	CC	CC	CC	CC	TT	CC	CC	CC	CC	TT	TT	TT	CC	CC	CC	TT	TT	TT	TT
Bn-A01-p10934377	A/C	A1	9038851	0.07075	AA	AA	AA	AC	AA	AA	AA	AA	NN	AC	AC	AA	AC	AA	CC	CC	AA	AA	CC	AC	CC	AC	AA	AA	CC	CC	AA	AA	AA	CC	AA	CC	AA	AA	AA	AA	AA	AA	AA	AA	AA	AA	AA	AA	AA
Bn-A01-p10938883	T/G	A1	9043302	0.13767	GG	GG	GG	GG	GG	GG	GG	GG	GG	GG	TG	GG	GG	GG	NN	TT	GG	GG	TT	TG	TT	TG	GG	GG	NN	NN	GG	GG	GG	TT	GG	TT	GG	GG	GG	GG	GG	GG	GG	GG	GG	GG	GG	GG	GG
Bn-A01-p10939144	T/C	A1	9043614	0.06883	TT	TT	TT	TC	TT	TT	TT	TT	TC	TC	TC	TT	TC	TT	CC	CC	TT	TT	CC	TC	CC	TC	TT	TT	CC	CC	TT	TT	TT	CC	TT	CC	TT	TT	TT	TT	TT	TT	TT	TT	TT	TT	TT	TT	TT
Bn-A01-p10963536	T/C	A1	9073469	0.15488	TT	TT	TT	TC	TT	TT	TT	TT	NN	TC	TC	TT	CC	TT	CC	CC	TT	TT	CC	TC	CC	TC	TT	TT	CC	CC	TT	TT	NN	CC	TT	CC	TT	TT	TT	TT	TT	TT	TT	TT	TT	TT	TT	TT	TT
Bn-A01-p10991782	T/G	A1	9094031	0.08795	TT	TT	TT	TG	TT	TT	TT	TT	NN	GG	TG	TT	TG	TT	GG	GG	TT	TT	GG	TG	GG	TG	TT	TT	GG	GG	TT	TT	TT	GG	TT	GG	TT	TT	TT	TT	GG	TT	TT	TT	TT	GG	TT	GG	TT
Bn-A01-p11011196	A/G	A1	9134397	0.05736	GG	GG	GG	GG	GG	GG	GG	GG	GG	AG	GG	GG	GG	GG	GG	AA	GG	GG	GG	GG	NN	GG	GG	GG	GG	GG	GG	GG	GG	GG	GG	GG	GG	GG	GG	AA	AA	GG	GG	GG	GG	AA	AA	AA	AA
Bn-A01-p11052248	T/G	A1	9167211	0.06883	TT	TT	TT	TG	GG	GG	TT	GG	GG	GG	TT	GG	TG	TT	GG	GG	TT	TT	TT	TT	GG	TT	TT	TT	GG	GG	GG	GG	TT	TT	TT	GG	TT	TG	GG	GG	GG	TT	TT	TT	TT	GG	GG	GG	GG
Bn-A01-p11054015	T/C	A1	9173171	0.06692	CC	CC	CC	TC	TT	TT	CC	TT	TT	TT	CC	TT	TC	CC	TT	TT	CC	CC	CC	CC	TT	CC	CC	CC	TT	TT	TT	TT	CC	CC	CC	TT	CC	TC	TT	TT	TT	CC	CC	CC	CC	TT	TT	TT	TT
Bn-A01-p11077627	T/C	A1	9180394	0.05927	CC	CC	CC	TC	CC	CC	CC	CC	TT	TT	CC	CC	NN	CC	TT	TT	CC	CC	CC	CC	TT	CC	CC	CC	TT	TT	CC	CC	CC	CC	CC	TT	CC	CC	TT	TT	TT	CC	CC	CC	CC	TT	TT	TT	TT
Bn-A01-p11142752	A/G	A1	9218430	0.05927	GG	GG	GG	GG	GG	GG	GG	GG	NN	AG	GG	GG	GG	GG	GG	GG	GG	GG	GG	GG	GG	GG	GG	GG	GG	GG	GG	GG	GG	GG	GG	AA	GG	GG	GG	AA	AA	GG	GG	GG	GG	AA	AA	AA	AA
Bn-A01-p11233207	T/G	A1	9297609	0.04015	GG	GG	GG	GG	GG	GG	GG	GG	NN	GG	GG	GG	GG	GG	GG	GG	GG	GG	GG	GG	GG	GG	GG	GG	TT	TT	GG	GG	GG	GG	GG	GG	GG	GG	GG	GG	GG	GG	GG	GG	GG	GG	GG	GG	GG
Bn-A01-p11253272	T/C	A1	9317146	0.16252	TT	TT	TT	TC	CC	CC	TT	CC	CC	TC	TC	TT	TC	TT	CC	CC	TT	TT	CC	TC	CC	TC	TT	TT	NN	NN	CC	CC	TT	CC	TT	CC	TT	TC	CC	TT	TT	TT	TT	TT	TT	TT	TT	TT	TT
Bn-A01-p11306490	A/C	A1	9392825	0.04971	AA	CC	CC	AC	CC	CC	AA	CC	AA	CC	AC	AA	CC	CC	CC	AA	CC	CC	AA	NN	AA	AC	AA	CC	CC	CC	CC	CC	CC	AA	AA	AA	CC	CC	CC	CC	CC	AA	CC	CC	CC	CC	CC	CC	CC
Bn-A01-p11324370	A/G	A1	9405824	0.08795	AA	AA	AA	AG	GG	GG	AA	GG	GG	GG	AG	AA	AG	AA	GG	AA	AA	AA	GG	AG	AA	AG	AA	AA	GG	GG	GG	GG	AA	GG	AA	AA	AA	AG	GG	GG	GG	AA	AA	AA	AA	GG	GG	GG	GG
Bn-scaff_16217_1-p143344	T/C	A1	9413299	0.06883	CC	TT	TT	TC	TT	TT	CC	TT	TT	TC	TT	TT	TT	TT	TT	TT	TT	TT	TT	TT	TT	TT	CC	TT	TT	TT	TT	TT	TT	TT	CC	TT	TT	TT	TT	TT	TT	CC	TT	TT	TT	TT	TT	TT	TT
Bn-A01-p10499882	T/C	A1	9484704	0.02677	TT	TT	TT	TT	TT	TT	TT	TT	TC	TT	TT	TT	TT	TT	TT	TT	TT	TT	TT	TT	TT	TT	TT	TT	TT	TT	TT	TT	TT	TT	TT	TT	TT	TT	TT	TC	TT	TT	TT	TT	TT	TT	TC	TT	TC
Bn-A01-p10590357	T/C	A1	9511056	0.07648	CC	CC	CC	CC	CC	CC	CC	CC	TT	CC	CC	CC	CC	CC	NN	CC	CC	CC	CC	CC	CC	CC	CC	CC	NN	NN	CC	CC	CC	CC	CC	CC	CC	CC	CC	TT	CC	CC	CC	CC	CC	CC	TT	CC	TT
Bn-A01-p10611800	T/C	A1	9529304	0.04207	CC	CC	CC	CC	CC	CC	CC	CC	CC	CC	CC	CC	CC	CC	CC	TT	CC	CC	CC	CC	NN	CC	CC	CC	CC	CC	CC	CC	CC	CC	CC	CC	CC	CC	CC	TT	CC	CC	CC	CC	CC	CC	TT	CC	TT
Bn-A01-p10636637	A/G	A1	9549675	0.16061	AA	GG	GG	AG	GG	GG	AA	GG	AA	AA	GG	GG	GG	GG	NN	AA	GG	GG	GG	GG	NN	GG	AA	GG	NN	NN	GG	GG	GG	GG	AA	GG	GG	GG	GG	AA	AA	AA	GG	GG	GG	AA	AA	AA	AA
Bn-A01-p10638747	A/G	A1	9551822	0.1434	GG	AA	AA	AG	AA	AA	GG	AA	GG	GG	AA	AA	AA	AA	NN	GG	AA	AA	AA	AA	AG	AA	GG	AA	NN	NN	AA	AA	AA	AA	GG	AA	AA	AA	AA	GG	GG	GG	AA	AA	AA	GG	GG	GG	GG
Bn-A01-p10639421	A/G	A1	9552493	0.11472	GG	AA	AA	AG	AA	AA	GG	AA	GG	GG	AA	AA	AA	AA	NN	GG	AA	AA	AA	AA	NN	AA	GG	AA	NN	NN	AA	AA	AA	AA	GG	AA	AA	AA	AA	GG	GG	GG	AA	AA	AA	GG	GG	GG	GG
Bn-A01-p10641656	T/C	A1	9554853	0.13384	TT	TC	TC	TC	TC	NN	TT	TC	TC	TT	TC	NN	TC	TC	TT	TT	TC	TC	TC	TC	TC	TC	TT	TC	TT	TT	TC	TC	TC	TC	TT	TC	TC	TC	TC	TT	TT	TT	TC	TC	NN	TT	TT	TT	TT
Bn-A01-p11407167	T/C	A1	9751452	0.03442	TT	TT	TT	TT	TT	TT	TT	TT	NN	TT	TT	TT	TT	TT	TT	TT	TT	TT	TT	TT	TT	TT	TT	TT	CC	CC	TT	TT	TT	TT	TT	TT	TT	TT	TT	TT	TT	TT	TT	TT	TT	TT	TT	TT	TT
Bn-A01-p11434769	A/C	A1	9787979	0.1262	AA	CC	CC	AC	AA	AA	AA	AA	AA	AA	AC	AA	NN	CC	AA	CC	CC	CC	AA	AC	CC	AC	AA	CC	AA	AA	AA	AA	CC	AA	AA	CC	CC	AC	AA	AA	AA	AA	CC	CC	CC	AA	AA	AA	AA
Bn-A01-p11441851	A/G	A1	9794152	0.07075	GG	AA	AA	AG	GG	GG	GG	GG	GG	GG	AG	GG	AG	AA	GG	AA	AA	AA	GG	AG	AA	AG	GG	AA	GG	GG	GG	GG	AA	GG	GG	AA	AA	AG	GG	GG	GG	GG	AA	AA	AA	GG	GG	GG	GG
Bn-A01-p11459295	T/G	A1	9806943	0.11663	GG	TT	TT	NN	TT	TT	GG	TT	TT	TG	TG	GG	TT	TT	TT	TT	TT	TT	GG	TG	TT	TG	GG	TT	TT	TT	TT	TT	TT	GG	GG	TT	TT	TT	TT	GG	GG	GG	TT	TT	TT	GG	GG	GG	GG
Bn-A01-p11469596	A/G	A1	9817321	0.08604	AA	GG	GG	AG	GG	GG	AA	GG	NN	AG	AG	AA	GG	GG	GG	GG	GG	GG	AA	AG	GG	AG	AA	GG	AA	AA	GG	GG	GG	AA	AA	GG	GG	GG	GG	AA	AA	AA	GG	GG	GG	AA	AA	AA	AA
Bn-A01-p11469992	A/G	A1	9817768	0.0631	AA	GG	GG	AG	GG	GG	AA	GG	GG	AG	AG	AA	GG	GG	GG	GG	GG	GG	AA	AG	GG	AG	AA	GG	GG	GG	GG	GG	GG	AA	AA	GG	GG	GG	GG	AA	AA	AA	GG	GG	GG	AA	AA	AA	AA
Bn-A01-p11702957	T/G	A1	9984748	0.04398	GG	GG	GG	GG	GG	GG	GG	GG	NN	TG	GG	GG	GG	GG	GG	TT	GG	GG	GG	GG	TT	GG	GG	GG	GG	GG	GG	GG	GG	GG	GG	GG	GG	GG	GG	GG	TT	GG	GG	GG	GG	TT	GG	TT	GG
Bn-A01-p11807124	A/C	A1	10121023	0.06119	AA	AA	AA	AA	AA	AA	AA	AA	AA	AC	AA	AA	AA	AA	AA	AA	AA	AA	AA	AA	AA	AA	AA	AA	AA	AA	AA	AA	AA	AA	AA	CC	AA	AA	AA	CC	CC	AA	AA	AA	AA	CC	CC	CC	CC
Bn-A01-p11808121	A/C	A1	10122126	0.05163	AA	AA	AA	AA	AA	AA	AA	AA	AA	NN	AA	AA	AA	AA	AA	AA	AA	AA	AA	AA	AA	AA	AA	AA	AA	AA	AA	AA	AA	AA	AA	CC	AA	AA	AA	CC	CC	AA	AA	AA	AA	CC	CC	CC	CC
Bn-A01-p11818901	T/G	A1	10132844	0.04207	TT	TT	TT	TT	TT	TT	TT	TT	TT	TG	TT	TT	TT	TT	TT	TT	TT	TT	TT	TT	TT	TT	TT	TT	TT	TT	TT	TT	TT	TT	TT	GG	TT	TT	TT	GG	GG	TT	TT	TT	TT	GG	GG	GG	GG
Bn-A01-p11825880	A/G	A1	10137408	0.03059	GG	GG	GG	GG	GG	GG	GG	GG	GG	AG	GG	GG	GG	GG	GG	GG	GG	GG	GG	GG	GG	GG	GG	GG	GG	GG	GG	GG	GG	GG	GG	AA	GG	GG	GG	AA	AA	GG	GG	GG	GG	AA	AA	AA	AA
Bn-Scaffold000444-p344	T/G	A1	10249485	0.1109	GG	GG	GG	GG	GG	GG	GG	GG	GG	TG	GG	GG	GG	GG	GG	TG	GG	GG	TG	NN	GG	GG	GG	GG	GG	GG	GG	GG	GG	TG	GG	TG	GG	GG	GG	TG	TG	GG	GG	GG	GG	NN	TG	NN	TG
Bn-Scaffold000444-p5763	A/G	A1	10254866	0.08795	AA	GG	GG	NN	GG	GG	AA	GG	NN	AG	GG	AA	GG	GG	GG	GG	GG	GG	GG	GG	NN	GG	AA	GG	GG	GG	AA	AA	AA	GG	AA	GG	GG	AA	GG	GG	AA	AA	GG	GG	GG	AA	GG	AA	GG
Bn-A01-p11938379	T/C	A1	10271030	0.07648	TT	CC	CC	NN	CC	CC	TT	CC	NN	TC	CC	TT	CC	CC	CC	TT	CC	CC	CC	CC	TT	CC	TT	CC	CC	CC	TT	TT	TT	CC	TT	TT	CC	TT	CC	TT	TT	TT	CC	CC	CC	TT	TT	TT	TT
Bn-A01-p11947255	T/C	A1	10281037	0.1109	CC	TT	TT	NN	TT	TT	CC	TT	CC	TT	TT	CC	TT	TT	TT	TT	TT	TT	TT	TT	CC	TT	CC	TT	TT	TT	CC	CC	CC	TT	CC	TT	TT	CC	TT	TT	TT	CC	TT	TT	TT	TT	TT	TT	TT
Bn-A01-p11951605	T/G	A1	10290236	0.08413	GG	TT	TT	NN	TT	TT	GG	TT	NN	TT	TT	GG	TT	TT	TT	TT	TT	TT	TT	TT	GG	TT	GG	TT	TT	TT	GG	GG	GG	TT	GG	TT	TT	GG	TT	TT	TT	GG	TT	TT	TT	TT	TT	TT	TT
Bn-A01-p12138089	T/C	A1	10335450	0.08795	TT	CC	CC	TC	CC	CC	TT	CC	CC	CC	CC	TT	CC	CC	CC	CC	CC	CC	CC	CC	CC	CC	TT	CC	CC	CC	TT	TT	CC	CC	TT	TT	CC	CC	CC	CC	CC	TT	NN	CC	CC	CC	CC	CC	CC
Bn-A01-p12179784	A/G	A1	10389663	0.06119	GG	GG	GG	GG	GG	GG	GG	GG	AG	GG	AG	GG	GG	GG	GG	AA	GG	GG	AA	AG	NN	AG	GG	GG	GG	GG	GG	GG	AA	AA	GG	GG	GG	AA	GG	GG	GG	GG	GG	GG	GG	GG	GG	GG	GG
Bn-A01-p12221698	T/C	A1	10406744	0.07839	CC	CC	CC	CC	CC	CC	CC	CC	NN	TC	TC	CC	CC	CC	CC	CC	CC	CC	TT	TC	TT	TC	CC	CC	CC	CC	CC	CC	TT	TT	CC	TT	CC	TT	CC	CC	TT	CC	CC	CC	CC	TT	CC	TT	CC
Bn-A01-p12222100	T/C	A1	10407191	0.08031	TT	TT	TT	TT	TT	TT	TT	TT	NN	TC	TC	TT	TT	TT	TT	TT	TT	TT	CC	TC	CC	TC	TT	TT	TT	TT	TT	TT	CC	CC	TT	CC	TT	CC	TT	TT	CC	TT	TT	TT	TT	CC	TT	CC	TT
Bn-A01-p12222806	A/G	A1	10407888	0.05354	AA	AA	AA	AA	AA	AA	AA	AA	GG	NN	AG	AA	AA	AA	AA	AA	AA	AA	GG	AG	GG	AG	AA	AA	AA	AA	AA	AA	GG	GG	AA	GG	AA	GG	AA	AA	GG	AA	AA	AA	AA	GG	AA	GG	AA
Bn-A01-p12302708	T/C	A1	10487897	0.07266	CC	CC	CC	CC	CC	CC	CC	CC	NN	CC	TC	CC	CC	CC	CC	TT	CC	CC	TT	TC	TT	NN	CC	CC	CC	CC	CC	CC	TT	TT	CC	TT	CC	TT	CC	CC	CC	CC	CC	CC	CC	CC	CC	CC	CC
Bn-A01-p12305025	T/C	A1	10489556	0.06692	CC	CC	CC	CC	CC	CC	CC	CC	NN	CC	TC	CC	CC	CC	CC	TT	CC	CC	TT	TC	TT	TC	CC	CC	CC	CC	CC	CC	TT	TT	CC	TT	CC	TT	CC	CC	CC	CC	CC	CC	CC	CC	CC	CC	CC
Bn-A01-p12305828	A/G	A1	10490307	0.07648	AG	AG	AG	AG	AG	AG	AG	AG	GG	AG	AG	AG	AG	AG	AG	GG	AG	AG	GG	NN	GG	NN	AG	AG	AG	AG	AG	AG	GG	GG	AG	GG	AG	GG	AG	AG	AG	AG	AG	AG	AG	AG	AG	AG	AG
Bn-A01-p12306195	A/G	A1	10490676	0.07457	GG	GG	GG	GG	GG	GG	GG	GG	NN	GG	AG	GG	GG	GG	GG	AA	GG	GG	AA	AG	AA	AG	GG	GG	GG	GG	GG	GG	AA	AA	GG	AA	GG	AA	GG	GG	GG	GG	GG	GG	GG	GG	GG	GG	GG
Bn-A01-p12308897	A/G	A1	10492391	0.07075	AA	AA	AA	AA	AA	AA	AA	AA	NN	AA	AG	AA	AA	AA	AA	GG	AA	AA	GG	AG	GG	AG	AA	AA	AA	AA	AA	AA	GG	GG	AA	GG	AA	GG	AA	AA	AA	AA	AA	AA	AA	AA	AA	AA	AA
Bn-A01-p12309767	T/C	A1	10493301	0.06692	TT	TT	TT	TT	TT	TT	TT	TT	NN	TT	TC	TT	TT	TT	TT	CC	TT	TT	CC	TC	CC	TC	TT	TT	TT	TT	TT	TT	CC	CC	TT	CC	TT	CC	TT	TT	TT	TT	TT	TT	TT	TT	TT	TT	TT
Bn-A01-p12350104	A/G	A1	10537504	0.08031	GG	GG	GG	GG	GG	GG	GG	GG	NN	GG	AG	GG	NN	GG	GG	AA	GG	GG	AA	AG	AA	AG	GG	GG	GG	GG	GG	GG	AA	AA	GG	AA	GG	AA	GG	GG	GG	GG	GG	GG	GG	GG	GG	GG	GG
Bn-A01-p12352518	A/G	A1	10539865	0.07266	GG	GG	GG	GG	GG	GG	GG	GG	AG	GG	AG	GG	GG	GG	GG	AA	GG	GG	AA	AG	AA	AG	GG	GG	GG	GG	GG	GG	AA	AA	GG	AA	GG	AA	GG	GG	GG	GG	GG	GG	GG	GG	GG	GG	GG
Bn-A01-p12387882	T/C	A1	10584070	0.05736	CC	CC	CC	CC	CC	CC	CC	CC	NN	CC	TC	CC	CC	CC	CC	TT	CC	CC	TT	TC	TT	TC	CC	CC	CC	CC	CC	CC	TT	TT	CC	TT	CC	TT	CC	CC	CC	CC	CC	CC	CC	CC	CC	CC	CC
Bn-A01-p12399796	T/C	A1	10605508	0.07839	CC	CC	CC	CC	CC	CC	CC	CC	NN	CC	TC	CC	CC	CC	CC	TT	CC	CC	TT	TC	TT	TC	CC	CC	CC	CC	CC	CC	TT	TT	CC	TT	CC	TT	CC	CC	CC	CC	CC	CC	CC	CC	CC	CC	CC
Bn-A01-p12400477	T/C	A1	10606239	0.07075	CC	CC	CC	CC	CC	CC	CC	CC	NN	CC	TC	CC	CC	CC	CC	TT	CC	CC	TT	TC	TT	TC	CC	CC	CC	CC	CC	CC	TT	TT	CC	TT	CC	TT	CC	CC	CC	CC	CC	CC	CC	CC	CC	CC	CC
Bn-A01-p12427149	T/C	A1	10633815	0.15679	CC	TT	TT	TC	TT	TT	CC	TT	CC	NN	TC	CC	TT	TT	TT	CC	TT	TT	CC	TC	CC	TC	CC	TT	TT	TT	CC	CC	CC	CC	CC	CC	TT	CC	TT	CC	CC	CC	TT	TT	TT	CC	CC	CC	CC
Bn-A01-p12454306	A/G	A1	10662541	0.11663	GG	AA	AA	NN	AA	AA	GG	AA	AA	AA	AA	GG	AA	AA	AA	AA	AA	AA	AA	AA	AA	AA	GG	AA	AA	AA	GG	GG	AA	AA	GG	AA	AA	AA	AA	GG	AA	GG	AA	AA	AA	AA	GG	AA	GG
Bn-A01-p12456089	T/C	A1	10666492	0.05927	TT	TT	TT	TT	TT	TT	TT	TT	CC	NN	TC	TT	TT	TT	TT	CC	TT	TT	CC	TC	CC	TC	TT	TT	TT	TT	TT	TT	CC	CC	TT	CC	TT	CC	TT	TT	CC	TT	TT	TT	TT	CC	TT	CC	TT
Bn-A01-p12516944	T/C	A1	10690952	0.04589	CC	TT	TT	TC	TT	TT	CC	TT	TT	TT	TT	CC	TT	TT	TT	CC	TT	TT	TT	TT	TT	TT	CC	TT	TT	TT	CC	CC	TT	TT	CC	TT	TT	TT	TT	CC	TT	CC	TT	TT	TT	TT	CC	TT	CC
Bn-A01-p12484368	T/C	A1	10692023	0.10707	TT	TT	TT	TT	TT	TT	TT	TT	TC	TC	TC	TT	TT	TT	TT	TT	TT	TT	CC	TC	CC	TC	TT	TT	TT	TT	TT	TT	CC	CC	TT	CC	TT	CC	TT	TT	CC	TT	TT	TT	TT	CC	TT	CC	TT
Bn-A01-p12522369	A/C	A1	10740969	0.08604	CC	AA	AA	NN	AA	AA	CC	AA	AA	AA	AA	CC	AA	AA	AA	CC	AA	AA	AA	AA	AA	AA	CC	AA	AA	AA	CC	CC	AA	AA	CC	AA	AA	AA	AA	CC	AA	CC	AA	AA	AA	AA	CC	AA	CC
Bn-A01-p12533991	A/G	A1	10744449	0.05545	GG	AA	AA	AG	AA	AA	GG	AA	AA	AA	AA	GG	AA	AA	AA	GG	AA	AA	AA	AA	AA	AA	GG	AA	AA	AA	GG	GG	AA	AA	GG	AA	AA	AA	AA	GG	AA	GG	AA	AA	AA	AA	GG	AA	GG
Bn-A01-p12535612	T/G	A1	10746269	0.07075	GG	TT	TT	NN	TT	TT	GG	TT	TT	TT	TT	GG	TT	TT	TT	GG	TT	TT	TT	TT	TT	TT	GG	TT	TT	TT	GG	GG	TT	TT	GG	TT	TT	TT	TT	GG	TT	GG	TT	TT	TT	TT	GG	TT	GG
Bn-A01-p12539479	T/C	A1	10750982	0.19312	NN	TT	TT	NN	TT	TT	TC	TT	TT	TT	TT	NN	TT	TT	TT	TC	TT	TT	TT	TT	TT	TT	TC	TT	TT	TT	NN	NN	TT	TT	NN	TT	TT	TT	TT	NN	TT	NN	TT	TT	TT	TT	NN	TT	NN
Bn-A01-p12539655	T/C	A1	10751161	0.07457	CC	TT	TT	TC	TT	TT	CC	TT	TT	TT	TT	CC	TT	TT	TT	CC	TT	TT	TT	TT	TT	TT	CC	TT	TT	TT	CC	CC	TT	TT	CC	TT	TT	TT	TT	CC	TT	CC	TT	TT	TT	TT	CC	TT	CC
Bn-A01-p12539953	T/C	A1	10751459	0.08031	CC	TT	TT	TT	TT	TT	CC	TT	TT	TT	TT	CC	TT	TT	TT	CC	TT	TT	TT	TT	TT	TT	CC	TT	TT	TT	CC	NN	TT	TT	CC	TT	TT	TT	TT	CC	TT	NN	TT	TT	TT	TT	CC	TT	NN
Bn-A01-p12543678	T/C	A1	10755524	0.11663	CC	TT	TT	NN	TT	TT	CC	TT	TT	TT	TT	CC	TT	TT	TT	CC	TT	TT	TT	TT	TT	TT	CC	TT	TT	TT	CC	CC	TT	TT	CC	TT	TT	NN	TT	CC	TT	CC	TT	TT	TT	TT	CC	TT	CC
Bn-A01-p12544054	A/G	A1	10755964	0.08413	GG	AA	AA	NN	AA	AA	GG	AA	AA	AA	AA	GG	AA	AA	AA	GG	AA	AA	AA	AA	AA	AA	GG	AA	AA	AA	GG	GG	AA	AA	GG	AA	AA	AA	AA	GG	AA	GG	AA	AA	AA	AA	GG	AA	GG
Bn-A01-p12577268	A/G	A1	10778496	0.07075	AA	AG	GG	AG	GG	GG	AA	GG	AA	AG	AG	AA	GG	GG	GG	AA	GG	GG	AA	AG	AA	AG	AA	GG	GG	GG	AA	AA	AA	AA	AA	AA	GG	AA	GG	AA	AA	AA	GG	GG	GG	AA	AA	AA	AA
Bn-Scaffold000300-p20118	A/G	A1	10835603	0.06119	GG	GG	GG	GG	GG	GG	GG	GG	NN	AG	AG	GG	GG	GG	GG	AA	GG	GG	AA	AG	AA	GG	GG	GG	GG	GG	GG	GG	AA	AA	GG	AA	GG	AA	GG	GG	AA	GG	GG	GG	GG	AA	GG	AA	GG
Bn-Scaffold000300-p29536	T/C	A1	10848135	0.06883	TT	TT	TT	TT	TT	TT	TT	TT	NN	TC	TC	TT	TT	TT	TT	CC	TT	TT	CC	TC	CC	TT	TT	TT	TT	TT	TT	TT	CC	CC	TT	CC	TT	CC	TT	TT	CC	TT	TT	TT	TT	CC	TT	CC	TT
Bn-A01-p12618357	T/C	A1	10868465	0.04971	CC	CC	CC	CC	CC	CC	CC	CC	CC	CC	CC	CC	CC	CC	CC	CC	CC	CC	CC	CC	CC	CC	CC	CC	CC	CC	CC	CC	CC	CC	CC	CC	CC	CC	CC	TT	CC	CC	CC	CC	CC	CC	TT	CC	TT
Bn-A01-p12622123	T/C	A1	10872411	0.12428	CC	CC	CC	CC	CC	CC	CC	CC	NN	TC	NN	CC	CC	CC	CC	TT	CC	CC	TT	TC	TT	CC	CC	CC	CC	CC	CC	CC	TT	TT	CC	TT	CC	TT	CC	CC	TT	CC	CC	CC	CC	TT	CC	TT	CC
Bn-A01-p12625892	T/G	A1	10876347	0.07266	GG	GG	GG	GG	GG	GG	GG	GG	NN	TG	TG	GG	GG	GG	GG	TT	GG	GG	TT	TG	TT	GG	GG	GG	GG	GG	GG	GG	TT	TT	GG	TT	GG	TT	GG	GG	TT	GG	GG	GG	GG	TT	GG	TT	GG
Bn-A01-p12665045	A/G	A1	10918398	0.08604	GG	GG	GG	GG	GG	GG	GG	GG	NN	AG	AG	GG	GG	GG	GG	AA	GG	GG	AA	AG	AA	GG	GG	GG	GG	GG	GG	GG	AA	AA	GG	AA	GG	AA	GG	GG	AA	GG	GG	GG	GG	AA	GG	AA	GG
Bn-A01-p12734805	T/C	A1	10993485	0.08222	CC	CC	CC	CC	CC	CC	CC	CC	NN	TC	TC	CC	CC	CC	CC	TT	CC	CC	TT	TC	TT	CC	CC	CC	CC	CC	CC	CC	TT	TT	CC	TT	CC	TT	CC	CC	TT	CC	CC	CC	CC	TT	CC	TT	CC
Bn-scaff_20250_1-p424693	A/C	A1	11000815	0.0956	CC	CC	CC	CC	CC	CC	CC	CC	NN	AC	NN	CC	CC	CC	CC	AA	CC	CC	AA	AC	AA	CC	CC	CC	CC	CC	CC	CC	AA	AA	CC	AA	CC	AA	CC	AA	AA	CC	CC	CC	CC	AA	AA	AA	AA
Bn-A01-p12774270	C/G	A1	11042412	0.05545	CG	CG	CG	CG	CG	CG	CG	CG	NN	CG	CG	CG	CG	CG	CG	CC	CG	CG	CC	CG	CC	CG	CG	CG	CG	CG	CG	CG	CC	CC	CG	CC	CG	CC	CG	CC	CC	CG	CG	CG	CG	CC	CC	CC	CC
Bn-A01-p13893020	A/G	A1	11432737	0.0325	AA	AA	AA	AA	AA	AA	AA	AA	AA	AG	AA	AA	AA	AA	AA	AA	AA	AA	AA	AA	AA	AA	AA	AA	AA	AA	AA	AA	AA	AA	AA	AA	AA	AA	AA	GG	AA	AA	AA	AA	AA	AA	GG	AA	AA
Bn-scaff_17959_1-p571681	A/G	A1	11440872	0.07839	GG	GG	GG	AG	GG	GG	GG	GG	GG	AA	GG	GG	GG	GG	GG	GG	GG	GG	GG	GG	NN	GG	GG	GG	GG	GG	GG	GG	GG	GG	GG	GG	GG	AG	GG	GG	GG	GG	GG	GG	AG	GG	GG	GG	GG
Bn-A01-p14022855	T/C	A1	11618741	0.03824	CC	CC	CC	CC	CC	CC	CC	CC	CC	TC	CC	CC	CC	CC	CC	CC	CC	CC	CC	CC	CC	CC	CC	CC	CC	CC	CC	CC	CC	CC	CC	CC	CC	CC	CC	TT	CC	CC	CC	CC	CC	CC	TT	CC	CC
Bn-A01-p14057073	A/G	A1	11660981	0.04207	AA	AA	AA	AA	AA	AA	AA	AA	AA	AG	AG	AA	AA	AA	AA	AA	AA	AA	AA	AA	AA	AA	AA	AA	AA	AA	AA	AA	AA	AA	AA	AA	AA	AA	AA	GG	AA	AA	AA	AA	AA	AA	GG	AA	AA
Bn-A01-p14071179	T/C	A1	11667356	0.08031	CC	CC	CC	CC	CC	CC	CC	CC	CC	TC	TC	CC	CC	CC	CC	CC	CC	CC	CC	CC	CC	CC	CC	CC	CC	CC	CC	CC	CC	CC	CC	CC	CC	CC	CC	TT	CC	CC	CC	CC	CC	CC	TT	CC	CC
Bn-A01-p14071237	A/G	A1	11667363	0.03442	AA	AA	AA	AA	AA	AA	AA	AA	AA	AG	AG	AA	AA	AA	AA	AA	AA	AA	AA	AA	AA	AA	AA	AA	AA	AA	AA	AA	AA	AA	AA	AA	AA	AA	AA	GG	AA	AA	AA	AA	AA	AA	GG	AA	AA
Bn-A01-p14074100	A/G	A1	11670218	0.03824	GG	GG	GG	GG	GG	GG	GG	GG	GG	AG	AG	GG	GG	GG	GG	GG	GG	GG	GG	GG	GG	GG	GG	GG	GG	GG	GG	GG	GG	GG	GG	GG	GG	GG	GG	AA	GG	GG	GG	GG	GG	GG	AA	GG	GG
Bn-A01-p14074391	A/C	A1	11670562	0.04015	CC	CC	CC	CC	CC	CC	CC	CC	CC	AC	AC	CC	CC	CC	CC	CC	CC	CC	CC	CC	CC	CC	CC	CC	CC	CC	CC	CC	CC	CC	CC	CC	CC	CC	CC	AA	CC	CC	CC	CC	CC	CC	AA	CC	CC
Bn-A01-p14076641	T/G	A1	11672814	0.05163	TT	TT	TT	TT	TT	TT	TT	TT	TT	TG	TG	TT	TT	TT	TT	TT	TT	TT	TT	TT	TT	TT	TT	TT	TT	TT	TT	TT	TT	TT	TT	TT	TT	TT	TT	GG	TT	TT	TT	TT	TT	TT	GG	TT	TT
Bn-A01-p14079006	T/C	A1	11675224	0.09178	TT	TT	TT	TT	TT	TT	TT	TT	TT	TC	TC	TT	TT	TT	TT	TT	TT	TT	TT	TT	TT	TT	TT	TT	TT	TT	TT	TT	TT	TT	TT	TT	TT	TT	TT	CC	TT	TT	TT	TT	TT	TT	CC	TT	TT
Bn-A01-p14167866	T/G	A1	11742466	0.13576	TT	TT	TT	TT	TT	TT	TT	TT	TT	TG	TT	TT	TT	TT	TT	TT	TT	TT	TT	TT	TT	TT	TT	TT	TT	TT	TT	TT	TT	TT	TT	TT	TT	TT	TT	GG	TT	TT	TT	TT	TT	TT	GG	TT	TT
Bn-A01-p14168802	T/C	A1	11745359	0.11281	TT	TT	TT	TT	TT	TT	TT	TT	TT	TC	TT	TT	TT	TT	TT	TT	TT	TT	TT	TT	TT	TT	TT	TT	TT	TT	TT	TT	TT	TT	TT	TT	TT	TT	TT	CC	TT	TT	TT	TT	TT	TT	CC	TT	TT
Bn-A01-p14200714	T/G	A1	11786817	0.0325	GG	GG	GG	GG	GG	GG	GG	GG	GG	TG	GG	GG	GG	GG	GG	GG	GG	GG	GG	GG	GG	GG	GG	GG	GG	GG	GG	GG	GG	GG	GG	GG	GG	GG	GG	TT	GG	GG	GG	GG	GG	GG	TT	GG	GG
Bn-A01-p14223709	T/C	A1	11807999	0.07266	CC	CC	CC	CC	CC	CC	CC	CC	CC	TC	CC	CC	CC	CC	CC	CC	CC	CC	CC	CC	CC	CC	CC	CC	CC	CC	CC	CC	CC	CC	CC	CC	CC	CC	CC	TT	CC	CC	CC	CC	CC	CC	TT	CC	CC
Bn-scaff_16361_1-p300435	A/G	A1	11870974	0.07266	AA	AA	AA	AG	AG	AA	AG	AG	AG	AA	AA	AG	AG	AG	AA	AG	AA	AG	AA	AA	AG	AG	AA	AG	AG	AG	AA	AA	AA	AG	AG	AG	AG	AG	AG	NN	AA	AA	AG	AA	AA	AG	NN	AG	AG
Bn-scaff_16361_1-p300265	A/C	A1	11871100	0.08795	AA	AA	AA	AC	AC	AA	AC	AC	AC	AA	AA	AC	AC	AC	AA	AC	AA	AC	AA	AA	AC	AC	AA	AC	AC	AC	AA	AA	AA	AC	AC	AC	AC	AC	AC	NN	AA	AA	AC	AA	AA	AC	NN	AC	AC
Bn-A01-p14727717	A/G	A1	12239949	0.02677	AA	AA	AA	AA	AA	AA	AA	AA	AA	AG	AG	AA	AA	AA	AA	AA	AA	AA	AA	AA	AA	AA	AA	AA	AA	AA	AA	AA	AA	AA	AA	AA	AA	AA	AA	GG	AA	AA	AA	AA	AA	AA	GG	AA	AA
Bn-A01-p14859839	A/G	A1	12342819	0.07457	GG	GG	GG	GG	GG	GG	GG	GG	NN	GG	AG	GG	GG	GG	GG	AA	GG	GG	AA	AA	AA	GG	GG	GG	GG	GG	GG	GG	AA	AA	GG	AA	GG	AA	GG	GG	AA	GG	GG	GG	GG	AA	GG	AA	AA
Bn-A01-p14906494	A/G	A1	12392338	0.04398	AA	AA	AA	AA	AA	AA	AA	AA	GG	AA	AG	AA	AA	AA	AA	GG	AA	AA	GG	GG	GG	AA	AA	AA	AA	AA	AA	AA	GG	GG	AA	GG	AA	GG	AA	GG	GG	AA	AA	AA	AA	GG	GG	GG	GG
Bn-A01-p14943499	A/G	A1	12448518	0.13384	AA	AA	AA	AA	AA	AA	AA	AA	AG	AA	NN	AA	AA	AA	AA	AG	AA	AA	AG	AG	AG	AA	AA	AA	AA	AA	AA	AA	AG	AG	AA	AG	AA	AG	AA	AA	AG	AA	AA	AA	AA	AG	AA	AG	AG
Bn-A01-p14948237	A/G	A1	12453252	0.06883	AA	AA	AA	AA	AA	AA	AA	AA	NN	AA	AG	AA	AA	AA	AA	GG	AA	AA	GG	GG	GG	AA	AA	AA	AA	AA	AA	AA	GG	GG	AA	GG	AA	GG	AA	AA	GG	AA	AA	AA	AA	GG	AA	GG	GG
Bn-A01-p14948379	T/C	A1	12453343	0.08222	CC	CC	CC	CC	CC	CC	CC	CC	NN	CC	TC	CC	CC	CC	CC	TT	CC	CC	TT	TT	TT	CC	CC	CC	CC	CC	CC	CC	TT	TT	CC	TT	CC	TT	CC	CC	TT	CC	CC	CC	CC	TT	CC	TT	TT
Bn-A01-p14948614	A/C	A1	12453629	0.08031	AA	AA	AA	AA	AA	AA	AA	AA	NN	AA	AC	AA	AA	AA	AA	CC	AA	AA	CC	CC	CC	AA	AA	AA	AA	AA	AA	AA	CC	CC	AA	CC	AA	CC	AA	AA	CC	AA	AA	AA	AA	CC	AA	CC	CC
Bn-A01-p14948748	A/G	A1	12453763	0.08031	GG	GG	GG	GG	GG	GG	GG	GG	NN	GG	AG	GG	GG	GG	GG	AA	GG	GG	AA	AA	AA	GG	GG	GG	GG	GG	GG	GG	AA	AA	GG	AA	GG	AA	GG	GG	AA	GG	GG	GG	GG	AA	GG	AA	AA
Bn-A01-p14949030	A/G	A1	12453994	0.08795	GG	GG	GG	GG	GG	GG	GG	GG	NN	GG	AG	GG	GG	GG	GG	AA	GG	GG	AA	AA	AA	GG	GG	GG	GG	GG	GG	GG	AA	AA	GG	AA	GG	AA	GG	GG	AA	GG	GG	GG	GG	AA	GG	AA	AA
Bn-A01-p14949121	T/C	A1	12454085	0.06883	CC	CC	CC	CC	CC	CC	CC	CC	TC	CC	TC	CC	CC	CC	CC	TT	CC	CC	TT	TT	TT	CC	CC	CC	CC	CC	CC	CC	TT	TT	CC	TT	CC	TT	CC	CC	TT	CC	CC	CC	CC	TT	CC	TT	TT
Bn-A01-p14949256	T/C	A1	12454271	0.08222	CC	CC	CC	CC	CC	CC	CC	CC	NN	CC	TC	CC	CC	CC	CC	TT	CC	CC	TT	TT	TT	CC	CC	CC	CC	CC	CC	CC	TT	TT	CC	TT	CC	TT	CC	CC	TT	CC	CC	CC	CC	TT	CC	TT	TT
Bn-A01-p14955594	T/G	A1	12458298	0.07266	TT	TT	TT	TT	TT	TT	TT	TT	NN	TT	TG	TT	TT	TT	TT	GG	TT	TT	GG	GG	GG	TT	TT	TT	TT	TT	TT	TT	GG	GG	TT	GG	TT	GG	TT	TT	GG	TT	TT	TT	TT	GG	TT	GG	GG
Bn-A01-p14959478	A/C	A1	12462465	0.07266	AA	AA	AA	AA	AA	AA	AA	AA	NN	AA	AC	AA	AA	AA	AA	CC	AA	AA	CC	CC	CC	AA	AA	AA	AA	AA	AA	AA	CC	CC	AA	CC	AA	CC	AA	AA	CC	AA	AA	AA	AA	CC	AA	CC	CC
Bn-A01-p15000468	A/G	A1	12491411	0.03824	AA	AA	AA	AA	AA	AA	AA	AA	AA	AA	AA	AA	AA	AA	AA	AA	AA	AA	AA	AA	AA	AA	AA	AA	AA	AA	AA	AA	AA	AA	AA	AA	AA	AA	AA	GG	AA	AA	AA	AA	AA	AA	GG	AA	AA
Bn-A01-p15087045	A/G	A1	12597615	0.04971	AA	AA	AA	AA	AA	AA	AA	AA	AA	AA	AA	AA	AA	AA	AA	AA	AA	AA	AA	AA	AA	AA	AA	AA	AA	AA	AA	AA	AA	AA	AA	AA	AA	AA	AA	GG	AA	AA	AA	AA	AA	AA	GG	AA	AA
Bn-A01-p15087171	T/C	A1	12597690	0.14914	CC	CC	CC	CC	CC	CC	CC	CC	CC	CC	CC	CC	CC	CC	CC	CC	CC	CC	CC	CC	CC	CC	CC	CC	CC	CC	CC	CC	CC	CC	CC	CC	CC	CC	CC	TT	CC	CC	CC	CC	CC	CC	TT	CC	CC
Bn-A01-p15095213	T/C	A1	12605732	0.07266	TT	TT	TT	TT	TT	TT	TT	TT	TT	TT	TT	TT	TT	TT	TT	TT	TT	TT	TT	TT	TT	TT	TT	TT	TT	TT	TT	TT	TT	TT	TT	TT	TT	TT	TT	CC	TT	TT	TT	TT	TT	TT	CC	TT	TT
Bn-A01-p15095524	T/G	A1	12606060	0.04015	GG	GG	GG	GG	GG	GG	GG	GG	GG	GG	GG	GG	GG	GG	GG	GG	GG	GG	GG	GG	GG	GG	GG	GG	GG	GG	GG	GG	GG	GG	GG	GG	GG	GG	GG	TT	GG	GG	GG	GG	GG	GG	TT	GG	GG
Bn-A01-p15408721	T/C	A1	12845322	0.13767	TT	TT	TT	TT	TT	TT	TT	TT	TT	TT	TT	TT	TT	TT	TT	TT	TT	TT	TT	TT	TT	TT	TT	TT	TT	TT	TT	TT	TT	TT	TT	TT	TT	TT	TT	CC	TT	TT	TT	TT	TT	TT	CC	TT	CC
Bn-A01-p15468033	A/G	A1	12916673	0.08222	AA	AA	AA	AA	AA	AA	AA	AA	AG	NN	NN	AA	AA	AA	AA	GG	AA	AA	GG	NN	GG	AA	AA	AA	AA	AA	AA	AA	GG	GG	AA	GG	AA	GG	AA	GG	GG	AA	AA	AA	AA	GG	GG	GG	GG
Bn-A01-p15494469	A/G	A1	12938939	0.09751	GG	GG	GG	GG	GG	GG	GG	GG	AG	AG	NN	GG	GG	GG	GG	AA	GG	GG	AA	AG	AA	GG	GG	GG	GG	GG	GG	GG	AA	AA	GG	AA	GG	AA	GG	GG	AA	GG	GG	GG	GG	AA	GG	AA	GG
Bn-A01-p15496639	T/C	A1	12941345	0.05927	TT	TT	TT	TT	TT	TT	TT	TT	NN	TC	TC	TT	TT	TT	TT	CC	TT	TT	CC	TC	CC	TT	TT	TT	TT	TT	TT	TT	CC	CC	TT	CC	TT	CC	TT	TT	CC	TT	TT	TT	TT	CC	TT	CC	TT
Bn-A01-p15496772	A/G	A1	12941427	0.07839	AA	AA	AA	AA	AA	AA	AA	AA	NN	AG	AG	AA	AA	AA	AA	GG	AA	AA	GG	AG	GG	AA	AA	AA	AA	AA	AA	AA	GG	GG	AA	GG	AA	GG	AA	AA	GG	AA	AA	AA	AA	GG	AA	GG	AA
Bn-A01-p15497190	T/G	A1	12941844	0.0631	GG	GG	GG	GG	GG	GG	GG	GG	NN	TG	TG	GG	GG	GG	GG	TT	GG	GG	TT	TG	TT	GG	GG	GG	GG	GG	GG	GG	TT	TT	GG	TT	GG	TT	GG	GG	TT	GG	GG	GG	GG	TT	GG	TT	GG
Bn-A01-p15502589	T/G	A1	12943275	0.12428	GG	GG	GG	GG	GG	GG	GG	GG	NN	TG	TG	GG	GG	GG	GG	TT	GG	GG	TT	TG	TT	GG	GG	GG	GG	GG	GG	GG	TT	TT	GG	TT	GG	TT	GG	GG	TT	GG	GG	GG	GG	TT	GG	TT	GG
Bn-A01-p15957543	A/G	A1	13863684	0.02868	GG	GG	GG	GG	GG	GG	GG	GG	GG	AG	GG	GG	GG	GG	GG	GG	GG	GG	GG	GG	GG	GG	GG	GG	GG	GG	GG	GG	GG	GG	GG	GG	GG	GG	GG	AA	GG	GG	GG	GG	GG	GG	AA	GG	GG
Bn-A01-p16086381	A/C	A1	14038553	0.08604	CC	CC	CC	CC	CC	CC	CC	CC	AC	CC	AC	CC	CC	CC	CC	AA	CC	CC	AA	AA	AA	CC	CC	CC	CC	CC	CC	CC	AA	AA	CC	AA	CC	AA	CC	CC	AA	CC	CC	CC	CC	AA	CC	AA	AA
Bn-A01-p16088721	A/G	A1	14040948	0.13576	AA	AA	AA	AA	AA	AA	AA	AA	NN	AA	AG	AA	AA	AA	AA	GG	AA	AA	GG	GG	GG	AA	AA	AA	AA	AA	AA	AA	GG	GG	AA	GG	AA	GG	AA	NN	GG	AA	AA	AA	AA	GG	NN	GG	GG
Bn-A01-p16093558	A/G	A1	14045403	0.14914	GG	GG	GG	GG	GG	GG	GG	GG	AG	GG	AG	GG	GG	GG	GG	AA	GG	GG	AA	AA	AA	GG	GG	GG	GG	GG	GG	GG	AA	AA	GG	AA	GG	AA	GG	NN	AA	GG	GG	GG	GG	AA	NN	AA	AA
Bn-A01-p16093901	T/C	A1	14045735	0.14723	CC	CC	CC	CC	CC	CC	CC	CC	TC	CC	TC	CC	CC	CC	CC	TT	CC	CC	TT	TT	TT	CC	CC	CC	CC	CC	CC	CC	TT	TT	CC	TT	CC	TT	CC	NN	TT	CC	CC	CC	CC	TT	NN	TT	TT
Bn-A01-p16094037	A/G	A1	14045796	0.08987	AA	AA	AA	AA	AA	AA	AA	AA	NN	AA	AG	AA	AA	AA	AA	GG	AA	AA	GG	GG	GG	AA	AA	AA	AA	AA	AA	AA	GG	GG	AA	GG	AA	GG	AA	NN	GG	AA	AA	AA	AA	GG	NN	GG	GG
Bn-A05-p3428986	T/G	A1	14050047	0.12428	GG	GG	GG	GG	GG	GG	GG	GG	TG	GG	TG	GG	GG	GG	GG	TG	GG	GG	TG	TG	TT	GG	GG	GG	GG	GG	GG	GG	TG	TT	GG	TG	GG	TG	GG	GG	TG	GG	GG	GG	NN	TG	GG	TG	TG
Bn-A01-p16103425	A/C	A1	14051351	0.14149	CC	CC	CC	CC	CC	CC	CC	CC	AC	CC	AC	CC	CC	CC	CC	AA	CC	CC	AA	AA	AA	CC	CC	CC	CC	CC	CC	CC	AA	AA	CC	AA	CC	AA	CC	NN	AA	CC	CC	CC	CC	AA	NN	AA	AA
Bn-A01-p16121664	A/G	A1	14059571	0.12428	AA	AA	AA	AA	AA	AA	AA	AA	AG	AA	AG	AA	AA	AA	AA	GG	AA	AA	GG	GG	GG	AA	AA	AA	AA	AA	AA	AA	GG	GG	AA	GG	AA	GG	AA	AA	GG	AA	AA	AA	AA	GG	AA	GG	GG
Bn-A01-p16122923	T/C	A1	14060831	0.08987	CC	CC	CC	CC	CC	CC	CC	CC	TC	CC	TC	CC	CC	CC	CC	TT	CC	CC	TT	TT	TT	CC	CC	CC	CC	CC	CC	CC	TT	TT	CC	TT	CC	TT	CC	CC	TT	CC	CC	CC	CC	TT	CC	TT	TT
Bn-A01-p16123649	A/G	A1	14061506	0.0325	GG	GG	GG	GG	GG	GG	GG	GG	GG	AG	AG	GG	GG	GG	GG	GG	GG	GG	GG	GG	GG	GG	GG	GG	GG	GG	GG	GG	GG	GG	GG	GG	GG	GG	GG	AA	GG	GG	GG	GG	GG	GG	AA	GG	GG
Bn-A01-p16173770	T/C	A1	14074764	0.10516	CC	CC	CC	CC	CC	CC	CC	CC	NN	CC	TC	CC	CC	CC	CC	TT	CC	CC	TT	TT	TT	CC	CC	CC	CC	CC	CC	CC	TT	TT	CC	TT	CC	TT	CC	CC	TT	CC	CC	CC	CC	TT	CC	TT	TT
Bn-A01-p16174042	T/C	A1	14075036	0.08031	CC	CC	CC	CC	CC	CC	CC	CC	TC	CC	TC	CC	CC	CC	CC	TT	CC	CC	TT	TT	TT	CC	CC	CC	CC	CC	CC	CC	TT	TT	CC	TT	CC	TT	CC	CC	TT	CC	CC	CC	CC	TT	CC	TT	TT
Bn-A01-p16175909	A/G	A1	14076849	0.12428	AA	AA	AA	AA	AA	AA	AA	AA	AG	AA	GG	AA	AA	AA	AA	GG	AA	AA	GG	GG	GG	AA	AA	AA	AA	AA	AA	AA	GG	GG	AA	GG	AA	GG	AA	NN	GG	AA	AA	AA	AA	GG	NN	GG	GG
Bn-A01-p16200217	T/C	A1	14114122	0.11281	CC	CC	CC	CC	CC	CC	CC	CC	TC	CC	TC	CC	CC	CC	CC	TT	CC	CC	TT	TT	TT	CC	CC	CC	CC	CC	CC	CC	TT	TT	CC	TT	CC	TT	CC	CC	TT	CC	CC	CC	CC	TT	CC	TT	TT
Bn-A01-p16217917	A/G	A1	14130948	0.0631	AA	AA	AA	AA	AA	AA	AA	AA	AG	AA	AG	AA	AA	AA	AA	GG	AA	AA	GG	GG	GG	AA	AA	AA	AA	AA	AA	AA	GG	GG	AA	GG	AA	GG	AA	AA	GG	AA	AA	AA	AA	GG	AA	GG	GG
Bn-A01-p16221475	T/C	A1	14133531	0.14914	TT	TT	TT	TT	TT	TT	TT	TT	TC	TT	TC	TT	TT	TT	TT	CC	TT	TT	CC	CC	CC	TT	TT	TT	TT	TT	TT	TT	CC	CC	TT	CC	TT	CC	TT	NN	CC	TT	TT	TT	TT	CC	NN	CC	CC
Bn-A01-p16221732	A/G	A1	14133739	0.1587	GG	GG	GG	GG	GG	GG	GG	GG	AG	GG	AG	GG	GG	GG	GG	AA	GG	GG	AA	AA	AA	GG	GG	GG	GG	GG	GG	GG	AA	AA	GG	AA	GG	AA	GG	NN	AA	GG	GG	GG	GG	AA	NN	AA	AA
Bn-A01-p16222086	A/C	A1	14134094	0.15105	AA	AA	AA	AA	AA	AA	AA	AA	AC	AA	AC	AA	AA	AA	AA	CC	AA	AA	CC	CC	CC	AA	AA	AA	AA	AA	AA	AA	CC	CC	AA	CC	AA	CC	AA	NN	CC	AA	AA	AA	AA	CC	NN	CC	CC
Bn-A01-p16222098	A/G	A1	14134156	0.15105	GG	GG	GG	GG	GG	GG	GG	GG	AG	GG	AG	GG	GG	GG	GG	AA	GG	GG	AA	AA	AA	GG	GG	GG	GG	GG	GG	GG	AA	AA	GG	AA	GG	AA	GG	NN	AA	GG	GG	GG	GG	AA	NN	AA	AA
Bn-A01-p16222167	T/C	A1	14134174	0.13576	TT	TT	TT	TT	TT	TT	TT	TT	TC	TT	TC	TT	TT	TT	TT	CC	TT	TT	CC	CC	CC	TT	TT	TT	TT	TT	TT	TT	CC	CC	TT	CC	TT	CC	TT	NN	CC	TT	TT	TT	TT	CC	NN	CC	CC
Bn-A01-p16222479	G/C	A1	14134539	0.16444	GG	GG	GG	GG	GG	GG	GG	GG	GC	GG	GC	GG	GG	GG	GG	CC	GG	GG	CC	CC	CC	GG	GG	GG	GG	GG	GG	GG	CC	CC	GG	CC	GG	CC	GG	NN	CC	GG	GG	GG	GG	CC	NN	CC	CC
Bn-A01-p16331424	T/C	A1	14240160	0.08987	CC	CC	CC	CC	CC	CC	CC	CC	NN	CC	TC	CC	CC	CC	CC	TT	CC	CC	TT	TT	TT	CC	CC	CC	CC	CC	CC	CC	TT	TT	CC	TT	CC	TT	CC	CC	TT	CC	CC	CC	CC	TT	CC	TT	TT
Bn-A01-p16358989	T/C	A1	14264133	0.1109	CC	CC	CC	CC	CC	CC	CC	CC	TC	CC	TC	CC	CC	CC	CC	TT	CC	CC	TT	TC	TT	CC	CC	CC	CC	CC	CC	CC	TT	TT	CC	TT	CC	TT	CC	CC	TT	CC	CC	CC	CC	TT	CC	TT	TT
Bn-A01-p16374068	T/C	A1	14293576	0.0956	CC	CC	CC	CC	CC	CC	CC	CC	TC	CC	TC	CC	CC	CC	CC	TT	CC	CC	TT	TC	TT	CC	CC	CC	CC	CC	CC	CC	TT	TT	CC	TT	CC	TT	CC	CC	TT	CC	CC	CC	CC	TT	CC	TT	TT
Bn-A01-p16454615	A/G	A1	14358419	0.0956	AA	AA	AA	AA	AA	AA	AA	AA	NN	AA	AG	AA	AA	AA	AA	GG	AA	AA	GG	AG	GG	AA	AA	AA	AA	AA	AA	AA	GG	GG	AA	GG	AA	GG	AA	AA	GG	AA	AA	AA	AA	GG	AA	GG	GG
Bn-A01-p16461540	T/C	A1	14365413	0.08222	TT	TT	TT	TT	TT	TT	TT	TT	TC	TT	TC	TT	TT	TT	TT	CC	TT	TT	CC	TC	CC	TT	TT	TT	TT	TT	TT	TT	CC	CC	TT	CC	TT	CC	TT	TT	CC	TT	TT	TT	TT	CC	TT	CC	CC
Bn-A01-p16461639	A/G	A1	14365461	0.08222	GG	GG	GG	GG	GG	GG	GG	GG	NN	GG	AG	GG	GG	GG	GG	AA	GG	GG	AA	AG	AA	GG	GG	GG	GG	GG	GG	GG	AA	AA	GG	AA	GG	AA	GG	GG	AA	GG	GG	GG	GG	AA	GG	AA	AA
Bn-A01-p16529313	A/G	A1	14410065	0.08031	AA	AA	AA	AA	AA	AA	AA	AA	AG	AA	AG	AA	AA	AA	AA	GG	AA	AA	GG	AG	GG	AA	AA	AA	AA	AA	AA	AA	GG	GG	AA	GG	AA	GG	AA	AA	GG	AA	AA	AA	AA	GG	AA	GG	GG
Bn-A01-p16537769	A/C	A1	14419940	0.06883	AA	AA	AA	AA	AA	AA	AA	AA	AC	AC	CC	AA	AA	AA	AA	CC	AA	AA	CC	AC	CC	AA	AA	AA	AA	AA	AA	AA	CC	CC	AA	CC	AA	CC	AA	CC	CC	AA	AA	AA	AA	CC	CC	CC	CC
Bn-A01-p16537792	T/C	A1	14420016	0.10516	CC	CC	CC	CC	CC	CC	CC	CC	TC	CC	TC	CC	CC	CC	CC	TT	CC	CC	TT	TC	TT	CC	CC	CC	CC	CC	CC	CC	TT	TT	CC	TT	CC	TT	CC	TT	TT	CC	CC	CC	CC	TT	TT	TT	TT
Bn-A01-p16537866	T/C	A1	14420039	0.02677	TT	TT	TT	TT	TT	TT	TT	TT	TT	TC	TC	TT	TT	TT	TT	TT	TT	TT	TT	TT	TT	TT	TT	TT	TT	TT	TT	TT	TT	TT	TT	TT	TT	TT	TT	TT	TT	TT	TT	TT	TT	TT	TT	TT	TT
Bn-A01-p16538323	A/G	A1	14420547	0.02294	GG	GG	GG	GG	GG	GG	GG	GG	GG	AG	GG	GG	GG	GG	GG	GG	GG	GG	GG	GG	GG	GG	GG	GG	GG	GG	GG	GG	GG	GG	GG	GG	GG	GG	GG	GG	GG	GG	GG	GG	GG	GG	GG	GG	GG
Bn-A01-p16538587	T/C	A1	14420811	0.01912	TT	TT	TT	TT	TT	TT	TT	TT	TT	TC	TT	TT	TT	TT	TT	TT	TT	TT	TT	TT	TT	TT	TT	TT	TT	TT	TT	TT	TT	TT	TT	TT	TT	TT	TT	TT	TT	TT	TT	TT	TT	TT	TT	TT	TT
Bn-A01-p16539250	T/C	A1	14421474	0.02486	CC	CC	CC	CC	CC	CC	CC	CC	CC	TC	CC	CC	CC	CC	CC	CC	CC	CC	CC	CC	CC	CC	CC	CC	CC	CC	CC	CC	CC	CC	CC	CC	CC	CC	CC	CC	CC	CC	CC	CC	CC	CC	CC	CC	CC
Bn-A01-p16557636	A/C	A1	14436418	0.02486	AA	AA	AA	AA	AA	AA	AA	AA	AA	AC	AA	AA	AA	AA	AA	AA	AA	AA	AA	AA	AA	AA	AA	AA	AA	AA	AA	AA	AA	AA	AA	AA	AA	AA	AA	AA	AA	AA	AA	AA	AA	AA	AA	AA	AA
Bn-A01-p16597123	T/C	A1	14475968	0.03633	CC	CC	CC	CC	CC	CC	CC	CC	CC	TC	TC	CC	CC	CC	CC	CC	CC	CC	CC	CC	CC	CC	CC	CC	CC	CC	CC	CC	CC	CC	CC	CC	CC	CC	CC	CC	CC	CC	CC	CC	CC	CC	CC	CC	CC
Bn-A01-p16646241	A/G	A1	14492059	0.0956	GG	GG	GG	GG	GG	GG	GG	GG	AG	GG	AG	GG	GG	GG	GG	AA	GG	GG	AA	AG	AA	GG	GG	GG	GG	GG	GG	GG	AA	AA	GG	AA	GG	AA	GG	AA	AA	GG	GG	GG	GG	AA	AA	AA	AA
Bn-A01-p16662544	T/G	A1	14508781	0.02486	GG	GG	GG	GG	GG	GG	GG	GG	GG	TG	GG	GG	GG	GG	GG	GG	GG	GG	GG	GG	GG	GG	GG	GG	GG	GG	GG	GG	GG	GG	GG	GG	GG	GG	GG	GG	GG	GG	GG	GG	GG	GG	GG	GG	GG
Bn-A01-p16665014	A/G	A1	14510653	0.05163	AA	AA	AA	AA	AA	AA	AA	AA	AA	AG	AG	AA	AA	AA	AA	AA	AA	AA	AA	AA	AA	AA	AA	AA	AA	AA	AA	AA	AA	AA	AA	AA	AA	AA	AA	AA	AA	AA	AA	AA	AA	AA	AA	AA	AA
Bn-A01-p16665036	T/C	A1	14510726	0.04398	CC	CC	CC	CC	CC	CC	CC	CC	CC	TC	TC	CC	CC	CC	CC	CC	CC	CC	CC	CC	CC	CC	CC	CC	CC	CC	CC	CC	CC	CC	CC	CC	CC	CC	CC	CC	CC	CC	CC	CC	CC	CC	CC	CC	CC
Bn-Scaffold000582-p3247	T/C	A1	14533600	0.10325	CC	CC	CC	CC	CC	CC	CC	CC	TC	CC	TC	CC	CC	CC	CC	TT	CC	CC	TT	TC	TT	CC	CC	CC	CC	CC	CC	CC	TT	TT	CC	TT	CC	TT	CC	TT	TT	CC	CC	CC	CC	TT	TT	TT	TT
Bn-A01-p16692959	A/G	A1	14542942	0.0325	GG	GG	GG	GG	GG	GG	GG	GG	GG	AG	AG	GG	GG	GG	GG	GG	GG	GG	GG	GG	GG	GG	GG	GG	GG	GG	GG	GG	GG	GG	GG	GG	GG	GG	GG	GG	GG	GG	GG	GG	GG	GG	GG	GG	GG
Bn-A01-p16694394	A/C	A1	14544409	0.04207	AA	AA	AA	AA	AA	AA	AA	AA	AA	AC	AC	AA	AA	AA	AA	AA	AA	AA	AA	AA	AA	AA	AA	AA	AA	AA	AA	AA	AA	AA	AA	AA	AA	AA	AA	AA	AA	AA	AA	AA	AA	AA	AA	AA	AA
Bn-A01-p16705936	T/C	A1	14557753	0.09943	TT	TT	TT	TT	TT	TT	TT	TT	TC	TT	TC	TT	TT	TT	TT	TC	TT	TT	TC	TC	TC	TT	TT	TT	TT	TT	TT	TT	TC	TC	TT	TC	TT	TC	TT	TC	TC	TT	TT	TT	TT	NN	NN	NN	NN
Bn-A01-p16711121	T/C	A1	14563821	0.08795	CC	CC	CC	CC	CC	CC	CC	CC	TC	CC	TC	CC	CC	CC	CC	TT	CC	CC	TT	TC	TT	CC	CC	CC	CC	CC	CC	CC	TT	TT	CC	TT	CC	TT	CC	TT	TT	CC	CC	CC	CC	TT	TT	TT	TT
Bn-A01-p16829363	T/G	A1	14653580	0.08031	GG	GG	GG	TG	GG	GG	TT	GG	TG	GG	TG	TT	GG	GG	GG	TT	GG	GG	GG	GG	TT	GG	TT	GG	GG	GG	TT	TT	TT	GG	TT	TT	GG	TG	GG	GG	TT	TT	GG	GG	GG	TT	GG	TT	TT
Bn-A01-p16847535	A/C	A1	14671277	0.09369	CC	CC	CC	AC	CC	CC	AA	CC	AC	AC	AA	AA	CC	CC	CC	AA	CC	CC	AA	AC	AA	CC	AA	CC	CC	CC	AA	AA	AA	AA	AA	AA	CC	AC	CC	AA	AA	AA	CC	CC	CC	AA	AA	AA	AA
Bn-A01-p16857466	C/G	A1	14681120	0.04398	CC	CC	CC	CG	CC	CC	GG	CC	CG	CC	GG	GG	CC	CC	CC	GG	CC	CC	CC	CC	GG	CC	GG	CC	CC	CC	GG	GG	GG	CC	GG	GG	CC	CG	CC	GG	GG	GG	CC	CC	CC	GG	GG	GG	GG
Bn-A01-p16926592	T/C	A1	14776916	0.06501	CC	CC	CC	CC	CC	CC	CC	CC	TC	CC	TC	CC	CC	CC	CC	TT	CC	CC	CC	CC	TT	CC	CC	CC	CC	CC	CC	CC	TT	CC	CC	TT	CC	TC	CC	CC	TT	CC	CC	CC	CC	TT	CC	TT	TT
Bn-A01-p16943370	A/G	A1	14794485	0.08413	GG	GG	GG	GG	GG	GG	GG	GG	AG	GG	NN	GG	GG	GG	GG	AA	GG	GG	GG	GG	AA	GG	GG	GG	GG	GG	GG	GG	AA	GG	GG	AA	GG	AG	GG	GG	AA	GG	GG	GG	GG	AA	GG	AA	AA
Bn-A01-p16951655	A/G	A1	14802899	0.09178	GG	GG	GG	GG	GG	GG	GG	GG	NN	GG	AG	GG	GG	GG	GG	AA	GG	GG	GG	GG	AA	GG	GG	GG	GG	GG	GG	GG	AA	GG	GG	AA	GG	AG	GG	GG	AA	GG	GG	GG	GG	AA	GG	AA	AA
Bn-A01-p17480096	T/C	A1	14927816	0.03442	CC	CC	CC	CC	CC	CC	CC	CC	CC	CC	TC	CC	CC	CC	CC	CC	CC	CC	CC	CC	CC	CC	CC	CC	CC	CC	CC	CC	CC	CC	CC	TT	TT	CC	CC	CC	CC	CC	CC	CC	CC	CC	CC	CC	CC
Bn-A01-p17481703	T/G	A1	14930018	0.10134	TT	TT	TT	TT	TT	TT	TT	TT	TT	TT	NN	TT	TT	TT	TT	TT	TT	TT	TT	TT	NN	TT	TT	TT	TT	TT	TT	TT	TT	TT	TT	GG	GG	TT	TT	TT	TT	TT	TT	TT	TT	TT	TT	TT	TT
Bn-A01-p17481804	T/G	A1	14930119	0.03824	GG	GG	GG	GG	GG	GG	GG	GG	GG	GG	TG	GG	GG	GG	GG	GG	GG	GG	GG	GG	NN	GG	GG	GG	GG	GG	GG	GG	GG	GG	GG	TT	TT	GG	GG	GG	GG	GG	GG	GG	GG	GG	GG	GG	GG
Bn-A01-p17483006	A/C	A1	14931249	0.03824	AA	AA	AA	AA	AA	AA	AA	AA	AA	AA	AC	AA	AA	AA	AA	AA	AA	AA	AA	AA	NN	AA	AA	AA	AA	AA	AA	AA	AA	AA	AA	CC	CC	AA	AA	AA	AA	AA	AA	AA	AA	AA	AA	AA	AA
Bn-A01-p17494364	A/G	A1	14943729	0.07648	AA	AA	AA	AG	AA	AA	GG	AA	AG	AA	AA	GG	AA	AA	AA	GG	AA	AA	AA	AG	GG	AA	GG	AA	AA	AA	GG	GG	GG	AA	GG	AA	AA	AG	AA	AA	AA	GG	GG	AA	AA	AA	AA	AA	GG
Bn-A01-p17498057	A/G	A1	14947314	0.0325	GG	GG	GG	GG	GG	GG	GG	GG	GG	GG	AG	GG	GG	GG	GG	GG	GG	GG	GG	GG	GG	GG	GG	GG	GG	GG	GG	GG	GG	GG	GG	GG	GG	GG	GG	AA	AA	GG	GG	GG	GG	AA	AA	AA	GG
Bn-A01-p17506817	T/G	A1	14951740	0.02103	TT	TT	TT	TT	TT	TT	TT	TT	TT	TT	TG	TT	TT	TT	TT	TT	TT	TT	TT	TT	TG	TT	TT	TT	TT	TT	TT	TT	TT	TT	TT	TT	GG	TT	TT	TT	TT	TT	TT	TT	TT	TT	TT	TT	TT
Bn-A01-p17518104	T/C	A1	14955291	0.05545	CC	CC	CC	CC	CC	CC	CC	CC	CC	TC	CC	CC	CC	CC	NN	CC	CC	CC	TT	TC	CC	TC	CC	CC	CC	CC	CC	CC	CC	TT	CC	CC	CC	CC	CC	CC	CC	CC	CC	CC	CC	CC	CC	CC	CC
Bn-A01-p17518305	A/G	A1	14955500	0.08413	AA	AA	AA	AG	AA	AA	GG	AA	AG	AG	AA	GG	AA	AA	AA	GG	AA	AA	GG	GG	GG	AG	GG	AA	AA	AA	GG	GG	GG	GG	GG	GG	AA	AG	AA	GG	GG	GG	GG	AA	AA	GG	GG	GG	GG
Bn-A01-p17518468	A/C	A1	14955663	0.08413	AA	AA	AA	AC	AA	AA	CC	AA	AC	AC	AA	CC	AA	AA	AA	CC	AA	AA	CC	CC	NN	AC	CC	AA	AA	AA	CC	CC	CC	CC	CC	CC	AA	AC	AA	CC	CC	CC	CC	AA	AA	CC	CC	CC	CC
Bn-A01-p17548227	T/G	A1	14968064	0.09178	TT	TT	TT	NN	TT	TT	GG	TT	TG	TG	TT	GG	TT	TT	TT	GG	TT	TT	GG	GG	NN	TG	GG	TT	TT	TT	GG	GG	GG	GG	GG	GG	TT	TG	TT	GG	GG	GG	GG	TT	TT	GG	GG	GG	GG
Bn-A01-p17553462	A/G	A1	14973121	0.09178	GG	GG	GG	AG	GG	GG	AA	GG	AG	AG	GG	AA	GG	GG	GG	AA	GG	GG	AA	AA	NN	AG	AA	GG	GG	GG	AA	AA	AA	AA	AA	AA	GG	AG	GG	AA	AA	AA	AA	GG	GG	AA	AA	AA	AA
Bn-A01-p17555906	T/C	A1	14975502	0.07648	CC	CC	CC	TC	CC	CC	TT	CC	TC	CC	CC	TT	CC	CC	CC	TT	CC	CC	CC	TC	NN	CC	TT	CC	CC	CC	TT	TT	TT	CC	TT	TT	CC	TC	CC	TT	TT	TT	TT	CC	CC	TT	TT	TT	TT
Bn-A01-p17565834	T/C	A1	15009487	0.09751	TT	TT	TT	NN	TT	TT	CC	TT	TC	TC	TT	CC	TT	TT	TT	CC	TT	TT	CC	CC	NN	TC	CC	TT	TT	TT	CC	CC	CC	CC	CC	CC	TT	TC	TT	CC	CC	CC	CC	TT	TT	CC	CC	CC	CC
Bn-A01-p17574483	A/C	A1	15011413	0.07266	CC	CC	CC	AC	CC	CC	AA	CC	AC	AC	CC	AA	CC	CC	CC	AA	CC	CC	AA	AA	NN	AC	AA	CC	CC	CC	AA	AA	AA	AA	AA	AA	CC	AC	CC	AA	AA	AA	AA	CC	CC	AA	AA	AA	AA
Bn-A01-p17625721	A/C	A1	15122518	0.16635	CC	CC	CC	AC	CC	CC	AA	CC	AA	CC	NN	AA	CC	CC	CC	AA	CC	CC	CC	AC	AA	CC	AA	CC	CC	CC	AA	AA	AA	CC	AA	CC	CC	AC	CC	CC	AA	AA	AA	CC	CC	AA	CC	AA	AA
Bn-A01-p17626052	T/C	A1	15122798	0.10134	CC	CC	CC	NN	CC	CC	TT	CC	TC	CC	TC	TT	CC	CC	CC	TT	CC	CC	CC	TC	NN	CC	TT	CC	CC	CC	TT	TT	TT	CC	TT	CC	CC	TC	CC	CC	TT	TT	TT	CC	CC	TT	CC	TT	TT
Bn-A01-p17629628	A/C	A1	15126372	0.10899	AA	AA	AA	AC	AA	AA	CC	AA	NN	AC	AC	CC	AA	AA	AA	CC	AA	AA	CC	CC	NN	AC	CC	AA	AA	AA	CC	CC	CC	CC	CC	AA	AA	AC	AA	CC	CC	CC	CC	AA	AA	CC	CC	CC	CC
Bn-A01-p17649002	T/G	A1	15142604	0.08031	TT	TT	TT	TG	TT	TT	GG	TT	TG	TG	TT	GG	TT	TT	TT	GG	TT	TT	GG	GG	GG	TG	GG	TT	TT	TT	GG	GG	GG	GG	GG	TT	TT	TG	TG	TT	GG	GG	GG	TT	TT	GG	TT	GG	GG
Bn-A01-p17691799	T/G	A1	15188728	0.11855	TT	TT	TT	TG	TT	TT	GG	TT	TG	TG	TT	GG	TT	TT	TT	GG	TT	TT	GG	GG	NN	TG	GG	TT	TT	TT	GG	GG	GG	GG	GG	TT	TT	TG	TT	NN	GG	GG	GG	TT	TT	GG	NN	GG	GG
Bn-A01-p17693439	A/C	A1	15190369	0.07266	CC	CC	CC	NN	CC	CC	AA	CC	AC	AC	CC	AA	CC	CC	CC	AA	CC	CC	AA	AA	NN	AC	AA	CC	CC	CC	AA	AA	AA	AA	AA	CC	CC	AC	CC	CC	AA	AA	AA	CC	CC	AA	CC	AA	AA
Bn-A01-p17905950	T/G	A1	15205904	0.08604	GG	GG	GG	TG	GG	GG	TT	GG	TG	GG	TG	TT	GG	GG	GG	TT	GG	GG	GG	TG	NN	GG	TT	GG	GG	GG	TT	TT	TT	GG	TT	GG	GG	TG	GG	GG	TT	TT	TT	GG	GG	TT	GG	TT	TT
Bn-A01-p17906322	A/G	A1	15206585	0.08604	GG	GG	GG	AG	GG	GG	AA	GG	AG	GG	AG	AA	GG	GG	GG	AA	GG	GG	GG	AG	NN	GG	AA	GG	GG	GG	AA	AA	AA	GG	AA	GG	GG	AG	GG	GG	AA	AA	AA	GG	GG	AA	GG	AA	AA
Bn-A01-p17906399	T/C	A1	15206662	0.08795	CC	CC	CC	TC	CC	CC	TT	CC	TC	CC	TC	TT	CC	CC	CC	TT	CC	CC	CC	TC	NN	CC	TT	CC	CC	CC	TT	TT	TT	CC	TT	CC	CC	TC	CC	CC	TT	TT	TT	CC	CC	TT	CC	TT	TT
Bn-A01-p17906765	T/C	A1	15206979	0.0956	CC	CC	CC	NN	CC	CC	TT	CC	TC	CC	CC	TT	CC	CC	CC	TT	CC	CC	CC	TC	NN	CC	TT	CC	CC	CC	TT	TT	TT	CC	TT	CC	CC	TC	CC	CC	TT	TT	TT	CC	CC	TT	CC	TT	TT
Bn-A01-p17907059	A/G	A1	15207273	0.07648	GG	GG	GG	AG	GG	GG	AA	GG	AG	GG	AG	AA	GG	GG	GG	AA	GG	GG	GG	AG	NN	GG	AA	GG	GG	GG	AA	AA	AA	GG	AA	GG	GG	AG	GG	GG	AA	AA	AA	GG	GG	AA	GG	AA	AA
Bn-A01-p17907563	A/G	A1	15207777	0.08413	GG	GG	GG	NN	GG	GG	AA	GG	AG	GG	AG	AA	GG	GG	GG	AA	GG	GG	GG	AG	NN	GG	AA	GG	GG	GG	AA	AA	AA	GG	AA	GG	GG	AG	GG	GG	AA	AA	AA	GG	GG	AA	GG	AA	AA
Bn-A01-p17910798	A/G	A1	15220464	0.06883	GG	GG	GG	AG	GG	GG	AA	GG	AG	GG	AG	AA	GG	GG	GG	AA	GG	GG	GG	AG	NN	GG	AA	GG	GG	GG	AA	AA	AA	GG	AA	GG	GG	AG	GG	GG	AA	AA	AA	GG	GG	AA	GG	AA	AA
Bn-A01-p17911199	A/G	A1	15220811	0.08987	GG	GG	GG	NN	GG	GG	AG	GG	AG	GG	AG	AG	GG	GG	GG	AG	GG	GG	GG	AG	AG	GG	AG	GG	GG	GG	AG	AG	AG	GG	AG	GG	GG	AG	GG	GG	AG	AG	AG	GG	GG	AG	GG	AG	AG
Bn-A01-p17916004	T/G	A1	15232852	0.0631	TT	TT	TT	TG	TT	TT	GG	TT	TG	TT	TG	GG	TT	TT	TT	GG	TT	TT	TT	TG	GG	TT	GG	TT	TT	TT	GG	GG	GG	TT	GG	TT	TT	TG	TT	TT	GG	GG	GG	TT	TT	GG	TT	GG	GG
Bn-A01-p17931128	T/C	A1	15237222	0.07839	CC	CC	CC	NN	CC	CC	TT	CC	TC	CC	TC	TT	CC	CC	CC	TT	CC	CC	CC	TC	NN	CC	TT	CC	CC	CC	TT	TT	TT	CC	TT	CC	CC	TC	CC	CC	TT	TT	TT	CC	CC	TT	CC	TT	TT
Bn-A01-p17998573	T/C	A1	15327858	0.06501	CC	CC	CC	CC	CC	CC	CC	CC	CC	TC	CC	CC	CC	CC	CC	CC	CC	CC	TT	TC	CC	TC	CC	CC	CC	CC	CC	CC	CC	TT	CC	CC	CC	CC	CC	TT	CC	CC	CC	CC	CC	CC	TT	CC	CC
Bn-A01-p18008659	T/C	A1	15332638	0.05163	TT	TT	TT	TT	TT	TT	TT	TT	TT	TC	TC	TT	TT	TT	TT	TT	TT	TT	TC	TC	TT	TC	TT	TT	TT	TT	TT	TT	TT	TC	TT	TC	TT	TT	TT	TC	TT	TT	TT	TT	TT	TT	TC	TT	TT
Bn-A01-p18014946	T/C	A1	15335698	0.08987	TT	TT	TT	TT	TT	TT	TT	TT	TT	TC	TC	TT	TT	TT	TT	TT	TT	TT	CC	TC	NN	TC	TT	TT	TT	TT	TT	TT	TT	CC	TT	CC	TT	TT	TT	CC	TT	TT	TT	TT	TT	TT	CC	TT	TT
Bn-A01-p18015006	A/C	A1	15335707	0.07839	AA	AA	AA	AA	AA	AA	AA	AA	AA	AC	AC	AA	AA	AA	AA	AA	AA	AA	CC	AC	NN	AC	AA	AA	AA	AA	AA	AA	AA	CC	AA	CC	AA	AA	AA	CC	AA	AA	AA	AA	AA	AA	CC	AA	AA
Bn-A01-p18015162	A/G	A1	15335911	0.08413	AA	AA	AA	AA	AA	AA	AA	AA	AA	AG	AG	AA	AA	AA	AA	AA	AA	AA	GG	AG	NN	AG	AA	AA	AA	AA	AA	AA	AA	GG	AA	GG	AA	AA	AA	GG	AA	AA	AA	AA	AA	AA	GG	AA	AA
Bn-A01-p18019641	A/C	A1	15340032	0.08987	AA	AA	AA	AA	AA	AA	AA	AA	AA	AC	AC	AA	AA	AA	AA	AA	AA	AA	CC	AC	AA	AC	AA	AA	AA	AA	AA	AA	AA	CC	AA	CC	AA	AA	AA	CC	AA	AA	AA	AA	AA	AA	CC	AA	AA
Bn-A01-p18020258	A/C	A1	15340650	0.07075	CC	CC	CC	CC	CC	CC	CC	CC	CC	AC	AC	CC	CC	CC	CC	CC	CC	CC	AA	AC	NN	AC	CC	CC	CC	CC	CC	CC	CC	AA	CC	AA	CC	CC	CC	AA	CC	CC	CC	CC	CC	CC	AA	CC	CC
Bn-A01-p18020314	A/G	A1	15340655	0.06501	GG	GG	GG	GG	GG	GG	GG	GG	GG	AG	AG	GG	GG	GG	GG	GG	GG	GG	AA	AG	NN	AG	GG	GG	GG	GG	GG	GG	GG	AA	GG	AA	GG	GG	GG	AA	GG	GG	GG	GG	GG	GG	AA	GG	GG
Bn-A01-p18020503	A/G	A1	15340889	0.07457	AA	AA	AA	AA	AA	AA	AA	AA	AA	AG	AG	AA	AA	AA	AA	AA	AA	AA	GG	AG	NN	AG	AA	AA	AA	AA	AA	AA	AA	GG	AA	GG	AA	AA	AA	GG	AA	AA	AA	AA	AA	AA	GG	AA	AA
Bn-A01-p18023959	T/C	A1	15343608	0.07266	CC	CC	CC	CC	CC	CC	CC	CC	CC	TC	TC	CC	CC	CC	CC	CC	CC	CC	TT	TC	CC	TC	CC	CC	CC	CC	CC	CC	CC	TT	CC	TT	CC	CC	CC	TT	CC	CC	CC	CC	CC	CC	TT	CC	CC
Bn-A01-p18025988	T/C	A1	15345391	0.06692	TT	TT	TT	TT	TT	TT	TT	TT	TT	TC	TC	TT	TT	TT	TT	TT	TT	TT	CC	TC	TT	TC	TT	TT	TT	TT	TT	TT	TT	CC	TT	CC	TT	TT	TT	CC	TT	TT	TT	TT	TT	TT	CC	TT	TT
Bn-A01-p18027200	A/G	A1	15346526	0.05927	GG	GG	GG	GG	GG	GG	GG	GG	GG	AG	AG	GG	GG	GG	GG	GG	GG	GG	AA	AG	NN	AG	GG	GG	GG	GG	GG	GG	GG	AA	GG	AA	GG	GG	GG	AA	GG	GG	GG	GG	GG	GG	AA	GG	GG
Bn-A01-p18027307	A/G	A1	15346635	0.07839	AA	AA	AA	AA	AA	AA	AA	AA	AA	AG	AG	AA	AA	AA	AA	AA	AA	AA	GG	AG	NN	AG	AA	AA	AA	AA	AA	AA	AA	GG	AA	GG	AA	AA	AA	GG	AA	AA	AA	AA	AA	AA	GG	AA	AA
Bn-A01-p18027398	T/G	A1	15346726	0.05545	GG	GG	GG	GG	GG	GG	GG	GG	GG	TG	TG	GG	GG	GG	GG	GG	GG	GG	TT	TG	NN	TG	GG	GG	GG	GG	GG	GG	GG	TT	GG	TT	GG	GG	GG	TT	GG	GG	GG	GG	GG	GG	TT	GG	GG
Bn-A01-p18028380	A/G	A1	15347727	0.0631	GG	GG	GG	GG	GG	GG	GG	GG	GG	AG	AG	GG	GG	GG	GG	GG	GG	GG	AA	AG	NN	AG	GG	GG	GG	GG	GG	GG	GG	AA	GG	AA	GG	GG	GG	AA	GG	GG	GG	GG	GG	GG	AA	GG	GG
Bn-A01-p18028483	T/C	A1	15347830	0.07457	TT	TT	TT	TT	TT	TT	TT	TT	TT	TC	TC	TT	TT	TT	TT	TT	TT	TT	CC	TC	NN	TC	TT	TT	TT	TT	TT	TT	TT	CC	TT	CC	TT	TT	TT	CC	TT	TT	TT	TT	TT	TT	CC	TT	TT
Bn-A01-p18030126	T/G	A1	15348991	0.07648	TT	TT	TT	TT	TT	TT	TT	TT	TT	TG	TG	TT	TT	TT	TT	TT	TT	TT	GG	TG	NN	TG	TT	TT	TT	TT	TT	TT	TT	GG	TT	GG	TT	TT	TT	GG	TT	TT	TT	TT	TT	TT	GG	TT	TT
Bn-scaff_16929_1-p85470	T/C	A1	15354609	0.09178	TT	TT	TT	NN	TT	TT	CC	TT	TC	TT	TT	CC	TT	TT	TC	TT	TT	TT	CC	CC	CC	TT	CC	TT	TT	TT	CC	CC	CC	CC	CC	CC	TC	TC	TC	CC	CC	CC	CC	TT	TC	CC	CC	CC	CC
Bn-A01-p17081120	T/C	A1	15453797	0.07457	CC	CC	CC	CC	CC	CC	CC	CC	CC	TC	TC	CC	CC	CC	CC	CC	CC	CC	TT	TC	NN	CC	CC	CC	CC	CC	CC	CC	TT	TT	CC	TT	CC	TC	CC	TT	TT	CC	CC	CC	CC	TT	TT	TT	TT
Bn-A01-p17104282	A/C	A1	15485781	0.09943	CC	CC	CC	CC	CC	CC	CC	CC	CC	AC	AA	CC	CC	CC	CC	CC	CC	CC	AA	AC	NN	CC	CC	CC	CC	CC	CC	CC	AA	AA	CC	AA	CC	AC	CC	AA	AA	CC	CC	CC	CC	AA	AA	AA	AA
Bn-A01-p17105194	T/G	A1	15486613	0.07839	TT	TT	TT	TT	TT	TT	TT	TT	TT	TG	TG	TT	TT	TT	TT	TT	TT	TT	GG	TG	NN	TT	TT	TT	TT	TT	TT	TT	GG	GG	TT	GG	TT	TG	TT	TG	GG	TT	TT	TT	TT	GG	GG	GG	GG
Bn-A01-p17105372	A/G	A1	15486740	0.08222	GG	GG	GG	GG	GG	GG	GG	GG	GG	AG	AG	GG	GG	GG	GG	GG	GG	GG	AA	AG	NN	GG	GG	GG	GG	GG	GG	GG	AA	AA	GG	AA	GG	AG	GG	AG	AA	GG	GG	GG	GG	AA	AA	AA	AA
Bn-A01-p17106985	T/C	A1	15495056	0.05927	TT	TT	TT	TT	TT	TT	TT	TT	TT	TC	CC	TT	TT	TT	TT	TT	TT	TT	CC	TC	NN	TT	TT	TT	TT	TT	TT	TT	CC	CC	TT	CC	TT	TC	TT	CC	CC	TT	TT	TT	TT	CC	CC	CC	CC
Bn-A01-p17118647	T/C	A1	15506721	0.07839	CC	CC	CC	CC	CC	CC	CC	CC	CC	TC	TC	CC	CC	CC	CC	CC	CC	CC	TT	TC	NN	CC	CC	CC	CC	CC	CC	CC	TT	TT	CC	TT	CC	TC	CC	TT	TT	CC	CC	CC	CC	TT	TT	TT	TT
Bn-A01-p17118839	A/C	A1	15506862	0.07457	CC	CC	CC	CC	CC	CC	CC	CC	CC	AC	AC	CC	CC	CC	CC	CC	CC	CC	AA	AC	NN	CC	CC	CC	CC	CC	CC	CC	AA	AA	CC	AA	CC	AC	CC	AA	AA	CC	CC	CC	CC	AA	AA	AA	AA
Bn-A01-p17119024	A/C	A1	15507047	0.05354	AA	AA	AA	AA	AA	AA	AA	AA	AA	AC	AC	AA	AA	AA	AA	AA	AA	AA	CC	AC	NN	AA	AA	AA	AA	AA	AA	AA	CC	CC	AA	CC	AA	AC	AA	CC	CC	AA	AA	AA	AA	CC	CC	CC	CC
Bn-A01-p17121291	T/C	A1	15509384	0.08031	CC	CC	CC	CC	CC	CC	CC	CC	CC	TC	TC	CC	CC	CC	CC	CC	CC	CC	TT	TC	NN	CC	CC	CC	CC	CC	CC	CC	TT	TT	CC	TT	CC	TC	CC	TT	TT	CC	CC	CC	CC	TT	TT	TT	TT
Bn-A01-p17121775	A/C	A1	15509868	0.08987	CC	CC	CC	CC	CC	CC	CC	CC	CC	AC	AC	CC	CC	CC	CC	CC	CC	CC	AA	AC	CC	CC	CC	CC	CC	CC	CC	CC	AA	AA	CC	AA	CC	AC	CC	AA	AA	CC	CC	CC	CC	AA	AA	AA	AA
Bn-A01-p17121894	T/C	A1	15509936	0.07457	CC	CC	CC	CC	CC	CC	CC	CC	CC	TC	TC	CC	CC	CC	CC	CC	CC	CC	TT	TC	CC	CC	CC	CC	CC	CC	CC	CC	TT	TT	CC	TT	CC	TC	CC	TT	TT	CC	CC	CC	CC	TT	TT	TT	TT
Bn-A01-p17124558	T/C	A1	15512651	0.07839	TT	TT	TT	TT	TT	TT	TT	TT	TT	TC	TC	TT	TT	TT	TT	TT	TT	TT	CC	TC	NN	TT	TT	TT	TT	TT	TT	TT	CC	CC	TT	CC	TT	TC	TT	CC	CC	TT	TT	TT	TT	CC	CC	CC	CC
Bn-A01-p17124831	A/C	A1	15512873	0.05736	CC	CC	CC	CC	CC	CC	CC	CC	CC	AC	AC	CC	CC	CC	CC	CC	CC	CC	AA	AC	NN	CC	CC	CC	CC	CC	CC	CC	AA	AA	CC	AA	CC	AC	CC	AA	AA	CC	CC	CC	CC	AA	AA	AA	AA
Bn-A01-p17137863	A/G	A1	15527431	0.14149	GG	GG	GG	GG	GG	GG	GG	GG	GG	GG	AG	GG	GG	GG	GG	GG	GG	GG	NN	GG	GG	GG	GG	GG	GG	GG	GG	GG	AA	NN	GG	AA	AA	AG	GG	AA	AA	GG	GG	GG	GG	AA	AA	AA	AA
Bn-A01-p17150604	T/C	A1	15538486	0.06119	CC	CC	CC	CC	CC	CC	CC	CC	CC	CC	TC	CC	CC	CC	CC	CC	CC	CC	CC	CC	CC	CC	CC	CC	CC	CC	CC	CC	TC	CC	CC	TT	TT	TC	CC	TT	TT	CC	CC	CC	CC	TT	TT	TT	TT
Bn-A01-p17150875	T/C	A1	15538808	0.05927	CC	CC	CC	CC	CC	CC	CC	CC	CC	TC	TC	CC	CC	CC	CC	CC	CC	CC	TT	TC	CC	TC	CC	CC	CC	CC	CC	CC	CC	TT	CC	CC	CC	CC	CC	CC	CC	CC	CC	CC	CC	CC	CC	CC	CC
Bn-A01-p17157752	A/G	A1	15545578	0.08031	GG	GG	GG	GG	GG	GG	GG	GG	GG	AG	AA	GG	GG	GG	GG	GG	GG	GG	AA	AG	GG	AG	GG	GG	GG	GG	GG	GG	AA	AA	GG	AA	AA	AG	GG	GG	GG	GG	GG	GG	GG	GG	GG	GG	AA
Bn-A01-p17160355	T/C	A1	15551462	0.0631	TT	TT	TT	TT	TT	TT	TT	TT	TT	TT	TC	TT	TT	TT	TT	TT	TT	TT	TT	TT	NN	TT	TT	TT	TT	TT	TT	TT	CC	TT	TT	CC	CC	TC	TT	TT	TT	TT	TT	TT	TT	TT	TT	TT	CC
Bn-A01-p17165052	T/C	A1	15556021	0.07648	CC	CC	CC	CC	CC	CC	CC	CC	CC	CC	TT	CC	CC	CC	CC	CC	CC	CC	CC	CC	CC	CC	CC	CC	CC	CC	CC	CC	TT	CC	CC	TT	TT	TC	CC	TT	TT	CC	CC	CC	CC	TT	TT	TT	TT
Bn-A01-p17165303	T/C	A1	15556330	0.05545	CC	CC	CC	CC	CC	CC	CC	CC	CC	CC	TC	CC	CC	CC	CC	CC	CC	CC	CC	CC	CC	CC	CC	CC	CC	CC	CC	CC	TT	CC	CC	TT	TT	TC	CC	CC	CC	CC	CC	CC	CC	CC	CC	CC	TT
Bn-A01-p17174111	T/G	A1	15564475	0.10707	TT	TT	TT	TT	TT	TT	TT	TT	TT	TT	TG	TT	TT	TT	TT	TT	TT	TT	TT	TT	NN	TT	TT	TT	TT	TT	TT	TT	GG	TT	TT	GG	GG	TG	TT	NN	NN	TT	TT	TT	TT	NN	NN	NN	GG
Bn-A01-p17187327	A/G	A1	15577685	0.05354	AA	AA	AA	AA	AA	AA	AA	AA	AA	AG	GG	AA	AA	AA	AA	AA	AA	AA	GG	AG	AG	AG	AA	AA	AA	AA	AA	AA	AA	GG	AA	GG	GG	AA	AA	GG	GG	AA	AA	AA	AA	GG	GG	GG	AA
Bn-A01-p18091997	A/G	A1	15584032	0.08795	AA	AA	AA	NN	AA	AA	GG	AA	AG	AG	AG	GG	AA	AA	AA	AA	AA	AA	GG	GG	GG	AG	GG	AA	AA	AA	GG	GG	GG	GG	GG	GG	AA	AG	AA	GG	GG	GG	GG	AA	AA	GG	GG	GG	GG
Bn-A01-p18100900	T/G	A1	15596499	0.06692	GG	GG	GG	NN	GG	GG	TT	GG	TG	TG	TG	TT	GG	GG	GG	GG	GG	GG	TT	TT	TT	NN	TT	GG	GG	GG	TT	TT	TT	TT	TT	TT	GG	TG	GG	TT	TT	TT	TT	GG	GG	TT	TT	TT	TT
Bn-A01-p18160311	T/G	A1	15631099	0.16061	TT	TT	TT	TT	TT	TT	TT	TT	TT	TT	TT	TT	TT	TT	TT	TT	TT	TT	NN	TT	TT	NN	TT	TT	TT	TT	TT	TT	TT	NN	TT	NN	TT	TT	TT	GG	TT	TT	TT	TT	TT	TT	GG	TT	TT
Bn-A01-p18205455	T/C	A1	15691762	0.0631	CC	CC	CC	NN	CC	CC	TT	CC	TC	CC	CC	TT	CC	CC	CC	TT	CC	CC	CC	TC	NN	CC	TT	CC	CC	CC	TT	TT	TT	CC	TT	CC	CC	TC	CC	CC	TT	TT	TT	CC	CC	TT	CC	TT	TT
Bn-A01-p18260283	A/G	A1	15763417	0.08222	GG	GG	GG	AG	GG	GG	AA	GG	AG	GG	GG	AA	GG	GG	GG	AA	GG	GG	GG	AG	NN	GG	AA	GG	GG	GG	AA	AA	AA	GG	AA	GG	GG	AG	GG	GG	AA	AA	AA	GG	GG	AA	GG	AA	AA
Bn-A01-p18266537	A/G	A1	15769667	0.08987	GG	GG	GG	NN	GG	GG	AA	GG	AG	GG	GG	AA	GG	GG	GG	AA	GG	GG	GG	AG	NN	GG	AA	GG	GG	GG	AA	AA	AA	GG	AA	GG	GG	AG	GG	NN	AA	AA	AA	GG	GG	AA	NN	AA	AA
Bn-A01-p18306617	A/G	A1	15815876	0.10325	GG	GG	GG	NN	GG	GG	AA	AA	AG	AG	AG	AA	GG	GG	GG	AA	GG	GG	AA	AA	AA	AG	AA	GG	GG	GG	AA	AA	GG	AA	AA	AA	GG	GG	GG	AA	AA	AA	AA	GG	GG	AA	AA	AA	GG
Bn-A01-p18329609	T/C	A1	15846365	0.09369	TT	TT	TT	NN	TT	TT	CC	TT	TC	TT	TT	CC	TT	TT	TT	CC	TT	TT	TT	TC	NN	TT	CC	TT	TT	TT	CC	CC	TT	TT	CC	TT	TT	TT	TT	CC	CC	CC	CC	TT	TT	CC	CC	CC	TT
Bn-A01-p18329689	A/G	A1	15846496	0.06692	GG	GG	GG	AG	GG	GG	AA	GG	AG	GG	GG	AA	GG	GG	GG	AA	GG	GG	GG	AG	NN	GG	AA	GG	GG	GG	AA	AA	GG	GG	AA	GG	GG	GG	GG	AA	AA	AA	AA	GG	GG	AA	AA	AA	GG
Bn-A01-p18329796	T/C	A1	15846603	0.09751	TT	TT	TT	TC	TT	TT	CC	TT	TC	TT	TT	CC	TT	TT	TT	CC	TT	TT	TT	TC	NN	TT	CC	TT	TT	TT	CC	CC	TT	TT	CC	TT	TT	TT	TT	CC	CC	CC	CC	TT	TT	CC	CC	CC	TT
Bn-A01-p18330598	T/C	A1	15847354	0.07266	TT	TT	TT	TC	TT	TT	CC	TT	TC	TT	TT	CC	TT	TT	TT	CC	TT	TT	TT	TC	NN	TT	CC	TT	TT	TT	CC	CC	TT	TT	CC	TT	TT	TT	TT	CC	CC	CC	CC	TT	TT	CC	CC	CC	TT
Bn-A05-p23466337	T/C	A1	16089698	0.05545	TT	TT	TT	NN	TT	TT	TC	TT	TC	TT	TC	TC	TT	TT	TT	TT	TT	TT	TT	TC	NN	TT	TC	TT	TT	TT	TC	TC	TT	TT	TC	TT	TT	TT	TT	TT	TC	TC	TC	TT	TT	TC	TT	TC	TT
Bn-A01-p19449612	A/G	A1	16303519	0.06119	GG	GG	GG	AG	GG	GG	GG	AA	GG	AG	GG	GG	AG	AA	GG	AA	AA	AA	AA	AG	GG	AA	GG	AA	AA	AA	GG	GG	GG	AA	GG	GG	GG	GG	GG	GG	GG	GG	GG	AA	AA	GG	GG	GG	GG
Bn-A01-p19562202	A/G	A1	16410675	0.05163	AG	AG	AG	AG	AG	AG	GG	GG	NN	AG	AG	GG	AG	GG	AG	GG	GG	GG	GG	GG	GG	GG	GG	GG	GG	GG	GG	GG	GG	GG	GG	AG	AG	GG	AG	AG	GG	GG	GG	GG	GG	GG	AG	GG	GG
Bn-A01-p19567680	A/C	A1	16417014	0.08795	CC	CC	CC	AC	CC	CC	AA	AA	AC	AC	CC	AA	NN	AC	CC	AC	AC	AA	AA	AA	AC	AA	AC	AA	AC	AC	AC	AC	AC	AC	AC	CC	CC	AC	CC	CC	AA	AA	AA	AA	AC	AA	CC	AA	AC
Bn-A01-p19577901	A/G	A1	16420373	0.174	GG	GG	GG	AG	GG	GG	AA	AA	AG	AG	GG	AA	NN	AA	GG	AA	AA	AA	AA	AA	NN	AA	NN	AA	AA	AA	AA	AA	AA	AA	AA	GG	GG	AA	GG	GG	AA	AA	AA	AA	AA	AA	GG	AA	AA
Bn-A01-p19579243	T/C	A1	16421787	0.16061	CC	CC	CC	TC	CC	CC	TT	TT	TC	CC	CC	TT	NN	TT	CC	NN	TT	TT	NN	TT	NN	NN	TT	TT	TT	TT	TT	TT	TT	NN	TT	CC	CC	TT	CC	CC	TT	TT	TT	TT	TT	TT	CC	TT	TT
Bn-A01-p19579412	T/G	A1	16421956	0.12237	TT	TT	TT	GG	TT	TT	GG	GG	GG	NN	TT	GG	TG	GG	TT	GG	GG	GG	GG	GG	GG	GG	GG	GG	GG	GG	GG	GG	GG	GG	GG	TT	TT	GG	TT	TT	GG	GG	GG	GG	GG	GG	TT	GG	GG
Bn-A01-p19581862	T/C	A1	16422515	0.0631	TT	TT	TT	TC	TT	TT	CC	CC	TC	TC	TT	CC	TC	CC	TT	CC	CC	CC	CC	CC	CC	CC	CC	CC	CC	CC	CC	CC	CC	CC	CC	TT	TT	CC	TT	TT	CC	CC	CC	CC	CC	CC	TT	CC	CC
Bn-A01-p19582940	T/G	A1	16423556	0.07075	GG	GG	GG	TG	GG	GG	TT	TT	TG	TG	GG	TT	NN	TT	GG	TT	TT	TT	TT	TT	NN	TT	TT	TT	TT	TT	TT	TT	TT	TT	TT	GG	GG	TT	GG	GG	TT	TT	TT	TT	TT	TT	GG	TT	TT
Bn-A01-p19583367	T/G	A1	16423988	0.07075	TT	TT	TT	TG	TT	TT	GG	GG	TG	TG	TT	GG	TG	GG	TT	GG	GG	GG	GG	GG	GG	GG	GG	GG	GG	GG	GG	GG	GG	GG	GG	TT	TT	GG	TT	TT	GG	GG	GG	GG	GG	GG	TT	GG	GG
Bn-A01-p19589921	T/C	A1	16429935	0.06501	TT	TT	TT	TC	TT	TT	CC	CC	TC	TC	TT	CC	TC	CC	TT	CC	CC	CC	CC	CC	NN	CC	CC	CC	CC	CC	CC	CC	CC	CC	CC	TT	TT	CC	TT	TT	CC	CC	CC	CC	CC	CC	TT	CC	CC
Bn-A01-p19592804	T/C	A1	16432975	0.0631	TT	TT	TT	TC	TT	TT	CC	CC	TC	TC	TT	CC	TC	CC	TT	CC	CC	CC	CC	CC	CC	CC	CC	CC	CC	CC	CC	CC	CC	CC	CC	TT	TT	CC	TT	TT	CC	CC	CC	CC	CC	CC	TT	CC	CC
Bn-A01-p19594423	A/G	A1	16434545	0.06883	GG	GG	GG	AG	GG	GG	AA	AA	AG	AG	GG	AA	NN	AA	GG	AA	AA	AA	AA	AA	NN	AA	AA	AA	AA	AA	AA	AA	AA	AA	AA	GG	GG	AA	GG	GG	AA	AA	AA	AA	AA	AA	GG	AA	AA
Bn-A01-p19598162	A/G	A1	16438327	0.08795	AG	AG	AG	NN	AG	NN	GG	GG	NN	AG	AG	GG	AG	GG	AG	GG	GG	GG	GG	GG	GG	GG	GG	GG	GG	GG	GG	GG	GG	GG	GG	AG	AG	GG	AG	AG	GG	GG	GG	GG	GG	GG	NN	GG	GG
Bn-A01-p19600244	T/C	A1	16440462	0.17017	TT	TT	TT	TC	TT	TT	CC	CC	TC	TC	TT	CC	NN	CC	TT	CC	CC	CC	CC	CC	CC	CC	CC	CC	CC	CC	CC	CC	CC	CC	CC	TT	TT	CC	TT	TT	CC	CC	CC	CC	CC	CC	TT	CC	CC
Bn-A01-p19601137	T/C	A1	16441001	0.07648	CC	CC	CC	TC	CC	CC	TT	TT	TC	TC	CC	TT	TC	TT	CC	TT	TT	TT	TT	TT	TT	TT	TT	TT	TT	TT	TT	TT	TT	TT	TT	CC	CC	TT	CC	CC	TT	TT	TT	TT	TT	TT	CC	TT	TT
Bn-A01-p19601542	T/G	A1	16441409	0.07839	GG	GG	GG	TG	GG	GG	TT	TT	TG	TG	GG	TT	NN	TT	GG	TT	TT	TT	TT	TT	NN	TT	TT	TT	TT	TT	TT	TT	TT	TT	TT	GG	GG	TT	GG	GG	TT	TT	TT	TT	TT	TT	GG	TT	TT
Bn-A01-p19602112	A/G	A1	16442022	0.06119	GG	GG	GG	AG	GG	GG	AA	AA	AG	AG	GG	AA	NN	AA	GG	AA	AA	AA	AA	AA	NN	AA	AA	AA	AA	AA	AA	AA	AA	AA	AA	GG	GG	AA	GG	GG	AA	AA	AA	AA	AA	AA	GG	AA	AA
Bn-A01-p19607256	T/G	A1	16447736	0.07266	GG	GG	GG	TG	GG	GG	TT	GG	TG	TG	TG	TT	GG	GG	GG	TT	GG	GG	TT	TT	NN	TG	TT	GG	GG	GG	TT	TT	TT	TT	TT	GG	GG	TT	GG	GG	TT	TT	TT	GG	GG	TT	GG	TT	TT
Bn-A01-p19617963	A/G	A1	16454863	0.08222	GG	GG	GG	AG	GG	GG	AA	AA	AG	AG	AG	AA	AG	AA	GG	AA	AA	AA	AA	AA	NN	AA	AA	AA	AA	AA	AA	AA	AA	AA	AA	GG	GG	AA	GG	GG	AA	AA	AA	AA	AA	AA	GG	AA	AA
Bn-A01-p19623880	T/C	A1	16459748	0.07266	CC	CC	CC	TC	CC	CC	TT	TT	TC	TC	TC	TT	TC	TT	CC	TT	TT	TT	TT	TT	NN	TT	TT	TT	TT	TT	TT	TT	TT	TT	TT	CC	CC	TT	CC	CC	TT	TT	TT	TT	TT	TT	CC	TT	TT
Bn-A01-p19623985	T/C	A1	16459853	0.06692	TT	TT	TT	TC	TT	TT	CC	CC	TC	TC	TC	CC	TC	CC	TT	CC	CC	CC	CC	CC	NN	CC	CC	CC	CC	CC	CC	CC	CC	CC	CC	TT	TT	CC	TT	TT	CC	CC	CC	CC	CC	CC	TT	CC	CC
Bn-A01-p19624123	T/G	A1	16459991	0.08604	GG	GG	GG	TG	GG	GG	TT	TT	TG	TG	TG	TT	TG	TT	GG	TT	TT	TT	TT	TT	NN	TT	TT	TT	TT	TT	TT	TT	TT	TT	TT	GG	GG	TT	GG	GG	TT	TT	TT	TT	TT	TT	GG	TT	TT
Bn-A01-p19624216	T/G	A1	16460084	0.05354	GG	GG	GG	TG	GG	GG	TT	TT	TG	TG	TG	TT	TG	TT	GG	TT	TT	TT	TT	TT	NN	TT	TT	TT	TT	TT	TT	TT	TT	TT	TT	GG	GG	TT	GG	GG	TT	TT	TT	TT	TT	TT	GG	TT	TT
Bn-A01-p19700004	A/G	A1	16508675	0.08604	GG	GG	GG	AG	GG	GG	AA	GG	GG	GG	GG	AA	NN	AA	GG	GG	AA	AA	GG	AG	GG	AG	AA	AA	AA	AA	AA	AA	AA	GG	AA	GG	GG	AA	GG	GG	AA	AA	AA	GG	AA	AA	GG	AA	AA
Bn-A07-p10501097	T/C	A1	16511063	0.09751	TT	CC	CC	TC	CC	CC	TT	TT	CC	TT	TT	TT	TT	TT	CC	TT	TT	CC	TT	TT	CC	TC	CC	CC	CC	CC	TT	TT	CC	TT	TT	CC	TT	CC	CC	TT	CC	CC	CC	CC	CC	TT	NN	TT	TT
Bn-A01-p19722138	T/G	A1	16522037	0.1262	TT	TT	TT	NN	TT	TT	GG	TT	TT	TT	TT	GG	NN	GG	TT	TT	GG	GG	TT	TG	TT	GG	GG	GG	GG	GG	GG	GG	GG	TT	GG	TT	TT	GG	TT	NN	GG	GG	GG	TT	GG	GG	TT	GG	GG
Bn-A01-p19731678	T/C	A1	16530674	0.08413	CC	CC	CC	TC	CC	CC	TT	CC	CC	CC	CC	TT	TC	TT	CC	CC	TT	TT	CC	TC	CC	TC	TT	TT	TT	TT	TT	TT	TT	CC	TT	CC	CC	TT	CC	CC	TT	TT	TT	CC	TT	TT	CC	TT	TT
Bn-A01-p19840597	T/G	A1	16647236	0.09943	GG	GG	GG	NN	GG	GG	NN	GG	GG	GG	GG	TT	GG	GG	GG	GG	GG	GG	GG	TG	GG	GG	TT	GG	GG	GG	TT	TT	TT	GG	TT	GG	GG	TT	GG	GG	TT	TT	TT	GG	GG	TT	GG	TT	TT
Bn-A01-p19931030	T/C	A1	16720790	0.10516	CC	CC	CC	TC	CC	CC	CC	CC	TC	CC	CC	TT	NN	TT	CC	CC	TT	TT	CC	TC	CC	TC	TT	TT	TT	TT	TT	TT	TT	CC	TT	CC	CC	TT	CC	CC	TT	TT	TT	CC	TT	TT	CC	TT	TT
Bn-A01-p19931596	T/C	A1	16721355	0.09751	CC	CC	CC	TC	CC	CC	CC	CC	TC	CC	CC	TT	TC	TT	CC	CC	TT	TT	CC	TC	CC	TC	TT	TT	TT	TT	TT	TT	TT	CC	TT	CC	CC	TT	CC	CC	TT	TT	TT	CC	TT	TT	CC	TT	TT
Bn-A01-p19946190	A/G	A1	16738064	0.08987	GG	GG	GG	AG	GG	GG	AA	AA	AG	GG	GG	AA	AG	AA	GG	GG	AA	AA	GG	AG	NN	AG	AA	AA	AA	AA	AA	AA	AA	GG	AA	GG	GG	AA	GG	GG	AA	AA	AA	AA	AA	AA	GG	AA	AA
Bn-A01-p19955264	A/G	A1	16752150	0.07075	GG	GG	GG	AG	GG	GG	AA	AA	AG	GG	GG	AA	AG	AA	GG	GG	AA	AA	GG	AG	NN	AG	AA	AA	AA	AA	AA	AA	AA	GG	AA	GG	GG	AA	GG	GG	AA	AA	AA	AA	AA	AA	GG	AA	AA
Bn-A01-p19983739	A/G	A1	16784369	0.04207	GG	GG	GG	GG	GG	GG	GG	GG	GG	AG	GG	GG	GG	GG	GG	AA	GG	GG	AA	AG	GG	AG	GG	GG	GG	GG	GG	GG	GG	AA	GG	GG	GG	GG	GG	GG	GG	GG	GG	GG	GG	GG	GG	GG	GG
Bn-A01-p19993388	A/T	A1	16794171	0.02103	AA	AA	AA	AT	AA	AA	TT	AA	AT	AA	AA	AA	AT	TT	AA	AA	TT	TT	AA	AA	AA	AT	AA	TT	TT	TT	AA	AA	AA	AA	AA	AA	AA	AA	AA	AA	AA	AA	AA	AA	TT	AA	AA	AA	AA
Bn-A01-p20167230	A/G	A1	16947681	0.08031	AA	AA	AA	AG	AA	AA	AA	AA	NN	AA	AA	GG	AA	AA	AA	AA	AA	AA	AA	AA	AA	AA	GG	AA	AA	AA	GG	GG	GG	AA	GG	AA	AA	GG	AA	AA	GG	GG	GG	AA	AA	GG	AA	GG	GG
Bn-A01-p20181046	T/G	A1	16956777	0.08987	TT	TT	TT	TG	TT	TT	GG	TT	TG	TT	TG	GG	TG	GG	TT	TT	GG	GG	TT	TG	NN	TG	GG	GG	GG	GG	GG	GG	GG	TT	GG	TT	TT	GG	TT	TT	GG	GG	GG	GG	GG	GG	TT	GG	GG
Bn-A01-p20211387	A/G	A1	17003976	0.06692	AA	AA	AA	AG	AA	AA	GG	GG	AA	AA	AG	GG	AG	GG	AA	AA	GG	GG	AA	AG	AA	AG	GG	GG	GG	GG	GG	GG	GG	AA	GG	AA	AA	GG	AA	AA	GG	GG	GG	AA	GG	GG	AA	GG	GG
Bn-A01-p20323059	T/C	A1	17126331	0.07266	TT	TT	TT	TC	TT	TT	CC	CC	TC	TT	TC	CC	TC	CC	TT	TT	CC	CC	TT	TC	NN	TC	CC	TT	CC	CC	CC	CC	CC	TT	CC	TT	TT	CC	TT	TT	CC	CC	CC	CC	CC	CC	TT	CC	CC
Bn-A01-p20397807	A/G	A1	17194030	0.08031	AA	AA	AA	AG	AA	AA	AA	AA	AG	AA	AA	GG	AA	AA	AA	AA	AA	AA	AA	AA	GG	AA	GG	AA	AA	AA	GG	GG	GG	AA	GG	AA	AA	GG	AA	GG	GG	GG	GG	GG	AA	GG	GG	GG	GG
Bn-A01-p20430407	T/C	A1	17232870	0.06692	CC	CC	CC	CC	CC	CC	CC	CC	TC	CC	CC	TT	CC	CC	CC	CC	CC	CC	CC	CC	NN	CC	TT	CC	CC	CC	TT	TT	TT	CC	TT	CC	CC	TT	CC	CC	TT	TT	TT	CC	CC	TT	CC	TT	TT
Bn-A01-p20442457	T/C	A1	17248963	0.04971	TT	TT	TT	TT	TT	TT	TT	TT	TC	TT	TT	CC	TT	TT	TT	TT	TT	TT	TT	TT	CC	TT	CC	TT	TT	TT	CC	CC	CC	TT	CC	TT	TT	CC	TT	TT	CC	CC	CC	TT	TT	CC	TT	CC	CC
Bn-A01-p20471502	T/C	A1	17258835	0.06883	TT	TT	TT	NN	TT	TT	TT	TT	TT	TC	TC	TT	TT	TT	TT	TT	TT	TT	TT	TT	TT	TT	TT	TT	TT	TT	TT	TT	TT	TT	TT	TT	TT	TT	TT	CC	TT	TT	TT	TT	TT	TT	CC	TT	TT
Bn-A01-p20564016	A/G	A1	17369712	0.18547	NN	NN	AG	NN	NN	NN	NN	NN	NN	AG	AG	GG	AG	GG	AG	AG	GG	GG	AG	AG	NN	NN	GG	AG	GG	GG	GG	GG	GG	AG	GG	AG	AG	GG	AG	GG	GG	GG	GG	AG	GG	GG	GG	NN	GG
Bn-A01-p20745330	T/C	A1	17544963	0.05736	TT	TT	TT	TT	TT	TT	TT	TT	TC	TC	TT	CC	TT	TT	TT	TT	TT	TT	TT	TT	NN	TT	CC	TT	TT	TT	CC	CC	CC	TT	CC	TT	TT	CC	TT	CC	CC	CC	CC	CC	TT	CC	CC	TT	CC
Bn-A01-p20745820	A/C	A1	17545409	0.10134	CC	AC	AC	NN	AC	AC	AC	CC	NN	AC	CC	AA	AC	CC	CC	CC	CC	CC	CC	AC	AA	CC	AA	CC	CC	CC	AA	AA	AA	CC	AA	CC	CC	AA	CC	CC	AA	AA	AA	AA	AC	AA	CC	AC	AA
Bn-A01-p20753932	A/C	A1	17553936	0.07839	CC	CC	CC	CC	CC	CC	CC	CC	AC	AC	CC	AA	CC	CC	CC	CC	CC	CC	CC	CC	NN	CC	AA	CC	CC	CC	AA	AA	AA	CC	AA	CC	CC	AA	CC	AA	AA	AA	AA	AA	CC	AA	AA	CC	AA
Bn-A01-p20761933	T/G	A1	17560154	0.06501	GG	GG	GG	TG	GG	GG	GG	GG	TG	GG	GG	TT	GG	GG	GG	GG	GG	GG	GG	GG	NN	GG	TT	GG	GG	GG	TT	TT	TT	GG	TT	GG	GG	TT	GG	GG	TT	TT	TT	TT	GG	TT	GG	GG	TT
Bn-A01-p20805506	A/C	A1	17597566	0.09943	AA	AA	AA	AA	AA	AA	AA	AA	AC	AC	AA	CC	AA	AA	AA	AA	AA	AA	AA	AA	CC	AA	CC	AA	AA	AA	CC	CC	CC	AA	CC	AA	AA	CC	AA	CC	CC	CC	CC	CC	AA	CC	CC	AA	CC
Bn-A01-p20805613	T/C	A1	17597673	0.0631	TT	TT	TT	TT	TT	TT	TT	TT	TC	TC	TT	CC	TT	TT	TT	TT	TT	TT	TT	TT	CC	TT	CC	TT	TT	TT	CC	CC	CC	TT	CC	TT	TT	CC	TT	CC	CC	CC	CC	CC	TT	CC	CC	TT	CC
Bn-A01-p20866022	T/C	A1	17675671	0.06501	TT	TT	TT	TC	TT	TT	TT	TT	TC	TT	TC	CC	TC	CC	TT	TT	CC	CC	TT	TC	TT	TC	CC	TT	CC	CC	CC	CC	CC	TT	CC	TT	TT	CC	TT	TT	CC	CC	CC	CC	CC	CC	TT	TT	CC
Bn-scaff_16534_2-p304849	T/G	A1	17680241	0.02294	TT	TT	TT	NN	TT	TT	TT	TT	TG	TT	TT	TT	TT	TT	TT	TG	TT	TT	TT	TT	TT	TT	TT	TT	TT	TT	TT	TT	TT	TT	TT	TT	TT	TG	TT	TT	TT	TT	TT	TT	TT	TT	TT	TT	TT
Bn-A01-p20873189	A/C	A1	17681162	0.15488	AA	AA	AA	AA	AA	AA	AA	AA	AC	AA	AA	CC	AA	AA	AA	AA	AA	AA	AA	AA	AA	AA	CC	AA	AA	AA	CC	CC	CC	AA	CC	AA	AA	CC	AA	AA	CC	CC	CC	CC	AA	CC	AA	AA	CC
Bn-A01-p20892080	A/C	A1	17694920	0.08031	AA	AA	AA	AC	AA	AA	AA	AA	AA	AC	AC	AA	NN	CC	AA	AA	CC	CC	AA	AC	AA	NN	AA	AA	CC	CC	AA	AA	AA	AA	AA	AA	AA	AA	AA	CC	AA	AA	AA	AA	CC	AA	CC	AA	AA
Bn-A01-p20892145	A/G	A1	17694934	0.08222	AA	AA	AA	AG	AA	AA	AA	AA	AA	AG	AG	AA	AG	GG	AA	AA	GG	GG	AA	AG	AA	NN	AA	AA	GG	GG	AA	AA	AA	AA	AA	AA	AA	AA	AA	GG	AA	AA	AA	AA	GG	AA	GG	AA	AA
Bn-A01-p20899472	A/C	A1	17701487	0.05163	AA	AA	AA	NN	AA	AA	AA	AA	AA	AA	AC	AA	AA	CC	AA	AA	CC	CC	AA	AA	AA	NN	AA	AA	CC	CC	AA	AA	AA	AA	AA	AA	AA	AA	AA	CC	AA	AA	AA	AA	CC	AA	CC	AA	AA
Bn-A01-p20933189	T/C	A1	17737577	0.11472	CC	CC	CC	CC	CC	CC	CC	NN	CC	TC	CC	CC	CC	NN	CC	CC	NN	NN	CC	CC	CC	CC	CC	CC	NN	NN	CC	CC	CC	CC	CC	CC	CC	CC	CC	TT	CC	CC	CC	CC	NN	CC	TT	CC	CC
Bn-A01-p20987149	A/G	A1	17792460	0.01912	GG	GG	GG	GG	GG	GG	GG	AA	GG	GG	GG	GG	GG	GG	GG	AA	GG	GG	AA	AG	GG	AG	GG	GG	GG	GG	GG	GG	GG	AG	GG	GG	GG	GG	GG	GG	GG	GG	GG	GG	GG	GG	GG	GG	GG
Bn-A01-p20988977	A/G	A1	17794237	0.08031	AA	AA	AA	AG	GG	AA	AA	GG	AA	AG	AG	AA	NN	AG	AG	GG	AG	AA	GG	NN	AG	AG	AG	AA	AG	AG	AG	AG	GG	GG	AA	AA	AA	GG	AA	GG	AA	AA	AA	GG	AG	AA	GG	AA	GG
Bn-A01-p20990218	A/G	A1	17795533	0.09369	AA	AA	AA	NN	GG	AA	AA	AA	AA	AG	AG	AA	AG	GG	AA	AA	GG	GG	AA	AG	GG	NN	AA	AA	GG	GG	AA	AA	GG	AA	AA	AA	AA	GG	AA	GG	AA	AA	AA	GG	GG	AA	NN	AA	GG
Bn-A01-p21141514	A/C	A1	17820592	0.08413	CC	CC	CC	AC	AA	CC	CC	CC	CC	AA	AC	CC	AC	AA	CC	AA	AA	AA	AA	AA	NN	AA	CC	CC	AA	AA	CC	CC	CC	AA	CC	CC	CC	CC	CC	AA	CC	CC	CC	AA	AA	CC	AA	CC	CC
Bn-A01-p21145008	A/G	A1	17823771	0.05354	AA	AA	AA	AG	GG	AA	AA	AA	AA	GG	AG	AA	AG	GG	AA	GG	GG	GG	GG	GG	GG	GG	AA	AA	GG	GG	AA	AA	AA	GG	AA	AA	AA	AA	AA	GG	AA	AA	AA	GG	GG	AA	GG	AA	AA
Bn-A01-p21393260	T/C	A1	18016534	0.02868	TT	TT	TT	TT	TT	TT	TT	CC	TT	TC	TT	TT	TT	TT	TT	TT	TT	TT	TT	TT	TT	TT	TT	TT	TT	TT	TT	TT	TT	TT	TT	TT	TT	TT	TT	TT	TT	TT	TT	TT	TT	TT	TT	TT	TT
Bn-A01-p21394483	A/G	A1	18017703	0.07457	AA	AA	AA	AG	AA	AA	AA	NN	AA	GG	AA	AA	AG	GG	AA	GG	AA	AA	GG	GG	GG	AG	AA	AA	GG	GG	AA	AA	AA	GG	AA	AA	AA	AA	AA	GG	AA	AA	AA	AA	GG	AA	GG	AA	AA
Bn-A01-p21430708	A/G	A1	18057486	0.1109	AA	AA	AA	AG	AA	AA	AA	AA	AG	AG	AA	AA	AG	GG	AA	GG	AA	AA	GG	GG	GG	AG	AA	AA	GG	GG	AA	AA	AA	GG	AA	AA	AA	AA	AA	GG	AA	AA	AA	AA	GG	AA	GG	AA	AA
Bn-A01-p21479969	T/C	A1	18110820	0.07266	CC	CC	CC	TC	CC	CC	CC	TT	CC	TT	CC	CC	TC	TT	CC	TT	CC	TC	TT	TT	NN	TC	CC	CC	TT	TT	CC	CC	CC	TT	CC	CC	CC	CC	CC	TT	CC	CC	CC	CC	TT	CC	TT	CC	CC
Bn-A01-p21484088	A/G	A1	18114884	0.05354	AA	AA	AA	AG	AA	AA	AA	GG	AA	GG	AA	AA	AG	GG	AA	GG	AA	AG	GG	GG	GG	AG	AA	AA	GG	GG	AA	AA	AA	GG	AA	AA	AA	AA	AA	GG	AA	AA	AA	AA	GG	AA	GG	AA	AA
Bn-A01-p21499792	T/C	A1	18124608	0.08795	TT	TT	TT	TC	TT	TT	TT	CC	TT	CC	TT	TT	TC	CC	TT	CC	TT	TC	CC	CC	CC	TC	TT	TT	CC	CC	TT	TT	TT	CC	TT	TT	TT	TT	TT	CC	TT	TT	TT	TT	CC	TT	CC	TT	TT
Bn-A01-p21500509	T/C	A1	18125324	0.07266	CC	CC	CC	TC	CC	CC	CC	TT	CC	TT	CC	CC	TC	TT	CC	TT	CC	TC	TT	TT	NN	TC	CC	CC	TT	TT	CC	CC	CC	TT	CC	CC	CC	CC	CC	TT	CC	CC	CC	CC	TT	CC	TT	CC	CC
Bn-A01-p21512266	A/G	A1	18129873	0.07266	AA	AA	AA	AG	AA	AA	AA	GG	AA	GG	AA	AA	AG	GG	AA	GG	AA	AG	GG	GG	GG	AG	AA	AA	GG	GG	AA	AA	AA	GG	AA	AA	AA	AA	AA	GG	AA	AA	AA	AA	GG	AA	GG	AA	AA
Bn-A01-p21512514	T/G	A1	18130071	0.06692	GG	GG	GG	TG	GG	GG	GG	TT	GG	TT	GG	GG	TG	TT	GG	TT	GG	TG	TT	TT	NN	TG	GG	GG	TT	TT	GG	GG	GG	TT	GG	GG	GG	GG	GG	TT	GG	GG	GG	GG	TT	GG	TT	GG	GG
Bn-A01-p21512663	A/G	A1	18130222	0.07266	GG	GG	GG	AG	GG	GG	GG	AA	GG	AA	GG	GG	AG	AA	GG	AA	GG	AG	AA	AA	NN	AG	GG	GG	AA	AA	GG	GG	GG	AA	GG	GG	GG	GG	GG	AA	GG	GG	GG	GG	AA	GG	AA	GG	GG
Bn-A01-p21513096	A/G	A1	18130654	0.05354	AA	AA	AA	AG	AA	AA	AA	GG	AA	GG	AA	AA	AG	GG	AA	GG	AA	AG	GG	GG	GG	AG	AA	AA	GG	GG	AA	AA	AA	GG	AA	AA	AA	AA	AA	GG	AA	AA	AA	AA	GG	AA	GG	AA	AA
Bn-A01-p21517353	A/G	A1	18130905	0.06692	AA	AA	AA	AG	AA	AA	AA	GG	AA	GG	AA	AA	AG	GG	AA	GG	AA	AG	GG	GG	NN	AG	AA	AA	GG	GG	AA	AA	AA	GG	AA	AA	AA	AA	AA	GG	AA	AG	AA	AA	GG	AA	GG	AA	AA
Bn-A01-p21524150	A/C	A1	18138256	0.07266	AA	AA	AA	AC	AA	AA	AA	CC	AA	CC	AA	AA	AC	CC	AA	CC	AA	AC	CC	CC	NN	AC	AA	AA	CC	CC	AA	AA	AA	CC	AA	AA	AA	AA	AA	CC	AA	AC	AA	AA	CC	AA	CC	AA	AA
Bn-A01-p21527187	T/C	A1	18141218	0.04398	TT	TT	TT	TT	TT	TT	TT	TT	TT	TC	TT	TT	TT	TT	TT	CC	TT	TC	CC	TC	TT	TC	TT	TT	TT	TT	TT	TT	TT	CC	TT	TT	TT	TT	TT	CC	TT	TC	TT	TT	TC	TT	CC	TT	TT
Bn-A01-p21634646	T/C	A1	18221936	0.17017	CC	CC	CC	CC	TT	CC	TT	NN	TC	NN	CC	TT	CC	CC	CC	NN	CC	CC	NN	CC	CC	CC	TT	CC	CC	CC	TT	TT	TT	NN	TT	CC	CC	TT	CC	NN	TT	TT	TT	CC	CC	TT	NN	CC	TT
Bn-A01-p21643354	A/G	A1	18230456	0.10516	AA	AA	AA	AG	AA	AA	AA	GG	AA	GG	AG	AA	AA	AA	AA	GG	AA	AA	GG	AG	AA	AG	AA	AA	AA	AA	AA	AA	AA	GG	AA	NN	AA	AA	AA	GG	AA	AG	AA	AA	NN	AA	GG	AA	AA
Bn-A01-p21644756	T/C	A1	18231893	0.15679	TT	TT	TT	TC	TT	TT	TT	CC	TT	CC	TC	TT	TT	TT	TT	CC	TT	TT	CC	TC	TT	TC	TT	TT	TT	TT	TT	TT	TT	CC	TT	NN	TT	TT	TT	CC	TT	TC	TT	TT	NN	TT	CC	TT	TT
Bn-A01-p21715162	A/G	A1	18303605	0.07839	AA	AA	AA	AA	GG	AA	GG	AA	AG	AG	AA	GG	AA	AA	AA	AA	AA	AA	AA	AA	AA	AA	GG	AA	AA	AA	GG	GG	AA	AA	GG	AA	AA	AA	AA	AA	GG	GG	GG	GG	AA	GG	AA	AA	AA
Bn-A01-p21758046	T/C	A1	18351414	0.04207	TT	TT	TT	TT	TT	TT	TT	TT	TT	TT	TC	TT	TT	TT	TT	TT	TT	TT	TT	TT	TT	TT	TT	TT	TT	TT	TT	TT	TC	TT	TT	TT	TC	TC	TT	TT	TT	TT	TT	TT	TT	TT	TT	TT	NN
Bn-A01-p21776083	T/C	A1	18386113	0.03059	CC	TT	TT	CC	CC	TT	CC	CC	CC	CC	CC	CC	CC	CC	CC	CC	TT	TT	CC	CC	CC	TC	CC	CC	CC	CC	CC	CC	CC	CC	CC	CC	CC	CC	CC	CC	CC	CC	CC	CC	CC	CC	CC	CC	CC
Bn-A01-p21776155	T/G	A1	18386134	0.04971	TT	TT	TT	TT	TT	TT	TT	TT	TT	TT	TG	TT	TT	TT	TT	TT	TT	TT	TT	TT	NN	TT	TT	TT	TT	TT	TT	TT	GG	TT	TT	GG	GG	GG	TT	TT	TT	TT	TT	TT	TT	TT	TT	TT	GG
Bn-A01-p21791128	A/C	A1	18399508	0.03633	CC	CC	CC	CC	CC	CC	CC	CC	CC	CC	AC	CC	CC	CC	CC	CC	CC	CC	CC	CC	CC	CC	CC	CC	CC	CC	CC	CC	AA	CC	CC	CC	AA	AA	CC	CC	CC	CC	CC	CC	CC	CC	CC	CC	AA
Bn-A01-p21855770	T/C	A1	18441070	0.06119	CC	CC	CC	TC	CC	CC	CC	TT	TT	TT	CC	CC	NN	CC	TT	CC	CC	CC	CC	CC	CC	CC	CC	TT	CC	CC	CC	CC	CC	CC	CC	CC	CC	CC	TT	CC	CC	CC	CC	CC	CC	CC	CC	TT	CC
Bn-A01-p21926431	A/G	A1	18535055	0.08413	AA	AA	AA	AG	GG	AA	GG	GG	GG	AG	AA	GG	AG	AA	GG	GG	AA	AA	GG	AG	AA	AG	GG	GG	AA	AA	GG	GG	GG	GG	GG	AA	AA	GG	GG	AA	GG	GG	GG	GG	AA	GG	AA	GG	GG
Bn-A01-p21928497	A/G	A1	18537118	0.07266	GG	AA	AA	GG	GG	AA	GG	GG	GG	NN	AG	GG	GG	GG	GG	GG	AA	AA	GG	GG	GG	AG	GG	GG	GG	GG	GG	GG	GG	GG	GG	GG	AA	GG	GG	GG	GG	GG	GG	GG	GG	GG	GG	GG	GG
Bn-A01-p21928531	T/C	A1	18537203	0.06501	CC	CC	CC	TC	TT	CC	TT	TT	TT	TC	CC	TT	TC	CC	TT	TT	CC	CC	TT	TC	CC	TC	TT	TT	CC	CC	TT	TT	TT	TT	TT	CC	CC	TT	TT	CC	TT	TT	TT	TT	CC	TT	CC	TT	TT
Bn-A01-p21928927	T/G	A1	18537548	0.04015	GG	GG	GG	GG	GG	GG	GG	GG	GG	TG	GG	GG	GG	GG	GG	GG	GG	GG	GG	GG	GG	GG	GG	GG	GG	GG	GG	GG	GG	GG	GG	GG	GG	GG	GG	GG	GG	GG	GG	GG	GG	GG	GG	GG	GG
Bn-A01-p21930611	T/C	A1	18539232	0.09178	CC	CC	CC	TC	TT	CC	TT	TT	TT	TC	CC	TT	TC	CC	TT	TT	CC	CC	TT	TC	CC	TC	TT	TT	CC	CC	TT	TT	TT	TT	TT	CC	CC	TT	TT	CC	TT	TT	TT	TT	CC	TT	CC	TT	TT
Bn-A01-p21930738	A/G	A1	18539410	0.05927	AA	GG	GG	AA	AA	GG	AA	AA	AA	AG	AG	AA	AA	AA	AA	AA	GG	GG	AA	AA	AA	AG	AA	AA	AA	AA	AA	AA	AA	AA	AA	AA	GG	AA	AA	AA	AA	AA	AA	AA	AA	AA	AA	AA	AA
Bn-A01-p21931228	T/A	A1	18539850	0.0631	AA	AA	AA	TA	TT	AA	TT	TT	TT	TA	AA	TT	TA	AA	TT	TT	AA	AA	TT	TA	AA	TA	TT	TT	AA	AA	TT	TT	TT	TT	TT	AA	AA	TT	TT	AA	TT	TT	TT	TT	AA	TT	AA	TT	TT
Bn-A01-p21931498	A/C	A1	18540119	0.06501	AA	CC	CC	AA	AA	CC	AA	AA	AA	AC	AC	AA	AA	AA	AA	AA	CC	CC	AA	AA	AA	AC	AA	AA	AA	AA	AA	AA	AA	AA	AA	AA	CC	AA	AA	AA	AA	AA	AA	AA	AA	AA	AA	AA	AA
Bn-A01-p21931622	T/C	A1	18540243	0.0478	CC	TT	TT	CC	CC	TT	CC	CC	CC	CC	TC	CC	CC	CC	CC	CC	TT	TT	CC	CC	CC	TC	CC	CC	CC	CC	CC	CC	CC	CC	CC	CC	TT	CC	CC	CC	CC	CC	CC	CC	CC	CC	CC	CC	CC
Bn-A01-p21969405	A/G	A1	18579314	0.0631	GG	GG	GG	AG	AA	GG	AA	AA	AG	AG	GG	AA	AG	GG	AA	AA	GG	GG	AA	AG	GG	AG	AA	AA	GG	GG	AA	AA	AA	AA	AA	GG	GG	AA	AA	GG	AA	AA	AA	AA	GG	AA	GG	AA	AA
Bn-A01-p22038749	T/G	A1	18656053	0.1109	GG	TT	TT	NN	GG	TT	GG	TT	TT	TT	GG	GG	TT	TT	TT	GG	TT	TT	GG	TG	NN	TG	GG	TT	TT	TT	GG	GG	GG	GG	GG	GG	NN	GG	TT	GG	GG	GG	GG	GG	NN	GG	GG	TT	GG
Bn-A01-p22038776	A/G	A1	18656131	0.1262	AA	GG	GG	NN	AA	GG	AA	GG	GG	GG	AA	AA	GG	GG	GG	AA	GG	GG	AA	AG	NN	AG	AA	GG	GG	GG	AA	AA	AA	AA	AA	AA	NN	AA	GG	AA	AA	AA	AA	AA	NN	AA	AA	GG	AA
Bn-A01-p22051510	T/C	A1	18668772	0.08987	CC	CC	CC	TC	TT	CC	TT	TT	TC	TT	CC	TT	TT	TT	TT	TT	CC	CC	TT	TT	NN	TC	TT	TT	TT	TT	TT	TT	TT	TT	TT	CC	NN	TT	TT	CC	TT	TT	TT	TT	NN	TT	CC	TT	TT
Bn-A01-p22087629	T/C	A1	18713585	0.09751	TT	CC	CC	TT	TT	CC	TT	TT	TC	TT	TT	TT	TT	TT	TT	TT	CC	CC	TT	TT	NN	TC	TT	TT	TT	TT	TT	TT	TT	TT	TT	CC	NN	TT	TT	TT	TT	TT	TT	TT	TT	TT	TT	TT	TT
Bn-A01-p22681496	A/G	A1	18830982	0.0956	GG	AA	AA	AG	GG	AA	GG	AA	AG	AA	GG	GG	AA	AA	AA	GG	AA	AA	GG	AG	AA	AG	GG	AA	AA	AA	GG	GG	GG	GG	GG	GG	NN	GG	AA	GG	GG	GG	GG	GG	NN	GG	GG	AA	GG
Bn-A01-p22685756	T/C	A1	18835220	0.15296	TT	TT	TT	TT	TT	TT	TT	TT	TT	TT	TT	TT	TT	TT	TT	CC	TT	TT	CC	NN	TT	CC	TT	TT	TT	TT	TT	TT	CC	CC	TT	TT	NN	CC	TT	TT	TT	TC	TT	TT	TT	TT	TT	TT	CC
Bn-A01-p22741943	T/C	A1	18901118	0.13576	CC	CC	CC	TC	TT	CC	CC	CC	CC	CC	TT	TT	CC	NN	CC	TT	CC	CC	TT	TT	CC	TC	TT	CC	NN	NN	TT	TT	CC	TT	TT	TT	NN	CC	CC	TT	TT	TT	TT	TT	TT	TT	TT	CC	CC
Bn-A01-p23195492	T/C	A1	19064921	0.05163	CC	CC	CC	TC	CC	CC	CC	CC	CC	CC	TC	CC	TC	TT	CC	CC	CC	CC	CC	NN	NN	CC	CC	CC	CC	CC	CC	CC	CC	CC	CC	CC	CC	CC	CC	TT	CC	CC	CC	CC	TT	CC	TT	CC	CC
Bn-A01-p23280094	T/C	A1	19145600	0.0631	TT	TC	TT	TC	TT	TT	TT	TT	TC	TT	CC	TT	TC	CC	TT	TC	TT	TT	TT	NN	NN	TT	TT	TT	TT	TT	TT	TT	TT	TT	TT	TT	CC	TT	TT	CC	TT	TC	TT	TT	CC	TT	CC	TT	TT
Bn-A01-p23281878	A/G	A1	19147374	0.05545	AA	AA	AA	AG	AA	AA	AA	AA	AG	AA	GG	AA	AG	GG	AA	AG	AA	AA	AA	NN	NN	AA	AA	AA	AA	AA	AA	AA	AA	AA	AA	AA	GG	AA	AA	GG	AA	AA	AA	AA	GG	AA	GG	AA	AA
Bn-A01-p23282001	A/C	A1	19147446	0.06692	AA	AA	AA	AC	AA	AA	AA	AA	AC	AA	CC	AA	AC	CC	AA	AC	AA	AA	AA	NN	NN	AA	AA	AA	AA	AA	AA	AA	AA	AA	AA	AA	CC	AA	AA	CC	AA	AA	AA	AA	CC	AA	CC	AA	AA
Bn-A01-p23322377	T/G	A1	19193268	0.06883	GG	GG	GG	TT	TT	GG	GG	TT	TT	NN	TT	TT	TT	TT	GG	TT	GG	GG	TT	TT	TT	TG	TT	TT	TT	TT	TT	TT	TT	TT	TT	TT	TT	TT	GG	TT	TT	TT	TT	TT	TT	TT	TT	TT	TT
Bn-A01-p23322438	A/G	A1	19193278	0.09369	AA	AA	AA	GG	GG	AA	AA	GG	GG	NN	GG	GG	GG	NN	AA	GG	AA	AA	GG	GG	GG	AG	GG	GG	GG	GG	GG	GG	GG	GG	GG	GG	GG	GG	AA	NN	GG	GG	GG	GG	NN	GG	NN	GG	GG
Bn-A01-p23330944	A/G	A1	19203751	0.0631	GG	GG	GG	AA	AA	GG	GG	AA	AA	AA	AA	AA	AA	NN	GG	AA	GG	GG	AA	AA	AA	AG	AA	AA	AA	AA	AA	AA	AA	AA	AA	AA	AA	AA	GG	AA	AA	AA	AA	GG	AA	AA	AA	AA	AA
Bn-A01-p23370802	T/C	A1	19243746	0.16061	CC	CC	CC	CC	NN	CC	CC	CC	TC	CC	CC	NN	CC	CC	CC	TC	CC	CC	TT	NN	CC	TC	NN	CC	NN	NN	NN	NN	TT	TT	NN	NN	CC	TT	CC	CC	NN	TT	NN	CC	CC	NN	CC	CC	TT
Bn-A01-p23472380	A/G	A1	19346146	0.16444	GG	GG	GG	GG	NN	GG	GG	GG	GG	GG	AA	NN	GG	GG	GG	AG	GG	GG	GG	GG	GG	GG	NN	GG	NN	NN	NN	NN	GG	GG	NN	NN	AA	GG	GG	NN	NN	GG	GG	AA	GG	NN	NN	GG	GG
Bn-A01-p23472646	T/C	A1	19346360	0.07839	CC	CC	CC	CC	TT	CC	CC	CC	CC	CC	CC	TT	CC	CC	CC	CC	CC	CC	CC	CC	CC	CC	TT	CC	TT	TT	TT	TT	TT	CC	TT	TT	CC	TT	CC	CC	TT	TC	CC	CC	CC	TT	CC	CC	TT
Bn-A01-p23473514	A/C	A1	19347216	0.09369	AA	AA	AA	AC	CC	AA	AA	AA	AA	AA	AC	CC	AC	CC	AA	AC	AA	AA	AA	AC	NN	AA	CC	AA	CC	CC	CC	CC	CC	AA	CC	CC	CC	CC	AA	AA	CC	AC	CC	CC	AC	CC	AA	AA	CC
Bn-A01-p23477194	T/C	A1	19350002	0.05736	TT	TT	TT	TC	CC	TT	TT	TT	TT	TT	CC	CC	TT	TT	TT	TC	TT	TT	TT	TT	TT	TT	CC	TT	CC	CC	CC	CC	CC	TT	CC	CC	CC	CC	TT	CC	CC	TC	CC	CC	TC	CC	CC	TT	CC
Bn-A01-p23493920	T/C	A1	19366696	0.06501	TT	TT	TT	TC	TC	TT	TT	TT	TT	TT	TC	TC	TC	TC	TT	TC	TT	TT	TT	TC	TC	TT	TC	TT	TC	TC	TC	TC	TC	TT	TC	TC	TC	TC	TT	TC	TC	TC	TC	TC	TC	TC	TC	TT	TC
Bn-A01-p22948925	T/C	A1	19438868	0.08222	TT	TT	TT	TC	CC	TT	TT	TT	TT	TT	TC	CC	TT	TT	TT	TT	TT	TT	TT	TT	TT	TT	CC	TT	CC	CC	CC	CC	CC	TT	CC	CC	TT	CC	TT	CC	CC	TC	CC	TT	TC	CC	CC	TT	CC
Bn-A01-p22949106	T/C	A1	19438998	0.06119	CC	CC	CC	TC	TT	CC	CC	CC	CC	CC	TT	TT	CC	CC	CC	TC	CC	CC	CC	CC	CC	CC	TT	CC	TT	TT	TT	TT	TT	CC	TT	TT	TT	TT	CC	TT	TT	TC	TT	CC	TC	TT	TT	CC	TT
Bn-A01-p22983721	A/C	A1	19474050	0.08987	CC	CC	CC	AC	AA	CC	CC	CC	CC	CC	AA	AA	NN	AA	CC	AC	CC	CC	CC	AC	NN	CC	AA	NN	AA	AA	AA	AA	AA	CC	AA	AA	AA	AA	CC	AA	AA	AC	AA	CC	AA	AA	AA	CC	AA
Bn-A01-p22999151	T/C	A1	19494292	0.1109	TT	TT	TT	TC	CC	TC	TT	TT	TT	TC	CC	CC	TC	CC	TT	TC	TT	TT	TT	TC	CC	TT	CC	TT	CC	CC	CC	CC	CC	TT	CC	CC	CC	CC	TT	CC	CC	TC	CC	TT	CC	CC	CC	TT	CC
Bn-A01-p23020726	A/G	A1	19513082	0.07075	GG	GG	GG	GG	AA	GG	GG	GG	GG	NN	GG	AA	GG	GG	GG	GG	GG	GG	GG	GG	GG	GG	AA	GG	AA	AA	AA	AA	GG	GG	AA	AA	GG	GG	GG	GG	AA	AG	AA	GG	GG	AA	GG	GG	GG
Bn-A06-p9371495	A/G	A1	19610831	0.03059	GG	GG	GG	AG	GG	GG	GG	GG	GG	GG	AG	GG	GG	GG	GG	GG	GG	GG	GG	GG	GG	GG	GG	GG	GG	GG	GG	GG	AA	GG	GG	GG	GG	AA	GG	AG	GG	GG	GG	AA	AG	GG	NN	GG	NN
Bn-A01-p23582571	T/C	A1	19614617	0.14149	TT	TT	TT	NN	CC	NN	TT	TT	TT	TT	NN	CC	TC	CC	NN	CC	TT	TT	CC	CC	CC	TC	CC	TT	CC	CC	CC	CC	CC	CC	CC	CC	CC	CC	TT	CC	CC	TC	CC	TT	CC	CC	CC	TT	CC
Bn-A01-p23586266	A/G	A1	19618246	0.09369	GG	GG	GG	AG	AG	AG	GG	AA	AA	AG	AG	GG	AA	AA	AG	GG	GG	GG	GG	AG	AA	GG	GG	AA	AG	AG	GG	GG	AA	GG	AG	GG	GG	AA	GG	GG	GG	AG	GG	AA	AG	GG	NN	AA	AA
Bn-A01-p23602361	T/C	A1	19634702	0.13576	NN	NN	NN	CC	CC	NN	NN	CC	CC	CC	CC	CC	CC	NN	NN	CC	NN	NN	CC	CC	CC	CC	CC	CC	CC	CC	CC	CC	TT	CC	CC	CC	CC	TT	NN	CC	CC	CC	CC	CC	CC	CC	CC	CC	TT
Bn-A01-p23614494	A/G	A1	19663280	0.07839	GG	GG	GG	AG	GG	GG	GG	AA	AA	NN	AG	GG	AG	GG	GG	GG	GG	GG	GG	GG	GG	GG	GG	AA	GG	GG	GG	GG	AA	GG	GG	GG	GG	AA	GG	AA	GG	AG	GG	AA	NN	GG	AA	AA	AA
Bn-A01-p23616839	T/G	A1	19665958	0.10707	GG	GG	GG	TG	GG	GG	GG	TT	TT	NN	TG	GG	TG	GG	GG	GG	GG	GG	GG	GG	GG	GG	GG	TT	GG	GG	GG	GG	NN	GG	GG	GG	GG	NN	GG	TT	GG	TG	GG	TT	NN	GG	TT	TT	NN
Bn-A01-p23638107	A/G	A1	19687934	0.06883	AA	AA	AA	GG	GG	AA	AA	GG	GG	AA	AG	GG	GG	GG	AA	GG	AA	AA	GG	GG	GG	AG	GG	GG	GG	GG	GG	GG	GG	GG	GG	AA	AA	GG	AA	GG	GG	GG	GG	GG	GG	GG	GG	GG	GG
Bn-A01-p23685466	A/C	A1	19738069	0.0478	AA	AA	AA	AA	AA	AA	AA	AA	AA	AA	AA	AA	AA	NN	AA	AA	AA	AA	AA	AA	NN	AA	AA	AA	AA	AA	AA	AA	CC	AA	AA	AA	AA	CC	AA	AA	AA	AA	AA	AA	AA	AA	AA	AA	CC
Bn-A01-p23763782	A/G	A1	19825290	0.12428	AA	AA	AA	AG	AG	AA	AA	GG	GG	AG	AG	GG	NN	AA	AA	GG	AA	AA	GG	AG	NN	AG	AA	GG	AG	AG	GG	GG	AA	GG	AG	GG	AA	AA	AA	AA	GG	GG	AA	AA	AA	GG	AA	GG	AA
Bn-A01-p23809071	A/G	A1	19872763	0.02868	GG	GG	GG	GG	GG	GG	GG	GG	GG	GG	GG	GG	GG	GG	GG	GG	GG	GG	GG	GG	AG	GG	GG	GG	GG	GG	GG	GG	AA	GG	GG	GG	GG	AA	GG	GG	GG	GG	AA	GG	GG	GG	GG	GG	AA
Bn-A01-p23815268	A/C	A1	19878880	0.06501	AA	AA	AA	AA	AA	AA	AA	AA	AA	AA	AC	AA	AA	NN	AA	AA	AA	AA	AA	AA	AC	AA	AA	AA	AA	AA	AA	AA	CC	AA	AA	AA	AA	CC	AA	AA	AA	AA	CC	AA	AA	AA	AA	AA	CC
Bn-A01-p23819116	T/C	A1	19882728	0.06501	TT	TT	TT	TT	TT	TT	TT	TT	TT	TT	TC	TT	TT	NN	TT	TT	TT	TT	TT	TT	TC	TT	TT	TT	TT	TT	TT	TT	CC	TT	TT	TT	TT	CC	TT	TT	TT	TT	CC	TT	TT	TT	TT	TT	CC
Bn-A01-p23876801	A/G	A1	19939445	0.06883	AA	AA	AA	AG	GG	AA	AA	GG	GG	GG	AG	GG	NN	AA	AA	AG	AA	AA	GG	GG	AG	AG	AA	GG	GG	GG	GG	GG	GG	GG	GG	AA	AA	GG	AA	AA	GG	AA	GG	AA	AA	GG	AA	GG	GG
Bn-A01-p23961368	A/C	A1	20018883	0.05354	AA	AA	AA	AA	AA	AA	AA	AA	AA	AC	AA	AA	AA	AA	AA	AA	AA	AA	AA	AA	AC	AA	AA	AA	AA	AA	AA	AA	CC	AA	AA	AA	AA	CC	AA	AA	AA	AA	AA	AA	AA	AA	AA	AA	CC
Bn-A01-p23948008	A/C	A1	20032213	0.04207	CC	CC	CC	AC	CC	CC	CC	CC	CC	CC	CC	CC	AC	AA	CC	CC	CC	CC	CC	CC	CC	CC	CC	CC	CC	CC	CC	CC	CC	CC	CC	AA	AC	CC	CC	CC	CC	CC	CC	AA	NN	CC	CC	CC	CC
Bn-A01-p23943508	A/G	A1	20037067	0.03824	AA	AA	AA	AG	GG	AA	GG	GG	GG	GG	AG	GG	GG	GG	AA	AG	AA	AA	GG	GG	AG	AG	AA	GG	GG	GG	GG	GG	GG	GG	GG	GG	AG	GG	AA	GG	GG	AA	GG	GG	GG	GG	GG	GG	GG
Bn-A01-p23938571	A/G	A1	20038206	0.04015	GG	GG	GG	GG	GG	GG	GG	GG	AG	AG	GG	GG	GG	GG	GG	GG	GG	GG	GG	GG	AG	GG	GG	GG	GG	GG	GG	GG	AA	GG	GG	GG	GG	AA	GG	GG	GG	GG	GG	GG	GG	GG	GG	GG	AA
Bn-A01-p23905191	T/C	A1	20068418	0.05736	TT	TT	TT	NN	TT	TT	TT	CC	TC	TT	TT	TT	CC	CC	TT	TT	TT	TT	TT	TC	NN	TT	TT	CC	TT	TT	TT	TT	TT	TT	TT	TT	TT	TT	TT	TT	TT	TT	TT	TT	TC	TT	TT	CC	TT
Bn-A01-p24020373	A/G	A1	20087286	0.06692	AA	AA	AA	NN	GG	AA	GG	GG	GG	AG	AA	GG	GG	GG	AA	AG	AA	AA	GG	GG	AG	AG	AA	GG	GG	GG	GG	GG	AA	GG	GG	GG	AG	AA	AA	GG	GG	AA	GG	GG	GG	GG	GG	GG	AA
Bn-A01-p24309386	T/C	A1	20103520	0.08795	TT	TT	TT	TC	CC	TT	CC	CC	TC	CC	TT	CC	TC	TT	TT	TC	TT	TT	CC	CC	TC	TC	TT	CC	CC	CC	CC	CC	NN	CC	CC	TT	TT	TT	TT	TT	CC	TT	CC	CC	TT	CC	TT	CC	TT
Bn-A01-p24310993	A/G	A1	20105633	0.04015	GG	GG	GG	AG	AA	GG	AA	AA	AA	AA	GG	AA	AA	AA	GG	AG	GG	GG	AA	AA	AG	AG	GG	AA	AA	AA	AA	AA	GG	AA	AA	AA	AG	GG	GG	GG	AA	GG	AA	AA	AG	AA	GG	AA	GG
Bn-A01-p24319792	T/G	A1	20114792	0.11855	TT	TT	TT	TG	GG	TT	GG	GG	GG	GG	TT	TT	NN	TT	TT	TT	TT	TT	TT	TG	TG	TT	TT	TT	TT	TT	TT	TT	TT	TT	TT	GG	TT	TT	TT	TT	TT	TT	GG	GG	TT	TT	TT	GG	TT
Bn-A01-p24320794	A/C	A1	20114985	0.11472	CC	CC	CC	AC	AA	CC	AA	AA	AA	AA	CC	CC	AC	CC	CC	CC	CC	CC	CC	AC	AC	CC	CC	CC	CC	CC	CC	CC	CC	CC	CC	AA	CC	CC	CC	CC	CC	CC	AA	AA	CC	CC	CC	AA	CC
Bn-A01-p24369455	A/G	A1	20147040	0.04971	GG	AA	AA	GG	GG	GG	GG	GG	GG	AG	GG	GG	GG	GG	GG	GG	GG	GG	GG	GG	GG	GG	GG	GG	GG	GG	GG	GG	GG	GG	GG	AA	GG	GG	GG	AA	GG	GG	GG	GG	AG	GG	AA	GG	GG
Bn-A01-p24396906	A/G	A1	20190919	0.02486	AA	AA	AA	AA	AA	AA	AA	AA	AA	AA	AA	AA	AA	AA	AA	AA	AA	AA	AA	AA	AA	AA	AA	AA	AA	AA	AA	AA	AA	AA	AA	GG	GG	AA	AA	GG	AA	AA	AA	AA	AG	AA	GG	AA	AA
Bn-A01-p24504495	A/G	A1	20308681	0.06119	AA	AA	AA	AA	GG	AA	GG	AA	AG	AG	AA	AA	AA	AA	AA	AA	AA	AA	AA	AA	AA	AA	AA	AA	AA	AA	AA	AA	AA	AA	AA	GG	AA	AA	AA	AA	AA	AA	GG	GG	AA	AA	AA	AA	AA
Bn-A01-p24504575	T/C	A1	20308761	0.03824	CC	CC	CC	CC	CC	CC	CC	CC	CC	TC	CC	CC	CC	CC	CC	CC	CC	CC	CC	CC	CC	CC	CC	CC	CC	CC	CC	CC	CC	CC	CC	CC	CC	CC	CC	CC	CC	CC	TT	CC	CC	CC	CC	CC	CC
Bn-A01-p24529391	A/G	A1	20334361	0.05736	AA	GG	GG	AA	AA	AA	AA	AA	AG	AA	AA	AA	AA	AA	AA	AA	AA	AA	AA	AA	AA	AA	AA	AA	AA	AA	AA	AA	AA	AA	AA	GG	GG	AA	AA	GG	AA	AA	AA	GG	AG	AA	GG	AA	AA
Bn-A01-p24541095	T/G	A1	20344068	0.0325	GG	TT	TT	GG	GG	GG	GG	GG	TG	GG	GG	GG	GG	GG	GG	GG	GG	GG	GG	GG	GG	GG	GG	GG	GG	GG	GG	GG	GG	GG	GG	TT	NN	GG	GG	NN	GG	GG	GG	TT	GG	GG	NN	GG	GG
Bn-A01-p24565084	A/G	A1	20363617	0.0478	GG	GG	GG	GG	AA	GG	AA	GG	AG	AG	GG	GG	GG	GG	GG	GG	GG	GG	GG	GG	GG	GG	GG	GG	GG	GG	GG	GG	GG	GG	GG	AA	GG	GG	GG	GG	GG	GG	AA	AA	GG	GG	GG	GG	GG
Bn-A01-p24565311	T/C	A1	20363844	0.0631	TT	TT	TT	TT	CC	TT	CC	TT	TC	TC	TT	TT	TT	TT	TT	TT	TT	TT	TT	TT	TT	TT	TT	TT	TT	TT	TT	TT	TT	TT	TT	CC	CC	TT	TT	TT	TT	TT	CC	CC	TT	TT	TT	TT	TT
Bn-A01-p24575679	A/G	A1	20378109	0.05163	GG	GG	GG	GG	AA	GG	AA	GG	AG	AG	GG	GG	GG	GG	GG	GG	GG	GG	GG	GG	GG	GG	GG	GG	GG	GG	GG	GG	GG	GG	GG	AA	AA	GG	GG	GG	GG	GG	AA	AA	GG	GG	GG	GG	GG
Bn-A01-p24696367	T/G	A1	20464305	0.01912	TT	TT	TT	GG	GG	GG	GG	GG	GG	GG	TT	GG	GG	GG	GG	GG	GG	GG	GG	GG	GG	GG	GG	GG	GG	GG	GG	GG	GG	GG	GG	GG	GG	GG	GG	GG	GG	GG	GG	GG	GG	GG	GG	GG	GG
Bn-A01-p24697185	A/C	A1	20465123	0.07457	AA	AA	AA	AA	CC	AA	CC	AA	AC	AC	AA	AA	AA	AA	AA	AA	AA	AA	AA	AA	AA	AA	AA	AA	AA	AA	AA	AA	AA	AA	AA	CC	CC	AA	AA	AA	AA	AA	AA	CC	AA	AA	AA	AA	AA
Bn-A01-p24705790	A/G	A1	20473860	0.17591	GG	GG	GG	GG	GG	GG	GG	NN	AA	GG	AA	GG	GG	GG	GG	GG	GG	GG	GG	GG	NN	GG	GG	GG	GG	GG	GG	GG	GG	GG	GG	AA	AG	GG	GG	AA	NN	GG	AA	AA	AG	NN	AA	NN	GG
Bn-A01-p24706378	T/C	A1	20474499	0.0631	TT	TT	TT	TT	TT	TT	TT	TT	TC	TT	CC	TT	TT	TT	TT	TT	TT	TT	TT	TT	TT	TT	TT	TT	TT	TT	TT	TT	TT	TT	TT	CC	TC	TT	TT	CC	TT	TT	CC	CC	TC	TT	CC	TT	TT
Bn-A01-p24707727	T/C	A1	20475802	0.08795	CC	CC	CC	CC	CC	CC	CC	CC	TC	CC	TT	CC	CC	CC	CC	CC	CC	CC	CC	CC	CC	CC	CC	CC	CC	CC	CC	CC	CC	CC	CC	TT	TC	CC	CC	TT	CC	CC	TT	TT	TC	CC	TT	CC	CC
Bn-A01-p24811222	A/C	A1	20548241	0.0631	AA	AA	AA	AC	AA	AA	AA	CC	CC	CC	CC	AA	AC	AA	AA	AA	AA	AA	AA	AC	CC	AA	AA	AA	AA	AA	AA	AA	AA	AA	AA	CC	AC	AA	AA	CC	CC	AC	CC	CC	AC	CC	CC	CC	AA
Bn-A01-p24829245	T/C	A1	20560880	0.06119	TT	CC	CC	CC	TT	CC	TT	CC	TC	CC	TT	CC	CC	CC	CC	CC	CC	CC	CC	CC	TC	CC	CC	CC	CC	CC	CC	CC	CC	CC	CC	CC	TC	CC	CC	TT	CC	TC	TT	TT	NN	CC	TT	CC	CC
Bn-A01-p24829988	T/C	A1	20561623	0.08604	TT	CC	CC	CC	TT	CC	TT	CC	TC	CC	TT	CC	CC	CC	CC	CC	CC	CC	CC	CC	TC	CC	CC	CC	CC	CC	CC	CC	CC	CC	CC	CC	TC	CC	CC	TT	CC	TC	TT	TT	NN	CC	TT	CC	CC
Bn-A01-p24830366	A/G	A1	20562052	0.08413	AA	GG	GG	GG	AA	GG	AA	GG	AG	GG	AA	GG	GG	GG	GG	GG	GG	GG	GG	GG	AG	GG	GG	GG	GG	GG	GG	GG	GG	GG	GG	GG	AG	GG	GG	AA	GG	AG	AA	AA	AG	GG	AA	GG	GG
Bn-A01-p24835306	T/C	A1	20567007	0.07648	TT	CC	CC	CC	TT	CC	TT	CC	TC	CC	TT	CC	CC	CC	CC	CC	CC	CC	CC	CC	TC	CC	CC	CC	CC	CC	CC	CC	CC	CC	CC	CC	TC	CC	CC	TT	CC	TC	TT	TT	NN	CC	TT	CC	CC
Bn-A01-p24835449	T/C	A1	20567099	0.12428	CC	TT	TT	TT	CC	TT	CC	TT	TC	TT	CC	TT	TT	TT	TT	TT	TT	TT	TT	TT	TC	TT	TT	TT	TT	TT	TT	TT	TT	TT	TT	TT	TC	TT	TT	CC	TT	TC	CC	CC	TC	TT	CC	TT	TT
Bn-A01-p24839451	T/C	A1	20571072	0.1434	CC	TT	TT	TT	CC	NN	CC	TT	TC	TT	CC	TT	TT	TT	TT	TT	TT	TT	TT	TT	TC	TT	TT	TT	TT	TT	TT	TT	TT	TT	TT	TT	TC	TT	TT	CC	TT	TC	CC	CC	TC	TT	CC	TT	TT
Bn-A01-p24840306	A/G	A1	20571982	0.18164	GG	AA	AA	AA	GG	NN	GG	NN	GG	AA	GG	NN	AA	AA	AA	AA	NN	AA	AA	AA	NN	NN	AA	AA	AA	AA	AA	NN	AA	NN	AA	AA	NN	NN	AA	GG	NN	GG	GG	GG	NN	NN	GG	NN	NN
Bn-Scaffold000164-p247723	A/C	A1	20598737	0.08222	CC	CC	CC	CC	AA	CC	AA	CC	CC	AC	AA	CC	CC	CC	CC	CC	CC	CC	CC	CC	CC	CC	CC	CC	CC	CC	CC	CC	CC	CC	CC	CC	CC	CC	CC	CC	CC	CC	CC	CC	CC	CC	CC	CC	CC
Bn-Scaffold000164-p243886	A/G	A1	20609826	0.0956	GG	GG	GG	AA	GG	AA	GG	AA	AA	GG	GG	AA	AA	AA	AA	AA	AA	AA	AA	AA	AA	AA	AA	AA	AA	AA	AA	AA	AA	AA	AA	GG	AG	AA	AA	GG	AA	AA	GG	AA	NN	AA	GG	AA	AA
Bn-Scaffold000164-p196553	T/C	A1	20658159	0.08604	TT	TT	TT	TT	TT	TT	TT	TT	TC	CC	TT	TT	TT	TT	TT	TT	TT	TT	TT	TT	TC	TT	TT	TT	TT	TT	TT	TT	TT	TT	TT	CC	TT	TT	TT	TT	TT	TC	CC	TT	TT	TT	TT	TT	TT
Bn-Scaffold000164-p196290	T/C	A1	20658422	0.07075	TT	TT	TT	TT	TT	TT	TT	TT	TT	CC	TT	TT	TT	TT	TT	TT	TT	TT	TT	TT	TC	TT	TT	TT	TT	TT	TT	TT	TT	TT	TT	CC	TC	TT	TT	TT	TT	TC	CC	TT	TT	TT	TT	TT	TT
Bn-Scaffold000164-p196286	A/G	A1	20658477	0.07075	GG	GG	GG	GG	GG	GG	GG	GG	GG	AA	GG	GG	GG	GG	GG	GG	GG	GG	GG	GG	AG	GG	GG	GG	GG	GG	GG	GG	GG	GG	GG	AA	AG	GG	GG	GG	GG	AG	AA	GG	GG	GG	GG	GG	GG
Bn-Scaffold000164-p174512	T/C	A1	20676803	0.174	TT	TT	TT	TT	TT	TT	TT	TT	TT	TC	TT	TT	TT	TT	TT	TT	TT	TT	TT	TT	NN	TT	TT	TT	TT	TT	TT	TT	TT	TT	TT	TT	TT	TT	TT	TT	TT	TC	TT	TT	TT	TT	TT	TT	TT
Bn-Scaffold000164-p133924	T/G	A1	20717760	0.04015	TT	GG	GG	GG	TT	GG	TT	GG	GG	GG	GG	GG	GG	GG	GG	GG	GG	GG	GG	GG	GG	GG	GG	GG	TT	TT	GG	GG	GG	GG	GG	GG	TG	GG	GG	GG	GG	GG	TT	GG	GG	GG	GG	TT	GG
Bn-Scaffold000164-p120459	A/C	A1	20722227	0.02868	AA	CC	CC	AA	AA	AA	AA	AA	AA	AA	AA	AA	AA	AA	AA	AA	AA	AA	AA	AA	AA	AA	AA	AA	AA	AA	AA	AA	AA	AA	AA	AA	AA	AA	AA	CC	AA	AA	AA	AA	AC	AA	CC	AA	AA
Bn-Scaffold000164-p55747	T/C	A1	20793054	0.03824	TT	CC	CC	CC	TT	CC	TT	CC	CC	CC	CC	CC	CC	CC	CC	CC	CC	CC	CC	CC	CC	CC	CC	CC	CC	CC	CC	CC	CC	CC	CC	CC	TC	CC	CC	CC	CC	CC	CC	CC	CC	CC	CC	TT	CC
Bn-Scaffold000164-p46170	T/C	A1	20804063	0.03442	CC	TT	TT	CC	TT	CC	TT	CC	CC	CC	CC	CC	CC	CC	CC	CC	CC	CC	CC	CC	CC	CC	CC	CC	CC	CC	CC	CC	CC	CC	CC	CC	TC	CC	CC	CC	CC	CC	CC	CC	CC	CC	CC	CC	CC
Bn-Scaffold000164-p39872	A/C	A1	20810341	0.06883	AA	CC	CC	AA	CC	AA	CC	AA	AA	AA	AA	AA	AA	AA	AA	AA	AA	AA	AA	AA	AA	NN	AA	AA	AA	AA	AA	AA	AA	AA	AA	AA	NN	AA	AA	AA	AA	AA	AA	AA	AA	AA	AA	AA	AA
Bn-Scaffold000164-p11112	T/G	A1	20842042	0.08987	NN	TT	TT	GG	TT	GG	TT	GG	GG	TG	GG	GG	GG	GG	GG	GG	GG	GG	GG	GG	GG	GG	GG	GG	TT	TT	GG	GG	GG	GG	GG	TT	TG	GG	GG	TT	GG	GG	GG	GG	TG	GG	TT	NN	GG
Bn-A01-p26366791	T/C	A1	20889110	0.03633	TT	TT	TT	TT	TT	TT	TT	TT	TT	TT	TT	TT	TT	TT	TT	TT	TT	TT	TT	TT	TT	TT	TT	TT	TT	TT	TT	TT	TT	TT	TT	TT	TC	TT	TT	TT	TT	TT	TT	TT	TT	TT	TT	TT	TT
Bn-A01-p26384777	T/C	A1	20910843	0.08795	TT	TT	TT	TC	TT	TT	TT	CC	TC	TC	TT	TT	CC	TT	TT	TT	TT	TT	TT	NN	CC	TT	TT	TT	CC	CC	TT	TT	TT	TT	TT	TC	TT	TT	TT	CC	CC	TT	TT	TT	TC	CC	CC	TT	TT
Bn-A01-p26423587	T/C	A1	20942321	0.06119	TT	TT	TT	CC	TT	CC	TT	CC	TC	TT	CC	CC	CC	CC	CC	CC	CC	CC	CC	CC	CC	CC	CC	CC	CC	CC	CC	CC	CC	CC	TC	TT	TT	TC	CC	CC	CC	CC	TC	TT	CC	CC	CC	TT	TC
Bn-A01-p26447438	A/C	A1	20969296	0.14532	CC	NN	NN	AC	AA	CC	AA	AA	AA	AA	CC	CC	AA	CC	CC	CC	CC	CC	CC	NN	AA	CC	CC	CC	AA	AA	CC	CC	NN	CC	AC	AA	AC	AC	CC	AA	AA	CC	CC	AA	AC	AA	AA	CC	AC
Bn-A01-p26461873	A/G	A1	20983682	0.08031	GG	GG	GG	AG	GG	GG	GG	AA	AA	AA	GG	GG	AG	GG	GG	GG	GG	GG	GG	AG	AA	GG	GG	GG	AA	AA	GG	GG	GG	GG	GG	AG	AG	GG	GG	AA	AA	GG	AA	AA	AG	AA	AA	GG	GG
Bn-A01-p26516918	A/G	A1	21041195	0.08413	GG	NN	NN	AG	AA	GG	AA	AA	AG	AA	GG	GG	AG	GG	GG	GG	GG	GG	GG	AG	AA	GG	GG	GG	AA	AA	GG	GG	GG	GG	GG	AG	AA	GG	GG	AA	AA	GG	AA	AA	AG	AA	AA	GG	GG
Bn-A01-p27079797	T/C	A1	21078294	0.05545	CC	TT	TT	CC	CC	CC	TT	CC	CC	CC	CC	CC	CC	CC	CC	CC	CC	CC	CC	CC	CC	CC	CC	CC	CC	CC	CC	CC	CC	CC	CC	CC	TT	CC	CC	CC	CC	CC	TT	CC	CC	CC	CC	CC	CC
Bn-scaff_16691_1-p1233768	T/G	A1	21089480	0.06883	TT	TT	TT	TT	TT	TT	TT	TT	TT	TT	GG	TT	TT	TT	TT	TT	TT	TT	GG	TT	TT	TT	TT	TT	TT	TT	TT	TT	NN	TT	TT	TT	TT	TT	TT	TT	TT	TT	TT	TT	TT	TT	TT	TT	TT
Bn-scaff_16691_1-p1402284	A/G	A1	21347626	0.10325	AG	AA	AA	AG	AG	AG	AA	AG	AG	NN	AG	AG	AG	AG	AG	GG	AG	AG	AG	AG	AG	AG	AG	AG	AG	AG	AG	AG	AG	AG	AG	AG	AA	AG	AG	AG	AG	AG	AA	AG	AG	AG	AG	AG	AG
Bn-scaff_16691_1-p1409735	T/C	A1	21356801	0.12046	CC	CC	CC	CC	TC	TT	CC	CC	CC	CC	CC	CC	CC	CC	CC	NN	CC	CC	CC	CC	NN	CC	CC	CC	CC	CC	CC	CC	CC	CC	NN	NN	NN	CC	CC	CC	CC	CC	CC	CC	CC	CC	CC	CC	NN
Bn-A01-p27202461	T/C	A1	21360697	0.12428	TC	CC	CC	TC	CC	TC	CC	TC	TC	CC	TC	TC	TC	NN	TC	TC	TC	TC	TC	TC	TC	TC	TC	TC	TC	TC	TC	TC	NN	TC	TT	TT	TC	NN	NN	TC	TC	TC	CC	TC	TC	TC	TC	TC	TT
Bn-A01-p27220075	T/C	A1	21365243	0.0631	TT	TT	TT	TT	TT	TT	CC	TT	TT	TC	TT	TT	TT	TT	TT	TT	TT	TT	TT	TT	TT	TT	TT	TT	TT	TT	TT	TT	TT	TT	TT	TT	NN	TT	TT	TT	TT	TT	TT	TT	TT	TT	TT	TT	TT
Bn-A01-p27225628	A/G	A1	21367377	0.08222	AG	AG	AG	AG	AG	GG	AG	AG	AG	AG	AG	AG	AG	AG	AG	GG	AG	AG	AG	AG	NN	AG	AG	AG	AG	AG	AG	AG	AG	AG	GG	GG	GG	NN	AG	AG	AG	AG	AG	AG	AG	AG	AG	AG	GG
Bn-A01-p27263558	T/C	A1	21414666	0.05354	TT	TT	TT	TC	TT	TT	CC	CC	CC	CC	TT	TT	TC	TT	CC	TT	TT	TT	TT	TC	CC	TT	TT	TT	CC	CC	TT	TT	TT	TT	TC	CC	NN	TC	TT	CC	CC	TT	TT	CC	TC	CC	CC	TT	TC
Bn-scaff_15712_3-p804205	T/C	A1	21417099	0.12428	TT	TT	TT	TT	TC	CC	TT	TT	TT	TT	TT	TT	TT	TT	TT	NN	TT	TT	CC	TT	NN	TT	TT	TT	TT	TT	TT	TT	TT	TT	NN	NN	NN	TT	TT	TT	TT	TT	TT	TT	TT	TT	TT	TT	NN
Bn-A01-p27336799	A/G	A1	21466070	0.05163	AG	AG	AG	AG	AA	AA	AG	AA	AG	AG	AA	AA	AA	AA	AA	AA	AA	AA	AA	AA	AG	AA	AA	AA	AA	AA	AA	AA	AA	AA	AG	AG	AG	AG	AA	AA	AA	AA	AG	AA	AG	AA	AA	AG	AG
Bn-A01-p27360503	A/G	A1	21484217	0.01912	GG	GG	GG	GG	GG	GG	AG	GG	GG	AG	GG	GG	GG	GG	GG	GG	GG	GG	GG	GG	GG	GG	GG	GG	GG	GG	GG	GG	GG	GG	GG	GG	AG	GG	GG	GG	GG	GG	GG	GG	GG	GG	GG	GG	GG
Bn-A01-p27381111	T/G	A1	21505411	0.0325	TG	TG	TG	TG	TG	GG	GG	GG	GG	GG	GG	GG	GG	GG	GG	TG	GG	GG	GG	GG	GG	GG	GG	GG	GG	GG	GG	GG	GG	GG	TG	TG	TG	TG	GG	GG	GG	GG	TG	GG	TG	GG	GG	TG	TG
Bn-A01-p27392534	T/C	A1	21524864	0.05545	TT	TT	TT	NN	TC	TC	TT	TT	TT	TT	TC	TT	TT	TT	TT	CC	TT	TT	TT	TT	NN	TT	TT	TT	TT	TT	TT	TT	TC	TT	NN	TT	TC	TC	TT	TT	TT	TT	TC	TT	TT	TT	TT	TT	CC
Bn-A01-p27573404	T/C	A1	21708846	0.05927	CC	TT	TT	CC	CC	TT	CC	CC	CC	CC	TC	CC	CC	CC	CC	CC	CC	CC	CC	CC	CC	CC	CC	CC	CC	CC	CC	CC	TC	CC	CC	CC	TC	TC	CC	CC	CC	CC	TC	CC	CC	CC	CC	CC	TC
Bn-A01-p27722989	T/C	A1	21730642	0.08031	TC	CC	CC	TC	CC	CC	TT	TT	TC	TT	CC	TC	TC	CC	TT	CC	CC	CC	CC	TC	TT	CC	TC	CC	TT	TT	CC	CC	TC	TC	CC	TT	TT	TT	TC	NN	TT	TC	TT	TT	TC	TT	TT	CC	TT
Bn-A01-p27965742	T/C	A1	21812426	0.13193	TT	TC	TC	TC	CC	TC	TT	TC	TC	TC	CC	TT	CC	NN	TC	NN	NN	CC	CC	CC	TT	NN	TT	NN	CC	CC	CC	NN	TT	TT	TT	CC	TT	TT	TC	NN	CC	TT	NN	TT	TT	CC	TT	CC	TT
Bn-A01-p27968584	T/G	A1	21815237	0.18929	TG	TT	TT	TG	GG	TT	TT	TG	NN	TG	GG	TG	GG	GG	TT	GG	GG	GG	NN	NN	GG	GG	TG	GG	TT	TT	GG	GG	NN	TG	GG	GG	NN	TG	TT	NN	NN	TG	TT	TT	NN	GG	NN	NN	TG
Bn-A01-p27988223	A/G	A1	21842199	0.06692	AA	AG	AG	NN	AA	AA	AA	AA	AA	AA	AA	AA	AA	AA	AA	AA	AA	AA	AG	AG	AA	AA	AA	AA	AG	AG	AA	AA	AA	AA	AA	AA	AA	AA	AG	AA	AA	AA	AA	AA	AA	AA	AA	AG	AA
Bn-A01-p27989439	A/C	A1	21843365	0.0631	CC	AC	AC	AC	AC	AC	CC	CC	CC	CC	AC	CC	AC	CC	AC	CC	CC	CC	AA	NN	CC	CC	CC	CC	AA	AA	CC	CC	CC	CC	CC	CC	CC	CC	AC	AC	AC	CC	CC	CC	AC	AC	CC	AA	CC
Bn-A01-p28147757	A/G	A1	22146935	0.08987	GG	AA	AA	AG	AG	AG	AG	AG	AG	AG	AG	AG	AA	AA	AG	AA	AA	AA	AA	AA	GG	AA	AG	AA	AA	AA	AA	AA	AG	AG	AG	AG	AG	GG	AG	AG	AA	AG	AG	GG	AG	AA	GG	AA	GG
Bn-A01-p28161207	T/C	A1	22162680	0.11281	TT	CC	CC	TC	TC	TC	TT	TC	TC	TC	TC	TC	CC	CC	TC	CC	CC	CC	CC	CC	TT	CC	TC	CC	CC	CC	CC	CC	TC	TC	TC	TC	NN	TT	TC	TC	CC	TC	TT	TT	TC	CC	TT	CC	TT
Bn-scaff_17972_1-p113066	T/C	A1	22169824	0.05545	TT	TT	TT	TT	TT	TT	TT	TC	TC	TC	TC	TT	TC	TT	TT	TT	TT	TT	TT	TC	TT	TT	TT	TT	TC	TC	TT	TT	TT	TT	TT	TT	TT	TT	TC	TT	TC	TT	TT	TT	TT	TC	TT	TT	TT
Bn-A01-p25255567	T/G	A1	22188135	0.1587	TT	TG	TG	TG	GG	TG	TT	TT	NN	TT	GG	GG	TG	TG	TG	TG	TG	TG	NN	GG	TG	TG	TG	TG	GG	GG	TG	TG	TT	TG	TG	TG	TG	TG	TG	GG	TG	TG	TT	TT	TG	NN	TG	NN	TG
Bn-A01-p25235998	A/G	A1	22206102	0.06692	AG	AA	AA	AA	AA	AA	AA	AA	AA	AA	AG	AG	AA	AA	AA	AA	AA	AA	AA	AA	AA	AA	AA	AA	AG	AG	AA	AA	AA	AA	AA	AA	AA	AA	AG	AG	AA	AA	AA	AA	AG	AA	AG	AA	AA
Bn-scaff_15856_1-p50968	A/G	A1	22354419	0.16444	GG	GG	GG	GG	NN	GG	GG	GG	AG	GG	AA	NN	AA	AA	GG	AA	GG	AA	NN	NN	GG	NN	GG	AA	AA	AA	AA	AA	AG	GG	GG	GG	NN	GG	AG	AA	AA	GG	AG	GG	AG	NN	AG	NN	GG
Bn-A01-p25117730	T/C	A1	22357235	0.07075	CC	CC	CC	TC	TT	TC	CC	TC	TC	TC	TC	TC	TC	TC	TC	TC	TC	TC	TC	TT	TC	TC	TC	TC	TC	TC	TC	TC	CC	TC	TC	TC	TT	TC	TC	TT	TC	TC	CC	CC	TC	TT	TC	TT	TC
Bn-A01-p25100490	T/C	A1	22380455	0.174	CC	TC	TC	CC	NN	CC	TC	CC	CC	CC	CC	CC	TT	TT	CC	TT	CC	TT	TC	NN	CC	TT	CC	TT	TT	TT	TT	TT	TT	CC	CC	CC	NN	TC	CC	CC	CC	CC	CC	CC	TC	NN	CC	NN	TT
Bn-A01-p25079505	T/C	A1	22530138	0.10516	TT	TT	TT	TC	CC	TC	TT	TC	TC	TC	TC	TC	NN	TC	TC	TC	TC	TC	TC	CC	TC	TC	TC	TC	TC	TC	TC	TC	TT	TC	TC	TC	CC	TC	TC	CC	TC	TC	TT	TC	TC	CC	TC	CC	TC
Bn-A01-p25079412	A/G	A1	22530180	0.08222	GG	AG	AG	AG	AA	AG	GG	AG	AG	AG	AG	AG	AG	AG	AG	AG	AG	AG	AG	AA	AG	AG	AG	AG	AG	AG	AG	AG	GG	AG	AG	AG	AA	AG	AG	AA	AA	AG	AG	AG	AG	AA	AG	AA	AG
Bn-A01-p25072800	T/C	A1	22535767	0.10134	TT	TT	TT	TT	NN	TT	TT	TT	TT	TT	TC	TT	TT	TT	TT	TT	TT	TT	TT	NN	TT	TT	TT	TT	TT	TT	TT	TT	TT	TT	TT	TT	NN	TT	TC	CC	TT	TT	TT	TT	TC	NN	TC	NN	TT
Bn-A01-p28360889	A/C	A1	22615239	0.09751	CC	AC	AC	NN	NN	CC	CC	AC	AC	AC	AA	CC	AC	CC	CC	CC	CC	CC	AA	AA	CC	CC	CC	CC	AA	AA	CC	CC	CC	CC	CC	CC	CC	CC	AC	CC	AA	CC	AC	CC	CC	AA	CC	AA	CC
Bn-A01-p28380414	T/C	A1	22637861	0.10899	CC	CC	CC	TC	NN	CC	CC	TC	TC	TC	CC	CC	TC	CC	CC	CC	CC	CC	TT	CC	CC	CC	CC	CC	TT	TT	CC	CC	TC	CC	NN	CC	CC	TC	CC	TT	TT	CC	CC	TC	TC	TT	TC	CC	TT
Bn-A01-p28497362	A/G	A1	22790462	0.11472	AA	AG	AG	AA	NN	AA	AA	AG	AG	AG	GG	GG	NN	AA	AA	AA	AA	AA	AA	GG	AA	AA	AA	AA	AA	AA	AA	AA	AA	AA	AA	AA	AA	AA	AG	AA	AA	AA	AA	AA	AA	GG	AA	NN	AA
Bn-A01-p28497900	T/C	A1	22791047	0.06692	CC	TC	TC	CC	CC	CC	CC	TC	NN	TC	TC	TC	TC	CC	CC	CC	CC	CC	CC	TC	CC	CC	CC	CC	CC	CC	CC	CC	CC	CC	CC	CC	CC	CC	TC	CC	CC	CC	CC	CC	CC	TC	CC	TC	CC
Bn-A07-p483541	T/C	A1	22993970	0.15488	CC	TC	TC	CC	CC	CC	CC	CC	CC	CC	CC	CC	TC	TT	CC	TT	TT	TT	CC	CC	TC	TT	CC	TT	CC	CC	TT	TT	TT	CC	CC	CC	CC	CC	CC	TT	CC	CC	CC	CC	TC	CC	TC	TT	CC
Bn-A07-p483535	T/G	A1	22994027	0.17591	GG	TG	TG	GG	NN	GG	GG	GG	GG	GG	GG	GG	TG	TT	GG	TT	TT	TT	GG	GG	TG	TT	GG	TT	GG	GG	TT	TT	TT	GG	GG	GG	GG	GG	GG	TT	GG	GG	GG	GG	TG	GG	TG	TT	GG
Bn-A07-p475640	A/G	A1	23001201	0.174	GG	AG	AG	GG	AG	GG	GG	GG	AG	GG	AA	AA	NN	AA	GG	AA	AA	AA	GG	GG	AG	AA	GG	AA	GG	GG	AA	AA	AA	GG	GG	GG	GG	GG	GG	GG	GG	GG	GG	GG	GG	GG	GG	AA	GG
Bn-A01-p25572254	A/G	A1	23227942	0.08987	AA	AG	AG	AA	NN	AA	AA	AG	GG	AG	AG	GG	AG	AA	AA	AA	AA	AA	AA	AA	AG	AA	AA	AA	GG	GG	AA	AA	AG	AA	AA	AA	AA	AG	AG	GG	AA	AA	AA	AG	AG	GG	AG	GG	AG
Bn-A01-p25570701	A/G	A1	23229493	0.10516	AA	AG	AG	AA	NN	AA	AA	AG	GG	AG	AG	GG	NN	AA	AA	AA	AA	AA	AA	AA	AG	AA	AA	AA	GG	GG	AA	AA	AG	AA	AA	AA	AA	AG	AG	GG	AA	AA	AA	AG	AG	GG	AG	GG	AG
Bn-A01-p25561204	T/C	A1	23243007	0.10899	CC	TC	TC	CC	NN	CC	CC	TC	TT	TC	TC	TT	TT	TT	CC	TT	TT	TT	CC	CC	TC	TT	CC	TT	TT	TT	TT	TT	TT	CC	CC	CC	CC	TC	TC	TT	CC	CC	CC	TC	TC	TT	TC	TT	TC
Bn-A02-p1337706	T/C	A2	40354	0.03633	CC	CC	CC	CC	CC	CC	CC	CC	CC	CC	CC	CC	CC	CC	CC	CC	CC	CC	CC	TC	CC	CC	CC	CC	CC	CC	CC	CC	CC	CC	CC	CC	CC	CC	CC	CC	CC	CC	CC	TT	CC	CC	CC	CC	CC
Bn-A02-p1327787	T/C	A2	56669	0.05736	TT	TT	TT	TT	TT	TT	NN	TT	TT	CC	TT	TT	TT	TT	TT	TC	TT	TT	TT	TT	TT	TC	TT	TT	TT	TT	TT	TT	TT	TC	TT	TT	TT	TT	TT	TT	TT	TT	TT	TT	TT	TT	TT	TT	TT
Bn-A02-p1326013	A/C	A2	58389	0.04015	AA	AA	AA	AA	AA	AA	AA	AA	AA	NN	AA	AA	AA	AA	AA	AA	AA	AA	AA	AA	AA	AA	AA	AA	AA	AA	AA	AA	AA	AA	AA	AA	AA	AA	AA	AA	AA	AA	AA	AA	AA	AA	AA	AA	AA
Bn-A02-p1325213	T/G	A2	59240	0.05163	GG	GG	GG	GG	TG	TG	GG	GG	GG	TG	GG	GG	GG	GG	GG	GG	GG	GG	GG	GG	GG	GG	TG	GG	GG	GG	GG	GG	GG	GG	GG	GG	GG	GG	GG	GG	GG	GG	GG	GG	GG	GG	GG	GG	GG
Bn-A02-p1319039	A/G	A2	65580	0.05354	GG	GG	GG	GG	GG	GG	NN	AG	GG	AA	GG	GG	GG	GG	GG	AG	GG	GG	GG	GG	GG	AG	GG	GG	GG	GG	GG	GG	GG	AG	GG	GG	GG	GG	GG	GG	GG	GG	GG	GG	AG	GG	GG	GG	GG
Bn-A02-p1265949	T/C	A2	113838	0.07457	CC	CC	CC	CC	CC	CC	CC	CC	CC	CC	CC	CC	CC	TC	CC	CC	CC	CC	TC	CC	CC	CC	CC	NN	CC	CC	TC	CC	CC	CC	TC	TC	CC	CC	CC	CC	CC	CC	CC	TT	CC	CC	CC	CC	CC
Bn-A02-p1235480	A/G	A2	145373	0.08987	AA	GG	AG	AG	AA	AA	NN	AA	AA	GG	AG	AG	NN	AG	AA	AG	AG	AA	GG	AG	AA	AG	GG	AG	AA	AA	AG	AA	NN	AG	AG	AG	AA	AA	AA	AA	GG	AA	AA	GG	AA	GG	AA	AA	AA
Bn-A02-p1232964	T/C	A2	147889	0.05927	TT	TT	TT	TT	TT	TT	TT	TC	TT	TT	TT	TT	TT	TT	TT	TT	TT	TT	TT	TC	TT	TT	TT	TT	TT	TT	TT	TT	TT	TT	TT	TT	TT	TT	TT	TT	TT	TT	TT	CC	TT	TT	TT	TT	TT
Bn-A02-p1135078	T/C	A2	234767	0.05163	TT	TT	TT	TT	TT	TT	NN	NN	TT	CC	TT	TT	TC	TC	TT	TC	TT	TT	TC	TC	TT	TC	TT	TC	TT	TT	TC	TT	TT	TC	TC	TC	TT	TT	TT	TT	CC	TT	TT	CC	TT	CC	TT	TT	TT
Bn-A02-p1092146	T/C	A2	262773	0.03442	TT	CC	TC	TT	TT	TT	NN	TT	TT	CC	TT	TT	TT	TT	TT	TC	TT	TT	TC	TC	TT	TC	TT	TT	CC	TC	TC	TC	TT	TC	TT	TT	TT	TT	TT	TT	CC	TT	TT	CC	TT	CC	TT	TT	TT
Bn-A10-p16198852	A/C	A2	285828	0.17782	CC	NN	CC	CC	CC	CC	CC	CC	CC	NN	CC	CC	CC	CC	CC	CC	CC	CC	NN	AC	CC	CC	CC	CC	CC	CC	CC	CC	CC	CC	CC	CC	CC	CC	CC	CC	NN	CC	CC	AA	CC	NN	CC	CC	CC
Bn-A02-p1068542	T/C	A2	292648	0.0631	TT	TT	TT	TT	TT	TT	TT	TT	TT	TT	TT	TT	TT	TT	TT	TT	TT	TT	TT	TC	TT	TT	TT	TT	TT	TT	TT	TT	TT	TT	TT	TT	TT	TT	TT	TT	TT	TT	TT	CC	TT	TT	TT	TT	TT
Bn-A02-p2784335	A/C	A2	336240	0.11472	AC	AA	NN	AC	CC	CC	CC	CC	CC	CC	CC	CC	CC	CC	CC	CC	AC	CC	AC	AC	CC	CC	CC	CC	CC	CC	CC	CC	NN	CC	CC	CC	NN	NN	CC	CC	CC	CC	CC	AA	CC	CC	CC	CC	CC
Bn-A02-p2785185	T/C	A2	337115	0.07266	CC	CC	CC	CC	CC	CC	CC	CC	CC	NN	CC	CC	NN	TC	TC	TC	CC	TT	CC	CC	CC	CC	CC	TC	CC	TC	CC	CC	CC	CC	TC	TC	CC	CC	CC	TC	NN	CC	CC	CC	CC	NN	CC	TT	CC
Bn-A02-p2799146	G/C	A2	349132	0.09751	GG	CC	GC	GC	GG	GG	GG	GG	GG	GG	GG	GG	GG	GG	GG	GG	GC	GG	GC	GC	GG	GG	GG	GG	GG	GG	GG	GG	NN	GG	GG	GG	GG	GG	GG	GG	GG	GG	GG	CC	GG	GG	GG	GG	GG
Bn-A02-p2800227	A/C	A2	350191	0.11663	CC	AA	AC	NN	AC	AC	AC	CC	CC	AA	AC	CC	NN	AC	AC	AC	AC	AA	AA	AC	CC	AC	AC	AC	AC	AC	AC	AC	NN	AC	AC	AC	AA	NN	CC	AC	AA	AC	AC	AA	AC	AA	AC	AA	CC
Bn-A02-p2817281	A/C	A2	362746	0.16252	AC	AA	NN	NN	CC	CC	CC	CC	CC	CC	NN	CC	CC	CC	CC	CC	AC	CC	AA	AC	CC	CC	CC	CC	CC	CC	AC	AC	AA	CC	CC	CC	AA	NN	CC	CC	CC	CC	CC	CC	CC	CC	AC	CC	CC
Bn-A02-p2817294	A/G	A2	362810	0.08795	AG	AA	AG	AG	GG	GG	AG	GG	GG	AA	AG	GG	GG	GG	GG	AG	AG	GG	AA	AG	GG	AG	GG	GG	GG	GG	AG	AG	NN	AG	GG	GG	AA	NN	GG	GG	AA	GG	GG	GG	GG	AA	AG	GG	GG
Bn-A02-p2818741	A/C	A2	364188	0.08222	CC	CC	CC	CC	CC	CC	AC	CC	CC	AA	CC	CC	NN	AC	AC	AC	CC	AA	CC	CC	CC	AC	CC	AC	CC	AC	CC	CC	CC	AC	AC	AC	CC	CC	CC	AC	AA	CC	CC	AA	CC	AA	CC	AA	CC
Bn-A02-p2851231	A/G	A2	393785	0.1109	AG	GG	AG	NN	AA	AA	AG	AA	AA	GG	NN	AA	NN	AG	AG	AG	AG	GG	GG	AG	AA	AA	AA	AG	AA	AG	AG	AG	AG	AA	AG	AG	GG	AA	AA	AG	GG	AA	AA	GG	AA	GG	AG	GG	AA
Bn-A02-p2867545	A/C	A2	415047	0.09943	AC	AA	AC	NN	AC	AC	CC	CC	CC	AC	AC	CC	AC	AC	AC	AC	AC	AA	AA	AC	AC	CC	AC	AC	AC	AC	AC	AC	NN	CC	AC	AC	AA	NN	CC	AC	AC	AC	AC	CC	AC	AC	CC	AA	CC
Bn-A02-p3050150	T/G	A2	529119	0.13193	GG	GG	GG	GG	GG	GG	NN	GG	GG	TT	GG	GG	NN	TG	NN	GG	TG	GG	TG	GG	GG	TG	GG	TG	GG	GG	NN	TG	GG	TG	TG	TG	TT	GG	GG	GG	TG	GG	GG	GG	GG	TT	GG	GG	GG
Bn-A02-p3074016	T/G	A2	552207	0.08031	GG	GG	GG	NN	TG	GG	GG	GG	GG	GG	GG	GG	TG	TG	TT	TG	TT	TT	TT	GG	GG	TG	GG	TG	GG	GG	NN	NN	NN	TG	TG	TG	TT	GG	GG	GG	TG	GG	GG	TT	GG	GG	GG	TT	GG
Bn-scaff_15714_1-p1934829	A/G	A2	605622	0.10134	AA	AA	AA	AG	AA	AA	AA	AA	AA	AA	AA	AA	AG	AA	GG	AG	GG	GG	NN	AG	AA	AA	AA	AG	AA	AA	AA	AA	GG	AA	AA	AA	AA	AA	AA	AA	NN	AA	AA	GG	NN	AA	AA	GG	AA
Bn-A02-p3167673	A/G	A2	651223	0.09369	AA	AA	AA	AA	AG	AG	AA	AA	AA	AG	GG	AA	AG	AG	AG	AA	AG	AG	AA	AA	AG	AG	AG	AG	AG	AA	AA	AA	AA	AG	AG	AG	AG	AA	AA	NN	AA	AG	AG	AA	AG	AG	AG	AG	AA
Bn-A02-p3175610	T/G	A2	658729	0.09751	TG	TT	TT	NN	TT	TT	TG	TT	TT	GG	TT	TT	TG	TT	GG	TG	GG	GG	GG	TG	TT	TT	TT	TG	TT	TT	TG	TG	NN	TT	TT	TT	GG	TT	TT	TG	GG	TT	TT	GG	TT	GG	TG	GG	TT
Bn-A02-p3180162	T/C	A2	660488	0.06883	TC	CC	CC	NN	CC	CC	NN	CC	CC	TT	CC	CC	TC	CC	TT	TC	TT	TT	TT	TC	CC	CC	CC	TC	CC	CC	TC	TC	TC	CC	CC	CC	TT	CC	CC	TC	TT	CC	CC	TT	CC	TT	TC	TT	CC
Bn-A02-p3181443	T/C	A2	667778	0.0956	TC	CC	CC	NN	CC	CC	NN	CC	CC	TT	CC	CC	TC	CC	TT	TC	TT	TT	TT	TC	CC	CC	CC	NN	CC	CC	TC	TC	TC	CC	CC	CC	TT	CC	CC	TC	TT	CC	CC	TT	CC	TT	TC	TT	CC
Bn-A02-p3207085	T/C	A2	695207	0.07266	TT	TT	TT	TC	TT	TT	TC	TT	TT	CC	TT	TT	TC	TT	CC	TC	CC	CC	CC	TC	TT	TT	TT	TC	TT	TT	TC	TC	NN	TT	TT	TT	TT	TT	TT	TT	CC	TT	TT	CC	TT	CC	TT	CC	TT
Bn-A02-p3208275	A/G	A2	700289	0.05354	AA	AA	AA	AG	AA	AA	AG	AA	AA	GG	AA	AA	AG	AA	GG	AG	GG	GG	GG	AG	AA	AA	AA	AG	AA	AA	AG	AG	NN	AA	AA	AA	AA	AA	AA	AA	GG	AA	AA	GG	AA	GG	AA	GG	AA
Bn-A02-p3214095	A/G	A2	708773	0.04015	GG	GG	GG	GG	GG	GG	GG	GG	GG	GG	GG	GG	GG	GG	GG	GG	GG	GG	GG	GG	GG	GG	GG	GG	GG	GG	GG	GG	GG	GG	GG	GG	GG	GG	GG	GG	GG	GG	GG	GG	GG	GG	GG	GG	GG
Bn-A02-p3221060	A/C	A2	715791	0.08795	AA	AA	AA	AA	AC	AC	AA	AA	AA	AC	AC	AA	NN	AC	AC	AA	AC	AC	AA	AA	AC	AC	AC	AC	AC	AA	AA	AA	AA	AC	AC	AC	AC	AA	AA	AA	AA	AC	AC	AA	AC	AC	AA	AC	AA
Bn-A02-p3221634	A/G	A2	716310	0.03633	GG	GG	GG	GG	GG	GG	GG	GG	GG	GG	GG	GG	GG	GG	GG	GG	GG	GG	GG	GG	GG	GG	GG	GG	GG	GG	GG	GG	GG	GG	GG	GG	GG	GG	GG	GG	GG	GG	GG	GG	GG	GG	GG	GG	GG
Bn-A02-p3260536	T/A	A2	743862	0.16826	TT	TT	TT	TT	TT	TT	TT	TT	TT	TT	TT	TT	TA	TT	AA	TA	AA	AA	AA	TA	TT	TT	TT	NN	TT	TT	TA	TA	NN	TT	TT	TT	AA	TT	TT	NN	TA	TT	TT	AA	TT	TT	TA	AA	TT
Bn-A02-p3281338	T/G	A2	764004	0.06692	GG	GG	GG	NN	GG	GG	GG	GG	GG	GG	GG	GG	TG	GG	TT	TG	TT	TT	TT	TG	GG	GG	GG	TG	GG	GG	TG	TG	TG	GG	GG	GG	NN	GG	GG	TT	TG	GG	GG	TT	GG	GG	GG	TT	GG
Bn-A02-p3281452	G/C	A2	764132	0.08987	GG	GG	GG	GC	GG	GG	CC	GG	GG	CC	GG	GG	GC	GG	CC	GC	CC	CC	CC	GC	NN	GG	GG	GC	GG	GG	GC	GC	NN	GG	GG	GG	NN	GG	GG	CC	CC	GG	GG	CC	GG	CC	GG	CC	GG
Bn-A02-p3295898	T/G	A2	786092	0.08795	TT	TT	TT	NN	TT	TT	TT	TT	TT	TT	TT	TT	TG	TT	GG	TG	GG	GG	GG	TG	TT	TT	TT	TG	TT	TT	TG	TG	NN	TT	TT	TT	TT	TT	TT	GG	TG	TT	TT	GG	TT	TT	TT	GG	TT
Bn-A02-p3297592	T/C	A2	787526	0.13958	CC	CC	CC	NN	CC	CC	CC	CC	CC	CC	NN	CC	TC	CC	TT	TC	TT	TT	TT	NN	NN	CC	CC	TC	CC	CC	TC	TC	NN	CC	CC	CC	CC	CC	CC	TT	TC	CC	CC	TT	CC	CC	CC	TT	CC
Bn-A02-p3299206	T/C	A2	789196	0.0956	TT	TT	TT	TC	TT	TT	TT	TT	TT	TT	NN	TT	TC	TT	CC	TC	CC	CC	CC	NN	NN	TT	TT	TC	TT	TT	TC	TC	CC	TT	TT	TT	TT	TT	TT	CC	TC	TT	TT	CC	TT	TT	TT	CC	TT
Bn-A02-p3302725	T/G	A2	792652	0.08413	GG	GG	GG	NN	GG	GG	GG	GG	GG	GG	GG	GG	TG	GG	TT	TG	TT	TT	TT	GG	GG	GG	GG	TG	GG	GG	TG	TG	TG	GG	GG	GG	GG	GG	GG	TT	TG	GG	GG	TT	GG	GG	GG	TT	GG
Bn-A02-p3306076	G/C	A2	796028	0.01147	CC	CC	CC	CC	CC	CC	CC	CC	CC	CC	CC	CC	CC	CC	CC	CC	CC	CC	CC	CC	CC	CC	CC	CC	CC	CC	CC	CC	CC	CC	CC	CC	CC	CC	CC	CC	CC	CC	CC	GG	CC	CC	CC	CC	CC
Bn-A02-p3344176	A/G	A2	834049	0.0478	AA	AA	AA	AG	AA	AA	GG	AA	AA	GG	GG	AG	AA	AA	AA	AA	AA	AA	AA	AA	AA	AA	AA	AA	AA	AA	AA	AA	AA	AA	AA	AA	AA	NN	AA	AA	AG	AA	AA	AA	AA	GG	AG	AA	AA
Bn-A02-p3352863	A/C	A2	843096	0.05354	CC	CC	CC	NN	CC	CC	CC	CC	CC	CC	AA	AC	CC	NN	NN	CC	CC	CC	CC	CC	CC	CC	CC	CC	CC	CC	CC	CC	CC	CC	CC	CC	CC	CC	CC	CC	CC	CC	CC	CC	CC	CC	AC	CC	CC
Bn-A02-p3398506	T/C	A2	890993	0.04971	TT	TT	TT	TT	TT	TT	TT	TT	TT	TT	TT	TT	NN	TT	TT	TT	TT	TT	TC	TT	TC	TT	TT	TT	TT	TT	TC	TC	TT	TT	TT	TT	CC	TT	TT	TC	TC	TT	TT	CC	TT	TT	TT	CC	TT
Bn-A02-p3398710	A/G	A2	891248	0.0956	GG	GG	GG	GG	GG	GG	GG	GG	GG	GG	GG	GG	NN	GG	GG	GG	GG	GG	AG	GG	NN	GG	GG	GG	GG	GG	AG	AG	GG	GG	GG	GG	AA	GG	GG	AG	AG	GG	GG	AA	GG	GG	GG	AA	GG
Bn-A02-p3423823	T/C	A2	913081	0.07075	TC	TT	TT	NN	TC	TT	CC	TT	TT	CC	CC	TC	TT	TT	TT	TT	TT	TT	TT	TT	NN	TT	TT	TT	TT	TT	TT	TT	TT	TT	TT	TT	CC	TT	TT	TT	TC	TT	TT	TT	TT	CC	TC	TT	TT
Bn-A02-p3427640	A/G	A2	917016	0.05163	GG	GG	GG	AG	AG	GG	AA	GG	GG	AA	AA	AG	GG	GG	GG	GG	GG	GG	GG	GG	NN	GG	GG	GG	GG	GG	GG	GG	GG	GG	GG	GG	GG	GG	GG	GG	AG	GG	GG	GG	GG	AA	AG	GG	GG
Bn-A02-p3430069	T/G	A2	919446	0.06692	TG	TT	TT	TG	TG	TT	GG	TT	TT	GG	GG	TG	TT	TT	TT	TT	TT	TT	TT	TT	NN	TT	TT	TT	TT	TT	TT	TT	TT	TT	TT	TT	GG	NN	TT	TT	TG	TT	TT	TT	TT	GG	TG	TT	TT
Bn-A02-p3446017	A/G	A2	931340	0.07457	NN	GG	GG	NN	AG	GG	GG	GG	GG	GG	AA	AG	GG	GG	GG	GG	GG	GG	GG	GG	NN	GG	GG	GG	AA	AA	GG	GG	GG	GG	GG	GG	AA	GG	GG	GG	GG	GG	GG	GG	GG	GG	AG	GG	GG
Bn-A02-p3534963	A/G	A2	970014	0.05927	AA	AA	AA	AG	AA	AA	AG	AA	AA	NN	AA	AG	AA	AA	AA	AA	AA	AA	AA	AA	AA	AA	AA	AA	NN	NN	AA	AA	AA	AA	AA	AA	AA	NN	AA	AA	AG	AA	AA	AA	AA	NN	AA	AA	AA
Bn-A02-p3539297	A/G	A2	974215	0.05163	AG	AA	AA	AG	AG	GG	AA	AA	AA	AA	AA	AG	AA	AA	AA	AA	AA	AA	AA	AA	AA	AA	AA	AA	GG	GG	AA	AA	AA	AA	AA	AA	GG	NN	AA	AA	AA	AA	AA	AA	AA	AA	AA	AA	AA
Bn-A02-p3542024	T/C	A2	976931	0.03633	TC	CC	CC	TC	TC	TT	CC	CC	CC	CC	CC	TC	CC	CC	CC	CC	CC	CC	CC	CC	CC	CC	CC	CC	TT	TT	CC	CC	CC	CC	CC	CC	CC	NN	CC	CC	CC	CC	CC	CC	CC	CC	CC	CC	CC
Bn-A02-p3543810	A/G	A2	978768	0.06692	AG	GG	GG	AG	AA	AA	AG	GG	GG	AA	AA	AA	GG	GG	GG	GG	GG	GG	GG	GG	AG	AG	AA	GG	AA	AA	GG	GG	AG	GG	GG	GG	AA	NN	GG	GG	AG	GG	GG	GG	AG	AA	GG	GG	GG
Bn-A02-p3597721	A/C	A2	1032604	0.12046	AC	CC	CC	CC	AC	AA	AC	CC	CC	AA	CC	NN	CC	CC	CC	CC	CC	CC	CC	CC	CC	CC	NN	CC	NN	NN	CC	CC	CC	CC	CC	CC	AA	CC	CC	CC	AC	CC	CC	CC	CC	AA	CC	CC	CC
Bn-A02-p3614673	T/C	A2	1048257	0.07648	TT	TT	TT	TC	TT	TT	TT	TT	TT	NN	TT	CC	TT	TT	TT	TT	TT	TT	TT	TT	TT	TC	CC	TT	CC	CC	TT	TT	TC	TT	TT	TT	CC	NN	TT	TT	TT	TT	TT	TT	TC	NN	TT	TT	TT
Bn-A02-p3633790	A/G	A2	1069045	0.05545	AG	AA	AA	NN	AG	GG	AG	AA	AA	GG	AA	AG	AA	AA	AA	AA	AA	AA	AA	AA	AA	AA	AA	AA	GG	GG	AA	AA	AA	AA	AA	AA	AA	AA	AA	AA	AG	AA	AA	AA	AA	GG	AA	AA	AA
Bn-A02-p3679028	T/C	A2	1118179	0.13193	NN	CC	CC	TC	NN	TT	NN	CC	CC	NN	TC	NN	CC	TC	TC	CC	TC	TC	CC	CC	TC	TC	TC	TC	TT	TT	CC	CC	CC	TC	TC	TC	TT	CC	TC	CC	NN	TC	TC	CC	TC	TT	CC	TC	CC
Bn-A02-p3708263	A/C	A2	1134626	0.06119	AC	AA	AA	AC	AC	CC	AC	AA	AA	NN	AA	AC	AA	AA	AA	AA	AA	AA	AA	AA	AA	AA	AA	AA	CC	CC	AA	AA	AA	AA	AA	AA	CC	AA	AA	AA	AC	AA	AA	AA	AA	CC	AA	AA	AA
Bn-A02-p3711684	T/C	A2	1136646	0.03824	TC	TT	TT	TC	TC	CC	TT	TT	TT	TT	TT	TC	TT	TT	TT	TT	TT	TT	TT	TT	TT	TT	TT	TT	CC	CC	TT	TT	TT	TT	TT	TT	TT	NN	TT	TT	TT	TT	TT	TT	TT	TT	TT	TT	TT
Bn-A02-p3717426	T/C	A2	1142425	0.07839	TC	TT	TT	NN	TC	CC	TC	TT	TT	NN	TT	TC	TT	TT	TT	TT	TT	TT	TT	TT	TT	TT	TT	TT	CC	CC	TT	TT	TT	TT	TT	TT	TC	TT	TT	TT	TC	TT	TT	TT	TT	CC	TT	TT	TT
Bn-A02-p3718340	A/C	A2	1143454	0.05354	CC	CC	CC	AC	CC	CC	CC	CC	CC	CC	CC	AC	CC	CC	CC	CC	CC	CC	CC	CC	CC	CC	CC	CC	AA	AA	CC	CC	CC	CC	CC	CC	CC	CC	CC	CC	CC	CC	CC	CC	CC	CC	CC	CC	CC
Bn-A02-p3728882	A/C	A2	1153983	0.03059	AC	AA	AC	AC	AC	CC	AC	AA	AA	NN	AA	AC	AA	AA	AA	AA	AA	AA	AA	AA	AA	AA	AA	AA	CC	CC	AA	AA	AA	AA	AA	AA	CC	NN	AA	AA	AC	AA	AA	AA	AA	CC	AA	AA	AA
Bn-A02-p3735101	A/G	A2	1160393	0.02677	AG	AA	AG	AG	AG	GG	AG	AA	AA	AG	AA	AG	AA	AA	AA	AA	AA	AA	AA	AA	AA	AA	AA	AA	GG	GG	AA	AA	AA	AA	AA	AA	GG	NN	AA	AA	AG	AA	AA	AA	AA	GG	AA	AA	AA
Bn-A02-p3742509	A/G	A2	1167110	0.03824	AG	AA	AG	AG	AG	GG	AG	AA	AA	AG	AA	AG	AA	AA	AA	AA	AA	AA	AA	AA	AA	AA	AA	AA	GG	GG	AA	AA	AA	AA	AA	AA	GG	NN	AA	AA	AG	AA	AA	AA	AA	GG	AA	AA	AA
Bn-A02-p3759462	A/G	A2	1181963	0.05163	AG	GG	GG	NN	AG	AA	AG	GG	GG	AG	GG	AG	GG	GG	GG	GG	GG	GG	GG	GG	GG	GG	GG	GG	AA	AA	GG	GG	GG	GG	GG	GG	AA	GG	GG	GG	AG	GG	GG	GG	GG	AA	GG	GG	GG
Bn-A02-p3760177	T/C	A2	1182749	0.05354	TC	CC	CC	NN	TC	TT	TC	CC	CC	NN	CC	TC	CC	CC	CC	CC	CC	CC	CC	CC	CC	CC	CC	CC	TT	TT	CC	CC	CC	CC	CC	CC	TT	CC	CC	CC	TC	CC	CC	CC	CC	TT	CC	CC	CC
Bn-A02-p3792136	A/G	A2	1215412	0.09178	NN	AA	AA	AA	NN	GG	NN	AA	AA	NN	AG	AA	AA	AG	AG	AA	AG	AG	AA	AA	AG	AG	AG	AG	AG	AG	AA	AA	AA	AG	AG	AG	AG	AA	AG	AA	NN	AG	AG	AA	NN	GG	AA	AG	AA
Bn-A02-p3796695	T/C	A2	1219950	0.11281	TC	CC	CC	CC	TC	TT	NN	CC	CC	TC	CC	CC	CC	CC	CC	CC	CC	CC	CC	CC	CC	CC	CC	CC	TT	TT	CC	CC	CC	CC	CC	CC	TT	CC	CC	CC	TC	CC	CC	CC	CC	NN	CC	CC	CC
Bn-A02-p3803198	A/G	A2	1223491	0.04971	AG	GG	GG	GG	AG	AA	AG	GG	GG	NN	GG	GG	GG	GG	GG	GG	GG	GG	GG	GG	GG	GG	GG	GG	AA	AA	GG	GG	GG	GG	GG	GG	NN	GG	GG	GG	AG	GG	GG	GG	GG	AA	GG	GG	GG
Bn-A02-p3803477	T/C	A2	1223820	0.07075	TC	TT	TT	TT	TC	CC	TC	TT	TT	NN	TT	TT	TT	TT	TT	TT	TT	TT	TT	TT	TT	TT	TT	TT	CC	CC	TT	TT	TT	TT	TT	TT	NN	TT	TT	TT	TC	TT	TT	TT	TT	CC	TT	TT	TT
Bn-A02-p3860483	A/C	A2	1279975	0.08795	CC	CC	CC	CC	CC	CC	CC	CC	CC	CC	CC	CC	NN	CC	CC	CC	CC	CC	AC	CC	NN	CC	CC	CC	CC	CC	AC	AC	CC	CC	CC	CC	CC	CC	CC	AC	CC	CC	CC	CC	CC	CC	CC	NN	CC
Bn-A02-p3897213	A/G	A2	1313806	0.01721	AG	AA	AA	AA	AG	GG	AA	AA	AA	AA	AA	AA	AA	AA	AA	AA	AA	AA	AA	AA	AA	AA	AA	AA	AA	AA	AA	AA	AA	AA	AA	AA	AA	AA	AA	AA	AA	AA	AA	AA	AA	AA	AA	AA	AA
Bn-A02-p3934729	T/C	A2	1340291	0.05927	TC	CC	TC	CC	TC	TT	TC	CC	CC	NN	CC	CC	CC	CC	CC	CC	CC	CC	CC	CC	CC	CC	CC	CC	CC	CC	CC	CC	CC	CC	CC	CC	TT	CC	CC	CC	TC	CC	CC	CC	CC	TT	CC	CC	CC
Bn-A02-p4038224	T/C	A2	1430099	0.02677	CC	CC	CC	CC	CC	CC	TC	CC	CC	TC	CC	CC	CC	CC	CC	CC	CC	CC	CC	CC	CC	CC	CC	CC	CC	CC	CC	CC	CC	CC	CC	CC	CC	CC	CC	CC	TC	CC	CC	CC	CC	TC	CC	CC	CC
Bn-A02-p4110757	A/G	A2	1492095	0.11472	AA	AA	AA	AG	AA	AA	AG	AA	AA	NN	GG	GG	NN	AA	AA	AG	AA	AA	GG	NN	AA	AG	GG	AA	AA	AA	AG	AG	GG	AA	AA	AA	AA	AA	GG	AG	AG	AA	AA	GG	GG	GG	AA	GG	AA
Bn-A02-p4151292	A/G	A2	1532461	0.09369	GG	GG	AG	NN	GG	GG	GG	GG	GG	GG	AA	AA	AA	AA	GG	AG	AA	AG	AA	AG	GG	AG	AA	AG	GG	GG	AG	AG	AA	AA	AA	AA	GG	GG	AA	AG	GG	GG	GG	AA	AA	GG	GG	AA	GG
Bn-A02-p4201122	T/C	A2	1576799	0.0631	CC	CC	CC	CC	CC	CC	TC	CC	CC	NN	CC	CC	CC	CC	CC	CC	CC	CC	CC	CC	CC	CC	CC	CC	CC	CC	CC	CC	CC	CC	CC	CC	TT	NN	CC	CC	TC	CC	CC	CC	CC	TT	CC	CC	CC
Bn-A02-p4220181	A/C	A2	1597304	0.02677	AA	AA	AA	AA	AA	AA	AA	AA	AA	AA	AA	AA	AA	AA	AA	AA	AA	AA	AA	AA	AA	AA	AA	AA	AA	AA	AA	AA	AA	AA	AA	AA	AA	AA	AA	AA	AA	AA	AA	AA	AA	AA	AA	AA	AA
Bn-A02-p4241100	A/C	A2	1611785	0.07457	CC	AA	AC	AA	CC	CC	AA	CC	AC	AA	AA	AA	AA	AA	AA	AA	AA	NN	AA	AC	NN	AA	AA	AA	CC	CC	AC	AC	AA	AA	AA	AA	CC	AA	AA	AA	AA	AA	CC	CC	AA	AA	AA	AA	AA
Bn-A02-p4243717	T/C	A2	1614456	0.06692	TC	CC	CC	CC	TC	TT	TC	CC	CC	NN	CC	CC	CC	CC	CC	CC	CC	TC	CC	TC	CC	CC	CC	CC	TT	TC	TC	TC	CC	CC	CC	CC	TT	CC	CC	CC	TC	CC	TT	CC	CC	TT	CC	CC	CC
Bn-A02-p4352396	T/G	A2	1729318	0.0956	TT	TT	TT	TG	TT	NN	TT	TT	TT	TT	TT	GG	TT	TT	TT	TT	TT	TT	TT	TT	TT	TG	GG	TT	NN	NN	TT	TT	TG	TT	TT	TT	TT	TT	TT	TT	TT	TT	NN	GG	TG	NN	TT	TT	TT
Bn-A02-p4761483	A/G	A2	1887895	0.01721	AA	AA	AA	AA	AA	AA	AA	AA	AA	AA	AA	AA	AA	AA	AA	AA	AA	AA	AA	AA	AA	AA	AA	AA	AA	AA	AA	AA	AA	AA	AA	AA	AA	AA	AA	AA	AA	AA	AA	AA	AA	AA	AA	AA	AA
Bn-A04-p2847914	T/C	A2	1977891	0.08031	TT	TT	TT	NN	TT	TT	TT	TT	TC	CC	TT	CC	TT	TT	TT	TT	TT	TT	TT	TT	TT	TT	TT	TT	TT	TT	CC	CC	TT	TT	TT	CC	CC	TT	TT	CC	TT	TT	CC	CC	TT	TT	CC	TT	TT
Bn-A02-p5166772	T/C	A2	2283084	0.08413	TC	TT	TC	TC	TC	TC	TC	CC	TC	TC	CC	TT	TT	TT	TC	CC	TC	CC	CC	CC	CC	TC	TT	NN	TC	CC	CC	CC	TC	TC	TC	TC	TC	CC	TC	CC	TC	TC	TC	CC	NN	TC	CC	TC	CC
Bn-A02-p5304300	A/G	A2	2424329	0.05545	AG	AA	AG	AG	GG	GG	AG	GG	AG	AG	AA	AA	AA	AA	GG	AG	GG	GG	AG	AG	GG	GG	AA	AG	GG	GG	AG	AG	AA	GG	GG	GG	GG	NN	GG	AG	AG	GG	GG	GG	AG	GG	AG	AA	GG
Bn-A02-p5308168	T/C	A2	2428196	0.12046	TC	TT	TT	TT	TC	CC	TC	TT	TT	TC	TT	TT	TT	TT	TT	TC	TT	TC	TT	TT	TC	CC	TT	TC	TT	TC	TC	TC	TT	TT	TT	TT	CC	TT	TT	TT	TC	CC	CC	TC	TT	CC	TC	TT	TT
Bn-A02-p5327209	A/G	A2	2447511	0.09751	GG	GG	AG	AG	AG	GG	GG	AA	AA	GG	GG	GG	GG	GG	AA	GG	AA	AA	AG	NN	AG	NN	GG	GG	AA	AA	AG	AG	GG	AA	AA	AA	GG	NN	AA	AG	GG	GG	AA	AG	AG	GG	GG	GG	AA
Bn-A02-p5360273	A/G	A2	2471355	0.10707	AG	AA	AA	AA	AA	AA	AG	AA	AG	NN	AA	AA	AA	AA	AA	AG	AA	AG	AA	AA	AG	GG	AA	AG	AA	AA	AA	AA	AA	AA	AA	AA	AA	AA	AA	AA	AG	GG	AA	AG	NN	GG	AA	AA	AA
Bn-A02-p5429003	A/C	A2	2541515	0.06501	AA	CC	NN	AA	AA	AA	CC	AA	AA	CC	AA	AA	AA	AA	AA	AA	AA	AA	AA	AA	AA	AA	AA	AA	AA	AA	AA	AA	AA	AA	AA	AA	AA	AA	AA	AA	CC	CC	AA	AA	AA	CC	AA	NN	AA
Bn-A02-p5501733	T/C	A2	2621398	0.05545	CC	TT	TC	CC	CC	CC	CC	CC	TC	CC	CC	CC	NN	CC	CC	CC	CC	CC	CC	CC	CC	CC	CC	CC	CC	CC	CC	CC	CC	CC	CC	CC	CC	CC	CC	CC	CC	CC	CC	CC	CC	CC	CC	CC	CC
Bn-A02-p5507193	T/C	A2	2626982	0.04398	CC	TT	TC	CC	CC	CC	CC	CC	TC	CC	CC	CC	NN	CC	CC	CC	CC	CC	CC	CC	CC	CC	CC	CC	CC	CC	CC	CC	CC	CC	CC	CC	CC	CC	CC	CC	CC	CC	CC	CC	CC	CC	CC	CC	CC
Bn-A02-p5507530	A/G	A2	2627319	0.04398	GG	AA	AG	GG	GG	GG	GG	GG	AG	GG	GG	GG	NN	GG	GG	GG	GG	GG	GG	GG	GG	GG	GG	GG	GG	GG	GG	GG	GG	GG	GG	GG	GG	GG	GG	GG	GG	GG	GG	GG	GG	GG	GG	GG	GG
Bn-A02-p5519388	A/G	A2	2645086	0.03442	GG	AA	AG	GG	GG	GG	GG	GG	AG	GG	GG	GG	NN	GG	GG	GG	GG	GG	GG	GG	GG	GG	GG	GG	GG	GG	GG	GG	GG	GG	GG	GG	GG	GG	GG	GG	GG	GG	GG	GG	GG	GG	GG	GG	GG
Bn-A02-p5519417	A/G	A2	2645166	0.04015	GG	AA	AG	GG	GG	GG	GG	GG	GG	GG	GG	GG	NN	GG	GG	GG	GG	GG	GG	GG	GG	GG	GG	GG	GG	GG	GG	GG	GG	GG	GG	GG	GG	GG	GG	GG	GG	GG	GG	GG	GG	GG	GG	GG	GG
Bn-A02-p5551332	T/C	A2	2670392	0.09369	TT	CC	TC	TT	TT	TT	CC	TT	TT	CC	TT	TT	CC	TT	TT	TT	TT	TT	TT	TT	TT	TT	TT	TT	TT	TT	TT	TT	NN	TT	TT	TT	TT	TT	TT	TT	CC	CC	TT	TT	TT	CC	TT	TT	TT
Bn-A02-p5553077	T/G	A2	2672138	0.04398	GG	TT	TG	GG	GG	GG	TT	GG	GG	TT	GG	GG	NN	GG	GG	GG	GG	GG	GG	GG	GG	GG	GG	GG	GG	GG	GG	GG	GG	GG	GG	GG	GG	GG	GG	GG	TT	TT	GG	GG	GG	TT	GG	GG	GG
Bn-A02-p5570144	A/G	A2	2688384	0.10325	AA	AA	AG	GG	GG	GG	AA	GG	GG	AA	GG	GG	AG	GG	GG	AA	GG	NN	GG	GG	NN	AA	GG	NN	GG	GG	GG	GG	GG	GG	GG	GG	GG	GG	AA	GG	AA	AA	GG	GG	GG	AA	GG	GG	GG
Bn-A02-p5574727	T/G	A2	2692964	0.04589	TT	TT	TG	TG	GG	GG	TT	GG	TG	TT	TT	TT	TT	TT	GG	TT	GG	TG	GG	GG	GG	TT	TT	TT	GG	GG	GG	GG	TT	GG	GG	GG	TT	NN	TT	TG	TT	TT	GG	GG	TG	TT	TT	TT	GG
Bn-A02-p5601991	T/C	A2	2728155	0.02868	TT	CC	TC	TT	TT	TT	TT	TT	TT	TT	TT	TT	NN	TT	TT	TT	TT	TT	TT	TT	TT	TT	TT	TT	TT	TT	TT	TT	TT	TT	TT	TT	TT	TT	TT	TT	TT	TT	TT	TT	TT	TT	TT	TT	TT
Bn-A02-p5625172	T/C	A2	2764841	0.09751	TT	TT	TT	NN	TT	TT	TT	TT	TT	TT	CC	CC	NN	CC	TT	TT	TT	TT	TT	TT	TT	TT	CC	TC	TT	TC	CC	CC	CC	TT	TT	TT	TT	TT	TT	TC	TT	TT	CC	TT	TC	TT	TC	CC	TT
Bn-A02-p5628094	A/G	A2	2767814	0.04398	GG	GG	AA	GG	GG	GG	GG	AA	AA	GG	GG	GG	AG	GG	GG	GG	GG	GG	GG	NN	NN	GG	GG	GG	GG	AA	GG	GG	GG	GG	GG	GG	GG	AA	GG	AA	GG	GG	GG	GG	GG	GG	AA	GG	AA
Bn-A02-p5628473	T/C	A2	2768193	0.0631	TC	TC	TT	TC	TC	TC	TC	TT	TT	TC	TC	TC	NN	TC	TC	TC	TC	TC	TC	TC	TT	TC	TC	TC	TC	NN	CC	CC	TC	TC	TC	TC	TC	TT	TC	TT	TC	TC	CC	TC	TC	TC	TT	TC	TT
Bn-A02-p5644858	T/C	A2	2783693	0.18738	TT	TT	TT	TC	TT	TT	TT	TT	TT	TT	NN	CC	TC	CC	TT	TT	TT	TT	TT	TT	TT	TT	CC	TC	TT	TT	NN	NN	CC	TT	TT	TT	TT	TT	TT	TC	TT	TT	NN	TT	TC	TT	TC	CC	TT
Bn-A02-p5651799	A/G	A2	2791555	0.08222	GG	GG	GG	AG	GG	GG	GG	GG	GG	GG	GG	AA	AG	AA	GG	GG	GG	GG	GG	GG	GG	GG	AA	AG	GG	AG	AA	AA	AA	GG	GG	GG	GG	GG	GG	AG	GG	GG	AA	GG	AG	GG	AG	AA	GG
Bn-A02-p5660188	A/G	A2	2800003	0.03059	GG	GG	GG	GG	GG	GG	GG	GG	GG	GG	AA	GG	GG	GG	GG	GG	GG	GG	GG	GG	GG	GG	GG	GG	GG	GG	GG	GG	GG	GG	GG	GG	GG	NN	GG	GG	GG	GG	GG	GG	GG	GG	GG	GG	GG
Bn-A02-p5661524	A/G	A2	2801290	0.09369	AA	AA	AA	AG	AA	AA	AA	AA	AA	AA	AG	GG	NN	GG	AA	AA	AA	AA	AA	AA	AA	AA	GG	NN	AA	AG	GG	GG	GG	AA	AA	AA	AA	AA	AA	AG	AA	AA	GG	AA	NN	AA	AG	GG	AA
Bn-A02-p5664842	T/C	A2	2804606	0.06883	CC	CC	CC	TC	CC	CC	CC	CC	CC	CC	CC	TT	TC	TT	CC	CC	CC	CC	CC	CC	CC	CC	TT	TC	CC	CC	CC	CC	TT	CC	CC	CC	CC	CC	CC	TC	CC	CC	CC	CC	TC	CC	TC	TT	CC
Bn-A02-p5666475	A/G	A2	2806239	0.13576	AA	AA	AA	AG	AA	AA	AA	AA	AA	AA	AA	GG	NN	GG	AA	AA	AA	AA	AA	AA	AA	AA	GG	NN	AA	AA	NN	NN	GG	AA	AA	AA	AA	AA	AA	AG	AA	AA	NN	AA	AG	AA	AG	GG	AA
Bn-A02-p5731499	T/C	A2	2878296	0.05736	TT	TT	TT	TC	TT	TT	TT	TT	TT	TT	TT	TC	TC	TC	TT	TT	TT	TT	TT	TT	TT	TT	TC	TC	TT	TT	TT	TT	TC	TT	TT	TT	TT	TT	TT	TC	TT	TT	TT	TT	TC	TT	TC	TC	TT
Bn-A02-p5765840	T/G	A2	2912169	0.02677	GG	GG	GG	GG	GG	GG	GG	GG	GG	GG	TT	GG	GG	GG	GG	GG	GG	GG	GG	GG	GG	GG	GG	GG	GG	GG	GG	GG	GG	GG	GG	GG	GG	GG	GG	GG	GG	GG	GG	GG	GG	GG	GG	GG	GG
Bn-A02-p5799113	T/C	A2	2969705	0.11281	TT	CC	CC	CC	CC	CC	CC	CC	TC	CC	TT	NN	CC	NN	CC	TT	CC	TC	CC	CC	CC	TT	NN	TT	CC	TC	TT	TT	NN	CC	CC	CC	TT	NN	TT	CC	CC	CC	TT	CC	CC	CC	CC	CC	CC
Bn-A02-p5802612	A/G	A2	2974219	0.09751	GG	AA	AA	AG	AA	AA	AA	AA	AA	AA	GG	GG	NN	GG	AA	GG	AA	AG	AA	AA	AA	GG	GG	GG	AA	AG	GG	GG	GG	AA	AA	AA	GG	AA	GG	AA	AA	AA	GG	AA	AA	AA	AA	AA	AA
Bn-A02-p5802772	A/G	A2	2974328	0.14914	AA	AG	GG	AG	AG	AG	AG	GG	GG	AG	AA	AA	AG	AA	AG	AA	AG	AG	AG	NN	GG	AA	AA	AA	AG	AG	AA	AA	AA	AG	AG	AG	AA	GG	AA	GG	AG	AG	AA	AG	NN	AG	GG	NN	GG
Bn-A02-p5803164	T/C	A2	2974771	0.11855	TT	CC	CC	NN	CC	CC	CC	CC	CC	CC	TT	TT	NN	TT	CC	TT	CC	NN	CC	CC	CC	TT	TT	TT	CC	TC	TT	TT	TT	CC	CC	CC	TT	CC	TT	CC	CC	CC	TT	CC	CC	CC	CC	CC	CC
Bn-scaff_17522_1-p664211	A/C	A2	2981808	0.16061	AA	AA	NN	AA	CC	CC	AA	NN	NN	AC	CC	AA	CC	CC	CC	AA	CC	CC	AA	AA	NN	CC	AA	CC	CC	AA	AA	AA	AA	CC	CC	CC	AA	NN	CC	NN	CC	CC	CC	AA	CC	CC	NN	CC	NN
Bn-A02-p5812506	A/C	A2	2982904	0.08031	AA	CC	CC	AC	CC	CC	CC	CC	CC	CC	AA	AA	AC	AA	CC	AA	CC	AC	CC	CC	CC	AA	AA	AA	CC	NN	AA	AA	AA	CC	CC	CC	CC	NN	AA	CC	CC	CC	AA	CC	CC	CC	CC	CC	CC
Bn-A02-p5907701	T/C	A2	3096756	0.07266	CC	CC	TC	TT	TT	TT	TT	TT	NN	TT	TT	CC	NN	TT	TT	CC	TT	TC	TT	TT	TC	CC	TT	TC	TT	TC	CC	CC	TT	TT	TT	TT	TT	TT	CC	TC	TT	TT	CC	TT	TC	TT	TC	CC	TT
Bn-A02-p5917045	T/C	A2	3104332	0.06119	TT	TC	TC	TT	TT	TT	TT	TT	TT	TT	TT	TT	NN	TT	TT	TT	TT	TT	TT	TT	TT	TT	TT	TT	TT	TT	TT	TT	TT	TT	TT	TT	TT	TT	TT	TC	TT	TT	TT	TT	TC	TT	TC	NN	TT
Bn-A02-p5923878	T/C	A2	3111442	0.10516	CC	TT	TT	NN	TT	TT	TT	TT	TC	TT	TT	CC	NN	CC	TT	CC	TT	TC	TT	TT	TC	CC	CC	CC	TT	TC	CC	CC	CC	TT	TT	TT	TT	TT	TT	TC	TT	TT	CC	TT	NN	TT	TC	CC	TT
Bn-A02-p5924483	T/C	A2	3112101	0.06501	TC	CC	CC	NN	CC	CC	CC	CC	TC	CC	CC	TC	NN	TC	CC	TC	CC	NN	CC	CC	TC	TC	TC	TC	CC	TC	TC	TC	TC	CC	CC	CC	CC	CC	CC	TC	CC	CC	TC	CC	TC	CC	TC	TC	CC
Bn-A02-p5925648	T/G	A2	3113252	0.11855	TT	GG	GG	GG	GG	GG	GG	GG	GG	GG	GG	NN	GG	TT	GG	TT	GG	GG	GG	GG	TG	TT	NN	TT	GG	TG	TT	TT	NN	GG	GG	GG	GG	GG	GG	TG	GG	GG	TT	GG	GG	GG	GG	NN	GG
Bn-scaff_17522_1-p371170	T/C	A2	3131445	0.07457	CC	CC	TT	CC	CC	CC	CC	TT	TT	CC	CC	CC	TC	CC	CC	CC	CC	CC	CC	NN	NN	CC	CC	CC	CC	CC	CC	CC	CC	CC	CC	CC	CC	TT	CC	TT	CC	CC	CC	CC	CC	CC	TT	CC	TT
Bn-A02-p5958923	A/G	A2	3153244	0.18738	AG	AG	GG	AG	AG	AG	AG	GG	GG	AG	AG	AG	NN	AG	AG	AG	AG	AG	AG	AG	AG	AG	AG	AG	AG	AG	AG	AG	AG	AG	AG	AG	AG	GG	AG	AG	AG	AG	AG	AG	NN	AG	NN	AA	GG
Bn-A02-p5991465	T/C	A2	3207069	0.08987	CC	TT	TT	TT	TT	TT	TT	TT	TT	TT	TT	CC	TT	TT	TT	CC	TT	TC	TT	TT	TT	CC	TT	NN	TT	TC	CC	CC	TT	TT	TT	TT	TT	NN	TT	TT	TT	TT	CC	TT	TT	TT	TT	TT	TT
Bn-A02-p6084757	T/C	A2	3274491	0.08031	TT	TT	TC	TC	CC	CC	CC	CC	TC	CC	CC	TT	TC	CC	CC	TT	CC	TC	CC	TT	CC	TT	CC	NN	CC	TC	TT	TT	CC	CC	CC	CC	CC	CC	TT	TC	CC	CC	TT	CC	TC	CC	TT	TT	CC
Bn-A02-p6147823	T/C	A2	3316195	0.04971	TT	CC	TC	TC	TT	TT	TT	TT	TT	TT	CC	TT	NN	TT	TT	TT	TT	TT	TT	TT	TT	TT	TT	TT	TT	TT	TT	TT	TT	TT	TT	TT	CC	TT	TT	TT	TT	TT	TT	TT	TT	TT	TT	TT	TT
Bn-A02-p6167491	A/C	A2	3331684	0.1262	AA	CC	CC	NN	CC	CC	CC	CC	CC	CC	CC	AA	CC	CC	CC	AA	CC	NN	CC	CC	CC	AA	CC	NN	CC	AC	AA	AA	CC	CC	CC	CC	CC	CC	CC	CC	CC	CC	AA	CC	CC	CC	AC	CC	CC
Bn-A02-p6181965	A/G	A2	3349145	0.08795	GG	NN	GG	GG	GG	GG	GG	GG	GG	GG	AA	GG	NN	GG	GG	GG	GG	GG	GG	NN	GG	GG	GG	GG	GG	GG	GG	GG	GG	GG	GG	GG	AA	GG	NN	GG	GG	GG	GG	GG	GG	GG	GG	NN	GG
Bn-A02-p6182038	T/G	A2	3349222	0.08413	GG	TT	TG	GG	GG	GG	GG	GG	GG	GG	TT	GG	NN	GG	GG	GG	GG	GG	GG	TT	GG	GG	GG	GG	GG	GG	GG	GG	GG	GG	GG	GG	TT	GG	TT	NN	GG	GG	GG	GG	TG	GG	TG	TT	GG
Bn-A02-p6202881	A/C	A2	3373099	0.06119	CC	AA	AC	AC	CC	CC	CC	CC	CC	CC	CC	CC	NN	CC	CC	CC	CC	CC	CC	AA	CC	CC	CC	CC	CC	CC	CC	CC	CC	CC	CC	CC	CC	CC	CC	AC	CC	CC	CC	CC	AC	CC	AC	AA	CC
Bn-A02-p6203059	T/C	A2	3373328	0.08031	TT	CC	TC	TC	TT	TT	TT	TT	TT	TT	TT	TT	NN	TT	TT	TT	TT	TT	TT	CC	TT	TT	TT	TT	TT	TT	TT	TT	TT	TT	TT	TT	TT	TT	TT	TC	TT	TT	TT	TT	TC	TT	TC	CC	TT
Bn-A02-p6237474	A/C	A2	3407772	0.04207	CC	CC	CC	CC	CC	CC	CC	CC	CC	CC	CC	CC	AA	AA	CC	CC	CC	CC	CC	CC	CC	CC	AA	NN	CC	CC	CC	CC	AA	CC	CC	CC	CC	CC	CC	CC	CC	CC	CC	CC	CC	CC	CC	CC	CC
Bn-A02-p6256499	A/G	A2	3431600	0.0631	AA	GG	AG	AG	AA	AA	AA	AA	AA	AA	AA	AA	AA	AA	AA	AA	AA	AA	AA	GG	AA	AA	AA	AA	AA	AA	AA	AA	AA	AA	AA	AA	AA	AA	GG	AG	AA	AA	AA	AA	AG	AA	AG	GG	AA
Bn-A02-p6267188	T/C	A2	3440382	0.1109	TT	CC	TC	NN	TT	TT	TT	TT	TT	TT	TT	TT	TT	TT	TT	TT	TT	TT	TT	CC	TT	TT	TT	TT	TT	TT	TT	TT	TT	TT	TT	TT	TT	TT	NN	NN	TT	TT	TT	TT	TC	TT	TC	CC	TT
Bn-A02-p6267300	A/G	A2	3440545	0.05736	AA	GG	AG	AG	AA	AA	AA	AA	AA	AA	AA	AA	AA	AA	AA	AA	AA	AA	AA	GG	AA	AA	AA	AA	AA	AA	AA	AA	AA	AA	AA	AA	AA	AA	GG	AG	AA	AA	AA	AA	AG	AA	AG	GG	AA
Bn-A02-p6277812	T/C	A2	3451061	0.07075	CC	TT	TC	TC	CC	CC	CC	CC	TC	CC	TT	CC	CC	CC	CC	CC	CC	CC	CC	TT	CC	CC	CC	CC	CC	CC	CC	CC	CC	CC	CC	CC	TT	CC	CC	TC	CC	CC	CC	CC	TC	CC	TC	TT	CC
Bn-A02-p6300284	T/C	A2	3473269	0.1262	TT	CC	NN	NN	TT	TT	TT	TT	TT	TT	TT	TT	TT	TT	TT	TT	TT	TT	TT	CC	TT	TT	TT	TT	TT	TT	TT	TT	TT	TT	TT	TT	TT	TT	TT	TT	TT	TT	TT	TT	TC	TT	TT	TT	TT
Bn-A02-p6315978	A/G	A2	3484503	0.04589	GG	GG	GG	AG	GG	GG	GG	GG	GG	GG	AA	GG	GG	GG	GG	GG	GG	GG	GG	AA	GG	GG	GG	GG	GG	GG	GG	GG	GG	GG	GG	GG	AA	GG	GG	GG	GG	GG	GG	GG	AG	GG	GG	GG	GG
Bn-A02-p6384663	A/C	A2	3572545	0.15488	NN	AA	AA	AC	AA	AA	AA	AA	AA	AA	AA	CC	CC	CC	AA	NN	AA	NN	AA	CC	AA	CC	CC	CC	AA	AC	CC	CC	CC	AA	AA	AA	AA	AA	CC	NN	AA	AA	CC	AA	AC	AA	CC	CC	AA
Bn-A02-p6392450	T/C	A2	3580405	0.05354	TT	CC	CC	TC	CC	CC	CC	CC	TC	CC	TT	TT	TT	TT	CC	TT	CC	TC	CC	CC	CC	TT	TT	TT	CC	TC	TT	TT	TT	CC	CC	CC	TT	NN	TT	CC	CC	CC	TT	CC	CC	CC	TC	CC	CC
Bn-A02-p6473898	T/G	A2	3687759	0.06883	GG	GG	GG	TG	GG	GG	GG	GG	TG	GG	GG	GG	GG	GG	GG	GG	GG	GG	GG	TT	GG	GG	GG	GG	GG	GG	GG	GG	GG	GG	GG	GG	GG	GG	TT	TG	GG	GG	GG	GG	TG	GG	TG	TT	GG
Bn-A02-p6478309	A/G	A2	3692084	0.04015	GG	GG	GG	GG	GG	GG	GG	GG	GG	GG	GG	GG	AA	AA	GG	GG	GG	GG	GG	GG	GG	GG	AA	NN	GG	GG	GG	GG	AA	GG	GG	GG	GG	NN	AA	GG	GG	GG	GG	GG	GG	GG	GG	GG	GG
Bn-scaff_16269_1-p242999	A/G	A2	3740997	0.07839	AA	AA	AG	AG	AG	AG	AG	GG	NN	AG	AG	AA	GG	AG	AG	AA	AG	AG	AG	AG	AG	AA	AG	AG	AG	NN	AA	AA	AG	AG	AG	AG	AG	GG	AA	GG	AG	AG	AA	AG	AG	AG	AG	AG	GG
Bn-A02-p6564856	A/G	A2	3784875	0.05354	AA	GG	GG	AG	GG	GG	GG	GG	GG	GG	GG	AA	AA	AA	AA	AA	AA	AG	GG	AA	GG	AA	AA	AA	GG	AG	AA	AA	AA	AA	GG	AA	GG	NN	AA	AG	GG	GG	AA	AA	AG	GG	AA	AA	GG
Bn-A02-p6564861	T/C	A2	3784931	0.0478	TT	CC	CC	TC	CC	CC	CC	CC	CC	CC	CC	TT	TT	TT	TT	TT	TT	TC	CC	TT	CC	TT	TT	TT	CC	TC	TT	TT	TT	TT	CC	TT	CC	NN	TT	TC	CC	CC	TT	TT	TC	CC	TT	TT	CC
Bn-A02-p6584506	T/G	A2	3805922	0.13767	TG	NN	TG	TG	GG	GG	GG	GG	GG	GG	NN	TG	GG	GG	GG	TT	GG	NN	GG	GG	GG	TG	GG	GG	GG	TG	TT	TT	GG	GG	TG	GG	NN	GG	GG	GG	GG	GG	TG	GG	TG	GG	TG	GG	GG
Bn-A02-p6816262	T/G	A2	3859457	0.06119	TT	TT	TT	TT	TT	TT	TT	TT	TT	TT	TT	TT	TG	GG	GG	TT	GG	TT	TT	TT	TT	TT	GG	GG	TT	TT	TT	TT	GG	GG	TT	GG	TT	TT	TT	TG	TT	TT	TT	GG	TG	TT	TG	GG	TT
Bn-A02-p6839427	A/G	A2	3881278	0.07839	AG	AA	AA	AG	AA	AA	AA	AA	AA	AA	AA	GG	AG	GG	GG	GG	GG	AG	AA	GG	AA	GG	GG	GG	AA	AG	GG	GG	GG	GG	AA	GG	AA	AA	AA	AA	AA	AA	GG	GG	AA	AA	AG	AA	AA
Bn-A02-p6843407	A/G	A2	3885312	0.06883	AG	GG	GG	AG	GG	GG	GG	GG	GG	GG	GG	AA	AG	AA	AA	AA	AA	AG	GG	AA	GG	AA	AA	AA	GG	AG	AA	AA	AA	AA	GG	AA	GG	NN	GG	GG	GG	GG	AA	AA	GG	GG	AG	GG	GG
Bn-A02-p6844873	A/G	A2	3886727	0.0631	AG	AA	AA	AG	AA	AA	AA	AA	AA	AA	AA	GG	AG	GG	GG	GG	GG	AG	AA	GG	AA	GG	GG	GG	AA	AG	GG	GG	GG	GG	AA	GG	AA	NN	AA	AA	AA	AA	GG	GG	AA	AA	AG	AA	AA
Bn-A02-p6844903	T/C	A2	3886808	0.07839	TC	CC	CC	TC	CC	CC	CC	CC	CC	CC	CC	TT	TC	TT	TT	TT	TT	TC	CC	TT	CC	TT	TT	TT	CC	TC	TT	TT	TT	TT	CC	TT	CC	NN	CC	CC	CC	CC	TT	TT	CC	CC	TC	CC	CC
Bn-A02-p6845049	T/C	A2	3886954	0.08604	TC	TC	TC	TC	TT	TT	TT	TT	TC	TT	CC	CC	TC	CC	CC	CC	CC	TC	TT	CC	TT	CC	CC	CC	TT	TC	CC	CC	CC	CC	CC	CC	CC	TT	CC	TT	TT	TT	CC	CC	TC	TT	TC	TT	TT
Bn-A02-p6845122	A/C	A2	3886976	0.09943	AC	CC	CC	AC	CC	CC	CC	CC	CC	CC	CC	AA	AC	AA	AA	AA	AA	AC	CC	AA	CC	AA	AA	AA	CC	AC	AA	AA	AA	AA	CC	AA	CC	NN	CC	CC	CC	CC	AA	AA	CC	CC	AC	CC	CC
Bn-A02-p6845953	A/G	A2	3887807	0.03442	AG	AG	GG	GG	GG	GG	AG	GG	GG	AG	GG	GG	AG	GG	GG	GG	GG	GG	GG	GG	NN	GG	GG	GG	GG	GG	GG	GG	GG	GG	GG	GG	GG	GG	GG	GG	GG	GG	GG	GG	GG	GG	GG	GG	GG
Bn-A02-p6852756	T/C	A2	3894622	0.08222	TC	TC	TC	TC	TT	TT	TT	TT	TC	TT	CC	CC	TC	CC	CC	CC	CC	TC	TT	CC	TT	CC	CC	CC	TT	TC	CC	CC	CC	CC	CC	CC	CC	NN	CC	TT	TT	TT	CC	CC	TC	TT	TC	TT	TT
Bn-A02-p6868939	T/C	A2	3909949	0.06692	TC	CC	CC	NN	CC	CC	CC	CC	CC	CC	CC	TT	CC	CC	CC	TT	CC	NN	CC	TT	CC	TT	CC	CC	CC	TC	TT	TT	CC	CC	CC	CC	CC	CC	TT	CC	CC	CC	TT	CC	TT	CC	NN	CC	CC
Bn-A02-p6871477	A/G	A2	3912740	0.02294	AA	AG	AG	AA	AA	AA	AA	AA	AA	AA	AA	AA	AA	AA	AA	AA	AA	AA	AA	AA	AA	AA	AA	AA	AA	AA	AA	AA	AA	AA	AA	AA	AA	AA	AA	AA	AA	AA	AA	AA	AA	AA	AA	AA	AA
Bn-A02-p6917044	A/G	A2	3967172	0.07266	AA	AG	GG	AG	GG	GG	AG	GG	AG	AG	AA	AA	AA	AA	AA	AA	AA	AG	GG	AA	NN	AA	AA	AA	GG	AG	AA	AA	AA	AA	AA	AA	AA	GG	AA	AG	GG	GG	AA	AA	AA	GG	AA	AA	GG
Bn-A02-p7012860	T/C	A2	4047931	0.1109	CC	TC	TC	CC	CC	CC	CC	CC	NN	CC	CC	CC	TC	TT	TT	CC	TT	CC	CC	CC	CC	CC	TT	TT	CC	CC	CC	CC	NN	TT	CC	CC	CC	CC	CC	CC	CC	CC	CC	CC	TC	CC	CC	CC	CC
Bn-A02-p7043311	A/C	A2	4079576	0.07457	AC	AC	AA	AA	AA	AA	AC	AA	AA	AC	AA	AA	AC	AA	AA	AA	AA	AA	AA	CC	NN	AA	AA	AA	AA	AA	AA	AA	AA	AA	AA	AA	AA	AA	AA	AA	AA	AA	AA	AA	CC	AA	AA	AA	AA
Bn-A02-p7104549	T/G	A2	4149350	0.06883	GG	TG	TG	GG	GG	GG	GG	GG	GG	GG	GG	GG	GG	GG	GG	GG	GG	GG	GG	TT	GG	GG	GG	GG	GG	GG	GG	GG	GG	GG	GG	GG	GG	GG	GG	GG	GG	GG	GG	GG	TG	GG	GG	GG	GG
Bn-A02-p7138093	T/C	A2	4183485	0.08987	TC	TC	TT	TT	CC	TT	TC	TC	TT	NN	CC	TT	CC	CC	CC	TT	CC	TT	TT	TT	TT	TT	CC	CC	TT	TC	TT	TT	CC	CC	TT	TT	CC	TT	TT	TC	TT	TT	TT	TC	CC	TT	TC	CC	TT
Bn-A02-p7139447	T/C	A2	4184837	0.0478	TC	TC	TT	TT	CC	TT	TC	TC	NN	TC	CC	TT	CC	CC	CC	TT	CC	TT	TT	TT	TC	TT	CC	CC	TT	TT	TT	TT	CC	CC	TT	TT	CC	NN	TT	TC	TT	TT	TT	TT	CC	TT	TC	CC	TT
Bn-A02-p7183200	A/G	A2	4222014	0.02486	AG	AG	GG	GG	GG	GG	AG	GG	NN	AG	GG	GG	AG	GG	GG	GG	GG	GG	GG	GG	NN	GG	GG	GG	GG	GG	GG	GG	GG	GG	GG	GG	GG	GG	GG	GG	GG	GG	GG	GG	GG	GG	GG	GG	GG
Bn-A02-p7207945	A/G	A2	4247567	0.10707	AG	AA	AG	AG	GG	GG	NN	AG	AG	AG	AA	GG	AA	AA	AA	GG	AA	GG	GG	GG	GG	GG	AA	AA	GG	GG	GG	GG	AA	AA	AA	AA	AA	GG	AA	AG	GG	GG	GG	AA	GG	GG	AG	AA	GG
Bn-A02-p7242957	A/C	A2	4292470	0.13576	AC	CC	AC	AC	NN	AA	AC	AC	AC	NN	NN	AA	AC	AA	AA	AA	AA	AA	AA	AC	NN	AA	AA	AA	AA	AA	AA	AA	AA	AA	AC	AC	AC	AA	AC	AC	AA	AA	AA	AC	CC	AA	AC	CC	AA
Bn-A02-p7243236	A/G	A2	4292800	0.07839	AG	AA	AG	AG	AA	GG	AG	AG	AG	NN	AA	GG	AG	GG	GG	GG	GG	GG	GG	AA	GG	GG	GG	GG	GG	GG	GG	GG	GG	GG	AA	AA	AA	GG	AA	AG	GG	GG	GG	AA	AA	GG	AG	AA	GG
Bn-A02-p7245763	A/C	A2	4297404	0.03059	AA	AA	AA	AA	AA	AA	AA	AA	AA	AA	AA	AA	AC	CC	CC	AA	CC	AA	AA	AA	AA	AA	CC	CC	AA	AA	AA	AA	CC	CC	AA	AA	AA	NN	AA	AA	AA	AA	AA	AA	AA	AA	AA	AA	AA
Bn-A02-p7260946	T/C	A2	4316661	0.03442	TT	TT	TT	TT	TT	TT	TT	TT	TT	TT	TT	TT	TC	CC	CC	TT	CC	TT	TT	TT	TT	TT	CC	CC	TT	TT	TT	TT	CC	CC	TT	TT	TT	TT	TT	TT	TT	TT	TT	TT	TT	TT	TT	TT	TT
Bn-A02-p7282115	T/G	A2	4331219	0.0325	GG	GG	GG	GG	GG	GG	GG	GG	GG	GG	GG	GG	TG	TT	TT	GG	TT	GG	GG	GG	GG	GG	TT	TT	GG	GG	GG	GG	TT	TT	GG	GG	GG	NN	GG	GG	GG	GG	GG	GG	GG	GG	GG	GG	GG
Bn-A02-p7396082	T/G	A2	4418593	0.04398	TT	TT	TT	TG	TT	TT	TT	TT	TT	TT	TT	TT	TG	GG	GG	TT	GG	TT	TT	TT	TT	TT	GG	GG	TT	TT	TT	TT	GG	GG	TT	TT	TT	NN	GG	TT	TT	TT	TT	TT	TT	TT	TT	TT	TT
Bn-A02-p7453258	T/C	A2	4483086	0.14532	TT	TT	TT	TC	CC	TT	TT	TT	TT	TT	TT	TT	TC	CC	CC	TT	NN	TT	TT	NN	TT	TT	NN	NN	TT	TT	TT	TT	NN	NN	TT	TT	TT	TT	NN	TC	TT	TT	TT	TT	CC	TT	TC	CC	TT
Bn-A02-p7482915	T/G	A2	4511591	0.09369	TG	TT	TT	TG	GG	GG	TG	GG	GG	TG	GG	GG	TT	TT	TT	GG	TT	GG	GG	GG	GG	GG	TT	TT	GG	GG	GG	GG	TT	TT	GG	GG	GG	GG	TT	GG	GG	GG	GG	GG	GG	GG	GG	GG	GG
Bn-A02-p7483107	T/C	A2	4511783	0.09751	CC	CC	CC	TC	CC	TT	TC	TT	NN	TC	CC	TT	TC	TT	TT	CC	TT	CC	TT	CC	TC	CC	TT	TT	TT	TT	TT	TT	TT	TT	CC	CC	TT	TT	TT	TC	TT	TT	TT	CC	CC	TT	CC	CC	TT
Bn-A02-p7510882	T/C	A2	4531333	0.12046	TT	TT	TT	CC	TT	CC	TT	CC	TC	NN	CC	CC	TC	CC	CC	CC	CC	CC	CC	TT	TC	CC	CC	CC	CC	CC	CC	CC	CC	CC	TT	TT	CC	CC	CC	TT	CC	CC	CC	TT	TT	CC	TT	TT	CC
Bn-A02-p7575736	A/C	A2	4597329	0.1109	AA	AC	AC	AC	AA	CC	AC	CC	CC	AC	AA	CC	AA	AA	AA	CC	AA	AC	CC	AA	NN	CC	AA	CC	CC	CC	CC	CC	AA	AA	AA	AA	CC	CC	CC	AC	CC	CC	CC	AA	AC	CC	AA	AA	CC
Bn-A02-p7589454	A/G	A2	4610925	0.08413	GG	GG	GG	GG	GG	GG	GG	GG	GG	GG	GG	GG	GG	GG	GG	GG	GG	GG	GG	GG	GG	GG	GG	GG	GG	GG	GG	GG	GG	GG	GG	GG	GG	GG	AA	GG	GG	GG	GG	GG	AG	GG	GG	GG	GG
Bn-A02-p7595911	T/G	A2	4616922	0.08413	TG	TG	TG	TG	GG	TT	TG	TT	NN	TG	TT	TT	GG	GG	GG	TT	GG	TT	TT	GG	NN	TT	GG	TT	TT	TT	TT	TT	GG	GG	GG	GG	TT	TT	TT	TG	TT	TT	TT	GG	TG	TT	TG	GG	TT
Bn-A02-p7597314	T/C	A2	4618377	0.10134	TC	TC	TC	TC	TT	TT	TC	TT	NN	TC	TT	TT	CC	CC	CC	TT	CC	TT	TT	TT	NN	TT	CC	TT	TT	TT	TT	TT	CC	CC	CC	CC	TT	TT	TT	TT	TT	TT	TT	CC	TT	TT	TT	TT	TT
Bn-A02-p7675384	A/G	A2	4691934	0.14723	AA	AA	AA	AG	GG	AA	AA	AA	AA	AA	AA	AA	AG	GG	GG	AA	GG	AA	AA	GG	AA	AA	GG	AA	AA	AA	AA	AA	GG	GG	AA	AA	AA	AA	NN	AG	AA	AA	AA	AA	GG	AA	AG	GG	AA
Bn-A02-p7786183	A/G	A2	4808143	0.08604	GG	AG	AG	NN	AA	GG	GG	GG	GG	GG	GG	GG	GG	GG	GG	AA	GG	AG	GG	AA	GG	AA	GG	AA	GG	GG	GG	GG	GG	GG	GG	GG	GG	GG	AA	AG	GG	GG	GG	GG	AA	GG	AG	AA	GG
Bn-A02-p7801111	T/C	A2	4824826	0.14723	TC	TT	TT	TC	CC	CC	TC	CC	CC	NN	CC	CC	TT	TT	TT	NN	TT	CC	CC	CC	CC	NN	TT	NN	CC	CC	CC	CC	TT	TT	CC	CC	CC	CC	TT	CC	CC	CC	CC	CC	CC	CC	CC	CC	CC
Bn-A02-p7804291	A/G	A2	4827334	0.11281	AA	AA	AA	AA	GG	AA	AA	AA	AA	AA	GG	AA	AA	AA	AA	NN	AA	AA	AA	GG	AA	NN	AA	NN	AA	AA	AA	AA	AA	AA	AA	AA	AA	AA	AA	AG	AA	AA	AA	AA	GG	AA	AG	GG	AA
Bn-A02-p7882027	T/C	A2	4867564	0.14149	TT	CC	CC	CC	TT	CC	CC	CC	CC	CC	TT	CC	NN	NN	NN	CC	NN	TC	CC	TT	TT	CC	NN	CC	TT	TC	CC	CC	NN	TC	TT	TT	CC	CC	CC	TC	CC	CC	CC	TT	TT	CC	TT	TT	CC
Bn-A02-p7885731	T/G	A2	4871434	0.11472	TT	TT	TT	TG	GG	GG	GG	GG	GG	GG	TT	GG	TT	TT	TT	TT	TT	TT	GG	GG	GG	TT	TT	TT	GG	GG	GG	GG	TT	TT	TT	TT	GG	GG	TT	GG	GG	GG	GG	TT	GG	GG	TG	GG	GG
Bn-A02-p7892272	T/C	A2	4878458	0.07266	TT	CC	CC	CC	TT	CC	CC	CC	CC	CC	TT	CC	CC	CC	CC	CC	CC	TC	CC	TT	TT	CC	CC	CC	TT	TC	CC	CC	CC	CC	TT	TT	CC	CC	CC	TC	CC	CC	CC	TT	TT	CC	TT	TT	CC
Bn-A02-p7892561	A/G	A2	4878690	0.08222	AA	GG	GG	GG	AA	GG	GG	GG	GG	GG	AA	GG	GG	GG	GG	GG	GG	AG	GG	AA	AA	GG	GG	GG	AA	AG	GG	GG	GG	GG	AA	AA	GG	GG	GG	AG	GG	GG	GG	AA	AA	GG	AA	AA	GG
Bn-A02-p7893025	A/G	A2	4879207	0.13193	GG	AA	AA	AG	GG	AA	AA	AA	AA	AA	GG	AA	AG	AG	AG	AA	AG	NN	AA	GG	GG	NN	AG	AA	GG	AG	AA	AA	AG	AG	GG	GG	AA	AA	AA	AG	AA	AA	AA	GG	GG	AA	GG	GG	AA
Bn-A02-p7893461	T/G	A2	4879595	0.12046	GG	TT	TT	TG	GG	TT	TT	TT	TT	TT	GG	TT	TG	TG	TG	TT	TG	GG	TT	GG	GG	NN	TG	TT	GG	TG	TT	TT	NN	NN	GG	GG	TT	TT	NN	TG	TT	TT	TT	GG	GG	TT	GG	GG	TT
Bn-A02-p7893901	A/G	A2	4880085	0.07266	AA	GG	GG	AG	AA	GG	GG	GG	GG	GG	AA	GG	AG	AG	AG	GG	AG	AG	GG	AA	AA	GG	AG	GG	AA	AG	GG	GG	AG	AG	AA	AA	GG	GG	GG	AG	GG	GG	GG	AA	AA	GG	AA	AA	GG
Bn-A02-p7894216	T/G	A2	4880348	0.07648	TT	GG	GG	TG	TT	GG	GG	GG	GG	GG	TT	GG	TG	TG	TG	GG	TG	TG	GG	TT	TT	GG	TG	GG	TT	TG	GG	GG	TG	TG	TT	TT	GG	GG	GG	TG	GG	GG	GG	TT	TT	GG	TT	TT	GG
Bn-A02-p7894339	A/C	A2	4880528	0.07457	CC	AA	AA	AC	CC	AA	AA	AA	AA	AA	CC	AA	AC	AC	AC	AA	AC	NN	AA	CC	CC	AA	AC	AA	CC	AC	AA	AA	AC	AC	CC	CC	AA	AA	AA	AC	AA	AA	AA	CC	CC	AA	CC	CC	AA
Bn-A02-p7926823	T/C	A2	4907891	0.09369	CC	TT	TT	TC	CC	CC	CC	CC	CC	CC	CC	CC	TT	TT	TT	TT	TT	NN	CC	CC	CC	TT	TT	TT	CC	CC	CC	CC	TT	TT	CC	CC	CC	CC	TT	CC	CC	CC	CC	CC	CC	CC	CC	CC	CC
Bn-A02-p7952281	A/G	A2	4933439	0.0153	GG	GG	GG	AG	GG	GG	GG	GG	GG	GG	AA	GG	AA	AA	AA	GG	AA	GG	GG	GG	GG	GG	AA	GG	GG	GG	GG	GG	AA	AA	GG	GG	GG	GG	GG	GG	GG	GG	GG	GG	GG	GG	GG	GG	GG
Bn-A02-p7975165	A/C	A2	4957031	0.10325	CC	AA	AA	AA	AA	CC	AA	AC	AA	AA	CC	AA	AA	AA	AA	AA	AA	AC	CC	CC	NN	AA	AA	AA	AA	AA	AA	AA	AA	AA	CC	CC	AA	AC	CC	AC	AA	AA	AA	CC	AC	AA	CC	CC	AC
Bn-A02-p7978230	A/G	A2	4960045	0.12428	GG	AA	AA	NN	GG	GG	GG	AG	GG	GG	GG	GG	GG	GG	GG	AA	GG	NN	AA	GG	GG	AA	GG	AA	GG	GG	GG	GG	GG	GG	AA	AA	GG	NN	GG	GG	GG	GG	GG	AA	AG	GG	GG	GG	NN
Bn-A02-p8024157	A/G	A2	5008543	0.08795	AA	AA	AA	AG	GG	AA	AA	AG	AA	AA	AA	AA	AA	AA	AA	AA	AA	AA	GG	AA	GG	AA	AA	AA	GG	AG	AA	AA	AA	AA	GG	GG	AA	AG	GG	AA	AA	AA	AA	GG	GG	AA	AA	AA	AG
Bn-A02-p8140997	A/G	A2	5131810	0.03633	GG	GG	GG	AG	GG	GG	GG	GG	GG	GG	GG	GG	AA	AA	AA	GG	AA	GG	GG	GG	GG	GG	AA	GG	GG	GG	GG	GG	AA	AA	GG	GG	GG	GG	GG	GG	GG	GG	GG	GG	GG	GG	GG	GG	GG
Bn-A02-p8141909	A/G	A2	5132773	0.02868	GG	GG	GG	AG	GG	GG	GG	GG	GG	GG	GG	GG	AA	AA	AA	GG	AA	GG	GG	GG	GG	GG	AA	GG	GG	GG	GG	GG	AA	AA	GG	GG	GG	GG	GG	GG	GG	GG	GG	GG	GG	GG	GG	GG	GG
Bn-A02-p8169424	A/G	A2	5160059	0.08413	AA	GG	GG	AG	GG	AA	AA	AA	AA	AA	GG	AA	AA	AA	AA	GG	AA	AG	AA	AA	NN	GG	AA	GG	GG	AG	AA	AA	AA	AA	GG	GG	AA	AA	AA	AA	AA	AA	AA	GG	AG	AA	AA	AA	AA
Bn-A02-p8176181	T/C	A2	5167933	0.05736	CC	TC	TC	TC	TC	CC	CC	CC	CC	CC	CC	CC	CC	CC	CC	TC	CC	TC	CC	CC	TC	TC	CC	TC	TC	TC	CC	CC	CC	CC	CC	CC	CC	CC	CC	CC	CC	CC	CC	CC	TC	CC	CC	CC	CC
Bn-A02-p8199891	T/C	A2	5191238	0.10899	CC	TT	TT	TT	TT	CC	CC	CC	CC	CC	TT	CC	TT	TT	TT	TT	TT	TC	CC	CC	NN	TT	TT	TT	TT	TC	CC	TC	TT	TT	CC	TT	CC	CC	TC	CC	CC	CC	TC	CC	TC	CC	CC	CC	CC
Bn-A02-p8215285	T/G	A2	5196138	0.09369	TT	GG	GG	TG	GG	TT	TT	TT	TT	TG	TT	TT	TT	TT	TT	GG	TT	TG	TT	TT	GG	GG	TT	GG	GG	TG	TT	TG	TT	TT	TT	TT	TG	TT	GG	TT	TT	TT	TG	TT	GG	TT	TT	TT	TT
Bn-A02-p8234485	A/G	A2	5214420	0.09369	GG	GG	GG	AG	AA	GG	AA	AA	AA	AA	AA	AA	GG	GG	GG	GG	GG	GG	AA	AA	AA	GG	GG	GG	AA	AA	AA	AA	GG	GG	GG	AA	AA	AA	GG	AA	AA	AA	AA	GG	AG	AA	AG	AA	AA
Bn-A02-p8234978	T/C	A2	5214966	0.11855	TT	TT	TT	TC	CC	TT	CC	CC	CC	CC	CC	CC	TT	TT	TT	TT	TT	TT	CC	CC	CC	NN	TT	TT	CC	CC	CC	CC	TT	TT	TT	CC	CC	CC	TT	CC	CC	CC	CC	TT	TC	CC	TC	CC	CC
Bn-A02-p8243789	A/G	A2	5223157	0.08031	AA	AA	AA	AG	GG	AA	GG	GG	GG	GG	GG	GG	AA	AA	AA	AA	AA	AA	GG	GG	GG	AA	AA	AA	GG	GG	GG	GG	AA	AA	AA	GG	GG	GG	AA	GG	GG	GG	GG	AA	AG	GG	AG	GG	GG
Bn-A02-p8249838	A/G	A2	5231664	0.17973	GG	AA	AA	AG	NN	GG	AA	AA	AA	NN	AA	AA	GG	GG	GG	NN	GG	NN	AA	AA	AG	AG	GG	AG	AG	AG	AG	AG	GG	GG	GG	AG	AG	AA	AG	AA	NN	AG	AG	GG	AA	NN	AG	AA	AA
Bn-A02-p8250856	A/C	A2	5232631	0.11472	CC	AA	AA	AC	AA	CC	AA	AA	AA	AA	AA	AA	CC	CC	CC	AA	CC	NN	AA	AA	NN	AA	CC	AA	AA	AA	AA	AA	CC	CC	CC	AA	AA	AA	AA	AA	AA	AA	AA	CC	AA	AA	AC	AA	AA
Bn-A02-p8285151	T/C	A2	5257754	0.05354	CC	TT	TT	TC	CC	CC	CC	CC	CC	CC	CC	CC	TT	TT	TT	TT	TT	TC	CC	CC	CC	TT	TT	TT	CC	CC	CC	CC	TT	TT	TT	CC	CC	NN	TT	CC	CC	CC	CC	TT	CC	CC	CC	TT	CC
Bn-A02-p8323616	A/C	A2	5287713	0.10325	AA	CC	CC	NN	CC	AA	AA	AA	AA	AA	AA	AA	AA	AA	AA	AA	AA	AA	AA	AA	NN	AA	AA	AA	CC	AC	AA	AA	AA	AA	CC	AA	AA	AA	CC	AA	AA	AA	AA	CC	CC	AA	AA	AA	AA
Bn-A02-p8335312	T/G	A2	5300152	0.08795	GG	TT	TT	TG	TT	GG	GG	GG	GG	GG	GG	GG	GG	GG	GG	GG	GG	GG	GG	GG	NN	GG	GG	GG	TT	TG	GG	GG	GG	GG	TT	GG	GG	GG	GG	GG	GG	GG	GG	TT	TG	GG	GG	GG	GG
Bn-A02-p8338189	T/C	A2	5302989	0.10325	CC	CC	CC	TC	CC	TT	TT	TT	TT	TT	TT	TT	TT	TT	TT	CC	TT	CC	TT	TT	CC	CC	TT	CC	CC	TC	TT	TT	TT	TT	CC	TT	TT	TT	TT	TT	TT	TT	TT	CC	TC	TT	TC	TT	TT
Bn-A02-p8391383	A/C	A2	5341660	0.0478	AA	CC	CC	AC	CC	AA	AA	AA	AA	AA	AA	AA	AA	AA	AA	AA	AA	AA	AA	AA	CC	AA	AA	AA	CC	AC	AA	AA	AA	AA	AA	AA	AA	AA	AA	AA	AA	AA	AA	AA	AC	AA	AA	AA	AA
Bn-A02-p8391574	A/G	A2	5341800	0.08222	GG	AA	AA	AG	AA	GG	GG	GG	GG	GG	GG	GG	GG	GG	GG	GG	GG	GG	GG	GG	NN	GG	GG	GG	AA	AG	GG	GG	GG	GG	GG	GG	GG	GG	AA	GG	GG	GG	GG	GG	AA	GG	GG	GG	GG
Bn-A02-p8412911	T/C	A2	5364580	0.0956	CC	TT	TT	TC	TT	CC	CC	CC	CC	CC	CC	CC	TT	TT	TT	CC	TT	CC	CC	CC	NN	CC	TT	CC	TT	TC	CC	CC	TT	TT	CC	CC	CC	CC	CC	CC	CC	CC	CC	CC	TT	CC	CC	TT	CC
Bn-A02-p8440451	A/G	A2	5381147	0.15488	NN	GG	GG	AG	GG	AA	AA	AA	AA	AA	NN	AA	AA	AA	AA	NN	AA	NN	AA	AA	GG	NN	AA	NN	GG	AG	AA	AA	AA	AA	AA	NN	AA	AA	AA	AA	AA	AA	AA	AA	GG	AA	AA	AA	AA
Bn-A02-p8443355	A/G	A2	5384069	0.0631	AA	AA	AA	AA	AA	AA	AA	AA	AA	AA	AA	AA	AA	AA	AA	AA	AA	AA	AA	AA	AA	AA	AA	AA	AA	AA	AA	AA	AA	AA	NN	AA	AA	NN	GG	AA	AA	AA	AA	AA	AA	AA	AA	AA	AA
Bn-A02-p8466214	T/C	A2	5401180	0.07839	TT	CC	CC	TC	TT	CC	CC	CC	CC	CC	CC	CC	CC	CC	CC	TT	CC	TT	CC	CC	TT	TT	CC	TT	TT	TC	CC	CC	CC	CC	CC	CC	CC	CC	TT	CC	CC	CC	CC	CC	CC	CC	TC	CC	CC
Bn-A02-p8472166	A/G	A2	5407555	0.08604	AA	GG	GG	AG	AA	GG	GG	GG	GG	GG	GG	GG	GG	GG	GG	AA	GG	AA	GG	GG	AA	AA	GG	AA	AA	AG	GG	GG	GG	GG	GG	GG	GG	GG	AA	GG	GG	GG	GG	GG	GG	GG	AG	GG	GG
Bn-A02-p8473119	T/C	A2	5408511	0.07075	TT	CC	CC	TC	TT	CC	CC	CC	CC	CC	CC	CC	CC	CC	CC	TT	CC	TT	CC	CC	TT	TT	CC	TT	TT	TC	CC	CC	CC	CC	CC	CC	CC	NN	TT	CC	CC	CC	CC	CC	CC	CC	TC	CC	CC
Bn-A02-p8481759	T/C	A2	5418010	0.0478	CC	TT	TT	TC	CC	CC	CC	CC	CC	CC	CC	CC	TT	TT	TT	CC	TT	CC	CC	CC	CC	CC	TT	CC	CC	CC	CC	CC	TT	TT	TT	CC	CC	CC	CC	CC	CC	CC	CC	TT	TC	CC	CC	TT	CC
Bn-A02-p8530142	T/G	A2	5497988	0.1912	GG	NN	NN	TG	TT	GG	GG	GG	GG	GG	NN	GG	NN	NN	NN	GG	NN	GG	GG	GG	TG	GG	NN	GG	TT	TG	TT	GG	TG	NN	GG	NN	GG	GG	TT	GG	GG	GG	TT	GG	NN	GG	GG	NN	GG
Bn-A02-p8538437	A/C	A2	5506705	0.1109	AA	AA	AA	AC	CC	AA	AA	AA	AA	AA	AA	AA	CC	CC	CC	AA	CC	AA	AA	AA	NN	AA	CC	AA	CC	AC	CC	AA	CC	CC	AA	AA	AA	AA	CC	AA	AA	AA	CC	AA	NN	AA	AA	CC	AA
Bn-A02-p8549867	A/C	A2	5517008	0.08031	AA	AA	AA	AC	CC	AA	AA	AA	AA	AA	AA	AA	AA	AA	AA	AA	AA	AA	AA	AA	AA	AA	AA	AA	CC	AC	CC	AA	AA	AA	AA	AA	AA	AA	AA	AA	AA	AA	CC	AA	AA	AA	AA	AA	AA
Bn-A02-p8561027	T/C	A2	5531979	0.08604	CC	CC	CC	NN	TT	CC	CC	CC	CC	CC	CC	CC	CC	CC	CC	CC	CC	CC	CC	CC	CC	CC	CC	CC	TT	TC	TT	CC	CC	CC	CC	CC	CC	CC	CC	CC	CC	CC	TT	CC	CC	CC	CC	CC	CC
Bn-A02-p8560119	T/C	A2	5532884	0.09369	CC	CC	CC	TC	TT	CC	CC	CC	CC	CC	CC	CC	CC	CC	CC	CC	CC	CC	CC	CC	CC	CC	CC	CC	TT	TC	TT	CC	CC	CC	CC	CC	CC	CC	CC	CC	CC	CC	TT	CC	CC	CC	CC	CC	CC
Bn-A02-p8575325	T/G	A2	5541048	0.05927	TT	TT	TT	TG	GG	TT	TT	TT	TT	TT	TT	TT	TT	TT	TT	TT	TT	TT	TT	TT	TT	TT	TT	TT	GG	TG	GG	TT	TT	TT	TT	TT	TT	TT	TT	TT	TT	TT	GG	TT	TT	TT	TT	TT	TT
Bn-A02-p8625851	T/C	A2	5575796	0.04398	CC	TT	TT	CC	CC	CC	CC	CC	CC	CC	CC	CC	CC	CC	CC	CC	CC	CC	CC	CC	CC	CC	CC	CC	CC	CC	CC	CC	CC	CC	CC	CC	CC	CC	TT	CC	CC	CC	CC	CC	CC	CC	CC	CC	CC
Bn-A02-p8633119	T/C	A2	5583096	0.12428	CC	NN	NN	NN	TT	CC	CC	CC	CC	CC	CC	CC	TT	TT	TT	CC	TT	CC	CC	CC	CC	CC	TT	CC	TT	TC	TT	CC	TT	TT	CC	CC	CC	CC	TT	CC	CC	CC	TT	CC	NN	CC	CC	TT	CC
Bn-A02-p8634642	A/C	A2	5584675	0.07266	CC	AA	AA	NN	CC	AA	AA	AA	AA	AA	AA	AA	CC	CC	CC	CC	CC	AC	AA	AA	AA	CC	CC	CC	CC	AC	CC	AA	CC	CC	AA	AA	AA	AA	AA	AA	AA	AA	CC	AA	AA	AA	AC	CC	AA
Bn-A02-p8637915	A/C	A2	5587453	0.10899	CC	AA	AA	NN	CC	AA	AA	AA	AA	AA	AA	AA	CC	CC	CC	CC	CC	AC	AA	AA	AA	CC	CC	CC	CC	AC	CC	AA	CC	CC	AA	AA	AA	AA	AA	AA	AA	AA	CC	AA	AA	AA	AC	CC	AA
Bn-A02-p8660234	A/G	A2	5621836	0.08031	AA	AA	AA	AG	AA	GG	GG	GG	GG	GG	GG	GG	AA	AA	AA	AA	AA	NN	GG	GG	GG	AA	AA	AA	AA	AG	AA	GG	AA	AA	GG	GG	GG	GG	GG	GG	GG	GG	AA	GG	GG	GG	NN	AA	GG
Bn-A02-p8660632	A/G	A2	5622187	0.0478	AA	AA	AA	AG	GG	AA	AA	AA	AA	AA	AA	AA	AA	AA	AA	AA	AA	AA	AA	AA	AA	AA	AA	AA	GG	AG	GG	AA	AA	AA	GG	AA	AA	NN	GG	AA	AA	AA	GG	GG	AG	AA	AA	AA	AA
Bn-A02-p8682290	A/G	A2	5647957	0.08987	GG	AA	AA	AG	AA	GG	GG	GG	GG	GG	GG	GG	GG	GG	GG	GG	GG	GG	GG	GG	GG	GG	GG	GG	AA	AG	AA	GG	GG	GG	GG	GG	GG	GG	GG	GG	GG	GG	AA	GG	GG	GG	GG	GG	GG
Bn-A02-p8703446	T/C	A2	5672271	0.11855	TC	TT	TT	TC	TT	CC	TC	CC	CC	CC	CC	CC	TC	CC	TC	CC	CC	CC	CC	TC	CC	CC	CC	CC	TT	TC	TT	CC	NN	CC	CC	CC	CC	NN	TT	CC	CC	CC	TT	CC	TC	CC	CC	CC	CC
Bn-A02-p8726802	T/G	A2	5694583	0.07266	TT	TT	TT	TG	GG	TT	TT	TT	TT	TT	TT	TT	TT	TT	TT	TT	TT	TT	TT	TT	TT	TT	TT	TT	GG	TG	GG	TT	TT	TT	TT	TT	TT	NN	GG	TT	TT	TT	GG	TT	TG	TT	TT	TT	TT
Bn-A02-p8732961	T/G	A2	5700330	0.07839	GG	GG	GG	GG	GG	GG	GG	GG	GG	GG	GG	GG	NN	NN	NN	GG	NN	GG	GG	GG	GG	GG	NN	GG	GG	GG	GG	GG	NN	NN	TT	GG	GG	GG	GG	GG	GG	GG	GG	TT	TG	GG	GG	NN	GG
Bn-A02-p8767145	A/G	A2	5739638	0.05736	AA	GG	GG	AG	AA	AA	AA	AA	AA	AA	GG	AA	GG	GG	GG	AA	GG	AA	AA	AA	AA	AA	GG	AA	AA	AA	AA	AA	GG	GG	GG	GG	AA	AA	AA	AA	AA	AA	AA	GG	NN	AA	AA	GG	AA
Bn-A02-p8777846	A/C	A2	5746521	0.10134	CC	AA	AA	AC	AA	CC	CC	CC	CC	CC	CC	CC	CC	CC	CC	CC	CC	CC	CC	CC	CC	CC	CC	CC	AA	AC	AA	CC	CC	CC	AA	CC	CC	CC	CC	CC	CC	CC	AA	AA	NN	CC	CC	CC	CC
Bn-A02-p8799151	T/C	A2	5769943	0.13384	TT	TT	TT	TC	CC	TT	TT	TT	TT	TT	TT	TT	TT	TT	TT	TT	TT	TT	TT	TT	TT	NN	TT	TT	CC	NN	CC	NN	TT	TT	TT	TT	TT	TT	TT	TT	TT	TT	CC	TT	TC	TT	TT	TT	TT
Bn-A02-p8834915	T/C	A2	5788685	0.05545	CC	TT	TT	TC	TT	CC	CC	CC	CC	CC	TT	CC	CC	CC	CC	CC	CC	CC	CC	CC	CC	CC	CC	CC	TT	TC	TT	CC	CC	CC	CC	TT	CC	CC	CC	CC	CC	CC	TT	CC	TC	CC	CC	CC	CC
Bn-A02-p8836098	A/G	A2	5789868	0.09178	AA	AA	AA	AG	GG	AA	AA	AA	AA	AA	AA	AA	AA	AA	AA	AA	AA	AA	AA	AA	AA	AA	AA	AA	GG	AG	GG	AA	AA	AA	AA	AA	AA	AA	AA	AA	AA	AA	GG	AA	AG	AA	AA	AA	AA
Bn-A02-p8865764	A/G	A2	5830043	0.07648	GG	GG	GG	AG	AA	AA	AA	AA	AA	AA	GG	AA	GG	GG	GG	GG	GG	AG	AA	AA	AA	GG	GG	GG	AA	AA	AA	AA	GG	GG	GG	GG	AA	NN	GG	AA	AA	AA	AA	GG	NN	AA	AG	GG	AA
Bn-A02-p8865968	T/C	A2	5830249	0.06883	TT	TT	TT	TC	CC	CC	CC	CC	CC	CC	TT	CC	TC	TC	TT	TC	TC	NN	CC	CC	CC	TC	TC	TC	CC	CC	CC	CC	TT	TC	TC	TC	CC	CC	TC	CC	CC	CC	CC	TT	TC	CC	TC	TC	CC
Bn-A02-p8867507	T/C	A2	5831849	0.07839	TT	TT	TT	TC	CC	CC	CC	CC	CC	CC	TT	CC	TT	TT	TT	TT	TT	NN	CC	CC	CC	TT	TT	TT	CC	CC	CC	CC	TT	TT	TT	TT	CC	CC	TT	CC	CC	CC	CC	TT	NN	CC	TC	TT	CC
Bn-A02-p8867662	A/G	A2	5831953	0.07266	GG	GG	GG	AG	AA	AA	AA	AA	AA	AA	GG	AA	GG	GG	GG	GG	GG	AG	AA	AA	NN	GG	GG	GG	AA	AA	AA	AA	GG	GG	GG	GG	AA	NN	GG	AA	AA	AA	AA	GG	GG	AA	AG	GG	AA
Bn-A02-p8873864	T/C	A2	5836207	0.08795	TT	TT	TT	TC	CC	CC	CC	CC	CC	CC	TT	CC	TT	TT	TT	TT	TT	NN	CC	CC	CC	TT	TT	TT	CC	CC	CC	CC	TT	TT	TT	TT	CC	CC	TT	CC	CC	CC	CC	TT	TC	CC	TC	TT	CC
Bn-A02-p8873993	A/G	A2	5836337	0.09369	GG	GG	GG	AG	AA	AA	AA	AA	AA	AA	GG	AA	GG	GG	GG	GG	GG	AG	AA	AA	AA	GG	GG	GG	AA	AA	AA	AA	GG	GG	GG	GG	AA	NN	GG	AA	AA	AA	AA	GG	NN	AA	AG	GG	AA
Bn-A02-p8874086	A/G	A2	5836493	0.06501	GG	GG	GG	AG	AA	AA	AA	AA	AA	AA	GG	AA	GG	GG	GG	GG	GG	AG	AA	AA	AA	GG	GG	GG	AA	AA	AA	AA	GG	GG	GG	GG	AA	NN	GG	AA	AA	AA	AA	GG	NN	AA	AG	GG	AA
Bn-A02-p8874299	T/G	A2	5836655	0.07648	GG	GG	GG	TG	TT	TT	TT	TT	TT	TT	GG	TT	GG	GG	GG	GG	GG	TG	TT	TT	TT	GG	GG	GG	TT	TT	TT	TT	GG	GG	GG	GG	TT	NN	GG	TT	TT	TT	TT	GG	NN	TT	TG	GG	TT
Bn-A02-p8874380	A/G	A2	5836793	0.08413	AA	AA	AA	AG	GG	GG	GG	GG	GG	GG	AA	GG	AA	AA	AA	AA	AA	AG	GG	GG	GG	AA	AA	AA	GG	GG	GG	GG	AA	AA	AA	AA	GG	NN	AA	GG	GG	GG	GG	AA	NN	GG	AG	AA	GG
Bn-A02-p8877059	T/G	A2	5839206	0.0956	GG	GG	GG	TG	TT	TT	TT	TT	TT	TT	GG	TT	GG	GG	GG	GG	GG	TG	TT	TT	TT	GG	GG	GG	TT	TT	TT	TT	GG	GG	GG	GG	TT	NN	GG	TT	TT	TT	TT	GG	GG	TT	TG	GG	TT
Bn-A02-p8877587	T/C	A2	5839694	0.08795	CC	CC	CC	TC	TT	TT	TT	TT	TT	TT	CC	TT	CC	CC	CC	CC	CC	NN	TT	TT	TT	CC	CC	CC	TT	TT	TT	TT	CC	CC	CC	CC	TT	TT	CC	TT	TT	TT	TT	CC	NN	TT	TC	CC	TT
Bn-A02-p8877788	T/C	A2	5839897	0.13193	CC	CC	CC	TC	TT	TT	TT	TT	TT	TT	CC	TT	CC	CC	CC	CC	CC	TC	TT	TT	TT	CC	CC	CC	TT	TT	TT	TT	CC	CC	CC	CC	TT	NN	CC	TT	TT	TT	TT	CC	CC	TT	TC	CC	TT
Bn-A02-p8880230	A/G	A2	5842345	0.08987	GG	GG	GG	AG	AA	AA	AA	AA	AA	AA	GG	AA	GG	GG	GG	GG	GG	AG	AA	AA	AA	GG	GG	GG	AA	AA	AA	AA	GG	GG	GG	GG	AA	AA	GG	AA	AA	AA	AA	GG	NN	AA	AG	GG	AA
Bn-A02-p8880464	A/G	A2	5842579	0.08604	GG	GG	GG	AG	AA	AA	AA	AA	AA	AA	GG	AA	GG	GG	GG	GG	GG	AG	AA	AA	AA	GG	GG	GG	AA	AA	AA	AA	GG	GG	GG	GG	AA	AA	GG	AA	AA	AA	AA	GG	GG	AA	AG	GG	AA
Bn-A02-p8881251	T/C	A2	5843423	0.1109	TT	TT	TT	NN	CC	CC	CC	CC	CC	CC	TT	CC	TT	TT	TT	TT	TT	NN	CC	CC	CC	TT	TT	TT	CC	CC	CC	CC	TT	TT	TT	TT	CC	CC	TT	CC	CC	CC	CC	TT	TC	CC	TC	TT	CC
Bn-A02-p8884242	T/G	A2	5844875	0.07266	TG	TG	TG	TG	TT	TT	TT	TT	TT	TT	GG	TT	GG	GG	GG	GG	GG	TG	TT	TT	TT	GG	GG	GG	TT	TT	TT	TT	GG	GG	GG	GG	TT	TT	GG	TT	TT	TT	TT	GG	TG	TT	TG	GG	TT
Bn-A02-p8884712	T/C	A2	5845296	0.08413	NN	NN	NN	TC	CC	CC	CC	CC	CC	CC	TT	CC	TT	TT	TT	TT	TT	NN	CC	CC	CC	TT	TT	TT	CC	CC	CC	CC	TT	TT	TT	TT	CC	CC	TT	CC	CC	CC	CC	TT	TC	CC	TC	TT	CC
Bn-A02-p8885209	A/G	A2	5845843	0.09943	GG	GG	GG	AG	AA	AA	AA	AA	AA	AA	GG	AA	GG	GG	GG	GG	GG	NN	AA	AA	AA	GG	GG	GG	AA	AA	AA	AA	GG	GG	GG	GG	AA	AA	GG	AA	AA	AA	AA	GG	NN	AA	AG	GG	AA
Bn-A02-p8885908	A/C	A2	5846540	0.06883	AA	AA	AA	AC	CC	CC	CC	CC	CC	CC	AA	CC	AA	AA	AA	AA	AA	NN	CC	CC	CC	AA	AA	AA	CC	CC	CC	CC	AA	AA	AA	AA	CC	CC	AA	CC	CC	CC	CC	AA	AC	CC	AC	AA	CC
Bn-A02-p8886238	A/G	A2	5846820	0.07075	AA	AA	AA	AG	GG	GG	GG	GG	GG	GG	AA	GG	AA	AA	AA	AA	AA	NN	GG	GG	GG	AA	AA	AA	GG	GG	GG	GG	AA	AA	AA	AA	GG	GG	AA	GG	GG	GG	GG	AA	AG	GG	AG	AA	GG
Bn-A02-p8891703	T/C	A2	5848164	0.10134	TT	TT	TT	TC	CC	CC	CC	CC	CC	CC	TT	CC	TT	TT	TT	TT	TT	TC	CC	CC	CC	TT	TT	TT	CC	CC	CC	CC	TT	TT	TT	TT	CC	NN	TT	CC	CC	CC	CC	TT	NN	CC	TC	TT	CC
Bn-A02-p8895388	A/G	A2	5850886	0.07457	AA	AA	AA	AG	GG	GG	GG	GG	GG	GG	AA	GG	AA	AA	AA	AA	AA	NN	GG	GG	GG	AA	AA	AA	GG	GG	GG	GG	AA	AA	AA	AA	GG	GG	AA	GG	GG	GG	GG	AA	NN	GG	AG	AA	GG
Bn-A02-p9064726	T/C	A2	5883327	0.02486	CC	CC	CC	CC	CC	CC	CC	CC	CC	CC	CC	CC	CC	CC	CC	CC	CC	CC	CC	CC	CC	CC	CC	CC	TT	TC	CC	CC	CC	CC	CC	CC	CC	NN	TT	CC	CC	CC	CC	CC	CC	CC	CC	CC	CC
Bn-A02-p9080423	A/G	A2	5896798	0.07839	AA	AA	AA	AG	AA	GG	GG	GG	GG	GG	NN	GG	AA	AA	AA	AA	AA	AG	GG	GG	GG	AA	AA	AA	GG	GG	AA	GG	AA	AA	AA	NN	GG	GG	GG	GG	GG	GG	AA	AA	AA	GG	AG	AA	GG
Bn-A02-p9135710	T/C	A2	5933149	0.17782	CC	CC	CC	TC	CC	TT	TT	TT	TT	TT	CC	TT	TT	TT	TT	CC	TT	TC	TT	TT	TT	CC	TT	CC	NN	TT	CC	TT	TT	TT	CC	CC	TT	TT	NN	TT	TT	TT	CC	CC	CC	TT	TC	TT	TT
Bn-A02-p9148801	T/C	A2	5946009	0.09751	CC	TT	TT	TC	CC	CC	CC	CC	CC	CC	TT	CC	TT	TT	TT	CC	TT	CC	CC	CC	CC	CC	TT	CC	TT	TC	TT	CC	TT	TT	CC	TT	CC	CC	TT	CC	CC	CC	TT	CC	CC	CC	CC	TT	CC
Bn-A02-p9187768	A/G	A2	5993392	0.12237	GG	AA	AA	GG	GG	GG	GG	GG	GG	GG	GG	GG	GG	GG	GG	GG	GG	GG	GG	GG	GG	GG	GG	GG	GG	GG	GG	GG	GG	GG	GG	GG	GG	GG	GG	GG	GG	GG	GG	GG	GG	GG	GG	GG	GG
Bn-A02-p9223722	A/G	A2	6027163	0.07075	GG	GG	GG	NN	GG	GG	GG	GG	GG	GG	GG	GG	AA	AA	AA	GG	AA	GG	GG	GG	GG	GG	AA	GG	GG	GG	AA	GG	AA	AA	GG	GG	GG	GG	GG	GG	GG	GG	AA	GG	GG	GG	GG	AA	GG
Bn-A02-p9224016	T/G	A2	6027457	0.04589	GG	GG	GG	NN	GG	GG	GG	GG	GG	GG	GG	GG	TT	TT	TT	GG	TT	GG	GG	GG	GG	GG	TT	GG	GG	GG	TT	GG	TT	TT	GG	GG	GG	GG	GG	GG	GG	GG	TT	GG	GG	GG	GG	TT	GG
Bn-A02-p9239879	T/C	A2	6043145	0.06692	CC	CC	CC	NN	CC	CC	CC	CC	CC	CC	TT	CC	CC	CC	CC	CC	CC	CC	CC	CC	CC	CC	CC	CC	CC	CC	TT	CC	CC	CC	CC	TT	CC	CC	CC	CC	CC	CC	TT	CC	CC	CC	CC	CC	CC
Bn-A02-p9240182	T/G	A2	6043448	0.01147	TT	TT	TT	TG	TT	TT	TT	TT	TT	TT	TT	TT	GG	GG	GG	TT	GG	TT	TT	TT	TT	TT	GG	TT	TT	TT	TT	TT	GG	GG	TT	TT	TT	TT	TT	TT	TT	TT	TT	TT	TT	TT	TT	GG	TT
Bn-A02-p9246552	A/G	A2	6049822	0.08604	AA	AA	AA	AG	GG	AA	AA	AA	AA	AA	AA	AA	AA	AA	AA	AA	AA	AA	AA	AA	AA	AA	AA	AA	AA	AA	GG	AA	AA	AA	AA	AA	AA	AA	AA	AA	AA	AA	GG	AA	GG	AA	AA	AA	AA
Bn-A02-p9255686	A/G	A2	6055552	0.08222	AA	AA	AA	AG	GG	AA	AA	AA	AA	AA	GG	AA	AA	AA	AA	AA	AA	AA	AA	AA	AA	AA	AA	AA	GG	AG	GG	AA	AA	AA	AA	GG	AA	NN	GG	AA	AA	AA	GG	AA	GG	AA	AA	AA	AA
Bn-A02-p9256040	A/G	A2	6055855	0.10899	AA	AA	AA	AG	GG	AA	AA	AA	AA	AA	GG	AA	AA	AA	AA	AA	AA	AA	AA	AA	AA	AA	AA	AA	GG	AG	GG	AA	AA	AA	AA	GG	AA	NN	GG	AA	AA	AA	GG	AA	GG	AA	AA	AA	AA
Bn-A02-p9258117	T/G	A2	6057992	0.06883	GG	GG	GG	TG	TT	GG	GG	GG	GG	GG	TT	GG	GG	GG	GG	GG	GG	GG	GG	GG	GG	GG	GG	GG	TT	TG	TT	GG	GG	GG	GG	TT	GG	GG	TT	GG	GG	GG	TT	GG	TT	GG	GG	GG	GG
Bn-A02-p9259325	A/C	A2	6059148	0.07839	CC	CC	CC	AC	CC	CC	CC	CC	CC	CC	AA	CC	CC	CC	CC	CC	CC	CC	CC	CC	CC	CC	CC	CC	AA	AC	AA	CC	CC	CC	CC	AA	CC	CC	AA	CC	CC	CC	AA	CC	CC	CC	CC	CC	CC
Bn-A02-p9339288	A/C	A2	6144690	0.14914	NN	CC	CC	AA	AA	AA	AA	AA	AA	AA	NN	AA	AA	AA	AA	AA	AA	AA	AA	AA	AA	AA	AA	AA	AA	AA	AA	AA	AA	AA	NN	NN	CC	AA	AA	AA	AA	AA	AA	AA	AA	AA	AA	AA	AA
Bn-A02-p9339514	T/C	A2	6144916	0.12046	TT	TT	TT	NN	CC	TT	TT	TT	TT	TT	TT	TT	CC	CC	CC	CC	CC	TC	TT	TT	TT	CC	CC	CC	CC	TC	CC	TT	CC	CC	TT	TT	TT	NN	CC	TT	TT	TT	CC	CC	CC	TT	TT	CC	TT
Bn-A02-p9371363	A/G	A2	6192351	0.07457	GG	GG	GG	AG	GG	AA	AA	AA	AA	AA	AA	AA	AA	AA	AA	GG	AA	AG	AA	AA	AA	GG	AA	GG	AA	AA	GG	AA	AA	AA	AA	AA	GG	AA	AA	AA	AA	AA	GG	GG	GG	AA	AA	AA	AA
Bn-A02-p9371633	T/C	A2	6192622	0.07839	TT	CC	CC	TC	TT	TT	TT	TT	TT	TT	TT	TT	TT	TT	TT	CC	TT	TC	TT	TT	TT	CC	TT	CC	TT	TT	CC	TT	TT	TT	TT	TT	CC	TT	TT	TT	TT	TT	CC	CC	TT	TT	TT	TT	TT
Bn-A02-p9371841	A/G	A2	6192830	0.08987	GG	AA	AA	AG	GG	GG	GG	GG	GG	GG	GG	GG	GG	GG	GG	AA	GG	NN	GG	GG	GG	AA	GG	AA	GG	GG	AA	GG	GG	GG	GG	GG	AA	GG	GG	GG	GG	GG	AA	AA	GG	GG	GG	GG	GG
Bn-A02-p9371930	T/C	A2	6192916	0.13002	TT	CC	CC	TC	CC	TT	TT	TT	TT	TT	TT	TT	TT	TT	TT	CC	TT	TC	TT	TT	TT	CC	TT	CC	TT	TT	CC	TT	TT	TT	CC	TT	CC	TT	TT	TT	TT	TT	CC	CC	CC	TT	TT	TT	TT
Bn-A02-p9371948	T/G	A2	6192984	0.08222	GG	TT	TT	GG	TT	GG	GG	GG	GG	GG	GG	GG	GG	GG	GG	TT	GG	GG	GG	GG	GG	NN	GG	TT	GG	GG	NN	GG	GG	GG	TT	GG	TT	GG	GG	GG	GG	GG	NN	NN	TT	GG	GG	GG	GG
Bn-A02-p9409799	A/C	A2	6228193	0.09178	AA	AA	AA	CC	CC	CC	CC	CC	CC	CC	AA	AA	CC	CC	CC	CC	CC	CC	CC	CC	CC	CC	CC	CC	AA	AA	CC	AA	CC	CC	AA	AA	AA	CC	AA	CC	CC	CC	CC	AA	CC	CC	CC	CC	CC
Bn-A02-p9415901	T/C	A2	6233100	0.07266	TC	TT	TT	NN	TT	TT	TT	TT	TT	TT	TT	TC	TC	TC	TC	TT	TC	TT	TC	TT	TT	TT	TC	TT	TT	NN	TT	TC	TC	TC	TT	TT	TT	TT	TT	TT	TT	TT	TT	TT	TT	TT	TT	TC	TT
Bn-A02-p9425125	T/C	A2	6249206	0.09943	CC	TT	TT	TC	CC	CC	CC	CC	CC	CC	CC	CC	CC	CC	CC	TT	CC	TC	CC	CC	CC	TT	CC	TT	TT	NN	TT	CC	CC	CC	TT	CC	TT	TC	TT	CC	CC	CC	TT	CC	CC	CC	CC	CC	CC
Bn-A02-p9465668	T/C	A2	6272746	0.09943	CC	TT	TT	TT	CC	TT	TT	TT	TT	TT	CC	CC	TT	TT	TT	TT	TT	NN	TT	TT	NN	TT	TT	TT	TT	TC	TT	CC	TT	TT	CC	CC	TT	TT	TT	TT	TT	TT	TT	CC	CC	TT	TT	TT	TT
Bn-A02-p9506103	A/G	A2	6320347	0.10325	NN	GG	GG	AG	GG	GG	GG	GG	GG	GG	GG	NN	AA	AA	AA	GG	AA	GG	AA	GG	GG	GG	AA	GG	GG	GG	GG	NN	GG	AA	GG	GG	GG	GG	GG	GG	GG	GG	GG	GG	GG	GG	GG	AA	GG
Bn-A02-p9558523	A/G	A2	6363803	0.15488	GG	GG	GG	GG	NN	AA	AA	AA	AA	AA	NN	GG	GG	GG	GG	NN	GG	GG	GG	AA	AG	NN	GG	GG	AA	AG	NN	GG	AA	GG	GG	NN	GG	NN	AA	AA	AA	AA	NN	NN	NN	AA	AA	GG	GG
Bn-A02-p9599263	A/G	A2	6401330	0.15105	NN	GG	GG	AG	GG	NN	GG	GG	NN	GG	AA	NN	AA	AA	AA	GG	NN	NN	AA	GG	GG	NN	AA	NN	AA	AA	AG	AA	NN	NN	AA	AA	GG	AG	AA	GG	GG	GG	NN	GG	GG	GG	GG	NN	GG
Bn-A02-p9608319	T/C	A2	6411801	0.0631	TT	TT	TT	TC	TT	TT	TT	TT	TT	TT	CC	TT	CC	CC	CC	TT	CC	TT	CC	TT	TT	TT	CC	TT	CC	TC	TT	TT	TT	CC	TT	CC	TT	TC	CC	TT	TT	TT	TT	TT	TT	TT	TT	CC	TT
Bn-A02-p9610453	A/C	A2	6418317	0.04398	AA	AA	AA	NN	AA	AA	AA	AA	AA	AA	CC	AA	CC	CC	CC	AA	CC	AA	CC	AA	AA	AA	CC	AA	CC	AC	AA	AA	AA	CC	AA	CC	AA	AA	CC	AA	AA	AA	AA	AA	AA	AA	AA	CC	AA
Bn-A02-p9635795	A/G	A2	6445291	0.0956	AA	AA	AA	AA	GG	AA	AA	AA	AA	AA	AA	AA	NN	NN	NN	AA	NN	AA	NN	AA	AA	AA	NN	AA	GG	AG	AA	AA	AA	NN	AA	AA	AA	AG	GG	AA	AA	AA	AA	AA	GG	AA	AA	NN	AA
Bn-A02-p9635953	A/G	A2	6445449	0.10134	GG	GG	GG	AA	GG	AA	AA	AA	AA	AA	AA	GG	NN	NN	NN	AA	NN	AG	NN	AA	NN	AA	NN	AA	GG	GG	AA	GG	AA	NN	GG	AA	GG	AG	GG	AA	AA	AA	AA	AA	GG	AA	AA	NN	AA
Bn-A02-p9636219	A/G	A2	6445715	0.08222	GG	GG	GG	AG	GG	GG	GG	GG	AG	GG	GG	GG	GG	GG	NN	AA	GG	AG	GG	GG	GG	AA	GG	AA	GG	GG	AA	GG	GG	GG	GG	GG	GG	GG	GG	GG	GG	GG	AA	AA	GG	GG	GG	GG	GG
Bn-A02-p9707309	T/C	A2	6512010	0.11855	TT	CC	CC	TC	TT	TT	TT	TT	TT	TT	TT	TT	TT	TT	TT	CC	TT	NN	TT	TT	TT	CC	TT	CC	CC	TC	CC	TT	TT	TT	TT	TT	CC	CC	CC	TT	TT	TT	CC	CC	TT	TT	TT	TT	CC
Bn-A02-p9726742	T/G	A2	6531247	0.06692	TT	GG	GG	TG	TT	TT	TT	TT	TT	TT	TT	TT	GG	GG	GG	GG	GG	TG	GG	TT	TT	GG	GG	GG	GG	TG	GG	TT	TT	GG	TT	TT	GG	GG	GG	TT	TT	TT	GG	TT	TT	TT	TT	GG	GG
Bn-A02-p9829719	T/G	A2	6701911	0.06883	TT	GG	GG	TG	GG	TT	TT	TT	TT	TT	GG	TT	GG	GG	GG	GG	GG	TT	GG	TT	TT	GG	GG	GG	TT	TT	GG	TT	TT	GG	TT	GG	GG	TG	TT	TT	TT	TT	GG	TT	GG	TT	TT	GG	GG
Bn-A06-p4844167	A/G	A2	6712820	0.12237	GG	AA	AA	NN	AA	GG	GG	GG	GG	GG	AA	GG	GG	GG	GG	AA	GG	NN	GG	GG	GG	AA	GG	AA	AA	AG	AA	GG	GG	GG	GG	AA	AA	AA	AA	GG	GG	GG	AA	GG	AA	GG	GG	GG	AA
Bn-A06-p4838544	T/G	A2	6716878	0.05354	TT	TT	TT	TG	GG	TT	TT	TT	TT	TT	TT	TT	GG	GG	GG	GG	GG	TG	GG	TT	TT	GG	GG	GG	TT	TT	GG	TT	TT	GG	TT	TT	TT	TT	TT	TT	TT	TT	GG	TT	TG	TT	TT	GG	TT
Bn-A02-p9885351	A/G	A2	6730298	0.08795	AA	AA	AA	AG	GG	AA	AA	AA	AA	AA	AA	AA	GG	GG	GG	GG	GG	AG	GG	AA	AA	GG	GG	GG	AA	AA	GG	AA	AA	GG	AA	AA	AA	AA	AA	AA	AA	AA	GG	AA	GG	AA	AA	GG	AA
Bn-A02-p9891733	A/G	A2	6736624	0.09369	GG	AA	AA	AA	AA	AA	AA	AA	AG	AA	AA	GG	AA	AA	AA	AA	AA	NN	AA	AA	NN	AA	AA	AA	GG	GG	AA	GG	AA	AA	GG	AA	AA	AG	GG	AA	AA	AA	AA	GG	AA	AA	AA	AA	AA
Bn-A02-p9959992	T/G	A2	6808508	0.03442	TT	GG	GG	GG	GG	GG	GG	GG	GG	GG	GG	TT	GG	GG	GG	GG	GG	TG	GG	GG	GG	GG	GG	GG	GG	TG	GG	TT	GG	GG	TT	GG	GG	GG	GG	GG	GG	GG	GG	TT	GG	GG	GG	GG	GG
Bn-A02-p9961743	A/G	A2	6810268	0.10899	NN	GG	GG	GG	GG	GG	GG	GG	GG	GG	GG	NN	GG	GG	GG	GG	GG	GG	GG	GG	GG	GG	GG	GG	GG	GG	GG	NN	GG	GG	NN	GG	GG	GG	GG	GG	GG	GG	GG	AA	GG	GG	GG	GG	GG
Bn-A02-p9996703	A/C	A2	6842479	0.08413	AA	CC	CC	AC	CC	AA	AA	AA	AA	AA	AA	AA	AA	AA	AA	CC	AA	AC	AA	AA	AA	CC	AA	CC	CC	AC	CC	AA	AA	AA	AA	AA	CC	CC	CC	AA	AA	AA	CC	AA	CC	AA	AA	AA	CC
Bn-A02-p10020231	T/C	A2	6858666	0.08222	TT	TT	TT	TC	CC	CC	CC	CC	CC	CC	CC	TT	CC	CC	CC	CC	CC	NN	CC	CC	NN	CC	CC	CC	CC	TC	CC	TT	CC	CC	TT	CC	TT	TC	CC	CC	CC	CC	CC	TT	CC	CC	CC	CC	TT
Bn-A02-p10092191	T/G	A2	6919235	0.0478	TT	TT	TT	TG	TG	TT	TT	TT	TG	TT	TT	TT	TG	TG	TG	TG	TG	TG	TG	TT	TT	TG	TG	TG	TG	TG	TG	TT	TT	TG	TT	TT	TT	TG	TG	TT	TT	TT	TG	TT	TG	TT	TT	TG	TG
Bn-A02-p10096185	T/G	A2	6922398	0.07075	GG	GG	GG	TG	TT	GG	GG	GG	GG	GG	GG	GG	TT	TT	TT	TT	TT	TG	TT	GG	GG	TT	TT	TT	TT	TG	TT	GG	GG	TT	GG	GG	GG	TG	TT	GG	GG	GG	TT	GG	TT	GG	GG	TT	GG
Bn-A02-p10129605	T/C	A2	6976101	0.0325	TT	TT	TT	TT	TT	TT	TT	TT	TT	TT	TT	TT	TT	TT	TT	TT	TT	TT	TT	TT	TT	TT	TT	TT	TT	TT	TT	TT	TT	TT	TT	TT	TT	TT	TT	TT	TT	TT	TT	CC	TT	TT	TT	TT	TT
Bn-A02-p10156025	T/G	A2	7002392	0.14723	GG	TT	TT	TG	TT	GG	GG	GG	GG	GG	GG	GG	TT	TT	TT	TT	TT	GG	TT	GG	GG	TT	TT	TT	TT	TG	TT	GG	GG	TT	GG	GG	TT	TT	TT	GG	GG	GG	TT	GG	TT	GG	GG	TT	TT
Bn-A02-p10176579	A/G	A2	7019091	0.03633	GG	GG	GG	AG	GG	GG	GG	GG	GG	GG	GG	GG	AA	AA	AA	GG	AA	GG	AA	GG	GG	GG	AA	GG	AA	AG	GG	GG	GG	AA	GG	GG	GG	NN	AA	GG	GG	GG	GG	GG	GG	GG	GG	AA	GG
Bn-A02-p10176749	T/C	A2	7019323	0.0478	CC	CC	CC	TC	CC	CC	CC	CC	CC	CC	CC	CC	TT	TT	TT	CC	TT	CC	TT	CC	CC	CC	TT	CC	TT	TC	CC	CC	CC	TT	CC	CC	CC	NN	TT	CC	CC	CC	CC	CC	CC	CC	CC	TT	CC
Bn-A02-p10186244	T/C	A2	7032673	0.0478	TT	TT	TT	NN	CC	TT	TT	TT	TT	TT	TT	TT	CC	CC	CC	CC	CC	TC	CC	TT	TT	CC	CC	CC	CC	TC	CC	TT	TT	CC	TT	TT	TT	CC	CC	TT	TT	TT	CC	TT	CC	TT	TT	CC	CC
Bn-A02-p10186594	T/G	A2	7033114	0.07266	TT	TT	TT	TG	GG	TT	TT	TT	TT	TT	TT	TT	GG	GG	GG	GG	GG	TG	GG	TT	TT	GG	GG	GG	GG	TG	GG	TT	TT	GG	TT	TT	TT	GG	GG	TT	TT	TT	GG	TT	GG	TT	TT	GG	GG
Bn-A02-p10218812	A/C	A2	7067049	0.02486	CC	CC	CC	CC	CC	CC	CC	CC	CC	CC	CC	CC	CC	CC	CC	CC	CC	CC	CC	CC	CC	CC	CC	CC	AA	AC	CC	CC	CC	CC	CC	CC	CC	AC	AA	CC	CC	CC	CC	CC	CC	CC	CC	CC	CC
Bn-A02-p10259746	A/G	A2	7113748	0.04971	AA	GG	GG	AG	GG	GG	GG	GG	AG	GG	GG	AA	AA	AA	AA	GG	AA	AG	AA	AA	GG	GG	AA	GG	GG	GG	GG	GG	GG	AA	AA	GG	GG	GG	GG	GG	GG	GG	GG	GG	GG	GG	GG	AA	GG
Bn-A02-p10323998	T/C	A2	7170876	0.05545	TT	TT	TT	TC	TT	TT	TT	TT	TT	TT	TT	TT	CC	CC	CC	TT	CC	TT	CC	TT	TT	TT	CC	TT	TT	TT	TT	TT	TT	CC	TT	TT	TT	TT	TT	CC	TT	TT	TT	CC	TT	TT	CC	CC	TT
Bn-A02-p10396907	A/G	A2	7267740	0.05927	AA	AA	AA	AG	AA	AA	AA	AA	AA	AA	AA	AA	GG	GG	GG	AA	GG	AA	AA	AA	AA	AA	GG	AA	AA	AA	AA	AA	AA	GG	AA	AA	AA	AA	AA	GG	AA	AA	AA	GG	AA	AA	GG	GG	AA
Bn-A02-p10404084	A/G	A2	7273434	0.10325	AA	AA	AA	AA	AA	AA	AA	AA	AA	AA	AA	AA	AA	AA	AA	AA	AA	AA	AA	AA	AA	AA	AA	AA	GG	NN	AA	GG	AA	AA	AA	AA	AA	NN	NN	AA	AA	AA	AA	AA	AA	AA	AA	AA	AA
Bn-scaff_16565_1-p221080	A/G	A2	7344394	0.03442	AA	AA	AA	AA	AA	AA	AA	AA	AA	AA	AA	AA	AA	AA	AA	AA	AA	AA	AA	AA	AA	AA	AA	AA	AA	AA	AA	AA	AA	AA	AA	AA	AA	AA	AA	GG	AA	AA	AA	AA	AA	AA	GG	AA	AA
Bn-A02-p10485644	A/C	A2	7344459	0.05545	CC	CC	CC	AC	CC	CC	CC	CC	CC	CC	CC	CC	AA	AA	AA	CC	AA	CC	CC	CC	CC	CC	AA	CC	AA	AC	CC	CC	CC	AA	CC	CC	CC	AC	AA	CC	CC	CC	CC	CC	CC	CC	CC	AA	CC
Bn-A02-p10507801	A/G	A2	7365184	0.06119	GG	GG	GG	GG	GG	AA	AA	AA	AA	AA	GG	GG	GG	GG	GG	GG	GG	GG	GG	GG	NN	GG	GG	GG	GG	GG	GG	GG	GG	GG	GG	GG	GG	GG	GG	AA	AA	AA	GG	GG	GG	AA	AA	GG	GG
Bn-A02-p10507864	T/C	A2	7365196	0.05736	TT	TT	TT	TT	TT	CC	CC	CC	CC	CC	TT	TT	TT	TT	TT	TT	TT	TT	TT	TT	NN	TT	TT	TT	TT	TT	TT	TT	TT	TT	TT	TT	TT	TT	TT	CC	CC	CC	TT	TT	TT	CC	CC	TT	TT
Bn-A02-p10508075	A/G	A2	7365407	0.14532	NN	AA	AA	AA	AA	GG	GG	GG	GG	GG	AA	NN	AA	AA	AA	AA	AA	AA	AA	NN	GG	AA	AA	AA	AA	AA	NN	NN	AA	AA	NN	AA	AA	AA	AA	GG	GG	GG	AA	NN	AA	GG	GG	AA	AA
Bn-A02-p10510996	A/C	A2	7371479	0.04207	CC	AA	AA	AC	AA	AA	AA	AA	AA	AA	AA	CC	CC	CC	CC	AA	CC	AC	AA	CC	AA	AA	CC	AA	CC	CC	CC	CC	AA	CC	CC	CC	AA	AC	CC	AA	AA	AA	AA	CC	AA	AA	AA	CC	AA
Bn-A02-p10524842	T/G	A2	7381973	0.04971	TT	TT	TT	TG	TT	TT	TT	TT	TT	TT	TT	TT	GG	GG	GG	TT	GG	TT	TT	TT	TT	TT	GG	TT	GG	TG	TT	TT	TT	GG	TT	GG	TT	TG	GG	GG	TT	TT	TT	TT	TT	TT	GG	GG	TT
Bn-A02-p10527075	A/G	A2	7384256	0.0631	AA	AA	AA	AG	AA	AA	AA	AA	AA	AA	AA	AA	GG	GG	GG	AA	GG	AA	AA	AA	AA	AA	GG	AA	GG	NN	AA	AA	AA	GG	AA	GG	AA	AG	GG	GG	AA	AA	AA	AA	AA	AA	GG	GG	AA
Bn-A02-p10528586	T/C	A2	7385720	0.08795	TT	TT	TT	TC	TT	TT	TT	TT	TT	TT	TT	TT	CC	CC	CC	TT	CC	TT	TT	TT	TT	TT	CC	TT	CC	TC	TT	TT	NN	CC	TT	CC	TT	TC	CC	CC	TT	TT	TT	NN	TT	TT	CC	CC	TT
Bn-A02-p10530978	A/G	A2	7388996	0.08604	AA	AA	AA	AG	AA	AA	AA	AA	AA	AA	AA	AA	GG	GG	GG	AA	GG	AA	AA	AA	AA	AA	GG	AA	GG	AG	AA	AA	AA	GG	AA	GG	AA	AG	GG	GG	AA	AA	AA	AA	AA	AA	GG	GG	AA
Bn-A02-p10533300	T/C	A2	7391267	0.05163	CC	CC	CC	TC	CC	CC	CC	CC	CC	CC	CC	CC	TT	TT	TT	CC	TT	CC	CC	CC	CC	CC	TT	CC	TT	TC	CC	CC	CC	TT	CC	TT	CC	TC	TT	TT	CC	CC	CC	CC	CC	CC	TT	TT	CC
Bn-A02-p10540052	A/G	A2	7396393	0.03824	AA	AA	AA	AG	AA	AA	AA	AA	AA	AA	AA	AA	GG	GG	GG	AA	GG	AA	AA	AA	AA	AA	GG	AA	GG	AG	AA	AA	AA	GG	AA	AA	AA	AG	GG	AA	AA	AA	AA	AA	AA	AA	AA	GG	AA
Bn-A02-p10540148	T/C	A2	7396540	0.06501	TT	TT	TT	TC	TT	TT	TT	TT	TT	TT	TT	TT	CC	CC	CC	TT	CC	TT	TT	TT	TT	TT	CC	TT	CC	TC	TT	TT	TT	CC	TT	CC	TT	TC	CC	CC	TT	TT	TT	TT	TT	TT	CC	CC	TT
Bn-A02-p10556758	A/G	A2	7420743	0.07266	AA	AA	AA	AA	AA	AA	AA	AA	AA	AA	AA	AA	GG	GG	GG	AA	GG	AA	AA	AA	AA	AA	GG	AA	GG	NN	AA	AA	AA	GG	AA	GG	AA	AA	NN	NN	AA	AA	AA	AA	AA	AA	GG	GG	AA
Bn-A02-p10574526	A/G	A2	7443087	0.04589	GG	GG	GG	AG	GG	GG	GG	GG	AG	GG	GG	GG	AA	AA	AA	GG	AA	GG	GG	GG	GG	GG	AA	GG	AA	AG	GG	GG	GG	AA	GG	AA	GG	NN	AA	GG	GG	GG	GG	GG	GG	GG	GG	AA	GG
Bn-A02-p10587170	T/G	A2	7453032	0.08604	GG	TT	TT	TT	TT	TT	TT	TT	TG	TT	TT	GG	TT	TT	TT	TT	TT	NN	TT	GG	NN	TT	TT	TT	TT	TG	GG	GG	TT	TT	GG	TT	TT	TT	TT	GG	TT	TT	TT	GG	TT	TT	GG	TT	TT
Bn-A02-p10587232	A/G	A2	7453043	0.0325	GG	GG	GG	AG	GG	GG	GG	GG	GG	GG	GG	GG	AA	AA	AA	GG	AA	GG	GG	GG	GG	GG	AA	GG	AA	AG	GG	GG	GG	AA	GG	AA	GG	NN	AA	GG	GG	GG	GG	GG	GG	GG	GG	AA	GG
Bn-A02-p10616871	A/C	A2	7481867	0.12428	AA	CC	CC	CC	CC	AA	AA	AA	AC	AA	CC	AA	CC	CC	CC	CC	CC	AC	CC	AA	AA	CC	CC	CC	CC	AC	AA	AA	CC	CC	AA	CC	CC	CC	CC	AA	AA	AA	CC	AA	CC	AA	AA	CC	CC
Bn-A02-p10621504	T/C	A2	7486291	0.07457	CC	TT	TT	TT	TT	CC	CC	CC	TC	CC	TT	CC	TT	TT	TT	TT	TT	NN	TT	CC	CC	TT	TT	TT	TT	TC	CC	CC	TT	TT	CC	CC	TT	TT	TT	TT	CC	CC	TT	CC	TT	CC	TT	TT	TT
Bn-A02-p10623838	A/G	A2	7488625	0.04398	AA	GG	GG	AG	AA	AA	AA	AA	AA	AA	AA	AA	GG	GG	GG	AA	GG	AA	AA	AA	AA	AA	GG	AA	GG	AG	AA	AA	AA	GG	AA	AA	AA	AG	GG	AA	AA	AA	AA	AA	AA	AA	AA	GG	AA
Bn-A02-p10624373	A/G	A2	7489160	0.05736	GG	AA	AA	AG	GG	GG	GG	GG	GG	GG	GG	GG	AA	AA	AA	GG	AA	GG	GG	GG	GG	GG	AA	GG	AA	AG	GG	GG	GG	NN	GG	GG	GG	AG	AA	GG	GG	GG	GG	GG	GG	GG	GG	AA	GG
Bn-A02-p10625720	T/C	A2	7490507	0.07457	TT	CC	CC	TC	TT	TT	TT	TT	TT	TT	TT	TT	CC	CC	CC	TT	CC	TT	TT	TT	TT	TT	CC	TT	CC	TC	TT	TT	TT	CC	TT	TT	TT	TC	CC	CC	TT	TT	TT	TT	TT	TT	CC	CC	TT
Bn-A02-p10629886	T/C	A2	7494628	0.08604	CC	CC	CC	TC	CC	CC	CC	CC	TC	CC	CC	CC	TT	TT	TT	CC	TT	CC	CC	CC	CC	CC	TT	CC	TT	TC	CC	CC	CC	TT	CC	CC	CC	NN	TT	TT	CC	CC	CC	CC	CC	CC	TT	TT	CC
Bn-A02-p10637202	A/G	A2	7505809	0.03633	AA	AA	AA	AG	AA	AA	AA	AA	AG	AA	AA	AA	GG	GG	GG	AA	GG	AA	AA	AA	AA	AA	GG	AA	GG	AG	AA	AA	AA	GG	AA	AA	AA	AA	GG	AA	AA	AA	AA	AA	AA	AA	AA	GG	AA
Bn-A02-p10638989	T/C	A2	7507648	0.03824	CC	CC	CC	TC	CC	CC	CC	CC	TC	CC	CC	CC	TT	TT	TT	CC	TT	CC	CC	CC	CC	CC	TT	CC	TT	TC	CC	CC	CC	TT	CC	CC	CC	TC	TT	CC	CC	CC	CC	CC	CC	CC	CC	TT	CC
Bn-A02-p10668400	T/G	A2	7539204	0.08604	GG	GG	GG	TG	GG	GG	GG	GG	TG	GG	GG	GG	TT	TT	TT	GG	TT	GG	GG	GG	GG	GG	TT	GG	TT	TG	GG	GG	GG	TT	GG	GG	GG	NN	TT	GG	GG	GG	GG	GG	GG	GG	GG	TT	GG
Bn-A02-p10690477	A/G	A2	7557445	0.12237	AA	AA	AA	NN	GG	AA	AA	AA	AA	AA	NN	AA	NN	NN	GG	GG	NN	NN	GG	AA	AA	GG	GG	GG	GG	AG	AA	AA	GG	GG	AA	AA	GG	GG	GG	GG	AA	AA	GG	AA	NN	AA	GG	NN	NN
Bn-A02-p10700544	T/C	A2	7568807	0.03442	CC	TT	TT	CC	CC	CC	CC	CC	TC	CC	CC	CC	CC	CC	CC	CC	CC	CC	CC	CC	CC	CC	CC	CC	CC	CC	CC	CC	CC	CC	CC	CC	CC	CC	CC	CC	CC	CC	CC	CC	CC	CC	CC	CC	CC
Bn-A02-p10781906	T/C	A2	7608815	0.08031	TT	TT	TT	TC	TT	CC	CC	CC	TC	CC	TT	TT	CC	CC	CC	TT	CC	TT	TT	TT	NN	TT	CC	TT	CC	TC	TT	TT	TT	CC	TT	CC	TT	TC	CC	TT	CC	CC	TT	TT	TT	CC	TT	CC	TT
Bn-A02-p10786230	A/C	A2	7613191	0.05354	AA	AA	AA	AC	AA	AA	AA	AA	AA	AA	AA	AA	CC	CC	CC	AA	CC	AA	AA	AA	AA	AA	CC	AA	CC	AC	AA	AA	AA	CC	AA	AA	AA	AC	CC	AA	AA	AA	AA	AA	AA	AA	AA	CC	AA
Bn-A02-p10787104	A/G	A2	7614014	0.03059	GG	GG	GG	AG	GG	GG	GG	GG	GG	GG	GG	GG	AA	AA	AA	GG	AA	GG	GG	GG	GG	GG	AA	GG	AA	AG	GG	GG	GG	AA	GG	GG	GG	NN	AA	GG	GG	GG	GG	GG	GG	GG	GG	AA	GG
Bn-A02-p10787380	A/G	A2	7614290	0.06119	GG	GG	GG	AG	GG	GG	GG	GG	GG	GG	GG	GG	AA	AA	AA	GG	AA	GG	GG	GG	GG	GG	AA	GG	AA	AG	GG	GG	GG	AA	GG	GG	GG	AG	AA	GG	GG	GG	GG	GG	GG	GG	GG	AA	GG
Bn-A02-p10796317	T/C	A2	7624114	0.10134	CC	TT	TT	TC	CC	CC	CC	CC	TC	CC	CC	CC	TT	TT	TT	CC	TT	CC	CC	CC	CC	CC	TT	CC	TT	TC	CC	CC	CC	TT	CC	CC	CC	NN	TT	TT	CC	CC	CC	CC	CC	CC	TT	TT	CC
Bn-A02-p10815969	A/C	A2	7642507	0.174	NN	CC	CC	AC	CC	CC	CC	CC	CC	CC	CC	NN	AA	AA	AA	CC	AA	CC	CC	NN	CC	CC	AA	CC	CC	CC	NN	NN	CC	AA	NN	CC	CC	CC	CC	NN	CC	CC	CC	AC	CC	CC	NN	AA	CC
Bn-A02-p10822102	T/C	A2	7655471	0.05545	CC	CC	CC	NN	CC	CC	CC	CC	CC	CC	CC	CC	NN	NN	NN	CC	TC	CC	CC	CC	CC	CC	TC	CC	CC	CC	CC	CC	CC	TC	CC	CC	CC	CC	CC	CC	CC	CC	CC	CC	CC	CC	CC	TT	CC
Bn-A02-p10839131	A/G	A2	7660139	0.17782	NN	NN	NN	AG	AA	AA	AA	AA	AA	AA	AA	NN	GG	GG	GG	AA	GG	AA	AA	NN	AA	AA	GG	AA	AA	AA	NN	NN	AA	GG	NN	AA	AA	AA	AA	NN	AA	AA	AA	NN	AA	AA	NN	GG	AA
Bn-A02-p10857857	A/G	A2	7674516	0.03633	AA	AA	AA	AG	AA	AA	AA	AA	AA	AA	AA	AA	GG	GG	GG	AA	GG	AA	AA	AA	AA	AA	GG	AA	AA	AA	AA	AA	AA	GG	AA	AA	AA	AA	AA	AA	AA	AA	AA	AA	AA	AA	AA	GG	AA
Bn-A02-p10866642	A/C	A2	7696792	0.03633	AA	CC	CC	AC	AA	AA	AA	AA	AA	AA	AA	AA	CC	CC	CC	AA	CC	AA	AA	AA	AA	AA	CC	AA	AA	AA	AA	AA	AA	CC	AA	AA	AA	AA	AA	CC	AA	AA	AA	AA	AA	AA	CC	CC	AA
Bn-A02-p10879119	A/G	A2	7701726	0.16635	GG	GG	GG	GG	NN	GG	GG	GG	AG	GG	NN	GG	GG	GG	GG	NN	GG	GG	NN	GG	GG	NN	GG	NN	AA	AG	GG	GG	NN	GG	GG	AA	NN	NN	AA	GG	GG	GG	NN	GG	NN	GG	GG	GG	NN
Bn-A02-p10895698	T/G	A2	7741098	0.17591	GG	GG	GG	NN	GG	NN	GG	GG	GG	GG	GG	GG	NN	NN	NN	GG	NN	GG	GG	NN	NN	GG	NN	GG	GG	GG	GG	GG	GG	NN	GG	GG	GG	GG	GG	NN	GG	GG	GG	GG	GG	GG	NN	TT	GG
Bn-A02-p11038401	A/C	A2	7801049	0.18929	CC	AA	AA	NN	NN	CC	CC	CC	CC	CC	NN	CC	CC	CC	CC	NN	CC	CC	NN	CC	CC	NN	CC	NN	AA	NN	CC	CC	NN	CC	CC	CC	NN	AA	AA	CC	CC	CC	NN	CC	NN	CC	CC	CC	AA
Bn-A02-p11060975	T/C	A2	7821684	0.07648	CC	TT	TT	TT	TT	TT	TT	TT	TT	TT	TT	CC	TT	TT	TT	TT	TT	TC	TT	CC	TT	TT	TT	TT	CC	CC	CC	CC	TT	TT	CC	TT	TT	TT	CC	TT	TT	TT	TT	CC	TT	TT	TT	TT	TT
Bn-A02-p11068431	A/G	A2	7829842	0.06119	AA	AA	AA	AA	AA	AA	AA	AA	AA	AA	AA	AA	AA	AA	AA	AA	AA	AA	AA	AA	AA	AA	AA	AA	AG	AG	AA	AA	AA	AA	AA	AA	AA	NN	AG	AA	AA	AA	AA	AA	AA	AA	AA	AA	AA
Bn-A02-p11080706	T/C	A2	7842409	0.17591	TT	CC	CC	CC	NN	CC	CC	CC	CC	CC	NN	TT	CC	CC	CC	TC	CC	TT	TC	TT	CC	NN	CC	TC	TT	TT	TT	TT	TC	CC	TT	CC	TC	NN	TT	CC	CC	CC	TC	TT	TC	CC	CC	CC	TC
Bn-A02-p11096221	A/G	A2	7861515	0.04589	AA	AA	AA	AA	AA	AA	AA	AA	AA	AA	AA	AA	AA	AA	AA	AA	AA	AA	AA	AA	AA	AA	AA	AA	GG	AG	AA	AA	AA	AA	AA	AA	AA	AG	GG	AA	AA	AA	AA	AA	AA	AA	AA	AA	AA
Bn-A02-p11155686	A/G	A2	7928984	0.04398	AA	AA	AA	AA	AA	AA	AA	AA	AA	AA	AA	AA	AA	AA	AA	AA	AA	AA	AA	AA	AA	AA	AA	AA	GG	AG	AA	AA	AA	AA	AA	AA	AA	AG	GG	AA	AA	AA	AA	AA	AA	AA	AA	AA	AA
Bn-A02-p11156474	T/C	A2	7929772	0.03442	TT	TT	TT	TT	TT	TT	TT	TT	TT	TT	TT	TT	TT	TT	TT	TT	TT	TT	TT	TT	TT	TT	TT	TT	CC	TC	TT	TT	TT	TT	TT	TT	TT	TC	CC	TT	TT	TT	TT	TT	TT	TT	TT	TT	TT
Bn-A02-p11159353	T/C	A2	7932719	0.04971	CC	CC	CC	CC	CC	CC	CC	CC	CC	CC	CC	CC	CC	CC	CC	CC	CC	CC	CC	CC	CC	CC	CC	CC	TT	TC	CC	CC	CC	CC	CC	CC	CC	TC	TT	CC	CC	CC	CC	CC	CC	CC	CC	CC	CC
Bn-A02-p11160726	T/C	A2	7934092	0.05736	CC	CC	CC	TC	CC	CC	CC	CC	CC	CC	CC	CC	TT	TT	TT	CC	TT	CC	CC	CC	CC	CC	TT	CC	CC	CC	CC	CC	CC	TT	CC	CC	CC	CC	CC	TT	CC	CC	CC	CC	CC	CC	TT	TT	CC
Bn-A02-p11161716	A/G	A2	7935031	0.17973	AA	AA	AA	AA	AA	AA	AA	AA	AA	AA	AA	AA	AA	AA	AA	AA	AA	AA	AA	AA	AA	AA	AA	AA	NN	AG	AA	AA	AA	AA	AA	AA	AA	NN	NN	AA	AA	AA	AA	AA	AA	AA	AA	AA	AA
Bn-A02-p11170230	A/C	A2	7959604	0.06883	CC	AA	AA	AA	AA	CC	CC	CC	CC	CC	AA	CC	AA	AA	AA	AA	AA	AC	AA	CC	CC	AA	AA	AA	CC	CC	CC	CC	AA	AA	CC	CC	AA	NN	CC	AA	CC	AA	AA	CC	AA	AA	AA	AA	AA
Bn-A02-p11187572	T/C	A2	7978120	0.1262	TT	TT	TT	TT	TT	TT	TT	TT	TT	TT	TT	TT	TT	TT	TT	TT	TT	TT	TT	TT	TT	TT	TT	TT	NN	NN	TT	TT	TT	TT	TT	TT	TT	TT	NN	TT	TT	TT	TT	TT	TT	TT	TT	TT	TT
Bn-A02-p11345557	T/C	A2	8004759	0.07839	CC	TT	TT	TC	TT	TT	TT	TT	TT	TT	TT	CC	CC	CC	CC	TT	CC	TC	TT	TT	NN	TT	CC	CC	CC	CC	TT	CC	TT	CC	TT	TT	TT	TC	CC	TT	TT	TT	TT	TT	TT	TT	TT	TT	TT
Bn-A02-p11356944	A/G	A2	8016084	0.16061	GG	GG	GG	AG	GG	AA	AA	AA	AA	AA	GG	GG	AA	AA	AA	AA	AA	AG	AA	AA	NN	AA	AA	AA	AA	AG	NN	GG	GG	AA	NN	AA	GG	AG	AA	NN	GG	GG	AA	NN	NN	GG	NN	NN	GG
Bn-A02-p11365167	A/C	A2	8024931	0.08604	AA	AA	AA	CC	CC	AA	AA	AA	AA	AA	CC	AA	CC	CC	CC	AA	CC	AA	AA	AA	AA	AA	CC	CC	CC	AC	AA	AA	CC	CC	AA	AA	CC	CC	CC	AA	CC	CC	AA	AA	CC	CC	AA	AA	CC
Bn-A02-p11439590	T/C	A2	8150321	0.05927	CC	CC	CC	TC	TT	CC	CC	CC	CC	CC	TT	CC	CC	CC	CC	CC	CC	CC	CC	CC	CC	CC	CC	CC	TT	TC	CC	CC	TT	CC	CC	CC	TT	TC	CC	CC	TT	TT	CC	CC	TC	TT	CC	CC	TT
Bn-A02-p11440895	T/G	A2	8151627	0.07648	TT	TT	TT	TG	GG	TT	TT	TT	TT	TT	GG	TT	TT	TT	TT	TT	TT	TT	TT	TT	TT	TT	TT	TT	GG	TG	TT	TT	GG	TT	TT	TT	GG	NN	TT	TT	GG	GG	TT	TT	GG	GG	TT	TT	GG
Bn-A02-p11449348	T/C	A2	8161133	0.04015	CC	CC	CC	CC	CC	CC	CC	CC	CC	CC	CC	CC	CC	CC	CC	CC	CC	CC	CC	CC	CC	CC	CC	CC	TT	TC	CC	CC	CC	CC	CC	CC	CC	CC	CC	CC	CC	CC	CC	CC	CC	CC	CC	CC	CC
Bn-A02-p11450032	T/C	A2	8161766	0.03824	TT	TT	TT	TT	TT	TT	TT	TT	TC	TT	TT	TT	TT	TT	TT	TT	TT	TT	TT	TT	TT	TT	TT	TT	TT	TT	TT	TT	TT	TT	TT	CC	TT	TT	TT	CC	TT	TT	TT	TT	TT	TT	CC	CC	TT
Bn-A02-p11450463	T/G	A2	8162197	0.03824	GG	GG	GG	GG	GG	GG	GG	GG	TG	GG	GG	GG	GG	GG	GG	GG	GG	GG	GG	GG	GG	GG	GG	GG	GG	GG	GG	GG	GG	GG	GG	TT	GG	GG	GG	TT	GG	GG	GG	GG	GG	GG	TT	TT	GG
Bn-A02-p11451035	A/G	A2	8162820	0.06119	GG	AA	AA	GG	GG	GG	GG	GG	AG	GG	GG	GG	GG	GG	GG	GG	GG	GG	GG	GG	GG	GG	GG	GG	AA	AG	GG	GG	GG	GG	GG	AA	GG	GG	GG	AA	GG	GG	GG	GG	GG	GG	AA	AA	GG
Bn-A02-p11451261	A/G	A2	8163046	0.02486	GG	GG	GG	GG	GG	GG	GG	GG	AG	GG	GG	GG	GG	GG	GG	GG	GG	GG	GG	GG	GG	GG	GG	GG	GG	GG	GG	GG	GG	GG	GG	AA	GG	GG	GG	AA	GG	GG	GG	GG	GG	GG	AA	AA	GG
Bn-A02-p11454010	T/G	A2	8165902	0.17591	TG	GG	GG	TG	TG	TG	TG	TG	NN	TG	TG	TG	TG	TG	TG	TG	TG	TG	TG	TG	TG	TG	TG	TG	GG	NN	TG	TG	TG	TG	TG	GG	TG	TG	TG	GG	TG	TG	TG	TG	NN	TG	GG	GG	TG
Bn-A02-p11454573	T/C	A2	8166462	0.07839	TT	CC	CC	TT	TT	TT	TT	TT	NN	TT	TT	TT	TT	TT	TT	TT	TT	TT	TT	TT	TT	TT	TT	TT	CC	TC	TT	TT	TT	TT	TT	CC	TT	TT	TT	CC	TT	TT	TT	TT	TT	TT	CC	CC	TT
Bn-A02-p11454658	T/C	A2	8166601	0.08795	TT	CC	CC	TT	TT	TT	TT	TT	TC	TT	TT	TT	TT	TT	TT	TT	TT	TT	TT	TT	TT	TT	TT	TT	CC	TC	TT	TT	TT	TT	TT	CC	TT	TT	TT	CC	TT	TT	TT	TT	TT	TT	CC	CC	TT
Bn-A02-p11454746	T/G	A2	8166689	0.11281	GG	GG	GG	GG	GG	NN	GG	GG	GG	GG	GG	NN	GG	NN	NN	GG	NN	GG	GG	GG	GG	GG	GG	NN	NN	NN	GG	NN	GG	NN	GG	GG	GG	GG	GG	GG	GG	GG	GG	GG	GG	GG	GG	GG	GG
Bn-A02-p11455068	A/C	A2	8167011	0.03824	AA	AA	AA	AA	AA	AA	AA	AA	AA	AA	AA	AA	AA	AA	AA	AA	AA	AA	AA	AA	AA	AA	AA	AA	CC	AC	AA	AA	AA	AA	AA	AA	AA	AA	AA	AA	AA	AA	AA	AA	AA	AA	AA	AA	AA
Bn-A02-p11455310	A/C	A2	8167253	0.02868	AA	CC	CC	AA	AA	AA	AA	AA	AC	AA	AA	AA	AA	AA	AA	AA	AA	AA	AA	AA	AA	AA	AA	AA	AA	AA	AA	AA	AA	AA	AA	CC	AA	AA	AA	CC	AA	AA	AA	AA	AA	AA	CC	CC	AA
Bn-A02-p11455369	T/G	A2	8167261	0.08604	GG	GG	GG	GG	GG	GG	GG	GG	GG	GG	GG	GG	GG	GG	GG	GG	GG	GG	GG	GG	GG	GG	GG	GG	TT	TG	GG	GG	GG	GG	GG	GG	GG	GG	GG	GG	GG	GG	GG	GG	GG	GG	GG	GG	GG
Bn-A02-p11455659	A/C	A2	8167602	0.0325	AA	CC	CC	AA	AA	AA	AA	AA	AA	AA	AA	AA	AA	AA	AA	AA	AA	AA	AA	AA	AA	AA	AA	AA	CC	NN	AA	AA	AA	AA	AA	AA	AA	AA	AA	AA	AA	AA	AA	AA	AA	AA	AA	AA	AA
Bn-A02-p11457727	A/G	A2	8169618	0.04971	GG	AA	AA	GG	GG	GG	GG	GG	AG	GG	GG	GG	GG	GG	GG	GG	GG	GG	GG	GG	GG	GG	GG	GG	AA	AG	GG	GG	GG	GG	GG	AA	GG	GG	GG	AA	GG	GG	GG	GG	GG	GG	AA	AA	GG
Bn-A02-p11492320	A/G	A2	8209122	0.10325	GG	AA	AA	AG	AA	GG	AA	AA	AG	AA	AA	GG	GG	GG	GG	AA	GG	NN	AA	AA	NN	AA	GG	GG	GG	GG	GG	GG	AA	GG	GG	GG	AA	AG	GG	GG	AA	AA	AA	GG	AA	AA	GG	GG	AA
Bn-A02-p11513420	A/G	A2	8230580	0.0325	GG	GG	GG	GG	GG	GG	GG	GG	AG	GG	GG	GG	GG	GG	GG	GG	GG	GG	GG	GG	GG	GG	GG	GG	GG	GG	GG	GG	GG	GG	GG	AA	GG	GG	GG	AA	GG	GG	GG	GG	GG	GG	AA	AA	GG
Bn-A02-p11517785	T/G	A2	8233210	0.05736	TG	GG	GG	GG	GG	TG	GG	GG	GG	GG	GG	GG	GG	GG	GG	GG	GG	GG	GG	GG	GG	GG	GG	GG	TG	TG	GG	TG	GG	GG	GG	GG	GG	GG	GG	TG	GG	GG	GG	GG	GG	GG	NN	TG	GG
Bn-A02-p11521800	T/G	A2	8236143	0.08031	GG	TT	TT	TT	TT	GG	TT	TT	TT	TT	TT	TT	TT	TT	TT	TT	TT	TT	TT	TT	TT	TT	TT	TT	GG	GG	TT	GG	TT	TT	TT	TT	TT	TT	TT	GG	TT	TT	TT	TT	TT	TT	GG	GG	TT
Bn-A02-p11248280	T/C	A2	8255287	0.04971	CC	CC	CC	TT	TT	CC	CC	CC	CC	CC	TT	CC	TT	TT	TT	TT	TT	TC	TT	CC	CC	TT	TT	TT	TT	TC	CC	CC	TT	TT	CC	TT	TT	TT	TT	TT	TT	TT	CC	CC	TT	TT	TT	TT	TT
Bn-A02-p11248642	T/C	A2	8255649	0.07648	TT	TT	TT	TT	TT	TT	TT	TT	TT	TT	TT	TT	TT	TT	TT	TT	TT	TT	TT	TT	TT	TT	TT	TT	CC	TC	TT	TT	TT	TT	TT	TT	TT	TC	CC	TT	TT	TT	TT	TT	TT	TT	TT	TT	TT
Bn-A02-p11248742	A/G	A2	8255698	0.08604	GG	GG	GG	AA	AA	GG	GG	GG	GG	GG	AA	GG	AA	AA	AA	AA	AA	NN	AA	GG	GG	AA	AA	AA	AA	AG	GG	GG	AA	AA	GG	AA	AA	AA	AA	AA	AA	AA	GG	GG	NN	AA	AA	AA	AA
Bn-A02-p11248828	A/G	A2	8255784	0.04971	GG	GG	GG	AA	AA	GG	GG	GG	GG	GG	AA	GG	AA	AA	AA	AA	AA	AG	AA	GG	GG	AA	AA	AA	AA	AG	GG	GG	AA	AA	GG	AA	AA	AA	AA	AA	AA	AA	GG	GG	AG	AA	AA	AA	AA
Bn-A02-p11259297	A/G	A2	8266304	0.08604	GG	GG	GG	AA	AA	GG	GG	GG	GG	GG	AA	GG	AA	AA	AA	AA	AA	AG	AA	GG	GG	AA	AA	AA	GG	GG	GG	GG	AA	AA	GG	AA	AA	AG	GG	AA	AA	AA	GG	GG	NN	AA	AA	AA	AA
Bn-A02-p11284285	T/C	A2	8292837	0.06692	CC	CC	CC	TC	CC	TT	TT	TT	TC	TT	CC	CC	TT	TT	TT	CC	TT	CC	CC	CC	NN	CC	TT	CC	TT	TC	CC	CC	CC	TT	CC	CC	CC	TC	TT	CC	CC	CC	TT	CC	TC	CC	CC	CC	CC
Bn-A02-p11646535	A/G	A2	8370290	0.08413	GG	AA	AA	AA	AA	NN	AA	AA	AA	AA	AA	GG	AG	AA	AA	AA	AA	AA	AA	AA	AA	AA	GG	AA	GG	GG	AA	NN	AA	AA	AA	AA	AA	NN	GG	GG	AA	AA	AA	AA	AA	AA	GG	GG	AA
Bn-A02-p11648522	A/C	A2	8372262	0.05736	CC	AA	AA	AA	AA	CC	AA	AA	AA	AA	AA	CC	AC	AA	AA	AA	AA	AA	AA	AA	AA	AA	CC	AA	CC	CC	AA	CC	AA	AA	AA	AA	AA	AC	CC	CC	AA	AA	AA	AA	AA	AA	CC	CC	AA
Bn-A02-p11682974	T/C	A2	8405395	0.06883	TT	CC	CC	CC	CC	TT	CC	CC	CC	CC	CC	TT	TC	CC	CC	TT	CC	NN	CC	CC	CC	CC	TT	CC	TT	TT	CC	TT	CC	CC	CC	CC	CC	TC	TT	TT	CC	CC	CC	CC	CC	CC	TT	TT	CC
Bn-A02-p11683024	T/G	A2	8405496	0.06692	GG	TT	TT	TT	TT	GG	TT	TT	TT	TT	TT	GG	TG	TT	TT	GG	TT	TG	TT	TT	TT	TT	GG	TT	GG	GG	TT	GG	TT	TT	TT	TT	TT	TG	GG	GG	TT	TT	TT	TT	TT	TT	GG	GG	TT
Bn-A02-p11683481	T/C	A2	8405902	0.07266	TT	CC	CC	CC	CC	TT	CC	CC	CC	CC	CC	TT	TC	CC	CC	TT	CC	TC	CC	CC	CC	CC	TT	CC	TT	TT	CC	TT	CC	CC	CC	CC	CC	TC	TT	TT	CC	CC	CC	CC	CC	CC	TT	TT	CC
Bn-A02-p11703005	A/G	A2	8418323	0.05163	AA	GG	GG	GG	GG	AA	GG	GG	GG	GG	GG	GG	GG	GG	GG	AA	GG	AG	GG	GG	GG	GG	GG	GG	AA	AA	GG	AA	GG	GG	GG	GG	GG	GG	GG	AA	GG	GG	GG	GG	GG	GG	AA	AA	GG
Bn-A02-p11737945	T/C	A2	8450411	0.09178	CC	CC	CC	CC	CC	CC	CC	CC	CC	CC	CC	TT	NN	CC	CC	CC	CC	CC	CC	CC	CC	CC	TT	CC	CC	CC	CC	CC	CC	CC	CC	CC	CC	TC	TT	NN	CC	CC	CC	CC	CC	CC	NN	NN	CC
Bn-A02-p11738896	T/C	A2	8451362	0.09943	CC	CC	CC	CC	CC	CC	CC	CC	CC	CC	CC	TT	TC	CC	CC	CC	CC	CC	CC	CC	CC	CC	TT	CC	CC	CC	CC	CC	CC	CC	CC	CC	CC	NN	TT	NN	CC	CC	CC	CC	CC	CC	NN	NN	CC
Bn-A02-p11765114	A/G	A2	8472446	0.08604	GG	AA	AA	AA	AA	GG	GG	GG	AG	GG	AA	AA	AA	AA	AA	AA	AA	NN	GG	GG	GG	GG	AA	AA	AA	AG	AA	GG	AA	AA	AA	AA	AA	AA	AA	AA	AA	AA	GG	AA	NN	AA	AA	AA	AA
Bn-A02-p11772983	A/G	A2	8480571	0.08413	GG	AA	AA	AG	AG	AG	AA	AA	AA	AA	GG	AA	AA	AA	AA	AA	AA	AA	AA	AA	AA	AA	AA	AA	AA	AG	AA	GG	GG	AA	AA	AA	AG	NN	AA	AA	AG	GG	AA	AA	GG	AG	AA	AA	GG
Bn-A02-p11789023	A/G	A2	8492773	0.0478	AA	AA	AA	AG	GG	AA	AA	AA	AA	AA	GG	AA	AA	AA	AA	AA	AA	AA	AA	AA	AA	AA	AA	AA	AA	AA	AA	AA	GG	AA	AA	AA	GG	AG	AA	AA	GG	GG	AA	AA	NN	GG	AA	AA	GG
Bn-A02-p11829280	A/G	A2	8536012	0.0631	GG	GG	GG	AA	AA	GG	GG	GG	AG	GG	GG	GG	AG	AA	AA	GG	AA	GG	GG	GG	GG	GG	GG	AA	GG	GG	AA	GG	AA	AA	AA	GG	GG	AG	GG	AA	AA	AA	GG	AA	NN	AA	AA	AA	AA
Bn-A02-p11849409	A/G	A2	8560401	0.04589	GG	AA	AA	GG	GG	GG	GG	GG	GG	GG	GG	GG	GG	GG	GG	AA	GG	AG	GG	GG	GG	GG	GG	GG	AA	GG	GG	GG	GG	GG	GG	GG	GG	GG	GG	GG	GG	GG	GG	GG	GG	GG	GG	GG	GG
Bn-A02-p11849571	A/G	A2	8560512	0.06119	AA	GG	GG	GG	GG	GG	GG	GG	GG	GG	AA	AA	AA	AA	AA	GG	AA	GG	GG	GG	GG	GG	AA	AA	GG	AA	AA	AA	GG	AA	AA	AA	AA	AG	AA	AA	GG	GG	GG	AA	GG	GG	AA	AA	GG
Bn-A02-p11863349	T/C	A2	8574421	0.0631	TT	CC	CC	TT	TT	TT	TT	TT	TC	TT	CC	CC	TC	TT	TT	CC	TT	TC	TT	TT	TT	TT	CC	TT	CC	TT	TT	TT	TT	TT	TT	TT	CC	TC	CC	TT	TT	TT	TT	TT	TT	TT	TT	TT	TT
Bn-A02-p11896294	T/G	A2	8599101	0.07839	TT	TT	TT	GG	GG	GG	TT	TT	TT	TT	TT	TT	TT	TT	TT	TT	TT	TT	TT	TT	TT	TT	TT	TT	TT	TT	TT	TT	GG	TT	TT	TT	TT	NN	TT	GG	GG	GG	TT	TT	GG	GG	GG	GG	GG
Bn-A02-p11906704	T/C	A2	8616103	0.05927	TT	TT	TT	TT	TT	TT	CC	CC	TC	CC	CC	CC	CC	CC	CC	CC	CC	CC	CC	CC	CC	CC	CC	CC	CC	TT	CC	TT	TT	CC	CC	CC	CC	TC	CC	TT	TT	TT	CC	CC	NN	TT	TT	TT	TT
Bn-A02-p11918483	A/C	A2	8624713	0.02103	AC	AA	AA	AA	AA	AA	AA	AA	AC	AA	AA	AA	AA	AA	AA	AA	AA	AA	AA	AA	AA	AA	AA	AA	AA	AC	AA	AC	AA	AA	AA	AA	AA	AA	AA	AA	AA	AA	AA	AA	AA	AA	AA	AA	AA
Bn-A02-p11939715	A/C	A2	8652472	0.05545	CC	CC	CC	CC	CC	NN	AA	AA	AC	AA	AA	AA	AA	AA	AA	AA	AA	AA	AA	AA	NN	AA	AA	AA	AA	CC	AA	CC	CC	AA	AA	AA	AA	AC	AA	CC	CC	CC	AA	AA	NN	CC	CC	CC	CC
Bn-A02-p11939983	A/G	A2	8652739	0.08795	AA	AA	AA	AA	AA	NN	GG	GG	NN	GG	AA	GG	GG	GG	GG	GG	GG	GG	GG	GG	AG	GG	GG	GG	GG	AA	GG	AA	AA	GG	GG	GG	AA	NN	GG	AA	AA	AA	GG	GG	NN	AA	AA	AA	AA
Bn-A02-p11998345	A/G	A2	8704925	0.0325	AA	AA	AA	AA	AA	AA	AA	AA	AA	AA	GG	GG	NN	AA	AA	AA	AA	AA	AA	AA	AA	AA	GG	AA	AA	AA	AA	AA	AA	AA	AA	GG	GG	AG	GG	AA	AA	AA	AA	AA	AA	AA	AA	GG	AA
Bn-A02-p11998540	A/G	A2	8705120	0.0325	AA	AA	AA	AA	AA	AA	AA	AA	AA	AA	GG	GG	AG	AA	AA	AA	AA	AA	AA	AA	AA	AA	GG	AA	AA	AA	AA	AA	AA	AA	AA	GG	GG	AG	GG	AA	AA	AA	AA	AA	AA	AA	AA	GG	AA
Bn-A02-p11998921	T/C	A2	8705451	0.08987	CC	CC	CC	TT	TT	TT	CC	CC	CC	CC	CC	CC	TC	TT	TT	TT	TT	TC	CC	CC	NN	CC	CC	TT	TT	CC	TT	CC	TT	TT	TT	CC	CC	TC	CC	TT	TT	TT	CC	TT	NN	TT	TT	CC	TT
Bn-A02-p12003125	A/G	A2	8709725	0.05545	AA	AA	AA	AA	AA	AA	AA	AA	AA	AA	GG	AA	AA	AA	AA	AA	AA	AA	AA	AA	AA	AA	AA	AA	AA	AA	AA	AA	AA	AA	AA	AA	GG	AA	AA	GG	AA	AA	AA	AA	AA	AA	GG	AA	AA
Bn-A02-p12028821	A/G	A2	8733605	0.11663	AA	AA	AA	GG	GG	GG	GG	GG	GG	GG	AA	NN	AA	AA	AA	AA	AA	NN	GG	GG	NN	GG	NN	AA	AA	AA	AA	AA	GG	AA	AA	GG	AA	GG	NN	AA	GG	GG	GG	AA	GG	GG	AA	NN	GG
Bn-A02-p12061350	T/G	A2	8776667	0.05354	TT	TT	TT	TT	TT	TT	TT	TT	TT	TT	TG	TT	TT	TT	TT	TG	TT	TG	TT	TT	TT	TT	TT	TT	TT	TT	TT	TT	TT	TT	TT	TT	TG	TT	TT	TG	TT	TT	TT	TT	TT	TT	TG	TT	TT
Bn-A02-p12081581	A/G	A2	8800855	0.06883	AA	GG	GG	AG	AA	AA	AA	AA	AA	AA	AA	GG	GG	GG	GG	AA	GG	AA	AA	AA	AA	AA	GG	GG	AA	AA	GG	AA	AA	GG	GG	AA	AA	AG	GG	AA	AA	AA	AA	GG	AA	AA	AA	GG	AA
Bn-A02-p12107746	T/C	A2	8825411	0.05927	CC	CC	CC	CC	CC	CC	CC	CC	CC	CC	TT	TT	NN	CC	CC	CC	CC	CC	CC	CC	CC	CC	TT	CC	CC	CC	CC	CC	CC	CC	CC	CC	TT	TC	TT	CC	CC	CC	CC	CC	CC	CC	CC	TT	CC
Bn-A02-p12107868	A/G	A2	8825584	0.09369	AG	AG	AG	AG	AG	AG	AG	AG	AG	AG	AA	AA	NN	AG	AG	AG	AG	AG	AG	AG	AG	AG	AA	AG	AG	AG	AG	NN	NN	AG	AG	AG	AA	NN	AA	AG	AG	AG	AG	AG	AG	AG	AG	AA	AG
Bn-A02-p12164268	A/G	A2	8872397	0.07457	NN	NN	NN	GG	GG	GG	AA	AA	AA	AA	GG	AA	AA	AA	AA	AA	AA	AA	AA	AA	AA	AA	AA	AA	AA	NN	AA	AG	GG	AA	AA	AA	GG	NN	AA	AA	GG	GG	AA	AA	GG	GG	AA	AA	GG
Bn-A02-p12179579	T/C	A2	8888379	0.10707	CC	CC	CC	TC	TT	TT	CC	CC	CC	CC	TT	TT	TC	CC	CC	TT	CC	TC	CC	CC	CC	CC	TT	CC	CC	CC	CC	CC	TT	CC	CC	CC	TT	TT	TT	TT	TT	TT	CC	CC	NN	TT	TT	TT	TT
Bn-A02-p12192921	A/G	A2	8898681	0.06883	AA	AA	AA	AG	GG	GG	AA	AA	AA	AA	GG	GG	AG	AA	AA	GG	AA	AG	AA	AA	AA	AA	GG	AA	AA	AA	AA	AA	GG	AA	AA	AA	GG	GG	GG	GG	GG	GG	AA	AA	NN	GG	GG	GG	GG
Bn-A02-p12219666	T/C	A2	8929299	0.05163	TT	TT	TT	TT	TT	TT	TT	TT	TT	TT	CC	CC	TC	TT	TT	CC	TT	TC	TT	TT	TT	TT	CC	TT	TT	TT	TT	TT	TT	TT	TT	TT	CC	TC	CC	CC	TT	TT	TT	TT	TT	TT	CC	CC	TT
Bn-A02-p12220436	A/G	A2	8930018	0.08604	GG	GG	GG	GG	GG	GG	GG	GG	GG	GG	AA	AA	NN	GG	GG	AA	GG	NN	GG	GG	GG	GG	AA	GG	GG	GG	GG	GG	GG	GG	GG	GG	AA	NN	AA	AA	GG	GG	GG	GG	GG	GG	AA	AA	GG
Bn-A02-p12295281	A/C	A2	9011402	0.07648	AA	AA	AA	AA	AA	AA	CC	CC	AC	CC	CC	AA	AA	AA	AA	AA	AA	AC	CC	CC	CC	AA	AA	AA	CC	AA	AA	AA	AA	AA	AA	AA	CC	AA	AA	AA	AA	AA	CC	AA	NN	AA	AA	AA	AA
Bn-A02-p12295682	T/C	A2	9011853	0.07648	TT	CC	CC	CC	CC	CC	TT	TT	TT	TT	TT	CC	CC	CC	CC	CC	CC	TC	TT	TT	TT	CC	CC	CC	TT	TT	CC	TT	CC	CC	CC	CC	TT	CC	CC	CC	CC	CC	TT	CC	NN	CC	CC	CC	CC
Bn-A02-p12363140	A/G	A2	9075831	0.07266	GG	GG	GG	GG	GG	GG	AA	AA	AA	AA	AA	GG	GG	GG	GG	GG	GG	AG	AA	AA	AA	GG	GG	GG	AA	GG	GG	GG	GG	GG	GG	GG	AA	GG	GG	GG	GG	GG	AA	GG	NN	GG	GG	GG	GG
Bn-A02-p12393535	T/G	A2	9107364	0.10325	TT	GG	GG	GG	GG	GG	TT	TT	NN	TT	GG	GG	GG	GG	GG	GG	GG	TG	TT	TT	TT	GG	GG	GG	TT	TT	GG	TT	GG	GG	GG	GG	GG	GG	GG	GG	GG	GG	TT	GG	GG	GG	GG	GG	GG
Bn-A02-p12415095	T/C	A2	9130169	0.13767	CC	CC	CC	CC	CC	CC	CC	CC	CC	CC	TC	CC	CC	CC	CC	TC	CC	NN	CC	CC	CC	CC	CC	CC	CC	CC	CC	CC	CC	CC	CC	CC	TC	CC	CC	CC	CC	CC	CC	CC	CC	CC	CC	CC	CC
Bn-A02-p12443767	A/C	A2	9154254	0.18738	CC	AA	AA	AA	AA	AA	CC	CC	CC	CC	AA	AA	NN	CC	CC	AA	CC	NN	CC	CC	NN	AA	AA	CC	CC	CC	CC	CC	AA	CC	CC	CC	AA	AA	AA	AA	AA	AA	CC	CC	NN	AA	AA	AA	AA
Bn-A02-p12452799	T/G	A2	9161937	0.05736	NN	GG	GG	GG	GG	GG	GG	GG	GG	GG	GG	GG	GG	GG	GG	GG	GG	GG	GG	GG	GG	GG	GG	GG	GG	NN	GG	NN	GG	GG	GG	GG	GG	GG	GG	GG	GG	GG	GG	GG	GG	GG	GG	GG	GG
Bn-A02-p12460628	A/G	A2	9174278	0.01147	GG	GG	GG	GG	GG	GG	GG	GG	GG	GG	GG	GG	GG	GG	GG	GG	GG	GG	GG	GG	GG	GG	GG	GG	GG	GG	GG	GG	GG	GG	GG	GG	GG	GG	GG	GG	GG	GG	GG	GG	GG	GG	GG	GG	GG
Bn-A02-p12512160	T/C	A2	9230258	0.05545	CC	CC	CC	CC	CC	CC	CC	CC	CC	CC	TT	TT	TC	CC	CC	TT	CC	TC	CC	CC	NN	TT	TT	CC	CC	CC	CC	CC	CC	CC	CC	CC	TT	TC	TT	TT	CC	CC	CC	CC	CC	CC	TT	TT	CC
Bn-A02-p12512328	T/C	A2	9230477	0.05736	CC	CC	CC	CC	CC	CC	CC	CC	CC	CC	CC	CC	CC	CC	CC	CC	CC	CC	CC	CC	CC	CC	CC	CC	CC	CC	CC	CC	CC	CC	CC	CC	CC	CC	CC	CC	TT	TT	CC	CC	CC	TT	CC	CC	CC
Bn-A02-p12512533	A/G	A2	9230631	0.05163	GG	GG	GG	GG	GG	GG	GG	GG	GG	GG	GG	GG	GG	GG	GG	GG	GG	GG	GG	GG	GG	GG	GG	GG	GG	GG	GG	GG	GG	GG	GG	GG	GG	GG	GG	GG	AA	AA	GG	GG	GG	AA	GG	GG	GG
Bn-A02-p12514179	T/G	A2	9232276	0.0478	TT	TT	TT	TT	TT	TT	TT	TT	TT	TT	TT	TT	TT	TT	TT	TT	TT	TT	TT	TT	TT	TT	TT	TT	TT	TT	TT	TT	TT	TT	TT	TT	TT	TT	TT	TT	GG	GG	TT	TT	TT	GG	TT	TT	TT
Bn-A02-p12550795	T/C	A2	9277406	0.08987	CC	TT	TT	TT	TT	TT	TT	TT	TT	TT	CC	TT	TT	TT	TT	CC	TT	TC	TT	TT	TT	TT	TT	TT	TT	CC	TT	CC	CC	TT	TT	TT	CC	TT	TT	TT	CC	CC	TT	TT	TT	CC	TT	TT	TT
Bn-A02-p12554865	T/C	A2	9281425	0.05545	TT	CC	CC	CC	CC	CC	CC	CC	CC	CC	CC	CC	CC	CC	CC	CC	CC	CC	CC	CC	CC	CC	CC	CC	CC	TT	CC	TT	TT	CC	CC	CC	CC	CC	CC	CC	TT	TT	CC	CC	CC	TT	CC	CC	CC
Bn-A02-p12627047	A/G	A2	9396287	0.09943	GG	AA	AA	AA	AA	AA	AA	AA	AA	AA	AA	AA	AA	AA	AA	GG	AA	NN	AA	AA	NN	AA	AA	AA	AA	GG	AA	GG	GG	AA	AA	AA	AA	AA	AA	AA	GG	GG	AA	AA	AA	GG	AA	AA	AA
Bn-A02-p12632166	A/C	A2	9400202	0.08031	AA	CC	CC	CC	CC	CC	CC	CC	CC	CC	CC	CC	CC	CC	CC	AA	CC	CC	CC	CC	AC	CC	CC	CC	CC	AA	CC	AA	AA	CC	CC	CC	CC	CC	CC	CC	AA	AA	CC	CC	CC	AA	CC	CC	CC
Bn-A02-p12637974	T/C	A2	9405595	0.12237	CC	CC	CC	CC	CC	CC	CC	CC	CC	CC	CC	CC	CC	NN	NN	TT	NN	NN	CC	CC	NN	CC	CC	NN	CC	CC	NN	CC	CC	TC	NN	CC	CC	CC	CC	CC	TT	TT	CC	NN	CC	TT	CC	CC	CC
Bn-A02-p12681201	T/G	A2	9446025	0.07075	TT	TT	TT	TT	TT	TT	TT	TT	TT	TT	TT	TT	TT	TT	TT	GG	TT	TT	TT	TT	NN	TT	TT	TT	TT	TT	TT	TT	TT	TT	TT	TT	TT	TG	TT	TT	GG	GG	TT	TT	TT	GG	TT	TT	GG
Bn-scaff_20735_1-p44052	A/C	A2	9535020	0.05545	AA	AA	AA	AA	AA	AA	AA	AA	AA	AC	CC	AA	AA	AA	AA	AA	AA	AA	AA	AA	AA	AA	CC	AA	AA	AA	AA	AA	AA	AA	CC	CC	CC	AA	AA	AA	AA	AA	AA	CC	CC	AA	AA	AA	AA
Bn-Scaffold010908-p102	A/G	A2	9597217	0.07839	GG	GG	GG	GG	GG	NN	AA	GG	NN	GG	GG	AA	AA	GG	GG	AA	GG	AG	AA	AA	GG	NN	AA	GG	AA	GG	GG	GG	GG	GG	GG	GG	GG	GG	AA	AA	GG	GG	GG	GG	GG	GG	AA	AA	GG
Bn-A02-p12851818	A/G	A2	9607087	0.04207	AA	AA	AA	AG	AA	AA	AA	AA	AA	AA	AA	AA	AA	AA	AA	AA	AA	AA	AA	AA	GG	AA	AA	AA	AA	AA	AA	AA	AA	AA	AA	AA	AA	NN	AA	AA	GG	GG	AA	AA	AA	GG	AA	AA	GG
Bn-A03-p31160337	T/C	A2	9630943	0.1434	CC	CC	CC	CC	CC	CC	CC	CC	CC	CC	NN	CC	CC	NN	NN	CC	CC	CC	CC	CC	CC	CC	CC	CC	CC	CC	CC	CC	CC	CC	CC	CC	CC	CC	CC	CC	NN	NN	CC	NN	CC	TT	CC	CC	CC
Bn-A02-p12945561	T/C	A2	9656630	0.11281	NN	CC	CC	TC	CC	CC	CC	NN	CC	CC	CC	TT	TT	CC	CC	TT	CC	TC	CC	CC	TT	TT	TT	CC	CC	NN	CC	NN	NN	CC	CC	NN	CC	TT	TT	TT	CC	CC	CC	CC	CC	CC	TT	TT	TT
Bn-A02-p12972954	T/C	A2	9684834	0.05736	TT	CC	CC	CC	CC	CC	CC	TT	CC	CC	CC	CC	TC	TT	TT	CC	TT	CC	CC	CC	CC	CC	CC	TT	CC	TT	TT	TT	TT	TT	TT	CC	CC	CC	CC	CC	TT	TT	CC	TT	CC	TT	CC	CC	CC
Bn-A02-p12996998	T/C	A2	9705755	0.07839	TT	TT	TT	TC	TT	TT	TT	TT	TT	TT	TT	TT	TC	CC	CC	TT	CC	TT	TT	TT	NN	TT	TT	CC	TT	TT	CC	TT	TT	CC	CC	TT	TT	TC	TT	TT	CC	CC	TT	CC	TT	CC	TT	TT	CC
Bn-A02-p12999856	A/G	A2	9710587	0.06119	GG	GG	GG	GG	GG	GG	GG	GG	GG	GG	GG	AA	NN	GG	GG	AA	GG	AG	GG	GG	GG	GG	AA	GG	GG	GG	GG	GG	GG	GG	GG	GG	GG	AG	AA	AA	GG	GG	GG	GG	GG	GG	AA	AA	GG
Bn-A02-p13000494	A/C	A2	9711258	0.06692	CC	CC	CC	AC	CC	CC	CC	CC	CC	CC	CC	CC	AC	AA	AA	CC	AA	CC	CC	CC	NN	CC	CC	AA	CC	CC	AA	CC	CC	AA	AA	CC	CC	AC	CC	CC	AA	AA	CC	AA	CC	AA	CC	CC	AA
Bn-A02-p13019236	T/G	A2	9728536	0.04589	TT	TT	TT	TG	TT	TT	TT	TT	TG	TT	TT	TT	TT	TT	TT	TT	TT	TT	TT	TT	TG	TT	TT	TT	TT	TT	TT	TT	TT	TT	TT	TG	TT	TG	TT	TT	TG	TG	TT	TT	TT	TG	TT	TT	TG
Bn-A02-p13123802	T/G	A2	9785259	0.05163	GG	GG	GG	TG	GG	GG	GG	GG	GG	GG	GG	GG	NN	TT	TT	GG	TT	GG	GG	GG	NN	GG	GG	TT	GG	GG	TT	GG	GG	TT	TT	GG	GG	TG	GG	GG	GG	GG	GG	TT	GG	GG	GG	GG	TT
Bn-A02-p13197154	A/G	A2	9885818	0.09751	GG	GG	GG	GG	GG	GG	GG	GG	GG	GG	GG	AA	NN	GG	GG	AA	GG	GG	GG	AA	GG	GG	AA	GG	GG	GG	GG	GG	GG	GG	GG	GG	GG	NN	AA	AA	AA	AA	GG	GG	GG	AA	AA	AA	GG
Bn-A02-p13411303	A/G	A2	10064553	0.07839	GG	GG	GG	AG	GG	GG	GG	GG	GG	GG	AG	AG	AG	AG	GG	AA	GG	AG	GG	GG	AG	GG	GG	GG	GG	GG	GG	GG	GG	GG	GG	GG	GG	AG	GG	AA	AA	AA	AG	AG	GG	AA	AA	AG	AA
Bn-A02-p13570742	A/G	A2	10245270	0.1109	GG	GG	GG	GG	GG	GG	GG	GG	GG	GG	GG	GG	GG	GG	GG	AA	GG	AG	GG	GG	GG	GG	GG	GG	GG	GG	GG	GG	GG	GG	GG	GG	GG	AA	AA	AA	AA	AA	GG	GG	GG	AA	AA	GG	NN
Bn-A02-p13593944	A/G	A2	10271001	0.08031	GG	GG	GG	GG	GG	GG	GG	GG	GG	GG	GG	GG	NN	AA	AA	AA	AA	NN	GG	GG	GG	GG	GG	AA	GG	GG	AA	GG	GG	AA	AA	AA	GG	GG	GG	AA	AA	AA	GG	AA	GG	AA	AA	GG	NN
Bn-A02-p13782884	A/G	A2	10402548	0.08413	GG	GG	GG	GG	GG	GG	GG	GG	GG	GG	GG	AA	AG	GG	GG	AA	GG	AG	GG	AA	GG	GG	AA	GG	AA	GG	GG	GG	GG	GG	GG	GG	GG	GG	GG	AA	AA	AA	GG	GG	GG	AA	AA	AA	NN
Bn-A02-p13798655	A/G	A2	10426547	0.10325	GG	GG	GG	GG	GG	GG	GG	GG	GG	GG	GG	AA	AG	GG	GG	AA	GG	NN	GG	AA	GG	GG	AA	GG	AA	GG	GG	GG	GG	GG	GG	GG	GG	GG	GG	AA	AA	AA	GG	GG	GG	AA	AA	AA	NN
Bn-A02-p13803435	T/C	A2	10431959	0.0631	CC	TT	TT	TT	TT	TT	TT	CC	TT	TT	TT	TT	TT	TT	TT	TT	TT	TT	TT	TT	TT	TT	TT	TT	TT	CC	TT	CC	CC	TT	TT	TT	TT	TT	TT	TT	TT	TT	TT	TT	TT	TT	TT	TT	NN
Bn-A02-p13822105	T/C	A2	10467870	0.04398	NN	CC	CC	CC	CC	CC	CC	NN	CC	CC	CC	CC	CC	CC	CC	CC	CC	CC	CC	CC	CC	CC	CC	CC	CC	TC	CC	TC	TC	CC	CC	CC	CC	CC	CC	CC	CC	CC	CC	CC	CC	CC	CC	CC	NN
Bn-A02-p14293315	A/G	A2	10663819	0.0956	GG	GG	GG	AA	AA	AA	AA	AA	AA	AA	AA	AA	AA	AA	AA	AA	AA	AA	AA	AA	AA	AA	AA	AA	AA	GG	GG	GG	GG	AA	AA	AA	AA	AA	AA	GG	AA	GG	AA	AA	AA	GG	GG	AA	NN
Bn-Scaffold000262-p28070	T/C	A2	10803002	0.0956	TT	TT	TT	TC	TT	TT	TT	CC	TC	TT	TT	CC	CC	CC	CC	CC	CC	CC	CC	CC	CC	NN	CC	CC	CC	TT	TT	TT	TT	CC	CC	TT	TT	NN	TT	TT	TT	TT	TT	CC	TC	TT	TT	CC	CC
Bn-Scaffold000262-p33927	A/G	A2	10817861	0.06692	AA	AA	AA	AG	AA	AA	AA	GG	AG	AA	AA	GG	GG	GG	GG	GG	GG	GG	GG	GG	NN	AA	GG	GG	GG	AA	AA	AA	AA	GG	GG	AA	AA	AG	AA	NN	AA	AA	AA	GG	AG	AA	AA	GG	GG
Bn-A02-p14040220	T/C	A2	10824517	0.08222	CC	CC	CC	CC	CC	CC	CC	CC	CC	CC	CC	CC	CC	CC	CC	CC	CC	CC	CC	CC	CC	CC	CC	CC	CC	CC	CC	CC	CC	CC	CC	CC	CC	CC	CC	TT	CC	TT	CC	CC	CC	TT	TT	CC	NN
Bn-A02-p14078497	A/G	A2	10868422	0.07839	GG	GG	GG	GG	GG	GG	GG	GG	GG	GG	GG	GG	GG	GG	GG	GG	GG	GG	GG	GG	GG	GG	GG	GG	GG	GG	GG	GG	GG	GG	GG	GG	GG	GG	GG	AA	GG	AA	GG	GG	GG	AA	AA	GG	NN
Bn-A02-p14145586	T/C	A2	10933527	0.0631	CC	CC	CC	CC	CC	CC	CC	CC	CC	CC	CC	CC	CC	CC	CC	CC	CC	CC	CC	CC	CC	CC	CC	CC	CC	CC	CC	CC	CC	CC	CC	CC	CC	CC	CC	TT	CC	TT	CC	CC	CC	TT	TT	CC	CC
Bn-A02-p14151274	A/G	A2	10941753	0.10325	AA	AA	AA	AA	AA	AA	AA	AA	AA	AA	AA	AA	AA	AA	AA	AA	AA	AA	AA	AA	AA	AA	AA	AA	AA	AA	AA	AA	AA	AA	AA	AA	AA	AA	AA	GG	AA	GG	AA	AA	AA	GG	GG	AA	NN
Bn-A02-p14208801	T/C	A2	10991986	0.1109	TT	CC	CC	CC	CC	CC	CC	CC	CC	CC	CC	CC	CC	CC	CC	CC	CC	CC	CC	CC	CC	CC	CC	CC	CC	TT	TT	TT	TT	CC	CC	CC	CC	NN	CC	TT	CC	TT	CC	CC	CC	TT	TT	CC	TT
Bn-A02-p14227678	A/G	A2	11013160	0.09369	GG	GG	GG	NN	GG	GG	GG	GG	GG	GG	GG	GG	GG	GG	GG	GG	GG	GG	GG	GG	GG	GG	GG	GG	GG	GG	GG	GG	GG	GG	GG	GG	GG	AG	GG	AA	GG	AA	GG	GG	GG	AA	AA	GG	AA
Bn-A02-p14695760	T/C	A2	11056697	0.08604	TT	CC	CC	TT	TT	TT	TT	TT	TT	TT	TT	TT	TT	TT	TT	TT	TT	TT	TT	TT	TT	TT	TT	TT	TT	TT	TT	TT	TT	TT	TT	TT	TT	TT	TT	CC	TT	CC	TT	TT	TT	CC	CC	TT	TT
Bn-A02-p14605944	T/C	A2	11171696	0.05736	CC	CC	CC	CC	CC	CC	CC	CC	CC	CC	CC	TT	TC	CC	CC	CC	CC	CC	CC	TT	CC	CC	TT	CC	TT	CC	CC	CC	CC	CC	CC	CC	CC	CC	CC	CC	CC	CC	CC	CC	CC	CC	CC	TT	CC
Bn-A02-p14579685	A/C	A2	11191865	0.06692	CC	AA	AA	CC	CC	CC	CC	CC	CC	CC	CC	CC	CC	CC	CC	CC	CC	CC	CC	CC	CC	CC	CC	CC	CC	CC	CC	CC	CC	CC	CC	CC	CC	CC	CC	AA	CC	AA	CC	CC	CC	AA	AA	CC	CC
Bn-A02-p14576479	A/G	A2	11195714	0.08222	AA	GG	GG	AA	AA	AA	AA	AA	AA	AA	AA	AA	AA	AA	AA	AA	AA	AA	AA	AA	AA	AA	AA	AA	AA	AA	AA	AA	AA	AA	AA	AA	AA	AA	AA	GG	AA	GG	AA	AA	AA	GG	GG	AA	AA
Bn-A02-p14575017	T/C	A2	11196937	0.15296	CC	TT	TT	CC	CC	CC	CC	CC	CC	CC	CC	CC	CC	CC	CC	CC	CC	CC	CC	CC	CC	CC	CC	CC	CC	CC	CC	CC	CC	CC	CC	CC	CC	CC	CC	NN	CC	TT	CC	CC	CC	TC	TT	CC	CC
Bn-A02-p14527781	T/C	A2	11235454	0.08031	CC	CC	CC	TC	CC	CC	CC	TT	TC	CC	CC	TT	TT	TT	TT	TT	TT	TT	TT	TT	NN	CC	TT	TT	TT	CC	CC	CC	CC	TT	TT	CC	CC	TC	CC	CC	CC	CC	CC	TT	TC	CC	CC	TT	TT
Bn-A02-p14526990	T/C	A2	11236295	0.08413	TT	TT	TT	TC	TT	TT	TT	CC	TC	TT	TT	CC	CC	CC	CC	CC	CC	CC	CC	CC	CC	TT	CC	CC	CC	TT	TT	TT	TT	CC	CC	TT	TT	NN	TT	TT	TT	TT	TT	CC	TC	TT	TT	CC	CC
Bn-A02-p14781371	T/G	A2	11371463	0.08604	TT	TT	TT	GG	GG	GG	GG	TT	TG	GG	GG	GG	TG	TT	TT	TT	TT	TT	TT	GG	NN	TG	GG	TT	GG	TT	TT	TT	TT	TT	TT	GG	GG	GG	GG	TT	GG	GG	GG	TT	TG	GG	TT	GG	GG
Bn-scaff_15611_1-p340050	A/G	A2	11405867	0.06501	AA	AG	AA	AG	AG	AG	AG	AA	AG	AG	AA	AG	AA	AA	AA	AA	AA	AA	AA	AA	AG	AA	AG	AA	AA	AA	AA	AA	AA	AA	AA	AA	AG	AG	AG	AA	AA	AA	AG	AA	AA	AA	AG	AG	AG
Bn-A02-p14886507	T/C	A2	11496410	0.08795	TT	CC	CC	TC	CC	CC	CC	TT	TC	CC	CC	CC	TC	TT	TT	TT	TT	TT	TT	CC	NN	TC	CC	TT	CC	TT	TT	TT	TT	TT	TT	CC	CC	TC	CC	CC	CC	TT	CC	TT	TC	TT	CC	CC	TT
Bn-A02-p14898010	T/C	A2	11512467	0.0631	TT	CC	CC	TT	TT	TT	TT	TT	TT	TT	TT	CC	NN	TT	TT	TT	TT	TT	TT	CC	TT	TT	CC	TT	CC	TT	TT	TT	TT	TT	TT	TT	TT	TT	TT	CC	TT	TT	TT	TT	TT	TT	CC	CC	TT
Bn-A02-p14905419	A/G	A2	11520090	0.18164	GG	AA	AA	GG	NN	NN	NN	GG	GG	NN	NN	AA	AG	GG	GG	GG	GG	GG	GG	AA	GG	GG	AA	GG	AA	GG	GG	GG	GG	GG	GG	AG	NN	GG	NN	AA	NN	GG	NN	GG	GG	GG	AA	AA	GG
Bn-A02-p14925274	A/G	A2	11534689	0.11663	AA	GG	GG	AA	AA	AA	AA	AA	AA	AA	AA	GG	AG	AA	AA	AA	AA	AA	AA	GG	AA	AA	GG	AA	GG	AA	AA	AA	AA	AA	AA	NN	NN	AA	AA	GG	AA	AA	AA	AA	AA	AA	GG	GG	AA
Bn-A02-p14926973	A/G	A2	11536436	0.08604	AG	GG	GG	AG	AG	AG	AG	AG	AG	AG	AG	GG	NN	AG	AG	AG	AG	AG	AG	GG	AG	AG	GG	AG	GG	AG	AG	AG	AG	AG	AG	AG	AG	AG	AG	GG	AG	AG	AG	AG	AG	AG	GG	GG	AG
Bn-A02-p14956864	A/C	A2	11567015	0.08031	CC	AA	AA	CC	CC	CC	CC	CC	CC	CC	CC	AA	AC	CC	CC	CC	CC	CC	CC	AA	CC	CC	AA	CC	AA	CC	CC	CC	CC	CC	CC	CC	CC	CC	CC	AA	CC	CC	CC	CC	CC	CC	AA	AA	CC
Bn-A02-p14992706	A/G	A2	11602275	0.11472	AA	GG	GG	AA	AA	AA	AA	AA	AA	AA	AA	GG	NN	AA	AA	AA	AA	AA	AA	GG	AA	NN	GG	AA	GG	AA	AA	AA	AA	AA	AA	AA	AA	AA	AA	GG	AA	AA	AA	NN	AA	AA	GG	GG	AA
Bn-A02-p14992781	A/C	A2	11602299	0.07457	AA	CC	CC	AA	AA	AA	AA	AA	AA	AA	AA	CC	AC	AA	AA	AA	AA	AA	AA	CC	AA	AA	CC	AA	CC	AA	AA	AA	AA	AA	AA	AA	AA	AA	AA	CC	AA	AA	AA	AA	AA	AA	CC	CC	AA
Bn-A02-p15750257	T/G	A2	12168129	0.11855	GG	GG	GG	NN	GG	GG	GG	GG	GG	GG	GG	NN	TG	GG	GG	GG	GG	GG	NN	NN	GG	GG	NN	GG	NN	GG	GG	GG	GG	GG	GG	GG	GG	TG	GG	GG	GG	NN	GG	GG	GG	NN	GG	NN	TT
Bn-A02-p15806083	T/C	A2	12208589	0.1434	CC	TC	TC	TC	TC	CC	TC	CC	TC	TT	TC	CC	CC	CC	CC	CC	CC	NN	CC	CC	TT	CC	CC	CC	CC	CC	CC	CC	CC	NN	CC	TC	TT	NN	TC	TC	TC	TC	TC	CC	TC	TC	TC	CC	CC
Bn-A02-p15870327	T/C	A2	12249402	0.10134	TT	TT	TT	TC	TC	TT	NN	TT	TC	TC	TC	TT	TT	TT	TT	TT	TT	TT	TT	TT	TC	TT	TT	TT	TT	TT	TT	TT	TT	TT	TT	TC	TC	NN	TC	TC	TC	TT	TC	TT	TC	TT	CC	TT	TT
Bn-A02-p15884717	T/G	A2	12262192	0.04398	GG	GG	GG	TG	GG	GG	GG	GG	GG	GG	GG	TT	NN	GG	GG	GG	GG	GG	TT	TT	GG	GG	TT	GG	TT	GG	GG	GG	GG	GG	GG	GG	GG	TG	GG	GG	GG	TT	GG	GG	GG	TT	GG	TT	TT
Bn-scaff_22451_1-p200233	A/G	A2	12455451	0.0478	AA	AA	AA	AG	AA	AA	AA	AA	AA	GG	AA	GG	GG	GG	AA	AA	AA	GG	AA	AA	NN	GG	GG	AA	AA	AA	GG	GG	AA	GG	AA	GG	GG	AA	AA	AA	GG	AA	GG	GG	AG	GG	AA	GG	AA
Bn-A02-p16311535	A/G	A2	12542814	0.06119	GG	AA	AA	AG	GG	GG	GG	GG	GG	GG	GG	AA	AG	GG	GG	GG	GG	GG	AA	AA	GG	GG	AA	GG	AA	GG	GG	GG	GG	GG	GG	GG	GG	AG	GG	GG	GG	AA	GG	GG	GG	AA	GG	AA	AA
Bn-A02-p16528486	A/C	A2	12748561	0.10516	CC	CC	CC	CC	CC	CC	CC	CC	CC	CC	CC	CC	CC	CC	CC	CC	CC	CC	CC	CC	CC	CC	CC	CC	CC	CC	CC	CC	CC	CC	CC	CC	CC	CC	CC	AC	CC	CC	CC	CC	CC	CC	NN	CC	CC
Bn-A02-p16572757	T/C	A2	12789222	0.04398	TT	TT	TT	TT	TT	TT	TT	TT	TT	TT	TT	TT	TT	TT	TT	TT	TT	TT	TT	TT	CC	TT	TT	TT	TT	TT	TT	TT	TT	TT	TT	TT	TT	TT	TT	CC	TT	TT	TT	TT	TT	TT	CC	TT	TT
Bn-A05-p9250358	A/C	A2	12869609	0.0478	AA	AA	AA	AA	AA	AA	AA	AA	AA	AA	AA	AA	AA	AA	AA	AA	AA	AA	AA	AA	AA	AA	AA	AA	AA	AA	AA	AA	AA	AA	AA	AA	AA	AA	AA	CC	AA	AA	AA	AA	AA	AA	CC	AA	AA
Bn-A05-p9247748	T/C	A2	12872168	0.08413	CC	TC	TC	TC	TC	CC	TC	CC	CC	TC	TC	TC	TC	CC	CC	CC	CC	CC	TC	TC	TC	CC	TC	CC	TC	CC	CC	CC	CC	CC	CC	CC	TC	TC	TC	CC	TC	TC	TC	CC	TC	TC	CC	TC	TC
Bn-A05-p9079762	A/G	A2	13013313	0.11663	GG	AA	AA	AA	AA	GG	AA	GG	GG	AA	AA	AA	AG	GG	GG	GG	GG	GG	AA	AA	NN	GG	AA	GG	AA	GG	GG	GG	GG	NN	GG	GG	AA	AA	AA	GG	AA	AA	GG	GG	AG	AA	GG	AA	AA
Bn-A05-p9079126	T/C	A2	13014001	0.03633	CC	CC	CC	CC	CC	CC	CC	CC	CC	CC	CC	CC	CC	CC	CC	CC	CC	CC	CC	CC	NN	CC	CC	CC	CC	CC	CC	CC	CC	CC	CC	CC	CC	CC	CC	TT	CC	CC	CC	CC	CC	CC	TT	CC	CC
Bn-A05-p9078313	T/G	A2	13014763	0.10707	GG	TT	TT	NN	TT	GG	TT	GG	GG	TT	TT	TT	TG	GG	GG	GG	GG	GG	TT	TT	GG	GG	TT	GG	TT	GG	GG	GG	GG	GG	GG	GG	TT	TT	TT	GG	TT	TT	GG	GG	TG	TT	GG	TT	TT
Bn-A05-p9078281	A/G	A2	13014846	0.05163	GG	GG	GG	GG	GG	GG	GG	GG	GG	GG	GG	GG	GG	GG	GG	GG	GG	GG	GG	GG	NN	GG	GG	GG	GG	GG	GG	GG	GG	GG	GG	GG	GG	GG	GG	AA	GG	GG	GG	GG	GG	GG	AA	GG	GG
Bn-A05-p9076153	A/G	A2	13016923	0.04015	GG	GG	GG	GG	GG	GG	GG	GG	GG	GG	GG	GG	GG	GG	GG	GG	GG	GG	GG	GG	GG	GG	GG	GG	GG	GG	GG	GG	GG	GG	GG	GG	GG	GG	GG	AA	GG	GG	GG	GG	GG	GG	AA	GG	GG
Bn-A02-p16666866	A/G	A2	13863657	0.05163	AA	AA	AA	AA	AA	AA	AA	AA	AA	AG	AA	AA	AA	AA	AA	AA	AA	AA	AA	AA	NN	AG	AA	AA	AA	AA	AA	AA	AA	AG	AA	AA	AG	AA	AA	AA	AA	AA	AA	AA	AG	AA	AA	AA	AA
Bn-A02-p17381818	T/C	A2	14550556	0.05736	CC	CC	CC	CC	CC	CC	CC	CC	CC	CC	CC	CC	CC	CC	CC	CC	CC	CC	CC	CC	CC	CC	CC	CC	CC	CC	CC	CC	CC	CC	CC	CC	CC	CC	CC	TT	CC	TT	CC	CC	CC	TT	TT	CC	CC
Bn-Scaffold000111-p271334	A/G	A2	14778265	0.01721	GG	GG	GG	GG	GG	GG	GG	GG	GG	GG	GG	AA	NN	GG	GG	GG	GG	GG	GG	AA	GG	GG	AA	GG	AA	GG	GG	GG	GG	GG	GG	GG	GG	GG	GG	GG	GG	GG	GG	GG	GG	GG	GG	AA	GG
Bn-Scaffold000167-p98940	A/G	A2	15245279	0.02486	GG	GG	GG	GG	GG	GG	GG	GG	GG	GG	GG	GG	GG	GG	GG	GG	GG	GG	GG	GG	GG	GG	GG	GG	GG	AA	AA	AA	GG	GG	GG	GG	GG	GG	GG	GG	GG	GG	GG	GG	GG	GG	GG	GG	GG
Bn-A02-p18101171	T/C	A2	17261189	0.00382	CC	CC	CC	CC	CC	CC	CC	CC	CC	CC	CC	CC	CC	CC	CC	CC	CC	CC	CC	CC	CC	CC	CC	CC	CC	TT	TT	TT	CC	CC	CC	CC	CC	CC	CC	CC	CC	CC	CC	CC	CC	CC	CC	CC	CC
Bn-scaff_21705_1-p627483	A/C	A2	17622835	0.09943	CC	CC	CC	AC	CC	CC	CC	CC	CC	AC	CC	CC	NN	AC	CC	AC	CC	CC	CC	CC	CC	AC	AC	CC	CC	CC	AC	AC	CC	AC	AC	CC	CC	CC	CC	CC	AC	CC	AC	AC	AC	NN	CC	AC	CC
Bn-A02-p18974322	T/C	A2	17985061	0.09751	CC	TT	TT	TT	TT	CC	TT	TT	TT	CC	CC	CC	NN	TT	TT	TT	TT	TT	TT	CC	TT	TT	CC	TT	CC	TT	TT	TT	TT	TT	TT	TT	CC	TT	TT	CC	TT	TT	TT	TT	TT	TT	CC	CC	TT
Bn-A02-p18994312	A/G	A2	17997646	0.08987	GG	AA	AA	AA	AA	GG	AA	AA	AA	GG	GG	GG	NN	AA	AA	AA	AA	AA	AA	GG	GG	AA	GG	AA	GG	AA	AA	AA	AA	AA	AA	AA	GG	AA	AA	GG	AA	AA	AA	AA	AA	AA	GG	GG	AA
Bn-A02-p18994472	A/G	A2	17997755	0.07266	GG	AA	AA	AA	AA	GG	AA	AA	AA	GG	GG	GG	AG	AA	AA	AA	AA	AA	AA	GG	GG	AA	GG	AA	GG	AA	AA	AA	AA	AA	AA	AA	GG	AA	AA	GG	AA	AA	AA	AA	AA	AA	GG	GG	AA
Bn-A02-p18998627	A/C	A2	17998867	0.11281	AA	CC	CC	CC	CC	AA	CC	CC	CC	AA	AA	AA	NN	CC	CC	CC	CC	CC	CC	AA	NN	CC	AA	CC	AA	CC	CC	CC	CC	CC	CC	CC	AA	CC	CC	AA	CC	CC	CC	CC	CC	CC	AA	AA	CC
Bn-A02-p19049506	A/G	A2	18088712	0.0956	AA	GG	GG	AG	GG	AA	GG	GG	GG	AA	AA	AA	AG	GG	GG	AA	AA	AA	GG	AA	NN	AG	AA	GG	AA	GG	GG	GG	AA	GG	GG	AA	AA	AG	GG	AA	GG	AA	AA	GG	AG	AA	AA	AA	AA
Bn-A02-p19170689	T/G	A2	18208607	0.06119	GG	GG	GG	GG	GG	GG	GG	GG	GG	TT	GG	TT	NN	GG	GG	GG	GG	GG	GG	GG	GG	GG	TT	GG	TT	GG	GG	GG	GG	GG	GG	GG	GG	GG	GG	TT	GG	GG	GG	GG	GG	GG	TT	TT	GG
Bn-A02-p19201685	A/G	A2	18243785	0.05545	GG	AA	AA	NN	AA	GG	AA	AA	AA	GG	GG	GG	AG	AA	AA	GG	GG	GG	AA	GG	GG	AA	GG	AA	GG	AA	AA	AA	GG	AA	AA	GG	GG	NN	AA	GG	AA	GG	GG	AA	AA	GG	GG	GG	GG
Bn-A02-p19207431	T/G	A2	18249428	0.11281	TG	GG	GG	NN	GG	TG	GG	GG	GG	TG	TT	NN	TG	GG	GG	GG	GG	GG	GG	GG	NN	GG	TT	GG	TG	GG	GG	GG	GG	GG	GG	GG	TG	GG	GG	TT	GG	GG	TT	GG	GG	GG	NN	TT	GG
Bn-A02-p19212766	A/C	A2	18254965	0.07266	CC	CC	CC	CC	CC	CC	CC	CC	CC	AA	CC	AA	AC	CC	CC	CC	CC	CC	CC	CC	CC	CC	AA	CC	AA	CC	CC	CC	CC	CC	CC	CC	CC	CC	CC	AA	CC	NN	NN	CC	CC	NN	AA	AA	CC
Bn-A02-p19244695	A/C	A2	18286384	0.08413	CC	CC	CC	NN	CC	CC	CC	CC	CC	AA	CC	AA	NN	CC	CC	CC	CC	CC	CC	CC	CC	CC	AA	CC	AA	CC	CC	CC	CC	CC	CC	CC	CC	CC	CC	AA	CC	CC	CC	CC	CC	CC	AA	AA	CC
Bn-A02-p19260818	T/G	A2	18304175	0.06692	GG	GG	GG	TG	GG	GG	GG	GG	GG	GG	GG	GG	GG	GG	GG	TT	TT	TT	GG	TT	NN	TG	GG	GG	GG	GG	GG	GG	TT	GG	GG	TT	GG	TG	GG	GG	GG	TT	TT	GG	TG	TT	GG	GG	TT
Bn-A02-p19261853	T/C	A2	18305210	0.08795	TC	TC	TC	NN	TC	TC	TC	TC	TC	TC	TC	TC	TC	TC	TC	CC	CC	CC	TC	CC	NN	NN	TC	TC	TC	TC	TC	TC	CC	TC	TC	CC	TC	NN	TC	TC	TC	CC	CC	TC	TC	CC	TC	TC	CC
Bn-A02-p19343485	A/G	A2	18320788	0.07648	GG	AA	AA	AG	AA	GG	AA	AA	AA	GG	GG	GG	AG	AA	AA	GG	GG	GG	AA	GG	GG	AG	GG	AA	GG	GG	GG	GG	GG	AA	AA	GG	GG	AG	AA	GG	AA	GG	GG	AA	AG	GG	GG	GG	GG
Bn-A02-p19348348	A/G	A2	18325437	0.0956	GG	GG	GG	NN	GG	GG	GG	GG	GG	AA	GG	AA	NN	GG	GG	GG	GG	GG	GG	GG	GG	GG	AA	GG	AA	AA	AA	AA	GG	GG	GG	GG	GG	GG	GG	AA	GG	GG	GG	GG	GG	GG	AA	AA	GG
Bn-A02-p19373757	A/G	A2	18335421	0.07266	AA	AA	AA	NN	AA	AA	AA	AA	AA	GG	AA	GG	NN	AA	AA	AA	AA	AA	AA	AA	AA	AA	GG	AA	GG	GG	GG	GG	AA	AA	AA	AA	AA	AA	AA	GG	AA	AA	AA	AA	AA	AA	GG	GG	AA
Bn-A02-p19373825	T/C	A2	18335540	0.10325	CC	CC	CC	CC	CC	CC	CC	CC	CC	TT	CC	TT	NN	CC	CC	CC	CC	CC	CC	CC	CC	CC	TT	CC	TT	TT	TT	TT	CC	CC	CC	CC	CC	CC	CC	TT	CC	CC	CC	CC	CC	CC	TT	TT	CC
Bn-A02-p19374782	T/C	A2	18336498	0.0956	CC	CC	CC	CC	CC	CC	CC	CC	CC	TT	CC	TT	TC	CC	CC	CC	CC	CC	CC	CC	CC	CC	TT	CC	TT	TT	TT	TT	CC	CC	CC	CC	CC	CC	CC	TT	CC	CC	CC	CC	CC	CC	TT	TT	CC
Bn-A02-p19375860	T/C	A2	18337576	0.04589	TT	CC	CC	CC	CC	TT	CC	CC	CC	CC	TT	CC	CC	CC	CC	CC	CC	CC	CC	CC	CC	CC	CC	CC	CC	CC	CC	CC	CC	CC	CC	CC	TT	CC	CC	CC	CC	TT	TT	CC	CC	TT	CC	CC	CC
Bn-A02-p19385896	A/G	A2	18338655	0.03059	AA	GG	GG	GG	GG	AA	GG	GG	GG	GG	AA	GG	GG	GG	GG	GG	GG	GG	GG	GG	GG	GG	GG	GG	GG	GG	GG	GG	GG	GG	GG	GG	AA	GG	GG	GG	GG	AA	AA	GG	GG	AA	GG	GG	GG
Bn-A02-p19385986	T/G	A2	18338745	0.03059	TT	GG	GG	GG	GG	TT	GG	GG	GG	GG	TT	GG	GG	GG	GG	GG	GG	GG	GG	GG	NN	GG	GG	GG	GG	GG	GG	GG	GG	GG	GG	GG	TT	GG	GG	GG	GG	TT	TT	GG	GG	TT	GG	GG	GG
Bn-A02-p19395795	T/G	A2	18348626	0.07075	GG	GG	GG	NN	GG	GG	GG	GG	GG	TT	GG	TT	NN	GG	GG	GG	GG	GG	GG	GG	GG	GG	TT	GG	TT	TT	TT	TT	GG	GG	GG	GG	GG	GG	GG	TT	GG	GG	GG	GG	GG	GG	TT	TT	GG
Bn-A02-p19410459	T/C	A2	18365263	0.08795	CC	TT	TT	TC	TT	CC	TT	TT	TT	CC	CC	CC	TC	TT	TT	CC	CC	CC	TT	CC	TT	TC	CC	TT	CC	CC	CC	CC	CC	TT	TT	CC	CC	TC	TT	CC	TT	TT	TT	TT	TC	TT	CC	CC	CC
Bn-A02-p19450017	T/C	A2	18408122	0.08222	CC	CC	CC	CC	CC	CC	CC	CC	CC	TT	CC	TT	NN	CC	CC	CC	CC	CC	CC	CC	CC	CC	TT	CC	TT	TT	TT	TT	CC	CC	CC	CC	CC	CC	CC	TT	CC	CC	CC	CC	CC	CC	TT	TT	CC
Bn-A02-p19451380	T/C	A2	18409485	0.10516	TT	TT	TT	TT	TT	TT	TT	TT	TT	TT	TT	TT	TT	TT	TT	NN	NN	NN	TT	NN	NN	TT	TT	TT	TT	TT	TT	TT	NN	TT	TT	NN	TT	TT	TT	TT	NN	CC	TT	TT	TT	CC	TT	TT	NN
Bn-scaff_21956_1-p255900	A/C	A2	18601768	0.16061	NN	CC	CC	AC	CC	NN	CC	CC	AC	AA	NN	CC	CC	CC	CC	AA	AA	AA	AA	AA	CC	AA	CC	CC	CC	AA	AA	AA	AA	CC	CC	AA	NN	NN	CC	AA	AA	NN	CC	CC	AC	NN	AA	CC	AA
Bn-A02-p19534217	T/C	A2	18626293	0.04207	TT	TT	TT	TC	TT	TT	TT	TT	TC	TT	TT	TT	TT	TT	TT	TC	TC	TC	TC	TC	TC	TC	TT	TT	TT	TT	TT	TT	TC	TT	TT	TC	TT	TC	TT	TT	TC	CC	TT	TT	TC	CC	TT	TT	TC
Bn-A02-p19549587	A/G	A2	18660562	0.07648	AA	AA	AA	NN	AA	AA	AA	AA	AA	GG	AA	AA	AA	AA	AA	AA	AA	AA	AA	AA	AA	AA	AA	AA	AA	GG	GG	GG	AA	AA	AA	AA	AA	AA	AA	GG	AA	NN	AA	AA	AA	NN	GG	AA	AA
Bn-A02-p19566951	T/C	A2	18669593	0.05927	TT	TT	TT	NN	TT	TT	TT	TT	TT	CC	TT	TT	TT	TT	TT	TT	TT	TT	TT	TT	TT	TT	TT	TT	TT	CC	CC	CC	TT	TT	TT	TT	TT	TT	TT	CC	TT	NN	TT	TT	TT	NN	CC	TT	TT
Bn-A02-p19573867	A/G	A2	18678335	0.04015	AA	AA	AA	NN	AA	AA	AA	AA	AA	GG	AA	AA	AA	AA	AA	AA	AA	AA	AA	AA	AA	AA	AA	AA	AA	GG	GG	GG	AA	AA	AA	AA	AA	AA	AA	GG	AA	AA	AA	AA	AA	AA	GG	AA	AA
Bn-A02-p19587474	A/G	A2	18698140	0.09751	GG	GG	GG	AG	GG	GG	GG	GG	AG	AA	GG	GG	GG	GG	GG	AA	AA	AA	AA	AA	GG	AA	GG	GG	GG	AA	AA	AA	AA	GG	GG	AA	GG	AG	GG	AA	AA	GG	GG	AA	AG	GG	AA	GG	AA
Bn-A02-p19587812	A/C	A2	18698529	0.1262	CC	AA	AA	AC	AA	CC	AA	AA	AC	CC	CC	AA	AA	AA	AA	CC	CC	CC	CC	CC	AA	CC	AA	AA	AA	CC	CC	CC	CC	AA	AA	CC	CC	NN	AA	CC	CC	CC	AA	CC	AC	CC	CC	AA	CC
Bn-A02-p19619823	A/G	A2	18732985	0.14532	NN	NN	GG	AA	NN	NN	NN	NN	NN	AA	NN	GG	NN	NN	GG	AA	AA	AA	AA	AA	AA	AA	GG	GG	GG	AA	AA	AA	AA	GG	GG	AA	GG	NN	GG	AA	AA	AA	GG	AA	NN	AA	AA	NN	AA
Bn-A02-p19674831	A/G	A2	18784285	0.09943	AA	AA	AA	AG	AA	AA	AA	AA	AG	GG	AA	AA	AA	AA	AA	GG	GG	GG	GG	GG	NN	GG	AA	AA	AA	GG	GG	GG	GG	AA	AA	GG	AA	AG	AA	GG	GG	AA	AA	GG	AG	AA	GG	AA	GG
Bn-A02-p19682273	A/G	A2	18791752	0.07457	AA	GG	GG	AG	GG	AA	GG	GG	AG	GG	AA	GG	GG	GG	GG	AA	AA	AA	AA	AA	AG	AA	GG	GG	GG	GG	GG	GG	AA	GG	GG	AA	AA	AG	GG	GG	AA	AA	GG	AA	AG	AA	GG	GG	AA
Bn-A02-p19682984	T/C	A2	18792413	0.08795	CC	TT	TT	TC	TT	CC	TT	TT	TC	TT	CC	TT	TT	TT	TT	CC	CC	CC	CC	CC	NN	CC	TT	TT	TT	TT	TT	TT	CC	TT	TT	CC	CC	NN	TT	TT	CC	CC	TT	CC	TC	CC	TT	TT	CC
Bn-A02-p19702955	A/G	A2	18832544	0.00765	AA	AA	AA	AA	AA	AA	AA	AA	AA	AA	AA	AA	AA	AA	AA	AA	AA	AA	AA	AA	AA	AA	AA	AA	AA	AA	AA	AA	AA	AA	AA	AA	AA	AA	AA	AA	AA	GG	AA	AA	AA	GG	AA	AA	AA
Bn-A02-p19704677	A/C	A2	18834270	0.0631	CC	AA	AA	AA	AA	CC	AA	AA	AA	AA	CC	CC	AC	AA	AA	AA	AA	AA	AA	AA	NN	AA	CC	AA	CC	AA	AA	AA	AA	AA	AA	AA	CC	AA	AA	AA	AA	CC	AA	AA	AA	CC	AA	CC	AA
Bn-A02-p21032956	T/C	A2	18936027	0.04398	CC	TT	TT	TC	TT	CC	TT	TT	TT	CC	CC	TT	TT	TT	TT	TT	TT	TT	TT	TT	TT	TT	TT	TT	TT	TT	CC	CC	TT	TT	TT	TT	CC	TT	TT	TT	CC	TT	TT	TT	TT	CC	TT	TT	TT
Bn-scaff_18360_1-p900143	T/G	A2	19037059	0.05736	TT	GG	GG	TG	GG	TT	GG	GG	TG	TT	TT	TT	TT	TT	GG	TT	TT	TT	TT	TT	NN	TT	TT	GG	TT	TT	TT	TT	TT	GG	GG	GG	TT	TG	GG	TT	TT	GG	GG	TT	GG	TT	TT	TT	TT
Bn-scaff_18360_1-p915562	T/G	A2	19043967	0.01912	TT	GG	GG	GG	GG	TT	GG	GG	GG	GG	TT	GG	GG	GG	GG	GG	GG	GG	GG	GG	GG	GG	GG	GG	GG	GG	GG	GG	GG	GG	GG	GG	TT	GG	GG	GG	TT	GG	GG	GG	GG	TT	GG	GG	GG
Bn-scaff_18360_1-p915949	A/G	A2	19044355	0.01721	AA	GG	GG	GG	GG	AA	GG	GG	GG	GG	AA	GG	GG	GG	GG	GG	GG	GG	GG	GG	GG	GG	GG	GG	GG	GG	GG	GG	GG	GG	GG	GG	AA	GG	GG	GG	AA	GG	GG	GG	GG	AA	GG	GG	GG
Bn-A02-p20846941	A/C	A2	19156396	0.15488	AA	AA	AA	AA	AA	AA	AA	AA	AA	AA	AA	AA	AA	AA	AA	AA	AA	AA	AA	AA	AA	AA	NN	AA	AA	AA	NN	AA	AA	NN	AA	NN	NN	NN	AA	NN	CC	NN	AA	AA	AA	CC	AA	AA	AA
Bn-A02-p20718651	T/G	A2	19271915	0.01721	TT	GG	GG	GG	GG	TT	GG	GG	GG	GG	TT	GG	GG	GG	GG	GG	GG	GG	GG	GG	GG	GG	GG	GG	GG	GG	GG	GG	GG	GG	GG	GG	TT	GG	GG	GG	TT	GG	GG	GG	GG	TT	GG	GG	GG
Bn-A02-p20462487	T/G	A2	19548478	0.0325	TT	TT	TT	GG	GG	TT	GG	GG	GG	GG	TT	GG	GG	GG	GG	GG	GG	GG	GG	GG	NN	GG	GG	GG	GG	GG	GG	GG	GG	GG	GG	GG	TT	GG	GG	GG	TT	GG	GG	GG	GG	TT	GG	GG	GG
Bn-A02-p20461477	T/C	A2	19549420	0.07266	CC	CC	CC	TT	TT	CC	TT	TT	TT	TT	CC	TT	TT	TT	TT	TT	TT	TT	TT	TT	NN	TT	TT	TT	TT	TT	TT	TT	TT	TT	TT	TT	CC	TT	TT	TT	CC	TT	TT	TT	TT	CC	TT	TT	TT
Bn-A02-p21211198	T/C	A2	19827126	0.02868	TT	TT	TT	TT	TT	TT	TT	TT	TT	TT	TT	TT	TT	TT	TT	TT	TT	TT	TT	TT	NN	TT	TT	TT	TT	TT	TT	TT	TT	TT	TT	TT	TT	TT	TT	TT	CC	TT	TT	TT	TT	CC	TT	TT	TT
Bn-A08-p1554055	A/G	A2	19982513	0.01147	AA	AA	AA	AA	AA	AA	AA	AA	AA	AA	AA	AA	AA	AA	AA	AA	AA	AA	AA	AA	AA	AA	AA	AA	AA	AA	AA	AA	AA	AA	AA	AA	AA	AA	AA	AA	AA	GG	AA	AA	AA	GG	AA	AA	AA
Bn-A02-p19892839	T/G	A2	20258159	0.13958	GG	GG	GG	TG	TT	GG	TT	TT	TG	TT	GG	GG	TG	GG	TT	GG	TT	GG	GG	GG	GG	NN	TT	TT	TT	TT	TT	TT	GG	GG	TT	GG	GG	NN	TT	TT	TT	TT	TT	TT	TT	TT	TT	TT	GG
Bn-A02-p19892632	T/C	A2	20258315	0.09178	TT	TT	TT	TC	CC	TT	CC	CC	TC	CC	TT	TT	CC	TT	CC	TT	CC	TT	TT	TT	NN	CC	CC	CC	CC	CC	CC	CC	NN	TT	CC	TT	TT	TC	CC	CC	CC	CC	CC	CC	CC	CC	CC	CC	TT
Bn-A02-p19892433	A/G	A2	20258565	0.07648	AA	AA	AA	AG	GG	AA	GG	GG	AG	GG	AA	AA	NN	AA	GG	AA	GG	AA	AA	AA	NN	GG	GG	GG	GG	GG	GG	GG	AA	AA	GG	AA	AA	AG	GG	GG	GG	GG	GG	GG	GG	GG	GG	GG	AA
Bn-A02-p19889192	T/C	A2	20262152	0.07457	TT	TT	TT	TC	CC	TT	CC	CC	TC	CC	TT	TT	TC	TT	CC	TT	CC	TT	TT	TT	CC	NN	CC	CC	CC	CC	CC	CC	TT	TT	CC	TT	TT	TC	CC	CC	CC	CC	CC	CC	CC	CC	CC	CC	TT
Bn-A02-p19886585	T/G	A2	20270834	0.08222	TT	TT	TT	TG	GG	TT	GG	GG	TG	GG	TT	TT	NN	TT	GG	TT	GG	TT	TT	TT	NN	GG	GG	GG	GG	GG	GG	GG	NN	TT	GG	TT	TT	TG	GG	GG	GG	GG	GG	GG	GG	GG	GG	GG	TT
Bn-A02-p19874478	A/C	A2	20277420	0.08222	NN	AA	AA	NN	CC	AA	CC	CC	CC	CC	AA	NN	CC	AA	CC	AA	CC	AA	AA	AA	NN	CC	CC	CC	CC	CC	CC	CC	AA	AA	CC	AA	AA	AC	CC	CC	CC	CC	CC	CC	CC	CC	CC	CC	NN
Bn-A02-p19872956	T/C	A2	20278624	0.08795	TT	TT	TT	TC	CC	TT	CC	CC	NN	CC	TT	TT	CC	TT	CC	TT	CC	TT	TT	TT	TC	CC	CC	CC	CC	CC	CC	CC	TT	TT	CC	TT	TT	TC	CC	CC	CC	CC	CC	CC	CC	CC	CC	CC	TT
Bn-A02-p22906797	T/G	A2	20427926	0.02868	TT	GG	GG	GG	GG	TT	GG	GG	GG	GG	TT	GG	GG	GG	GG	GG	GG	GG	GG	GG	NN	GG	GG	GG	GG	GG	GG	GG	GG	GG	GG	GG	TT	GG	GG	GG	GG	GG	GG	GG	GG	GG	GG	GG	GG
Bn-A02-p22906452	T/C	A2	20428220	0.02677	CC	TT	TT	TT	TT	CC	TT	TT	TT	TT	CC	TT	TT	TT	TT	TT	TT	TT	TT	TT	NN	TT	TT	TT	TT	TT	TT	TT	TT	TT	TT	TT	CC	TT	TT	TT	TT	TT	TT	TT	TT	TT	TT	TT	TT
Bn-A02-p22899854	A/G	A2	20434817	0.05163	AA	GG	GG	GG	GG	AA	GG	GG	GG	GG	AA	GG	GG	GG	GG	GG	GG	GG	GG	GG	NN	GG	GG	GG	GG	GG	GG	GG	GG	GG	GG	GG	AA	GG	GG	GG	GG	GG	GG	GG	GG	GG	GG	GG	GG
Bn-A02-p22899292	T/G	A2	20435379	0.02868	TT	GG	GG	GG	GG	TT	GG	GG	GG	GG	TT	GG	GG	GG	GG	GG	GG	GG	GG	GG	NN	GG	GG	GG	GG	GG	GG	GG	GG	GG	GG	GG	TT	GG	GG	GG	GG	GG	GG	GG	GG	GG	GG	GG	GG
Bn-A02-p22875408	T/C	A2	20457696	0.07266	TT	CC	CC	NN	CC	TT	CC	CC	TC	CC	TT	TT	NN	TT	CC	TT	CC	TT	TT	TT	NN	CC	CC	CC	CC	CC	CC	CC	TT	TT	CC	TC	TT	TC	CC	CC	CC	CC	CC	CC	CC	CC	CC	CC	TT
Bn-A02-p22872607	T/G	A2	20460482	0.05736	TT	GG	GG	TG	GG	TT	GG	GG	TG	GG	TT	TT	NN	TT	GG	TT	GG	TT	TT	TT	NN	GG	GG	GG	GG	GG	GG	GG	TT	TT	GG	TG	TT	TG	GG	GG	GG	GG	GG	GG	GG	GG	GG	GG	TT
Bn-A02-p22811512	T/C	A2	20519570	0.04398	TC	TC	TC	TC	TC	TC	TC	TC	TC	TC	TC	TC	TC	TC	TC	TC	TC	TC	TC	TC	TC	TC	TC	TC	TC	TC	TC	TC	TC	TC	TC	TC	TC	TC	TC	TC	CC	TC	TC	TC	TC	CC	TC	TC	TC
Bn-Scaffold000270-p11524	A/G	A2	20631189	0.05545	AA	AA	AA	NN	AA	AA	AA	AA	AA	AA	AA	AA	AA	AA	AA	AA	AA	AA	AA	AA	AA	AA	AA	AA	AA	AA	AA	AA	AA	AA	AA	AA	AA	AA	AA	AA	AA	AA	AA	AA	AA	AA	AA	AA	AA
Bn-scaff_15712_5-p630812	A/C	A2	20644211	0.09751	CC	CC	CC	AC	AA	AC	CC	CC	CC	AC	AA	AC	NN	AC	AC	AC	AC	AC	AC	AA	AC	AC	AC	AC	AC	AC	AC	AC	AC	AC	AC	AC	AC	CC	AA	CC	AC	AC	AC	AC	AA	AC	CC	AA	CC
Bn-A02-p22443535	T/C	A2	20722959	0.05927	TT	TT	TT	TC	TT	TT	TT	TT	TT	TT	TT	TT	TT	TT	TT	TT	TT	TT	TT	TT	TT	TT	TT	TT	TT	TT	TT	TT	TT	TT	TT	TT	TT	TT	TT	TT	CC	TT	TT	TT	TT	CC	TT	TT	TT
Bn-A02-p22433753	T/C	A2	20736811	0.06119	TT	TT	TT	TC	CC	TT	TT	TT	TT	TT	TT	TT	TT	TT	TT	TT	TT	TT	TT	TT	TT	TT	TT	TT	TT	TT	TT	TT	TT	TT	TT	TT	TT	TC	TT	TT	CC	TT	TT	TT	TT	CC	TT	TT	CC
Bn-A02-p22429871	T/C	A2	20740746	0.05354	CC	TT	TT	CC	CC	CC	TT	TT	TT	TT	CC	TT	TT	TT	TT	TT	TT	TT	TT	TT	TT	TT	TT	TT	TT	TT	TT	TT	TT	TT	TT	TT	CC	TC	TT	TT	CC	TT	TT	TT	TT	CC	TT	TT	CC
Bn-A02-p22429308	A/G	A2	20741253	0.05736	GG	AA	AA	GG	GG	GG	AA	AA	AA	AA	GG	AA	AA	AA	AA	AA	AA	AA	AA	AA	AA	AA	AA	AA	AA	AA	AA	AA	AA	AA	AA	AA	GG	AG	AA	AA	GG	AA	AA	AA	AA	GG	AA	AA	GG
Bn-A02-p22427387	A/G	A2	20743232	0.0631	GG	AA	AA	AG	AA	GG	AA	AA	AA	AA	GG	AA	AA	AA	AA	AA	AA	AA	AA	AA	AA	AA	AA	AA	AA	AA	AA	AA	AA	AA	AA	AA	GG	AA	AA	AA	GG	AA	AA	AA	AA	GG	AA	AA	AA
Bn-A02-p22409779	T/C	A2	20756424	0.05927	CC	TT	TT	TC	TT	CC	TT	TT	TT	TT	CC	TT	TT	TT	TT	TT	TT	TT	TT	TT	TT	TT	TT	TT	TT	TT	TT	TT	TT	TT	TT	TT	CC	TT	TT	TT	CC	TT	TT	TT	TT	CC	TT	TT	TT
Bn-A02-p22395060	A/G	A2	20766389	0.05354	AA	GG	GG	AG	AA	AA	GG	GG	GG	GG	AA	GG	GG	GG	GG	GG	GG	GG	GG	GG	GG	GG	GG	GG	GG	GG	GG	GG	GG	GG	GG	GG	AA	AG	GG	GG	AA	GG	GG	GG	GG	AA	GG	GG	AA
Bn-A02-p22394632	T/C	A2	20766817	0.05163	CC	TT	TT	TC	CC	CC	TC	TT	TT	TC	CC	TT	TT	TT	TT	TT	TT	TT	TT	TT	TC	TT	TT	TT	TT	TT	TT	TT	TT	TT	TT	TT	CC	NN	TT	TT	CC	TT	TT	TT	TT	CC	TT	TT	CC
Bn-A02-p22394284	A/G	A2	20767114	0.06119	GG	AA	AA	AG	GG	GG	AA	AA	AA	AA	GG	AA	AA	AA	AA	AA	AA	AA	AA	AA	AA	AA	AA	AA	AA	AA	AA	AA	AA	AA	AA	AA	GG	NN	AA	AA	GG	AA	AA	AA	AA	GG	AA	AA	GG
Bn-A02-p22383771	T/C	A2	20778196	0.07266	TT	CC	CC	TC	TT	TT	CC	CC	CC	CC	TT	CC	CC	CC	CC	CC	CC	CC	CC	CC	CC	CC	CC	CC	CC	CC	CC	CC	CC	CC	CC	CC	TT	TC	CC	CC	TT	CC	CC	CC	CC	TT	CC	CC	TT
Bn-A02-p22375887	A/G	A2	20783778	0.08031	GG	AA	AA	AG	AA	GG	AA	AA	AA	AA	GG	AA	AA	AA	AA	AA	AA	AA	AA	AA	AA	AA	AA	AA	AA	AA	AA	AA	AA	AA	AA	AA	GG	AA	AA	AA	GG	AA	AA	AA	AA	GG	AA	AA	AA
Bn-A02-p22375400	A/G	A2	20784270	0.05927	GG	AA	AA	AG	GG	GG	AA	AA	AA	AA	GG	AA	AA	AA	AA	AA	AA	AA	AA	AA	AA	AA	AA	AA	AA	AA	AA	AA	AA	AA	AA	AA	GG	AG	AA	AA	GG	AA	AA	AA	AA	GG	AA	AA	GG
Bn-A02-p22371956	T/C	A2	20787645	0.07648	CC	CC	CC	TC	TT	CC	CC	CC	CC	CC	CC	CC	CC	CC	CC	CC	CC	CC	CC	CC	NN	CC	CC	CC	CC	CC	CC	CC	CC	CC	CC	CC	CC	TC	CC	CC	CC	CC	CC	CC	CC	CC	CC	CC	TT
Bn-A02-p22365337	A/G	A2	20792943	0.04015	GG	AA	AA	GG	GG	GG	AA	AA	AA	AA	GG	AA	AA	AA	AA	AA	AA	AA	AA	AA	GG	AA	AA	AA	AA	AA	AA	AA	AA	AA	AA	AA	GG	NN	AA	AA	AA	AA	AA	AA	AA	AA	AA	AA	GG
Bn-A02-p22332961	A/C	A2	20818338	0.05545	CC	AA	AA	CC	CC	CC	AA	AA	AA	AA	CC	AA	AA	AA	AA	AA	AA	AA	AA	AA	NN	AA	AA	AA	AA	AA	AA	AA	AA	AA	AA	AA	CC	AC	AA	AA	AA	AA	AA	AA	AA	AA	AA	AA	CC
Bn-A02-p21930156	T/C	A2	21226197	0.04207	TT	TT	TT	TC	TT	CC	TT	TT	TT	TT	CC	TT	TT	TT	TT	TT	TT	TT	TT	TT	TT	TT	TT	TT	TT	TT	TT	TT	TT	TT	TT	TT	CC	TC	TT	TT	CC	TT	TT	TT	TT	CC	TT	TT	CC
Bn-A03-p1070680	T/G	A2	21520675	0.18356	GG	GG	GG	GG	GG	GG	TT	NN	TG	NN	GG	GG	TG	GG	GG	GG	GG	GG	GG	GG	NN	GG	NN	GG	TT	TT	GG	GG	GG	GG	GG	GG	GG	GG	GG	TT	TT	NN	GG	GG	TG	TT	TT	TT	GG
Bn-A03-p1068165	A/G	A2	21523304	0.05736	AA	AA	AA	AA	AA	AA	GG	AG	AG	AG	AA	AA	AG	AA	AA	AA	AA	AA	AA	AA	AG	AA	AG	AA	GG	GG	AA	AA	AA	AA	AA	AA	AA	AA	AA	GG	GG	NN	AA	AA	AG	GG	GG	GG	AA
Bn-A03-p1067313	T/G	A2	21524161	0.10707	GG	GG	GG	GG	GG	GG	TT	NN	TG	TG	GG	GG	TG	GG	GG	GG	GG	GG	GG	GG	NN	GG	TG	GG	TT	TT	GG	GG	GG	GG	GG	GG	GG	GG	GG	TT	TT	NN	GG	GG	TG	TT	TT	TT	GG
Bn-A02-p21378450	T/C	A2	21741866	0.11281	TT	CC	CC	TC	TT	CC	TT	TT	TT	TT	CC	CC	NN	CC	TT	CC	CC	CC	CC	TC	TT	TT	TT	TT	TT	TT	TT	TT	CC	CC	TT	CC	TC	CC	CC	TT	TC	TT	TT	TT	TT	NN	TT	TT	CC
Bn-A02-p23669898	T/C	A2	21870341	0.07266	TT	TT	TT	TC	TT	TT	TT	TT	TT	TT	TT	TT	TT	TT	TT	TT	TT	TT	TT	TT	TT	TT	TT	TT	TT	TT	TT	TT	TT	TT	TT	TT	TT	TT	TT	TT	TT	TT	TT	TT	TT	TT	TT	TT	CC
Bn-A02-p23685036	T/G	A2	21882430	0.10707	NN	TT	TT	GG	NN	NN	GG	GG	NN	NN	GG	NN	NN	GG	GG	GG	GG	GG	GG	GG	GG	GG	GG	GG	GG	GG	GG	GG	GG	GG	GG	GG	GG	GG	GG	GG	GG	GG	GG	GG	NN	GG	GG	GG	GG
Bn-A02-p23708299	A/C	A2	21917521	0.1262	AA	CC	CC	AA	AA	CC	AA	AA	AA	AA	CC	AA	AA	AA	AA	AA	AA	AA	AA	AA	AA	AA	AA	AA	AA	AA	AA	AA	AA	AA	AA	AA	CC	AA	AA	AA	AA	AA	AA	AA	AA	AA	AA	AA	CC
Bn-A02-p23708516	T/C	A2	21917789	0.15679	TT	CC	CC	TT	TT	CC	TT	TT	TT	TT	CC	TT	TT	TT	TT	TT	TT	TT	TT	TT	TT	TT	TT	TT	TT	TT	TT	TT	TT	TT	TT	TT	CC	TT	TT	TT	TT	TT	TT	TT	TT	TT	TT	TT	CC
Bn-A02-p23708678	A/G	A2	21917900	0.10899	GG	AA	AA	GG	GG	AA	GG	GG	GG	GG	AA	GG	GG	GG	GG	GG	GG	GG	GG	GG	GG	GG	GG	GG	GG	GG	GG	GG	GG	GG	GG	GG	AA	GG	GG	GG	GG	GG	GG	GG	GG	GG	GG	GG	AA
Bn-A02-p23792703	A/G	A2	22018904	0.07075	AA	GG	GG	AG	AA	GG	AA	AA	AG	AA	AA	AA	AA	AA	AA	AA	AA	AA	AA	AA	AA	AA	AA	AA	GG	GG	AA	AA	AA	AA	AA	AA	GG	AA	AA	AA	AA	AA	AA	AA	AA	AA	AA	AA	GG
Bn-A02-p23824343	T/C	A2	22051803	0.07457	CC	CC	CC	TC	CC	CC	CC	CC	CC	CC	CC	CC	CC	NN	CC	CC	CC	CC	CC	CC	CC	CC	CC	CC	TT	TT	CC	CC	CC	CC	CC	CC	CC	CC	CC	CC	CC	CC	CC	CC	CC	CC	CC	CC	CC
Bn-A02-p23826324	A/C	A2	22053733	0.07075	AA	AA	AA	AC	CC	AA	AA	AA	AC	AA	AA	AA	AA	AA	AA	AA	AA	AA	AA	AA	NN	AA	AA	AA	CC	CC	AA	AA	AA	AA	AA	AA	AA	AA	AA	AA	AA	AA	AA	AA	AA	AA	AA	AA	CC
Bn-A02-p23831173	A/G	A2	22058059	0.09369	AA	AA	AA	AG	GG	AA	AA	AA	AG	AA	AA	AA	AA	AA	AA	AA	AA	AA	AA	AA	NN	AA	AA	AA	GG	GG	AA	AA	AA	AA	AA	AA	AA	AA	AA	AA	AA	AA	AA	AA	AA	AA	AA	AA	GG
Bn-A02-p23835683	T/G	A2	22068033	0.06501	GG	GG	GG	TG	GG	TT	GG	GG	GG	GG	GG	GG	GG	GG	GG	GG	GG	GG	GG	GG	GG	GG	GG	GG	TT	TT	GG	GG	GG	GG	GG	GG	GG	GG	GG	GG	GG	GG	GG	GG	GG	GG	GG	GG	GG
Bn-A02-p23836232	T/C	A2	22068529	0.05736	CC	CC	CC	TC	CC	TT	CC	CC	CC	CC	CC	CC	CC	CC	CC	CC	CC	CC	CC	CC	CC	CC	CC	CC	TT	TT	CC	CC	CC	CC	CC	CC	CC	CC	CC	CC	CC	CC	CC	CC	CC	CC	CC	CC	CC
Bn-A02-p23856500	A/G	A2	22090236	0.07648	AA	GG	GG	AG	GG	AA	AA	AA	AG	AA	AA	AA	AA	AA	AA	AA	AA	AA	AA	AA	GG	AA	AA	AA	GG	GG	AA	AA	AA	AA	AA	AA	AA	AA	AA	AA	AA	AA	AA	AA	AA	AA	AA	AA	GG
Bn-A02-p23857384	A/C	A2	22091069	0.05354	AA	AA	AA	AC	AA	AA	AA	AA	AA	AA	AA	AA	AA	AA	AA	AA	AA	AA	AA	AA	AA	AA	AA	AA	CC	CC	AA	AA	AA	AA	AA	AA	AA	AA	AA	AA	AA	AA	AA	AA	AA	AA	AA	AA	AA
Bn-A02-p23897014	A/G	A2	22129076	0.06883	GG	AA	AA	AG	AA	AA	GG	GG	AG	GG	GG	GG	GG	GG	GG	GG	GG	GG	GG	GG	NN	GG	GG	GG	AA	AA	GG	GG	GG	GG	GG	GG	GG	GG	GG	GG	GG	GG	GG	GG	GG	GG	GG	GG	AA
Bn-A02-p24015556	A/G	A2	22226380	0.11855	AG	NN	NN	AG	NN	AA	GG	AG	GG	AG	AG	AG	AG	AG	AG	AG	AG	GG	GG	GG	GG	AG	GG	GG	AA	AA	AG	AG	AG	AG	GG	AG	GG	GG	GG	AG	AG	GG	GG	AG	AG	GG	AG	GG	NN
Bn-A02-p24317870	A/G	A2	22436876	0.05545	GG	GG	GG	AG	AA	AA	GG	GG	AG	GG	GG	GG	AG	AA	GG	AA	AA	AA	GG	AA	NN	GG	AA	GG	GG	GG	GG	GG	AA	AA	GG	GG	GG	GG	GG	GG	GG	GG	GG	GG	GG	GG	GG	GG	AA
Bn-A02-p24366221	A/G	A2	22490179	0.11472	AA	AA	AA	AG	GG	GG	AA	AA	AG	AA	AA	GG	NN	GG	AA	GG	GG	GG	AA	GG	GG	AA	GG	AA	GG	GG	AA	AA	GG	GG	AA	AA	AA	AA	AA	AA	AA	AA	AA	AA	AA	AA	AA	AA	GG
Bn-A02-p24415454	T/G	A2	22534159	0.0478	GG	GG	GG	TG	TT	TT	GG	GG	TG	GG	GG	GG	NN	TT	GG	TT	TT	TT	GG	TT	NN	GG	TT	GG	GG	GG	GG	GG	TT	TT	GG	GG	GG	GG	GG	GG	GG	GG	GG	GG	GG	GG	GG	GG	TT
Bn-A02-p24449690	T/G	A2	22569585	0.1109	TT	TT	TT	TG	TT	TT	TT	TT	TT	TT	TT	GG	TT	TT	TT	TT	TT	TT	TT	TT	TT	TT	TT	TT	GG	GG	TT	TT	TT	TT	TT	TT	TT	TT	TT	TT	TT	TT	TT	TT	TT	TT	TT	TT	TT
Bn-A02-p24508488	T/G	A2	22630326	0.05545	GG	GG	GG	TG	TT	GG	GG	GG	TG	GG	GG	TT	TG	TT	GG	TT	TT	TT	GG	TG	NN	GG	TT	GG	GG	GG	GG	GG	TT	TT	GG	GG	GG	GG	GG	GG	GG	GG	GG	GG	GG	GG	GG	GG	TT
Bn-A02-p24543172	A/G	A2	22670990	0.06883	AA	AA	AA	AG	GG	GG	AA	AA	AG	AA	AA	GG	AG	GG	AA	GG	GG	GG	AA	AG	NN	AA	GG	AA	AA	AA	AA	AA	GG	GG	AA	AA	AA	AA	AA	AA	AA	AA	AA	AA	AA	AA	AA	AA	GG
Bn-A02-p24552476	A/C	A2	22692305	0.08413	AA	AA	AA	NN	CC	CC	AA	AA	AC	AA	AA	CC	AC	CC	AA	CC	CC	CC	AA	AC	CC	AA	CC	AA	AA	AA	AA	AA	CC	CC	AA	AA	AA	AA	AA	AA	AA	AA	AA	AA	AA	AA	AA	AA	CC
Bn-A02-p24552542	T/G	A2	22692371	0.0478	GG	GG	GG	TG	TT	TT	GG	GG	TG	GG	GG	TT	NN	TT	GG	TT	TT	TT	GG	TG	NN	GG	TT	GG	GG	GG	GG	GG	TT	TT	GG	GG	GG	GG	GG	GG	GG	GG	GG	GG	GG	GG	GG	GG	TT
Bn-A02-p24552639	A/C	A2	22692417	0.0631	AA	AA	AA	AC	CC	CC	AA	AA	AC	AA	AA	CC	NN	CC	AA	CC	CC	CC	AA	AC	NN	AA	CC	AA	AA	AA	AA	AA	CC	CC	AA	AA	AA	AA	AA	AA	AA	AA	AA	AA	AA	AA	AA	AA	CC
Bn-A02-p24552840	T/C	A2	22692618	0.07075	TT	TT	TT	TC	CC	CC	TT	TT	TC	TT	TT	CC	TC	CC	TT	CC	CC	CC	TT	TC	NN	TT	CC	TT	TT	TT	TT	TT	CC	CC	TT	TT	TT	TT	TT	TT	TT	TT	TT	TT	TT	TT	TT	TT	CC
Bn-A02-p24552843	A/G	A2	22692672	0.04971	GG	GG	GG	AG	AA	AA	GG	GG	AG	GG	GG	AA	AG	AA	GG	AA	AA	AA	GG	AG	NN	GG	AA	GG	GG	GG	GG	GG	AA	AA	GG	GG	GG	GG	GG	GG	GG	GG	GG	GG	GG	GG	GG	GG	AA
Bn-A02-p24559792	T/C	A2	22699740	0.0956	CC	CC	CC	TC	NN	TT	CC	CC	CC	CC	CC	TT	NN	TT	CC	TT	TT	TT	CC	TC	CC	CC	NN	CC	TT	TT	CC	CC	TT	TT	CC	CC	CC	CC	CC	CC	CC	CC	CC	CC	CC	CC	CC	CC	NN
Bn-A02-p24575998	T/C	A2	22711706	0.05163	CC	CC	CC	CC	CC	CC	CC	CC	CC	CC	CC	CC	CC	CC	CC	CC	CC	CC	CC	CC	CC	CC	CC	CC	TT	TT	CC	CC	CC	CC	CC	CC	CC	CC	CC	CC	CC	CC	CC	CC	CC	CC	CC	CC	CC
Bn-A02-p24577932	T/C	A2	22713641	0.04971	CC	CC	CC	CC	CC	CC	CC	CC	CC	CC	CC	CC	CC	CC	CC	CC	CC	CC	CC	CC	CC	CC	CC	CC	TT	TT	CC	CC	CC	CC	CC	CC	CC	CC	CC	CC	CC	CC	CC	CC	CC	CC	CC	CC	CC
Bn-A02-p24675182	A/G	A2	22769201	0.07457	GG	GG	GG	AG	GG	AA	GG	GG	AG	GG	GG	AA	AG	AA	GG	AA	AA	AA	GG	AA	NN	GG	AA	GG	AA	AA	GG	GG	AA	AA	GG	GG	GG	GG	GG	GG	GG	GG	GG	GG	GG	GG	GG	GG	AA
Bn-A02-p24708197	A/G	A2	22799418	0.03824	AA	AA	AA	AG	AA	AA	AA	AA	AG	AA	AA	AA	NN	AG	AA	AG	AG	AG	AA	AG	AA	AA	AG	AA	AA	AA	AA	AA	AG	AG	AA	AA	AA	AA	AA	AA	AA	AA	AA	AA	AA	AA	AA	AA	AG
Bn-A02-p24809526	A/C	A2	22898249	0.01912	CC	CC	CC	CC	CC	CC	CC	CC	CC	CC	CC	CC	CC	CC	CC	CC	CC	CC	CC	CC	CC	CC	CC	CC	CC	CC	CC	CC	CC	CC	CC	CC	CC	CC	CC	CC	CC	CC	CC	CC	CC	CC	CC	CC	CC
Bn-A02-p24810609	A/G	A2	22899383	0.04015	GG	GG	GG	GG	GG	AA	GG	GG	GG	GG	GG	GG	GG	GG	GG	GG	GG	GG	GG	GG	GG	GG	GG	GG	GG	GG	GG	GG	GG	GG	GG	GG	GG	GG	GG	GG	GG	GG	GG	GG	GG	GG	GG	GG	GG
Bn-A02-p24928311	T/C	A2	23021063	0.11281	CC	CC	CC	CC	CC	NN	CC	CC	CC	CC	CC	CC	CC	CC	CC	CC	CC	CC	CC	CC	CC	CC	CC	CC	TT	TT	CC	CC	CC	CC	CC	CC	CC	CC	CC	CC	CC	CC	CC	CC	CC	CC	CC	CC	CC
Bn-A02-p25100451	T/G	A2	23175058	0.04015	GG	GG	GG	GG	GG	GG	GG	GG	GG	GG	GG	GG	GG	GG	GG	GG	GG	GG	GG	GG	GG	GG	GG	GG	TT	TT	GG	GG	GG	GG	GG	GG	GG	GG	GG	GG	GG	GG	GG	GG	GG	GG	GG	GG	GG
Bn-A02-p25105527	A/G	A2	23180577	0.05354	GG	GG	GG	NN	GG	GG	GG	GG	GG	GG	GG	GG	GG	GG	GG	GG	GG	GG	GG	GG	GG	GG	GG	GG	AA	AA	GG	GG	GG	GG	GG	GG	GG	GG	GG	GG	GG	GG	GG	GG	GG	GG	GG	GG	GG
Bn-A02-p25181474	A/G	A2	23261828	0.07075	GG	GG	GG	NN	GG	GG	GG	GG	GG	GG	GG	GG	GG	GG	GG	GG	GG	GG	GG	GG	GG	GG	GG	GG	AG	AG	GG	GG	GG	GG	GG	GG	GG	GG	GG	GG	GG	GG	GG	GG	GG	GG	GG	GG	GG
Bn-A02-p25190854	T/G	A2	23272790	0.06883	TT	TT	TT	NN	TT	TT	TT	TT	TT	TT	TT	TT	TT	TT	TT	TT	TT	TT	TT	TT	TT	TT	TT	TT	TT	TT	TT	TT	TT	TT	TT	TT	TT	TT	TT	TT	TT	TT	TT	TT	TT	TT	TT	TT	TT
Bn-A02-p25201372	A/G	A2	23281012	0.05163	GG	GG	GG	GG	GG	GG	GG	GG	GG	GG	GG	GG	GG	GG	GG	GG	GG	GG	GG	GG	GG	GG	GG	GG	AA	AA	GG	GG	GG	GG	GG	GG	GG	GG	GG	GG	GG	GG	GG	GG	GG	GG	GG	GG	GG
Bn-A02-p20580541	A/G	A2	23299417	0.17017	NN	NN	NN	AG	GG	NN	AG	GG	GG	AG	NN	AA	AA	AA	AG	AA	AA	NN	AA	AA	GG	AA	NN	AG	AA	AA	AA	AA	AA	AG	AG	AG	AA	NN	AG	AA	NN	GG	AG	AA	AG	AA	AA	AA	AA
Bn-A02-p25334266	T/C	A2	23411864	0.13002	CC	CC	CC	NN	CC	CC	CC	CC	CC	CC	CC	CC	CC	CC	CC	CC	CC	CC	CC	CC	CC	CC	CC	CC	TT	TT	CC	CC	CC	CC	CC	CC	CC	CC	CC	CC	CC	CC	CC	CC	CC	CC	CC	CC	CC
Bn-A02-p25334271	A/G	A2	23411920	0.05545	AA	AA	AA	AG	AA	AA	AA	AA	AA	AA	AA	AA	AA	AA	AA	AA	AA	AA	AA	AA	AA	AA	AA	AA	GG	GG	AA	AA	AA	AA	AA	AA	AA	AA	AA	AA	AA	AA	AA	AA	AA	AA	AA	AA	AA
Bn-A02-p25463582	T/C	A2	23491842	0.06692	TT	TT	TT	NN	TT	TT	TT	TT	TT	TT	TT	TT	TT	TT	TT	TT	TT	TT	TT	TT	TT	NN	TT	TT	TT	TT	TT	TT	TT	TT	TT	TT	TT	TT	TT	TT	TT	TT	TT	TT	TT	TT	TT	TT	TT
Bn-A02-p25465508	A/G	A2	23493803	0.03633	GG	GG	GG	AG	GG	GG	GG	GG	GG	GG	GG	GG	GG	GG	GG	GG	GG	GG	GG	GG	GG	GG	GG	GG	GG	GG	GG	GG	GG	GG	GG	GG	GG	GG	GG	GG	GG	GG	GG	GG	GG	GG	GG	GG	GG
Bn-A02-p25465589	A/G	A2	23493833	0.10707	GG	GG	GG	AG	GG	NN	GG	GG	GG	GG	GG	NN	GG	GG	GG	GG	GG	GG	GG	GG	GG	GG	GG	GG	GG	GG	GG	NN	GG	GG	GG	GG	GG	GG	GG	GG	GG	GG	GG	NN	GG	GG	GG	GG	GG
Bn-A02-p25554878	A/C	A2	23576268	0.04015	AA	AA	AA	AC	AA	AA	AA	AA	AA	AA	AA	AA	AA	AA	AA	AA	AA	AA	AA	AA	AA	AA	AA	AA	AA	AA	AA	AA	AA	AA	AA	AA	AA	AA	AA	AA	AA	AA	AA	AA	AA	AA	AA	AA	AA
Bn-A02-p25625124	T/C	A2	23654247	0.06883	CC	CC	CC	CC	CC	CC	CC	CC	CC	CC	CC	CC	CC	CC	CC	CC	CC	CC	CC	CC	CC	CC	CC	CC	TT	TT	CC	CC	CC	CC	CC	CC	CC	CC	CC	CC	CC	CC	CC	CC	CC	CC	CC	CC	CC
Bn-A02-p26154951	A/G	A2	23778758	0.06501	GG	GG	GG	AG	GG	GG	GG	GG	GG	GG	GG	AG	AG	AG	AG	AG	AG	AA	GG	AG	AG	AG	GG	AA	AA	AA	AG	AG	AG	AG	AA	AG	GG	AG	AG	AG	AG	AG	AG	AG	AG	AG	AG	GG	GG
Bn-A02-p26398002	T/C	A2	24112881	0.06501	CC	CC	CC	CC	CC	CC	CC	CC	CC	CC	CC	CC	CC	CC	CC	CC	CC	CC	CC	CC	CC	CC	CC	CC	TT	TT	CC	CC	CC	CC	CC	CC	CC	CC	CC	CC	CC	CC	CC	CC	CC	CC	CC	CC	CC
Bn-A02-p26419529	T/G	A2	24139523	0.0631	GG	GG	GG	GG	GG	GG	GG	GG	GG	GG	GG	GG	GG	GG	GG	GG	GG	NN	GG	GG	GG	GG	GG	NN	TT	TT	GG	GG	GG	GG	NN	GG	GG	GG	GG	GG	GG	GG	GG	GG	GG	GG	GG	GG	GG
Bn-A02-p26421790	T/G	A2	24150667	0.04207	GG	GG	GG	GG	GG	GG	GG	GG	GG	GG	GG	GG	GG	GG	GG	GG	GG	GG	GG	GG	GG	GG	GG	GG	TT	TT	GG	GG	GG	GG	GG	GG	GG	GG	GG	GG	GG	GG	GG	GG	GG	GG	GG	GG	GG
Bn-A02-p26425347	A/G	A2	24155588	0.05736	GG	GG	GG	GG	GG	GG	GG	GG	GG	GG	GG	GG	GG	GG	GG	GG	GG	AA	GG	GG	GG	NN	GG	AA	AA	AA	GG	GG	GG	GG	AA	GG	GG	GG	GG	GG	GG	GG	GG	GG	GG	GG	GG	GG	GG
Bn-A02-p26435743	A/G	A2	24163943	0.08413	AA	AA	AA	AG	AA	AG	AA	AG	AA	AG	AA	AG	AA	AA	AG	AA	AA	AA	AA	AG	NN	AA	AG	AA	GG	GG	AA	AA	AA	AA	AA	AA	AA	AA	AA	AA	AA	AA	AA	AA	AG	AA	AA	AA	AA
Bn-A02-p26539305	A/C	A2	24228917	0.0631	CC	CC	CC	CC	CC	CC	CC	CC	CC	CC	CC	CC	CC	CC	CC	CC	CC	CC	CC	CC	CC	CC	CC	CC	AA	AA	CC	CC	CC	CC	CC	CC	CC	CC	CC	CC	CC	CC	CC	CC	CC	CC	CC	CC	CC
Bn-A02-p26982864	A/C	A2	24298077	0.02103	AA	AA	AA	AA	AA	AA	AA	AA	AA	AA	AA	AA	AA	AA	AA	AA	AA	CC	AA	AA	AA	AC	AA	CC	AA	AA	AA	AA	AA	AA	CC	AA	AA	AA	AA	AA	AA	AA	AA	AA	AA	AA	AA	AA	AA
Bn-A02-p27022909	T/G	A2	24330921	0.04589	TT	TT	TT	TT	TT	TT	TT	TT	TT	TT	TT	TT	TT	TT	TT	TT	TT	TT	TT	TT	TT	TT	TT	TT	GG	GG	TT	TT	TT	TT	TT	TT	TT	TT	TT	TT	TT	TT	TT	TT	TT	TT	TT	TT	TT
Bn-A02-p27024443	T/C	A2	24332749	0.05163	TT	TT	TT	TT	TT	TT	TT	TT	TT	TT	TT	TT	TT	TT	TT	TT	TT	TT	TT	TT	TT	TT	TT	TT	CC	CC	TT	TT	TT	TT	TT	TT	TT	TT	TT	TT	TT	TT	TT	TT	TT	TT	TT	TT	TT
Bn-A02-p27030941	A/G	A2	24339276	0.04971	AA	AA	AA	AA	AA	AA	AA	AA	AA	AA	AA	AA	AA	AA	AA	AA	AA	AA	AA	AA	AA	AA	AA	AA	AA	AA	AA	AA	AA	AA	AA	AA	AA	AA	AA	AA	AA	AA	AA	AA	AG	AA	AA	AA	AA
Bn-A02-p27035425	T/G	A2	24342837	0.04398	TT	TT	TT	TT	TT	TT	TT	TT	TT	TT	TT	TT	TT	TT	TT	TT	TT	TT	TT	TT	TT	TT	TT	TT	TT	TT	TT	TT	TT	TT	TT	TT	TT	TT	TT	TT	TT	TT	TT	TT	TG	TT	TT	TT	TT
Bn-A02-p27042108	T/C	A2	24352432	0.16444	TT	TT	TT	TT	TT	TT	TT	TT	TT	TT	TT	TT	TT	TT	TT	TT	TT	TT	TT	TT	TT	TT	TT	TT	TT	TT	TT	TT	TT	TT	TT	TT	TT	TT	TT	TT	TT	TT	TT	TT	NN	TT	TT	TT	TT
Bn-A02-p27043712	T/G	A2	24357052	0.02868	GG	GG	GG	GG	GG	GG	GG	GG	GG	GG	GG	GG	GG	GG	GG	GG	GG	GG	GG	GG	GG	GG	GG	GG	GG	GG	GG	GG	GG	GG	GG	GG	GG	GG	GG	GG	GG	GG	GG	GG	TG	GG	GG	GG	GG
Bn-A02-p27052532	T/G	A2	24374333	0.05736	TT	TT	TT	TT	TT	TT	TT	TT	TT	TT	TT	TT	TT	TT	TT	TT	TT	TT	TT	TT	TT	TT	TT	TT	GG	GG	TT	TT	TT	TT	TT	TT	TT	TT	TT	TT	TT	TT	TT	TT	TT	TT	TT	TT	TT
Bn-A02-p27052742	A/C	A2	24374549	0.0478	AA	AA	AA	AA	AA	AA	AA	AA	AA	AA	AA	AA	AA	AA	AA	AA	AA	CC	AA	AA	AA	NN	AA	CC	AA	AA	AA	AA	AA	AA	CC	AA	AA	AA	AA	AA	AA	AA	AA	AA	AC	AA	AA	AA	AA
Bn-A02-p27055844	A/G	A2	24377560	0.05736	GG	GG	GG	GG	GG	GG	GG	GG	GG	GG	GG	GG	GG	GG	GG	GG	GG	GG	GG	GG	GG	GG	GG	GG	AA	AA	GG	GG	GG	GG	GG	GG	GG	GG	GG	GG	GG	GG	GG	GG	AG	GG	GG	GG	GG
Bn-A02-p27055872	T/C	A2	24377636	0.03824	CC	CC	CC	CC	CC	CC	CC	CC	CC	CC	CC	CC	CC	CC	CC	CC	CC	CC	CC	CC	CC	CC	CC	CC	TT	TT	CC	CC	CC	CC	CC	CC	CC	CC	CC	CC	CC	CC	CC	CC	TC	CC	CC	CC	CC
Bn-A02-p27109424	T/G	A2	24434088	0.04398	GG	GG	GG	GG	GG	GG	GG	GG	GG	GG	GG	GG	GG	GG	GG	GG	GG	GG	GG	GG	GG	GG	GG	GG	TT	TT	GG	GG	GG	GG	GG	GG	GG	GG	GG	GG	GG	GG	GG	GG	GG	GG	GG	GG	GG
Bn-A02-p27109713	A/G	A2	24434370	0.05927	AA	AA	AA	AA	AA	AA	AA	AA	AA	AA	AA	AA	AA	AA	AA	AA	AA	AA	AA	AA	AA	AA	AA	AA	GG	GG	AA	AA	AA	AA	AA	AA	AA	AA	AA	AA	AA	AA	AA	AA	AA	AA	AA	AA	AA
Bn-A02-p27109858	T/G	A2	24434464	0.11855	TT	TT	TT	TT	TT	TT	TT	TT	TT	TT	TT	TT	TT	TT	TT	TT	TT	TT	TT	TT	TT	TT	TT	TT	GG	GG	TT	NN	TT	TT	TT	TT	TT	TT	TT	TT	TT	TT	TT	TT	TT	TT	TT	TT	TT
Bn-A02-p27110006	T/C	A2	24434663	0.05163	CC	CC	CC	CC	CC	CC	CC	CC	CC	CC	CC	CC	CC	CC	CC	CC	CC	CC	CC	CC	CC	CC	CC	CC	TT	TT	CC	CC	CC	CC	CC	CC	CC	CC	CC	CC	CC	CC	CC	CC	CC	CC	CC	CC	CC
Bn-A02-p27110104	A/G	A2	24434761	0.05163	GG	GG	GG	GG	GG	GG	GG	GG	GG	GG	GG	GG	GG	GG	GG	GG	GG	GG	GG	GG	GG	GG	GG	GG	AG	AG	GG	GG	GG	GG	GG	GG	GG	GG	GG	GG	GG	GG	GG	GG	GG	GG	GG	GG	GG
Bn-A02-p27111886	T/C	A2	24435143	0.15296	TT	TT	TT	TT	TT	TT	TT	TT	TT	TT	TT	TT	TT	TT	TT	TT	TT	TT	TT	TT	TT	TT	TT	TT	CC	CC	TT	NN	TT	TT	TT	TT	TT	TT	TT	TT	TT	TT	TT	NN	TT	TT	TT	TT	TT
Bn-A02-p27111963	T/C	A2	24435220	0.10899	TT	TT	TT	TT	TT	TT	TT	TT	TT	TT	TT	TT	TT	TT	TT	TT	TT	TT	TT	TT	TT	TT	TT	TT	CC	CC	TT	TT	TT	TT	TT	TT	TT	TT	TT	TT	TT	TT	TT	TT	TT	TT	TT	TT	TT
Bn-A02-p27122935	A/G	A2	24446190	0.10899	AA	AA	AA	AA	AA	AA	AA	AA	AA	AA	AA	AA	AA	AA	AA	AA	AA	AA	AA	AA	AA	AA	AA	AA	GG	GG	AA	AA	AA	AA	AA	AA	AA	AA	AA	AA	AA	AA	AA	AA	AA	AA	AA	AA	AA
Bn-A02-p27124090	A/G	A2	24447333	0.05163	AA	AA	AA	AA	AA	AA	AA	AA	AA	AA	AA	AA	AA	AA	AA	AA	AA	AA	AA	AA	AA	AA	AA	AA	GG	GG	AA	AA	AA	AA	AA	AA	AA	AA	AA	AA	AA	AA	AA	AA	AA	AA	AA	AA	AA
Bn-A02-p27125319	T/C	A2	24448420	0.05736	CC	CC	CC	CC	CC	CC	CC	CC	CC	CC	CC	CC	CC	CC	CC	CC	CC	CC	CC	CC	CC	CC	CC	CC	TT	TT	CC	CC	CC	CC	CC	CC	CC	CC	CC	CC	CC	CC	CC	CC	CC	CC	CC	CC	CC
Bn-A02-p27149778	T/C	A2	24468363	0.10899	CC	CC	CC	CC	CC	CC	CC	CC	CC	CC	CC	CC	CC	CC	CC	CC	CC	CC	CC	CC	CC	CC	CC	CC	TT	TT	CC	CC	CC	CC	CC	CC	CC	CC	CC	CC	CC	CC	CC	CC	CC	CC	CC	CC	CC
Bn-A02-p27149888	A/G	A2	24468995	0.15679	NN	AA	AA	AA	AA	NN	AA	AA	AA	AA	NN	NN	AA	AA	AA	AA	AA	AA	AA	NN	AA	AA	AA	AA	AA	AA	AA	NN	NN	AA	AA	AA	AA	AA	AA	AA	AA	AA	AA	NN	AA	NN	AA	NN	NN
Bn-A02-p27158781	A/C	A2	24475101	0.18547	AA	AA	AA	AA	AA	AA	AA	AA	AA	AA	AA	AA	AA	AA	AA	AA	AA	AA	AA	AA	AA	AA	AA	AA	CC	CC	AA	AA	AA	AA	AA	AA	AA	AA	AA	AA	AA	AA	AA	AA	AA	AA	AA	AA	AA
Bn-A02-p27180049	A/G	A2	24495707	0.04207	GG	GG	GG	GG	GG	GG	GG	GG	GG	GG	GG	GG	GG	GG	GG	GG	GG	GG	GG	GG	GG	GG	GG	GG	AA	AA	GG	GG	GG	GG	GG	GG	GG	GG	GG	GG	GG	GG	GG	GG	GG	GG	GG	GG	GG
Bn-A02-p27215745	T/G	A2	24540979	0.03059	GG	GG	GG	GG	GG	GG	GG	GG	GG	GG	GG	GG	GG	GG	GG	GG	GG	GG	GG	GG	GG	GG	GG	GG	GG	GG	GG	GG	GG	GG	GG	GG	GG	GG	GG	GG	GG	GG	GG	GG	GG	GG	GG	GG	GG
Bn-A02-p27220702	A/G	A2	24545887	0.09369	GG	GG	GG	GG	GG	GG	GG	GG	GG	GG	GG	GG	GG	GG	GG	GG	GG	GG	GG	GG	GG	GG	GG	GG	AA	AA	GG	GG	GG	GG	GG	GG	GG	GG	GG	GG	GG	GG	GG	GG	GG	GG	GG	GG	GG
Bn-A02-p27226579	A/G	A2	24551762	0.05545	AA	AA	AA	AA	AA	AA	AA	AA	AA	AA	AA	AA	AA	AA	AA	AA	AA	AA	AA	AA	AA	AA	AA	AA	GG	GG	AA	AA	AA	AA	AA	AA	AA	AA	AA	AA	AA	AA	AA	AA	AA	AA	AA	AA	AA
Bn-A02-p27245861	A/G	A2	24567392	0.05354	AA	AA	AA	AA	AA	AA	AA	AA	AA	AA	AA	AA	AA	AA	AA	AA	AA	AA	AA	AA	AA	AA	AA	AA	GG	GG	AA	AA	AA	AA	AA	AA	AA	AA	AA	AA	AA	AA	AA	AA	AA	AA	AA	AA	AA
Bn-A02-p27286923	T/C	A2	24599110	0.05354	TT	TT	TT	TT	TT	TT	TT	TT	TT	TT	TT	TT	TT	TT	TT	TT	TT	TT	TT	TT	TT	TT	TT	TT	CC	CC	TT	TT	TT	TT	TT	TT	TT	TT	TT	TT	TT	TT	TT	TT	TT	TT	TT	TT	TT
Bn-A02-p27288011	T/G	A2	24605299	0.04015	GG	GG	GG	GG	GG	GG	GG	GG	GG	GG	GG	GG	GG	GG	GG	GG	GG	GG	GG	GG	GG	GG	GG	GG	TT	TT	GG	GG	GG	GG	GG	GG	GG	GG	GG	GG	GG	GG	GG	GG	GG	GG	GG	GG	GG
Bn-A02-p27288044	T/G	A2	24605383	0.0631	TT	TT	TT	TT	TT	TT	TT	TT	TT	TT	TT	TT	TT	TT	TT	TT	TT	TT	TT	TT	TT	TT	TT	TT	GG	GG	TT	TT	TT	TT	TT	TT	TT	TT	TT	TT	TT	TT	TT	TT	TT	TT	TT	TT	TT
Bn-A02-p27288121	A/G	A2	24605409	0.05545	GG	GG	GG	GG	GG	GG	GG	GG	GG	GG	GG	GG	GG	GG	GG	GG	GG	GG	GG	GG	GG	GG	GG	GG	AA	AA	GG	GG	GG	GG	GG	GG	GG	GG	GG	GG	GG	GG	GG	GG	GG	GG	GG	GG	GG
Bn-A02-p27304105	A/G	A2	24611262	0.06501	AA	AA	AA	AA	AA	AA	AA	AA	AA	AA	AA	AA	AA	AA	AA	AA	AA	AA	AA	AA	AA	AA	AA	AA	GG	GG	AA	AA	AA	AA	AA	AA	AA	AA	AA	AA	AA	AA	AA	AA	AA	AA	AA	AA	AA
Bn-A02-p27749719	A/C	A2	24728663	0.18547	CC	CC	CC	CC	CC	CC	CC	CC	CC	CC	CC	CC	CC	CC	CC	CC	CC	CC	CC	CC	AC	CC	CC	CC	CC	CC	CC	CC	CC	CC	CC	CC	CC	CC	CC	CC	CC	CC	CC	CC	CC	CC	CC	CC	CC
Bn-A02-p27781100	T/C	A2	24735033	0.06692	TT	TT	TT	TT	TT	TT	TT	TT	TT	TT	TT	TT	TT	TT	TT	TT	TT	TT	TT	TT	CC	TT	TT	TT	TT	TT	TT	TT	TT	TT	TT	TT	TT	TT	TT	TT	TT	TT	TT	TT	TT	TT	TT	TT	TT
Bn-A02-p27786739	A/G	A2	24744795	0.06119	AA	AA	AA	AA	AA	AA	AA	AA	AA	AA	AA	AA	AA	AA	AA	AA	AA	AA	AA	AA	GG	AA	AA	AA	AA	AA	AA	AA	AA	AA	AA	AA	AA	AA	AA	AA	AA	AA	AA	AA	AA	AA	AA	AA	AA
Bn-A02-p27792444	T/C	A2	24751507	0.06692	CC	CC	CC	CC	CC	CC	CC	CC	CC	CC	CC	CC	CC	CC	CC	CC	CC	CC	CC	CC	NN	CC	CC	CC	CC	CC	CC	CC	CC	CC	CC	CC	CC	CC	CC	CC	CC	CC	CC	CC	CC	CC	CC	CC	CC
Bn-A02-p27799727	A/G	A2	24756488	0.0631	GG	GG	GG	GG	GG	GG	GG	GG	GG	GG	GG	GG	GG	GG	GG	GG	GG	GG	GG	GG	NN	GG	GG	GG	GG	GG	GG	GG	GG	GG	GG	GG	GG	GG	GG	GG	GG	GG	GG	GG	GG	GG	GG	GG	GG
Bn-A02-p27833071	A/C	A2	24782535	0.05736	AA	AA	AA	AA	AA	AA	AA	AA	AA	AA	AA	AA	AA	AA	AA	AA	AA	AA	AA	AA	NN	AA	AA	AA	AA	AA	AA	AA	AA	AA	AA	AA	AA	AA	AA	AA	AA	AA	AA	AA	AA	AA	AA	AA	AA
Bn-A02-p27834072	A/G	A2	24783539	0.05163	AA	AA	AA	AA	AA	AA	AA	AA	AA	AA	AA	AA	AA	AA	AA	AA	AA	AA	AA	AA	NN	AA	AA	AA	AA	AA	AA	AA	AA	AA	AA	AA	AA	AA	AA	AA	AA	AA	AA	AA	AA	AA	AA	AA	AA
Bn-A02-p27845279	T/G	A2	24791437	0.04589	TT	TT	TT	TT	TT	TT	TT	TT	TT	TT	TT	TT	TT	TT	TT	TT	TT	TT	TT	TT	NN	TT	TT	TT	TT	TT	TT	TT	TT	TT	TT	TT	TT	TT	TT	TT	TT	TT	TT	TT	TT	TT	TT	TT	TT
Bn-A03-p23899	T/G	A3	6630	0.08413	GG	GG	GG	TG	GG	GG	GG	GG	GG	GG	GG	GG	GG	GG	GG	GG	GG	GG	GG	GG	GG	GG	TG	TT	TT	TT	GG	TT	GG	GG	GG	GG	GG	TG	TT	TT	TG	NN	TT	GG	TG	TG	TT	GG	GG
Bn-A03-p78559	A/G	A3	87536	0.09369	AA	AA	AA	AG	AA	AA	GG	GG	AA	AA	GG	AA	AA	AA	AA	AA	AA	AA	AA	AA	AA	AA	AG	GG	GG	GG	AA	GG	AA	AA	AA	AA	AG	AG	GG	GG	AG	NN	GG	AA	AG	AG	GG	AA	AA
Bn-A03-p90436	A/G	A3	99491	0.10516	GG	GG	GG	AG	GG	GG	GG	GG	GG	GG	GG	GG	GG	GG	GG	GG	GG	GG	GG	GG	GG	GG	AG	AA	AA	AA	GG	AA	GG	GG	GG	GG	GG	AG	AA	AA	AG	NN	GG	GG	AG	AG	AA	GG	GG
Bn-A03-p162225	T/G	A3	167608	0.10134	TT	TT	TT	TT	TT	TT	TT	TT	TT	TT	TT	TT	TT	TT	TT	TT	TT	TT	TT	TT	TT	TT	TG	TT	TG	TG	TT	TG	TT	TT	TT	TT	NN	TT	TT	TG	TG	TG	TT	TT	NN	TG	TG	TT	TT
Bn-A03-p403559	T/C	A3	321227	0.04398	CC	CC	CC	CC	CC	CC	CC	CC	TC	TC	CC	CC	CC	CC	CC	CC	CC	CC	CC	CC	TC	CC	CC	CC	CC	CC	CC	CC	CC	CC	CC	CC	CC	CC	CC	CC	TC	CC	CC	CC	CC	TC	CC	TC	CC
Bn-A03-p373134	A/G	A3	342775	0.18547	AA	GG	GG	GG	AA	AA	GG	AA	AA	AA	GG	AA	AA	AA	AG	AA	AA	AA	AA	AA	AG	AA	AG	GG	GG	GG	AA	NN	AA	AA	AA	AA	AG	GG	NN	GG	AA	NN	NN	AA	AG	AA	GG	AA	GG
Bn-A03-p360880	A/C	A3	351290	0.15488	CC	AA	AA	AC	CC	CC	CC	CC	CC	CC	CC	CC	CC	CC	AC	CC	CC	CC	CC	CC	AC	CC	AC	CC	AA	AA	CC	NN	CC	CC	CC	CC	CC	AC	CC	AA	CC	AC	NN	CC	AC	CC	AA	CC	AA
Bn-A03-p560769	A/G	A3	445656	0.04398	GG	GG	GG	GG	GG	GG	GG	GG	AG	AG	GG	GG	GG	GG	GG	GG	GG	GG	GG	GG	AG	GG	GG	GG	GG	GG	GG	GG	GG	GG	GG	GG	GG	GG	GG	GG	GG	GG	GG	GG	GG	GG	GG	AA	GG
Bn-A03-p560941	A/G	A3	445777	0.04589	AA	AA	AA	AA	AA	AA	AA	AA	AG	AG	AA	AA	AA	AA	AA	AA	AA	AA	AA	AA	AG	AA	AA	AA	AA	AA	AA	AA	AA	AA	AA	AA	AA	AA	AA	AA	AA	AA	AA	AA	AA	AA	AA	GG	AA
Bn-A03-p708787	A/G	A3	573270	0.16252	AA	AA	AA	AA	AA	AA	NN	AA	AG	AG	NN	AA	AA	AA	AA	AA	AA	AA	AA	AA	AG	AA	AA	AA	AA	AA	AA	NN	AA	AA	AA	AA	AA	AA	AA	AA	AA	AA	AA	AA	AA	AA	AA	GG	AA
Bn-A03-p709005	T/C	A3	573488	0.13958	CC	CC	CC	CC	CC	CC	CC	CC	TC	TC	CC	CC	CC	CC	CC	CC	CC	CC	CC	CC	TC	CC	CC	NN	CC	CC	CC	NN	CC	CC	CC	CC	CC	CC	CC	CC	CC	CC	TT	CC	TC	CC	CC	TT	CC
Bn-A03-p709332	T/G	A3	573764	0.02677	GG	GG	GG	TG	GG	GG	GG	GG	GG	GG	GG	GG	GG	GG	TG	GG	GG	GG	GG	GG	TG	GG	GG	GG	GG	GG	GG	GG	GG	GG	GG	GG	GG	TG	GG	GG	GG	GG	GG	GG	GG	GG	GG	GG	TT
Bn-A03-p765077	T/C	A3	633278	0.07457	TT	TT	TT	TT	TT	TT	TT	TT	TC	TC	TT	TT	TT	TT	TT	TT	TT	TT	TT	TT	TC	TT	TC	TT	CC	CC	TT	TT	TT	TT	TT	TT	TT	TT	TT	CC	CC	NN	TT	TT	CC	CC	CC	CC	TT
Bn-A03-p832473	T/C	A3	709855	0.08413	TT	TT	TT	TT	TT	CC	TT	TT	TC	TC	TT	TT	TT	TT	TT	TT	TT	TT	TT	TT	TC	TT	TC	TT	CC	CC	TT	CC	TT	TT	TT	TT	TT	TT	TT	CC	TC	NN	TT	TT	TC	TC	CC	CC	TT
Bn-A03-p834379	A/G	A3	710184	0.19503	AA	AA	AA	AA	AA	GG	AA	AA	NN	NN	AA	AA	AA	AA	AA	AA	AA	AA	AA	AA	AG	AA	NN	AA	NN	NN	AA	NN	AA	AA	AA	AA	AA	AA	AA	NN	AG	AG	AA	AA	AA	AG	NN	GG	AA
Bn-A03-p835987	T/G	A3	711793	0.09751	TT	GG	GG	TG	TT	TT	GG	TG	TT	TT	TT	TT	TT	TT	TG	TT	TT	TT	TT	TT	TG	TT	TT	GG	GG	GG	TT	GG	TT	TT	TT	TT	TT	TG	TT	GG	TT	NN	TT	TT	GG	TT	GG	TT	GG
Bn-A03-p836873	A/G	A3	712671	0.09943	GG	GG	GG	GG	GG	AA	GG	GG	AG	AG	GG	GG	GG	GG	GG	GG	GG	GG	GG	GG	AG	GG	AG	AA	AA	AA	GG	AA	GG	GG	GG	GG	GG	GG	GG	AA	AG	NN	GG	GG	AG	AG	AA	AA	GG
Bn-A03-p951365	T/C	A3	785906	0.07839	TT	CC	CC	TT	TT	CC	TT	TT	TC	TC	TT	TT	TC	TT	TT	TT	TT	TT	TT	TT	NN	TT	TC	CC	CC	CC	TT	CC	TT	TT	TT	TT	TT	TT	TT	CC	CC	NN	TT	TT	TC	CC	CC	CC	TT
Bn-A03-p952091	A/G	A3	786632	0.07266	GG	AA	AA	GG	GG	AA	GG	GG	AG	AG	GG	GG	AG	GG	GG	GG	GG	GG	GG	GG	NN	GG	GG	AA	GG	GG	GG	AA	GG	GG	GG	GG	GG	GG	GG	GG	AA	GG	GG	GG	GG	AA	GG	AA	GG
Bn-A03-p955176	A/C	A3	789687	0.08413	AA	CC	CC	AA	AA	CC	AA	AA	AC	AC	AA	AA	AC	AA	AA	AA	AA	AA	AA	AA	CC	AA	AA	CC	AA	AA	AA	CC	AA	AA	AA	AA	AA	AA	AA	AA	CC	AA	AA	AA	AA	CC	AA	CC	AA
Bn-A03-p974894	A/G	A3	811733	0.16826	GG	AA	AA	GG	GG	AA	GG	GG	GG	GG	GG	GG	GG	GG	GG	GG	GG	GG	GG	GG	AG	GG	GG	AA	NN	NN	GG	AA	GG	GG	GG	GG	GG	GG	GG	NN	NN	GG	GG	GG	GG	NN	NN	NN	GG
Bn-A03-p991949	T/C	A3	830637	0.07075	CC	TT	TT	CC	CC	TT	CC	CC	CC	CC	CC	CC	CC	CC	CC	CC	CC	CC	CC	CC	TC	CC	CC	TT	TT	TT	CC	TT	CC	CC	CC	CC	CC	CC	CC	TT	CC	NN	CC	CC	TC	CC	TT	CC	CC
Bn-A03-p1008445	A/G	A3	845024	0.08413	AA	AA	AA	AA	AA	GG	AA	AA	AG	AG	AA	AA	AG	AA	AA	AA	AA	AA	AA	AA	AG	AA	AA	GG	GG	GG	AA	GG	AA	AA	AA	AA	AA	AA	AA	GG	GG	GG	AA	AA	AG	GG	GG	GG	AA
Bn-A03-p1013445	A/C	A3	849653	0.13193	AA	CC	AC	NN	AA	NN	AA	AA	AA	AA	AA	AA	AA	AA	NN	AA	AA	AA	AA	AA	AC	AA	AA	AC	AA	AA	AA	AC	AA	AA	AA	AA	AA	NN	AA	AA	AA	AA	AA	AA	AA	AA	AA	AA	NN
Bn-scaff_22970_1-p387055	A/G	A3	875465	0.0325	GG	GG	GG	GG	GG	GG	AA	GG	GG	AA	GG	GG	GG	GG	GG	AG	GG	GG	GG	AG	GG	AG	GG	GG	GG	GG	GG	GG	GG	AG	GG	GG	GG	GG	GG	GG	GG	GG	GG	AA	GG	GG	GG	GG	GG
Bn-A03-p1046864	T/C	A3	879177	0.1434	TT	CC	CC	TT	TT	CC	CC	NN	TC	TC	TT	TT	TC	TT	TT	TT	TT	TT	TT	TT	CC	TT	TC	CC	CC	CC	TT	CC	TT	TT	TT	TT	TT	TT	TT	CC	CC	NN	TT	TT	TC	CC	CC	CC	TT
Bn-A03-p1050437	A/G	A3	882728	0.09943	GG	GG	GG	GG	GG	GG	AA	NN	AG	AG	GG	GG	AG	GG	GG	GG	GG	GG	GG	GG	NN	GG	AG	GG	AA	AA	GG	GG	GG	GG	GG	GG	GG	GG	GG	AA	AA	NN	GG	GG	AG	AA	AA	AA	GG
Bn-A03-p1353309	T/G	A3	986916	0.13002	GG	TT	TT	GG	GG	GG	GG	GG	TG	TG	GG	TT	NN	GG	GG	GG	TT	TT	GG	GG	TG	TT	TT	GG	TT	TT	GG	GG	GG	GG	GG	TT	GG	GG	GG	TT	TT	NN	GG	TT	TG	TT	TT	TT	GG
Bn-A03-p1354375	A/G	A3	988037	0.07648	AA	GG	GG	AA	AA	AA	AA	AA	AG	AG	AA	GG	NN	AA	AA	AA	GG	GG	AA	AA	AG	GG	GG	AA	GG	GG	AA	AA	AA	AA	AA	GG	AA	AA	AA	GG	GG	NN	AA	GG	AG	GG	GG	GG	AA
Bn-A03-p1507769	T/C	A3	1132280	0.11855	CC	TT	TT	TC	TT	TT	TT	NN	TT	TT	TT	TT	NN	CC	CC	CC	TT	CC	CC	TT	TC	TT	TC	TT	TT	TT	CC	TT	TT	CC	CC	TT	TT	TC	TT	TT	TT	TT	TT	TT	TC	TT	TT	TT	CC
Bn-A03-p1596091	T/C	A3	1215922	0.08031	TT	CC	CC	CC	CC	TT	TT	NN	TC	TC	CC	TT	TT	TT	TC	TT	TT	TT	TT	CC	TC	TT	CC	TT	TT	TT	TT	TT	CC	TT	TT	TT	CC	TC	CC	TT	TT	TC	CC	TT	TT	TT	TT	TT	CC
Bn-A03-p1639446	T/C	A3	1256761	0.08031	TT	CC	TC	TC	TC	TT	TT	TT	TC	TC	NN	NN	TC	TT	TT	TT	TC	TT	TT	TC	TT	TC	TT	TT	TT	TT	TT	TT	TC	TT	TT	TC	TC	TC	TC	TT	TC	NN	TC	TC	TT	TC	TT	TC	TT
Bn-Scaffold000906-p1518	T/C	A3	1353296	0.08031	TC	TT	TC	TC	TC	TC	CC	CC	TC	TC	TC	CC	NN	TC	TC	TC	CC	TC	TC	TC	CC	CC	TC	TC	TC	TC	TC	TC	TC	TC	TC	CC	TC	CC	TT	CC	CC	CC	TC	CC	TC	CC	CC	CC	CC
Bn-A03-p1762980	A/G	A3	1359340	0.07648	AG	GG	GG	GG	GG	GG	GG	GG	GG	GG	GG	GG	NN	AG	AG	AG	GG	AG	AG	GG	GG	GG	GG	GG	GG	GG	AG	GG	GG	AG	AG	GG	AG	GG	GG	GG	GG	GG	GG	GG	AG	GG	GG	GG	GG
Bn-A03-p1805828	A/G	A3	1405357	0.18929	AG	AA	AA	AA	AA	AA	AA	AG	AA	AA	AA	AG	AG	AG	GG	AG	AG	AG	AG	AA	AG	AG	AA	AA	AA	AA	AG	AA	AA	AG	AG	AG	AG	GG	GG	AA	AA	AA	AA	AG	AG	AA	AA	GG	GG
Bn-A03-p1894119	A/G	A3	1506482	0.1109	GG	GG	GG	GG	GG	GG	GG	GG	GG	GG	GG	GG	GG	GG	GG	GG	GG	GG	GG	GG	GG	GG	AA	GG	AA	AA	GG	AA	GG	GG	GG	GG	GG	GG	GG	AA	AA	NN	GG	GG	AG	AA	AA	GG	GG
Bn-A03-p1899032	T/C	A3	1511407	0.17017	CC	NN	NN	NN	NN	NN	CC	CC	NN	NN	NN	TT	NN	CC	TC	CC	TT	CC	CC	NN	TT	TT	TT	NN	CC	CC	CC	CC	TC	CC	CC	TT	CC	TT	TT	CC	CC	CC	NN	TT	CC	CC	CC	TT	TT
Bn-A03-p1918536	T/G	A3	1536845	0.05163	GG	GG	GG	GG	GG	GG	GG	GG	GG	GG	GG	GG	GG	GG	TG	GG	GG	GG	GG	GG	NN	GG	GG	GG	TT	TT	GG	NN	GG	GG	GG	GG	GG	TG	GG	GG	GG	GG	GG	GG	GG	GG	GG	GG	TT
Bn-A03-p1922712	A/G	A3	1540592	0.09369	AA	AA	AA	AA	AA	AA	AA	AA	AA	AA	AA	GG	GG	GG	GG	GG	GG	GG	GG	AA	NN	GG	AA	AA	GG	GG	GG	GG	AA	GG	AA	GG	AA	GG	GG	GG	GG	NN	AA	GG	AG	GG	GG	GG	GG
Bn-A03-p1923025	T/C	A3	1540954	0.1109	CC	CC	CC	CC	CC	CC	CC	CC	CC	CC	CC	TT	TT	TT	TT	TT	TT	TT	TT	CC	NN	TT	CC	CC	TT	TT	TT	TT	CC	TT	CC	TT	CC	TT	TT	TT	TT	NN	CC	TT	TC	TT	TT	TT	TT
Bn-A03-p1926809	A/C	A3	1543543	0.07457	CC	CC	CC	AC	CC	CC	AA	NN	AC	AA	CC	CC	CC	CC	CC	CC	CC	CC	CC	CC	CC	CC	AA	CC	CC	CC	CC	CC	AA	CC	CC	CC	AA	CC	CC	CC	CC	CC	AA	CC	CC	CC	CC	CC	CC
Bn-A03-p1954639	T/C	A3	1580663	0.09751	CC	CC	CC	TC	CC	CC	CC	CC	TC	TT	CC	TT	TT	TT	TT	TT	TT	TT	TT	CC	NN	TT	CC	CC	TT	TT	TT	TT	TT	TT	CC	TT	CC	TT	TT	TT	TT	NN	TT	TT	TC	TT	TT	TT	TT
Bn-A03-p1959964	A/C	A3	1585805	0.06501	CC	CC	CC	CC	CC	CC	CC	CC	CC	CC	CC	CC	CC	CC	CC	CC	CC	CC	CC	CC	CC	CC	CC	CC	CC	CC	CC	CC	CC	CC	CC	CC	AA	CC	CC	CC	CC	CC	CC	CC	CC	CC	CC	CC	CC
Bn-A03-p1960313	A/C	A3	1586207	0.06119	CC	CC	CC	CC	CC	CC	CC	CC	CC	CC	CC	CC	CC	CC	CC	CC	CC	CC	CC	CC	CC	CC	CC	CC	CC	CC	CC	CC	CC	CC	CC	CC	AA	CC	CC	CC	CC	CC	CC	CC	CC	CC	CC	CC	CC
Bn-A03-p1960694	A/G	A3	1586544	0.04398	GG	GG	GG	GG	GG	GG	GG	GG	GG	GG	GG	GG	GG	GG	GG	GG	GG	GG	GG	GG	GG	GG	GG	GG	GG	GG	GG	GG	GG	GG	GG	GG	AA	GG	GG	GG	GG	GG	GG	GG	GG	GG	GG	GG	GG
Bn-A03-p2003715	A/G	A3	1624360	0.13193	GG	GG	GG	GG	GG	GG	AA	AG	GG	GG	GG	NN	AA	AA	AG	AA	NN	AA	AA	GG	GG	NN	NN	GG	GG	GG	AA	GG	GG	AA	GG	NN	GG	GG	NN	AA	AA	NN	GG	NN	AG	AA	AA	NN	GG
Bn-A03-p2005352	A/G	A3	1625997	0.11855	GG	GG	GG	GG	GG	GG	AG	AG	GG	GG	GG	GG	AG	AG	AG	AG	GG	AG	AG	GG	GG	GG	GG	GG	GG	GG	AG	GG	GG	AG	GG	GG	GG	GG	GG	AG	AG	AG	GG	GG	AG	NN	NN	GG	GG
Bn-A03-p2054412	A/G	A3	1672658	0.1912	GG	GG	GG	GG	GG	GG	NN	NN	GG	NN	GG	NN	GG	GG	GG	GG	NN	GG	GG	GG	GG	NN	NN	GG	AA	AA	GG	AA	NN	GG	GG	NN	GG	GG	NN	AA	AA	NN	NN	NN	AG	AA	AA	NN	GG
Bn-A03-p2074890	T/C	A3	1689909	0.05736	CC	CC	CC	CC	CC	CC	CC	CC	CC	CC	CC	CC	TC	TT	TC	TT	CC	TT	TT	CC	CC	CC	CC	CC	CC	CC	TT	CC	CC	TC	CC	CC	TT	CC	CC	CC	CC	CC	CC	CC	CC	CC	CC	CC	CC
Bn-A03-p2171944	T/C	A3	1762715	0.09751	CC	CC	CC	TC	CC	CC	CC	CC	TC	TT	CC	TT	TT	TT	TT	TT	TT	TT	TT	CC	NN	TT	TT	CC	CC	CC	TT	CC	TT	TT	CC	TT	TT	TT	TT	CC	TT	CC	TT	TT	CC	TT	CC	CC	TT
Bn-A03-p2190638	A/G	A3	1777176	0.07457	AA	AA	AA	AG	AA	AA	AA	AA	NN	GG	AA	AA	NN	GG	GG	GG	AA	GG	GG	AA	GG	AA	AA	AA	AA	AA	GG	AA	GG	AG	AA	AA	GG	AG	AA	AA	AA	AA	GG	AA	AA	AA	AA	AA	GG
Bn-A03-p2203942	A/C	A3	1791302	0.17973	AA	AA	AA	AA	AA	AA	AA	AA	AA	AA	AA	CC	NN	AA	AA	AA	CC	AA	AA	AA	AA	CC	CC	CC	NN	NN	AA	NN	AA	NN	AA	CC	AA	AC	CC	CC	NN	AA	AA	CC	AC	NN	CC	AA	AA
Bn-A03-p2230320	T/C	A3	1811637	0.13576	TT	TT	TT	TC	TT	TT	NN	TT	TC	CC	TT	TT	TC	CC	CC	CC	TT	CC	CC	TT	NN	TT	CC	TT	CC	CC	CC	CC	CC	TC	TT	TT	CC	CC	CC	CC	CC	TT	TT	TT	TC	CC	CC	TT	CC
Bn-A03-p2311607	T/G	A3	1879650	0.08031	GG	GG	GG	GG	GG	GG	GG	GG	GG	GG	GG	TT	TT	TT	TG	TT	TT	TT	TT	GG	GG	TT	TT	TT	GG	GG	TT	GG	GG	TT	GG	TT	GG	TG	TT	TT	TT	GG	GG	TT	TG	TT	TT	GG	GG
Bn-A03-p2342965	A/G	A3	1916183	0.06119	AG	AA	AG	AG	AG	AG	AG	NN	AG	GG	AG	AG	AG	AG	AA	AG	AG	AG	AG	AG	AG	AG	AG	AG	GG	GG	AG	GG	GG	AG	AG	AG	GG	NN	AG	AG	AG	AG	AG	AG	AG	AG	AG	AG	AG
Bn-A03-p2405726	A/C	A3	1965033	0.09943	AA	AA	AA	AA	AA	AA	CC	AC	AC	CC	AA	CC	NN	AA	AC	AA	CC	AA	AA	AA	CC	CC	AA	CC	AA	AA	AA	AA	CC	NN	AA	CC	CC	AC	AA	CC	AA	AA	AA	CC	AC	AA	CC	AA	CC
Bn-A03-p2457869	A/C	A3	1995834	0.08413	CC	CC	CC	AC	CC	CC	AA	AC	CC	CC	CC	CC	CC	CC	CC	CC	CC	CC	CC	CC	CC	CC	AA	CC	AA	AA	CC	AA	CC	CC	CC	CC	CC	AC	AA	CC	AA	CC	CC	CC	CC	AA	CC	CC	CC
Bn-A03-p2457934	A/C	A3	1995848	0.07839	CC	CC	CC	AC	CC	CC	AA	AC	CC	CC	CC	CC	CC	CC	CC	CC	CC	CC	CC	CC	CC	CC	AA	CC	AA	AA	CC	AA	CC	CC	CC	CC	CC	AC	AA	CC	AA	CC	CC	CC	CC	AA	CC	CC	CC
Bn-A03-p2460475	T/C	A3	1998100	0.12237	CC	CC	CC	TC	CC	CC	CC	CC	TC	TT	CC	NN	CC	CC	TC	CC	NN	CC	CC	CC	NN	NN	TT	NN	TT	TT	CC	TT	TT	CC	CC	NN	CC	TT	TT	TT	TT	CC	CC	NN	TC	TT	TT	CC	TT
Bn-A03-p2493541	A/G	A3	2038203	0.08795	AA	AA	AA	AG	AA	AA	GG	AG	AG	GG	AA	GG	AG	AA	AG	AA	GG	AA	AA	AA	NN	GG	GG	GG	GG	GG	AA	GG	GG	AG	AA	GG	GG	GG	GG	GG	GG	AA	AA	GG	AG	GG	GG	AA	GG
Bn-A03-p2521128	A/G	A3	2074582	0.09751	GG	GG	GG	AG	GG	GG	AA	AA	AG	AA	GG	AA	AG	GG	AG	GG	AA	GG	GG	GG	NN	AA	AA	AA	AA	AA	GG	AA	AA	AG	GG	AA	AA	AA	AA	AA	AA	GG	GG	AA	NN	AA	AA	GG	AA
Bn-A03-p2548187	T/G	A3	2098230	0.09751	TT	TT	TT	TT	TT	TT	NN	NN	TG	TT	TT	TT	TT	TT	TT	TT	TT	TT	TT	TT	TT	TT	TT	TT	TT	TT	TT	TT	NN	TT	TT	TT	TG	TT	TT	TT	TT	TT	TT	TT	TT	TT	TT	TT	TT
Bn-A03-p2579866	A/G	A3	2118120	0.03824	GG	GG	GG	GG	GG	GG	GG	GG	GG	GG	GG	GG	GG	GG	GG	GG	GG	GG	GG	GG	GG	GG	GG	GG	GG	GG	GG	GG	AA	GG	GG	GG	NN	GG	GG	GG	GG	GG	GG	GG	GG	NN	GG	GG	GG
Bn-A03-p2645391	T/C	A3	2192968	0.07648	CC	CC	CC	TC	CC	CC	CC	CC	CC	CC	CC	TC	TC	CC	CC	CC	TC	CC	CC	CC	CC	TC	TT	TC	TT	TC	CC	TT	TC	TC	CC	TC	TT	TC	TC	CC	CC	TC	TC	TC	CC	CC	CC	TC	CC
Bn-A03-p2665731	T/C	A3	2218112	0.08987	TT	TT	TT	TC	TT	TT	TT	NN	TC	TT	TT	CC	TC	TT	TT	TT	CC	TT	TT	TT	NN	CC	TT	CC	CC	CC	TT	CC	TT	TC	TT	CC	TT	TT	TT	TT	CC	CC	CC	CC	TT	CC	TT	CC	NN
Bn-A03-p2667726	T/C	A3	2220157	0.15105	CC	CC	CC	CC	CC	CC	CC	CC	CC	NN	CC	CC	CC	CC	CC	CC	CC	CC	CC	CC	CC	CC	CC	CC	TT	TT	CC	TT	NN	CC	CC	CC	CC	CC	CC	CC	CC	TT	TT	CC	CC	CC	CC	CC	CC
Bn-A03-p2668128	A/G	A3	2220566	0.11472	GG	GG	GG	AG	GG	GG	GG	GG	AG	GG	GG	AA	NN	GG	AG	GG	AA	GG	GG	GG	NN	AA	AA	AA	AA	AA	GG	AA	GG	NN	GG	AA	GG	AA	AA	GG	AA	AA	AA	AA	GG	AA	GG	AA	AA
Bn-A03-p2695311	A/G	A3	2247572	0.08795	GG	GG	GG	AG	GG	GG	GG	AG	AG	AA	GG	AA	AG	GG	AG	GG	AA	GG	GG	GG	NN	AA	GG	AA	GG	GG	GG	GG	GG	AG	GG	AA	AA	AG	GG	GG	AA	GG	GG	AA	GG	AA	GG	AA	AA
Bn-A03-p2714251	A/G	A3	2268329	0.13767	AA	AA	AA	AG	AA	AA	AA	NN	AG	GG	AA	GG	AG	AA	AA	AA	GG	AA	AA	AA	AA	GG	AA	GG	GG	GG	AA	GG	GG	AG	AA	GG	GG	AA	AA	AA	GG	GG	GG	GG	AA	GG	AA	GG	AA
Bn-A03-p2727877	A/G	A3	2282844	0.08413	AA	AA	AA	AA	AA	AA	AA	AA	AA	AA	AA	AA	AG	GG	GG	GG	AA	GG	GG	AA	NN	AA	GG	AA	GG	GG	GG	GG	GG	AG	AA	AA	AA	GG	GG	AA	GG	GG	GG	AA	AA	GG	AA	AA	GG
Bn-A03-p2748923	T/C	A3	2305369	0.06501	CC	NN	CC	TC	CC	CC	CC	TC	TC	TC	CC	TC	TC	CC	CC	CC	TC	CC	CC	CC	CC	TC	CC	TC	CC	CC	CC	CC	CC	TC	CC	TC	TC	CC	CC	CC	CC	CC	CC	TC	CC	CC	CC	NN	CC
Bn-A03-p2858882	T/G	A3	2426719	0.10134	GG	GG	GG	TG	GG	GG	GG	TT	GG	TT	GG	TT	TT	TT	TG	TT	TT	TT	TT	GG	GG	TT	TT	TT	TT	TT	TT	TT	TT	TT	GG	TT	GG	TG	TT	GG	TT	TT	TT	TT	GG	TT	GG	TT	GG
Bn-A03-p2858972	T/C	A3	2426893	0.1109	CC	CC	CC	NN	CC	CC	CC	TC	CC	TC	CC	TC	TC	TC	TC	TC	TC	TC	TC	CC	CC	TC	TC	TC	TC	TC	TC	TC	TC	TC	CC	TC	CC	TC	TC	CC	TC	TC	TC	TC	CC	TC	CC	TC	CC
Bn-A03-p2860489	T/C	A3	2428357	0.10516	CC	CC	CC	TC	CC	CC	CC	TT	CC	TT	CC	TT	TT	TT	TC	TT	TT	TT	TT	CC	CC	TT	TT	TT	TT	TT	TT	TT	TT	TT	CC	TT	CC	TC	TT	CC	TT	TT	TT	TT	CC	TT	CC	TT	CC
Bn-A03-p2897610	A/G	A3	2457691	0.11663	GG	GG	GG	AG	GG	GG	GG	AA	AG	AA	GG	AA	AA	AA	AG	AA	GG	AA	AA	GG	GG	AA	AA	AA	AA	AA	AA	AA	AA	AA	GG	AA	GG	GG	GG	GG	AA	AA	AA	AA	GG	AA	GG	AA	GG
Bn-A03-p2898043	A/G	A3	2458079	0.08795	GG	GG	GG	GG	GG	GG	GG	GG	GG	GG	GG	GG	AG	AG	AG	AG	GG	AG	AG	GG	GG	GG	GG	GG	AG	AG	AG	AG	GG	NN	GG	GG	GG	GG	GG	GG	GG	GG	AG	GG	GG	GG	GG	GG	GG
Bn-A03-p2946358	T/C	A3	2508052	0.09369	CC	CC	CC	CC	CC	CC	CC	CC	CC	CC	CC	CC	TC	TT	TT	TT	CC	TT	TT	CC	CC	CC	CC	CC	TT	TT	TT	TT	CC	TC	CC	CC	CC	CC	CC	CC	CC	CC	CC	CC	CC	CC	CC	CC	NN
Bn-A03-p2948394	T/C	A3	2510232	0.1109	TT	TT	TT	TT	TT	TT	TT	TT	TT	TT	TT	TT	TC	CC	CC	CC	TT	CC	CC	TT	TT	TT	TT	TT	CC	CC	CC	CC	CC	TC	TT	TT	TT	TT	TT	TT	TT	TT	TT	TT	TT	TT	TT	TT	NN
Bn-A03-p3074927	A/G	A3	2639698	0.05354	AA	AA	AA	AG	AA	AA	AA	AA	AA	AA	AA	GG	GG	GG	GG	GG	AA	GG	GG	AA	AA	GG	GG	GG	GG	GG	GG	GG	AA	GG	AA	GG	GG	AA	AA	AA	GG	GG	GG	GG	AA	GG	AA	GG	AA
Bn-A03-p3084593	A/C	A3	2649184	0.08604	AA	NN	NN	AC	AA	AA	AA	AA	AA	AA	AA	CC	CC	CC	CC	CC	AA	CC	CC	AA	AA	CC	CC	CC	CC	CC	CC	CC	AA	CC	AA	CC	CC	AA	AA	AA	CC	CC	CC	CC	AA	CC	AA	CC	AA
Bn-A03-p3084866	A/C	A3	2649508	0.0956	AA	CC	CC	AC	AA	AA	AA	AA	AA	AA	AA	CC	CC	CC	CC	CC	AA	CC	CC	AA	AA	CC	CC	CC	CC	CC	CC	CC	AA	CC	AA	CC	CC	AA	AA	AA	CC	CC	CC	CC	AA	CC	AA	CC	AA
Bn-A03-p3098813	T/G	A3	2663521	0.05736	TT	GG	GG	TT	TT	TT	TT	TT	TT	TT	TT	TT	TG	GG	GG	GG	TT	GG	GG	TT	TT	TT	TT	TT	GG	GG	GG	GG	TT	TG	TT	TT	GG	TT	TT	TT	GG	GG	TT	TT	TT	GG	TT	TT	TT
Bn-A03-p3099901	A/G	A3	2665841	0.06883	AA	GG	GG	AA	AA	AA	AA	AA	AA	AA	AA	AA	AG	GG	GG	GG	AA	GG	GG	AA	AA	AA	AA	AA	GG	GG	GG	GG	AA	AG	AA	AA	GG	AA	AA	AA	AA	GG	AA	AA	AA	AA	AA	AA	AA
Bn-A03-p3116829	A/G	A3	2687844	0.10899	AA	AA	AA	AG	AA	GG	GG	AA	AA	AA	AA	GG	GG	GG	GG	GG	AA	GG	GG	AA	NN	GG	GG	GG	GG	GG	GG	GG	GG	GG	AA	GG	GG	AA	AA	AA	GG	GG	GG	GG	AA	GG	AA	GG	AA
Bn-A03-p3189093	T/C	A3	2764079	0.06501	TT	TT	TT	TT	TT	TT	TT	TT	TC	TT	TT	TT	TC	CC	CC	CC	TT	CC	CC	TT	TT	TT	TT	TT	CC	CC	CC	CC	TT	TC	TT	TT	TT	TT	TT	TT	CC	CC	TT	TT	TT	CC	TT	TT	TT
Bn-A03-p3319357	A/G	A3	2877268	0.05736	AA	AA	AA	AA	AA	AA	AA	AA	AA	AA	AA	AA	AG	GG	GG	GG	AA	GG	GG	AA	AA	AA	AA	AA	GG	GG	GG	AA	AA	AG	AA	AA	AA	AA	AA	AA	AA	AA	AA	AA	AA	AA	AA	AA	AA
Bn-A03-p3392103	T/C	A3	2962293	0.18164	TT	CC	CC	TC	TT	CC	CC	TT	TT	TT	TT	CC	NN	TT	TT	TT	TT	TT	TT	TT	CC	CC	CC	CC	TT	TT	TT	TT	CC	NN	TT	CC	CC	TT	TT	TT	CC	TT	CC	CC	TT	TT	TT	CC	TT
Bn-A03-p3489437	A/G	A3	3049078	0.08604	AA	AA	AA	AA	AA	GG	GG	GG	AG	GG	AA	AA	AG	GG	GG	GG	AA	GG	GG	AA	NN	AA	AA	AA	GG	GG	GG	GG	GG	AG	AA	AA	GG	AA	AA	AA	AA	GG	AA	AA	AA	GG	AA	AA	GG
Bn-A03-p3692048	T/G	A3	3249627	0.0631	TT	TT	TT	TT	TT	TT	TT	TT	TG	TT	TT	TT	TG	GG	GG	GG	TT	GG	GG	TT	TT	TT	TT	TT	TT	TT	GG	TT	TT	TG	GG	TT	GG	TT	TT	TT	TT	GG	TT	TT	TT	TT	TT	TT	GG
Bn-A03-p3795523	A/G	A3	3348727	0.04971	AA	AA	AA	AG	AA	GG	AA	AA	AG	AA	AA	GG	AG	AA	AA	AA	AA	AA	AA	AA	GG	GG	GG	GG	AA	AA	AA	AA	GG	AA	AA	AA	AA	AA	AA	AA	GG	AA	GG	AA	AA	GG	AA	GG	AA
Bn-A03-p3796557	A/G	A3	3349759	0.0478	AA	AA	AA	AG	AA	GG	AA	AA	AG	AA	AA	GG	AG	AA	AA	AA	AA	AA	AA	AA	GG	GG	GG	GG	AA	AA	AA	AA	GG	AA	AA	AA	AA	AA	AA	AA	GG	AA	GG	AA	AA	GG	AA	GG	AA
Bn-A03-p3799804	T/G	A3	3354709	0.08987	TT	TT	TT	TT	TT	GG	TT	TT	GG	TT	TT	GG	GG	GG	GG	GG	TT	GG	GG	TT	GG	TT	GG	TT	TT	TT	GG	GG	GG	GG	GG	TT	TT	TT	TT	TT	GG	TT	GG	TT	TT	GG	TT	GG	GG
Bn-A03-p3801626	A/G	A3	3356483	0.13767	GG	GG	GG	GG	GG	NN	GG	GG	NN	GG	GG	GG	GG	NN	NN	NN	GG	NN	NN	GG	GG	GG	GG	GG	GG	GG	NN	GG	NN	NN	NN	GG	GG	GG	GG	GG	GG	GG	GG	GG	GG	GG	GG	GG	NN
Bn-A03-p3808441	A/C	A3	3364264	0.08222	AA	AA	AA	AA	AA	AA	AA	AA	AA	AA	CC	AA	NN	CC	CC	CC	AA	CC	CC	AA	AA	AA	AA	AA	CC	CC	CC	NN	AA	CC	CC	AA	AA	AA	AA	AA	AA	CC	AA	AA	AA	AA	AA	AA	CC
Bn-A03-p3857752	T/C	A3	3414160	0.08795	TT	TT	TT	TT	TT	TT	TT	TT	TT	TT	CC	TT	TT	CC	CC	CC	TT	CC	CC	TT	TT	TT	TT	TT	CC	CC	CC	TT	TT	CC	CC	TT	TT	TT	TT	TT	TT	CC	TT	TT	TT	TT	TT	TT	CC
Bn-A03-p3861991	A/C	A3	3418451	0.1109	CC	CC	CC	CC	CC	AA	CC	CC	AC	CC	AA	CC	AC	AA	AA	AA	CC	AA	AA	CC	NN	CC	CC	CC	AA	AA	AA	CC	AA	AA	AA	CC	CC	CC	CC	CC	CC	AA	CC	CC	CC	CC	CC	CC	AA
Bn-A03-p3862302	A/G	A3	3418713	0.07839	AA	AA	AA	AA	AA	GG	AA	AA	AG	AA	GG	AA	AG	GG	GG	GG	AA	GG	GG	AA	NN	AA	AA	AA	GG	GG	GG	AA	GG	GG	GG	AA	AA	AA	AA	AA	AA	GG	AA	AA	AA	AA	AA	AA	GG
Bn-A03-p3862406	T/C	A3	3421649	0.08413	CC	CC	CC	CC	CC	TT	CC	CC	TC	CC	TT	CC	TC	TT	TT	TT	CC	TT	TT	CC	TT	CC	CC	CC	TT	TT	TT	CC	TT	TT	TT	CC	CC	CC	CC	CC	CC	TT	CC	CC	CC	CC	CC	CC	TT
Bn-A03-p3862928	A/G	A3	3422223	0.07266	AA	AA	AA	AA	AA	AA	AA	AA	AA	AA	GG	AA	AG	GG	GG	GG	AA	GG	GG	AA	AA	AA	AA	AA	GG	GG	GG	GG	AA	GG	GG	AA	AA	AA	AA	AA	AA	GG	AA	AA	AA	AA	AA	AA	GG
Bn-A03-p3877572	A/C	A3	3436865	0.11855	AA	AA	AA	AA	AA	CC	AA	AA	CC	AA	CC	CC	AC	AA	AA	AA	AA	AA	AA	AA	NN	AA	CC	AA	CC	CC	AA	AA	CC	AA	AA	AA	AA	AA	AA	AA	CC	CC	CC	AA	AA	CC	AA	CC	CC
Bn-A03-p3951623	A/G	A3	3513115	0.07457	GG	GG	GG	GG	GG	GG	GG	GG	AG	GG	GG	AA	AA	AA	AA	AA	GG	AA	AA	GG	GG	GG	AA	GG	GG	GG	AA	GG	GG	AA	AA	GG	GG	GG	GG	GG	AA	AA	AA	GG	GG	AA	GG	AA	GG
Bn-A03-p4116886	A/C	A3	3645803	0.07839	AA	AA	AA	AA	AA	AA	AA	AA	AC	AA	AA	CC	CC	CC	CC	CC	AA	CC	CC	AA	AA	AA	CC	AA	AA	AA	CC	CC	AA	CC	CC	AA	AA	AA	AA	CC	CC	CC	AA	AA	AA	CC	CC	CC	AA
Bn-A03-p4123164	T/C	A3	3651376	0.14914	CC	CC	CC	CC	CC	CC	CC	CC	TC	CC	CC	TT	TT	TT	TT	TT	CC	TT	TT	CC	CC	CC	TT	CC	CC	CC	TT	TT	CC	TT	TT	CC	CC	CC	CC	TT	TT	TT	CC	CC	CC	TT	TT	TT	CC
Bn-A03-p4123209	A/G	A3	3651472	0.0478	AA	AA	AA	AA	AA	AA	AA	AA	AG	AA	AA	GG	GG	GG	GG	GG	AA	GG	GG	AA	AA	AA	GG	AA	AA	AA	GG	GG	AA	GG	GG	AA	AA	AA	AA	GG	GG	GG	AA	AA	AA	GG	GG	GG	AA
Bn-A03-p4193022	T/C	A3	3732129	0.1434	TT	TT	TT	TT	TT	CC	TT	TT	CC	TT	TT	TT	NN	CC	CC	CC	TT	CC	CC	TT	NN	TT	TT	TT	TT	TT	CC	CC	CC	CC	CC	TT	TT	TT	TT	CC	TT	TT	TT	TT	TT	TT	CC	TT	TT
Bn-A03-p4196989	T/C	A3	3735372	0.10134	CC	CC	CC	CC	CC	TT	CC	CC	TC	CC	CC	CC	TC	TT	TT	TT	CC	TT	TT	CC	NN	CC	CC	CC	CC	CC	TT	TT	TT	TT	TT	CC	CC	CC	CC	TT	CC	CC	CC	CC	CC	CC	TT	CC	CC
Bn-A03-p4205159	T/G	A3	3744019	0.09369	TT	TT	TT	TT	TT	GG	TT	TT	GG	TT	TT	GG	GG	GG	GG	GG	TT	GG	GG	TT	NN	TT	GG	TT	TT	TT	GG	GG	GG	GG	GG	TT	TT	TT	TT	GG	GG	TT	TT	TT	TT	GG	GG	GG	TT
Bn-A03-p4211072	T/C	A3	3749829	0.07457	TT	TT	TT	TT	TT	CC	TT	TT	CC	TT	TT	CC	CC	CC	CC	CC	TT	CC	CC	TT	CC	TT	CC	TT	TT	TT	CC	CC	CC	CC	CC	TT	TT	TT	TT	CC	CC	TT	TT	TT	TT	CC	CC	CC	TT
Bn-A03-p4216444	A/C	A3	3755238	0.04589	AA	AA	AA	AA	AA	CC	AA	AA	CC	AA	AA	CC	CC	CC	CC	CC	AA	CC	CC	AA	NN	AA	CC	AA	AA	AA	CC	CC	CC	CC	CC	AA	AA	AA	AA	CC	CC	AA	AA	AA	AA	CC	CC	CC	AA
Bn-A03-p4232493	A/C	A3	3769851	0.15679	CC	CC	CC	CC	CC	NN	CC	CC	AA	CC	CC	CC	AC	AA	AA	AA	CC	AA	AA	CC	NN	CC	CC	CC	CC	CC	AA	AA	NN	AA	AA	CC	CC	CC	CC	NN	CC	CC	CC	CC	CC	CC	NN	CC	AA
Bn-A03-p4244641	A/G	A3	3782163	0.11663	AA	AA	AA	AA	AA	GG	AA	AA	AG	AA	AA	GG	GG	GG	GG	GG	AA	GG	GG	AA	NN	AA	GG	AA	AA	AA	GG	GG	GG	GG	GG	AA	AA	AA	AA	GG	GG	GG	AA	AA	AA	GG	GG	GG	GG
Bn-A03-p4279693	A/G	A3	3808689	0.06692	GG	GG	GG	GG	AG	AA	GG	AG	AA	AG	GG	AA	AG	AG	GG	GG	AG	AG	GG	GG	NN	AG	AA	GG	AA	AA	GG	GG	AA	GG	GG	GG	AG	GG	GG	AA	AA	AA	GG	GG	GG	AA	AA	AA	AA
Bn-A03-p4309562	A/C	A3	3838429	0.06119	AA	AA	AA	AA	AA	AA	AA	AA	AA	AA	AA	AA	AA	AA	AA	AA	AA	AA	AA	AA	AA	AA	AA	AA	CC	CC	AA	AA	AA	AA	AA	AA	AA	AA	AA	AA	AA	AA	AA	AA	AA	AA	AA	AA	AA
Bn-A03-p4342338	T/C	A3	3874102	0.05927	TT	TT	TT	TT	TT	TT	TT	TT	TC	TT	TT	TT	TC	CC	CC	CC	TT	CC	CC	TT	TT	TT	TT	TT	CC	CC	CC	CC	TT	CC	CC	TT	TT	TT	TT	TT	TT	TT	TT	TT	TT	TT	TT	TT	TT
Bn-A03-p4348997	T/G	A3	3880636	0.08795	GG	GG	GG	GG	GG	GG	GG	GG	TG	GG	GG	GG	TG	TT	TT	TT	GG	TT	TT	GG	GG	GG	GG	GG	TT	TT	TT	TT	GG	TT	TT	GG	GG	GG	GG	GG	GG	GG	GG	GG	GG	GG	GG	GG	GG
Bn-A03-p4352837	T/C	A3	3885130	0.05736	CC	CC	CC	TC	CC	CC	CC	CC	TC	CC	CC	CC	CC	CC	CC	CC	CC	CC	CC	CC	CC	TT	CC	TT	CC	CC	CC	CC	CC	CC	CC	TT	CC	CC	CC	CC	CC	CC	CC	TT	TT	CC	CC	CC	CC
Bn-A03-p4382093	A/G	A3	3912180	0.08031	AA	AA	AA	AG	AA	GG	AA	AA	AG	AA	AA	GG	GG	GG	GG	GG	AA	GG	GG	AA	GG	GG	GG	GG	AA	AA	GG	GG	GG	GG	GG	GG	AA	AA	AA	AA	GG	GG	AA	GG	GG	GG	AA	GG	AA
Bn-A03-p4387230	T/G	A3	3919481	0.12237	TT	TT	TT	TT	TT	TT	TT	TT	GG	TT	TT	TT	TT	TT	TT	TT	TT	TT	TT	TT	TT	TT	TT	TT	GG	GG	TT	TT	TT	TT	TT	TT	TT	TT	TT	TT	TT	TT	TT	TT	TT	TT	TT	TT	TT
Bn-A03-p4399285	A/C	A3	3929827	0.07648	CC	CC	CC	AC	CC	CC	CC	CC	CC	CC	CC	CC	CC	CC	CC	CC	CC	CC	CC	CC	CC	AA	CC	AA	AA	AA	CC	CC	CC	CC	AA	AA	CC	CC	CC	CC	CC	CC	CC	AA	AA	CC	CC	CC	CC
Bn-A03-p4407987	A/G	A3	3937907	0.09751	GG	GG	GG	GG	GG	AA	GG	GG	AG	GG	GG	GG	AG	AA	AA	AA	GG	AA	AA	GG	NN	GG	GG	GG	GG	GG	AA	AA	AA	AA	GG	GG	GG	GG	GG	GG	GG	GG	GG	GG	GG	GG	GG	GG	GG
Bn-A03-p4408006	T/G	A3	3937977	0.06883	TT	TT	TT	TT	TT	GG	TT	TT	GG	TT	TT	TT	TG	GG	GG	GG	TT	GG	GG	TT	NN	TT	TT	TT	TT	TT	GG	GG	GG	GG	TT	TT	TT	TT	TT	TT	TT	TT	TT	TT	TT	TT	TT	TT	TT
Bn-A03-p4408895	A/C	A3	3938814	0.07648	AA	AA	AA	AC	AA	CC	AA	AA	CC	AA	AA	AA	NN	CC	CC	CC	AA	CC	CC	AA	NN	CC	AA	CC	AA	AA	CC	CC	CC	CC	CC	CC	AA	AA	AA	AA	AA	AA	AA	CC	CC	AA	AA	AA	CC
Bn-A03-p4409606	A/G	A3	3939495	0.03824	AA	AA	AA	AA	AA	AA	AA	AA	AA	AA	AA	AA	AA	AA	AA	AA	AA	AA	AA	AA	AA	AA	AA	AA	GG	GG	AA	AA	AA	AA	AA	AA	AA	AA	AA	AA	AA	AA	AA	AA	AA	AA	AA	AA	AA
Bn-A03-p4409970	T/G	A3	3939910	0.08222	TT	TT	TT	TG	TT	GG	TT	TT	TG	TT	TT	TT	TG	GG	GG	GG	TT	GG	GG	TT	NN	GG	TT	GG	TT	TT	GG	GG	GG	GG	GG	GG	TT	TT	TT	TT	TT	TT	TT	GG	GG	TT	TT	TT	GG
Bn-A03-p4423212	A/G	A3	3955095	0.07457	GG	GG	GG	GG	GG	AA	GG	GG	AA	GG	GG	GG	AG	AA	AA	AA	GG	AA	AA	GG	NN	GG	GG	GG	GG	GG	AA	AA	AA	AA	GG	GG	GG	GG	GG	GG	GG	GG	GG	GG	GG	GG	GG	GG	GG
Bn-A03-p4423604	A/G	A3	3955484	0.05354	AA	AA	AA	AG	AA	AA	AA	AA	AA	AA	AA	AA	AA	AA	AA	AA	AA	AA	AA	AA	AA	GG	AA	GG	GG	GG	AA	AA	AA	AA	GG	GG	AA	AA	AA	AA	AA	AA	AA	GG	GG	AA	AA	AA	AA
Bn-A03-p4509102	A/G	A3	4036676	0.08795	AA	AA	AA	AA	AA	GG	AA	AA	GG	AA	AA	GG	GG	GG	GG	GG	AA	GG	GG	AA	GG	AA	GG	AA	AA	AA	GG	GG	GG	GG	AA	AA	AA	AA	AA	AA	GG	GG	AA	AA	AA	AA	AA	AA	NN
Bn-A03-p4548924	T/C	A3	4069858	0.06501	TT	TT	TT	TT	TT	CC	TT	TT	TC	TT	TT	TT	TT	TT	TT	TT	TT	TT	TT	TT	NN	TT	TT	TT	CC	CC	TT	TT	TT	TT	TT	TT	TT	TT	TT	TT	TT	TT	TT	TT	TT	TT	TT	TT	CC
Bn-A03-p4590174	A/C	A3	4102298	0.1434	CC	CC	CC	AC	CC	AA	CC	CC	AA	CC	CC	CC	AC	AA	AA	AA	AC	AA	AA	CC	NN	AA	CC	AA	AA	AA	AA	AA	CC	AA	AA	AA	CC	CC	CC	CC	CC	AA	CC	AA	AA	CC	CC	CC	AA
Bn-A03-p4605838	T/C	A3	4108832	0.07075	TT	TT	TT	TC	TT	CC	TT	TT	TC	TT	TT	TT	TC	CC	CC	CC	TC	CC	CC	TT	CC	CC	TT	CC	CC	CC	CC	CC	TT	CC	CC	TC	TT	TT	TT	TT	TT	TC	TT	CC	CC	TT	TT	TT	CC
Bn-A03-p4606213	A/G	A3	4109258	0.09369	AA	AA	AA	AG	AA	GG	AA	AA	AG	AA	AA	AA	AG	GG	GG	GG	AG	GG	GG	AA	GG	GG	AA	GG	GG	GG	GG	GG	AA	GG	GG	AG	AA	AA	AA	AA	AA	AG	AA	GG	GG	AA	AA	AA	GG
Bn-A03-p4607120	T/C	A3	4110114	0.17591	TT	TT	TT	TC	TT	CC	TT	TT	TC	TT	TT	TT	TC	CC	CC	CC	TC	CC	CC	TT	CC	CC	TT	CC	CC	CC	CC	CC	TT	CC	CC	TC	TT	TT	TT	TT	TT	TC	TT	CC	CC	TT	TT	TT	CC
Bn-A03-p4659068	T/G	A3	4158418	0.13193	TT	TT	TT	TT	TT	GG	TT	TT	TT	TT	TT	TT	TT	TT	TT	TT	TT	TT	TT	TT	TT	TT	TT	TT	GG	GG	TT	TT	TT	TT	TT	TT	TT	TT	TT	TT	TT	TG	TT	TT	TT	TT	TT	TT	GG
Bn-A03-p4673508	T/C	A3	4171623	0.0478	TT	TT	TT	TT	TT	CC	TT	TT	TT	TT	TT	TT	TT	TT	TT	TT	TT	TT	TT	TT	TT	TT	TT	TT	CC	CC	TT	TT	TT	TT	TT	TT	TT	TT	TT	TT	TT	TC	TT	TT	TT	TT	TT	TT	TT
Bn-Scaffold013153-p127	T/C	A3	4218026	0.174	TC	NN	TT	TC	CC	TT	TT	NN	NN	TT	CC	NN	CC	NN	TC	TT	TT	NN	TC	TC	TT	TC	TC	TC	TT	TT	TC	TC	TC	TT	TT	TT	TT	NN	NN	CC	NN	TT	NN	NN	NN	NN	CC	CC	CC
Bn-A03-p4783485	A/G	A3	4262321	0.05927	GG	GG	GG	GG	GG	AA	GG	GG	AA	GG	GG	AA	AA	AA	AA	AA	GG	AA	AA	GG	NN	GG	AA	GG	AA	AA	AA	AA	GG	AA	GG	GG	GG	GG	GG	GG	AA	AG	GG	GG	GG	GG	GG	GG	GG
Bn-A03-p4827846	A/G	A3	4312931	0.06883	GG	GG	GG	GG	GG	AA	GG	GG	GG	GG	GG	GG	GG	GG	GG	GG	GG	GG	GG	GG	GG	GG	GG	GG	AA	AA	GG	GG	GG	GG	GG	GG	GG	GG	GG	GG	GG	AA	GG	GG	GG	GG	GG	GG	GG
Bn-A03-p4992039	A/C	A3	4425327	0.04015	AA	AA	AA	AA	AA	AA	AA	AA	AC	AA	AA	AA	AA	AA	CC	CC	AA	CC	CC	AA	AA	AA	AA	CC	AA	AA	CC	CC	AA	AC	AA	AA	AA	AA	AA	CC	AA	AA	AA	AA	AA	AA	AA	AA	CC
Bn-A03-p4999662	A/G	A3	4432487	0.13193	GG	AA	AA	AG	GG	GG	GG	AG	AA	AG	GG	AG	AG	AA	GG	GG	AG	AG	GG	GG	NN	AA	GG	GG	AG	AG	GG	GG	GG	AG	AA	AA	GG	GG	GG	AA	GG	AG	GG	AA	AA	GG	GG	GG	AA
Bn-A03-p5039586	A/G	A3	4473063	0.10707	GG	AA	AA	AG	GG	AA	GG	GG	AA	GG	GG	AA	AG	AA	AA	GG	GG	AA	AA	GG	NN	AA	GG	AA	AA	AA	AA	AA	GG	AA	AA	AA	GG	AG	GG	GG	GG	AA	GG	AA	AA	GG	GG	GG	GG
Bn-A03-p5078310	T/C	A3	4511820	0.10899	TT	CC	CC	TC	TT	TT	TT	TT	TC	TT	TT	CC	NN	CC	CC	TT	TT	CC	CC	TT	TT	CC	TT	CC	TT	TT	CC	CC	TT	CC	CC	CC	TT	TT	TT	TT	TT	CC	TT	CC	CC	TT	TT	TT	TT
Bn-A03-p5083198	A/G	A3	4515814	0.08795	GG	AA	AA	AG	GG	GG	GG	GG	AG	GG	GG	AA	AG	AA	AA	GG	GG	AA	AA	GG	GG	AA	GG	AA	GG	GG	AA	AA	GG	AA	AA	AA	GG	AA	AA	GG	AA	AA	GG	AA	AA	AA	GG	AA	GG
Bn-A03-p5083386	A/G	A3	4516002	0.09751	GG	AA	AA	AG	GG	GG	GG	GG	AG	GG	GG	AA	AG	AA	AA	GG	GG	AA	AA	GG	GG	AA	GG	AA	GG	GG	AA	AA	GG	AA	AA	AA	GG	AA	AA	GG	AA	AA	GG	AA	AA	AA	GG	AA	GG
Bn-A03-p5083430	T/C	A3	4516097	0.10134	CC	TT	TT	TC	CC	CC	CC	CC	TC	CC	CC	TT	TC	TT	TT	CC	CC	TT	TT	CC	CC	TT	CC	TT	CC	CC	TT	TT	CC	TT	TT	TT	CC	TT	TT	CC	TT	TT	CC	TT	TT	TT	CC	TT	CC
Bn-A03-p5131282	A/G	A3	4554479	0.07075	GG	AA	AA	AG	GG	AA	GG	GG	AG	GG	GG	AA	AG	AA	GG	GG	GG	GG	GG	GG	GG	AA	GG	GG	AA	AA	GG	GG	GG	AG	AA	AA	GG	GG	GG	AA	GG	AA	GG	AA	AA	GG	GG	GG	AA
Bn-A03-p5131371	A/G	A3	4554517	0.08604	GG	AA	AA	AG	GG	AA	GG	GG	AG	GG	GG	AA	AG	AA	AA	GG	GG	AA	AA	GG	GG	AA	GG	AA	AA	AA	AA	AA	GG	AA	AA	AA	GG	GG	GG	AA	GG	AA	GG	AA	AA	GG	AA	GG	AA
Bn-A03-p5140947	A/G	A3	4568528	0.06883	GG	AA	AA	AG	GG	AA	GG	GG	AG	GG	GG	AA	AG	AA	GG	GG	GG	GG	GG	GG	GG	AA	GG	GG	AA	AA	GG	GG	GG	NN	AA	AA	GG	GG	GG	AA	GG	AA	GG	AA	AA	GG	GG	GG	AA
Bn-A03-p5144171	A/G	A3	4573058	0.10134	GG	AA	AA	AG	GG	AA	GG	GG	AG	GG	GG	AA	AG	AA	GG	GG	GG	GG	GG	GG	GG	AA	GG	GG	AA	AA	GG	GG	GG	AG	AA	AA	GG	AA	AA	AA	AA	AA	GG	AA	AA	AA	GG	AA	AA
Bn-A03-p5160088	T/C	A3	4587208	0.11855	CC	CC	CC	CC	CC	CC	CC	CC	TC	CC	CC	TT	CC	CC	CC	CC	CC	CC	CC	CC	CC	CC	CC	CC	CC	CC	CC	CC	CC	CC	CC	CC	CC	CC	CC	TT	CC	TT	CC	CC	CC	CC	CC	CC	TT
Bn-A03-p5180655	A/C	A3	4607234	0.10516	AA	CC	CC	AC	AA	CC	AA	AA	AC	AA	AA	CC	NN	CC	AA	AA	AA	AA	AA	AA	AA	CC	AA	AA	CC	CC	AA	AA	AA	NN	AA	CC	AA	AA	AA	CC	AA	CC	AA	CC	CC	AA	AA	AA	CC
Bn-A03-p5227700	A/G	A3	4657000	0.10516	AA	GG	GG	AG	AA	GG	AA	AA	AG	AA	AA	GG	AG	GG	GG	AA	AA	GG	GG	AA	GG	GG	AA	GG	GG	GG	GG	GG	AA	GG	GG	GG	AA	GG	GG	AA	GG	GG	AA	GG	NN	GG	AA	GG	AA
Bn-scaff_18523_1-p438	A/C	A3	4744343	0.13958	CC	AA	AA	CC	AC	NN	CC	CC	CC	CC	NN	CC	CC	NN	CC	CC	NN	CC	CC	CC	CC	CC	CC	CC	CC	CC	CC	CC	CC	CC	CC	AC	CC	AC	NN	CC	AC	AA	CC	CC	NN	NN	CC	AC	CC
Bn-A03-p5374417	T/G	A3	4791204	0.19312	TT	GG	GG	TG	TT	TT	TT	TT	TT	TT	GG	TT	TG	GG	TT	TT	NN	TT	TT	TT	TT	TG	TT	TT	TT	TT	TT	TT	TT	TT	TT	GG	TT	GG	GG	TT	GG	GG	TT	TG	GG	GG	TT	GG	TT
Bn-scaff_22728_1-p75030	A/G	A3	4792771	0.1434	GG	GG	GG	GG	GG	NN	GG	GG	GG	GG	GG	NN	GG	GG	AA	GG	GG	NN	AA	GG	AG	AG	GG	AA	AA	NN	AA	NN	GG	NN	NN	GG	GG	GG	GG	AA	GG	GG	GG	AG	GG	GG	NN	GG	AA
Bn-A03-p5380857	T/G	A3	4797811	0.0956	TT	GG	GG	TG	TT	GG	TT	TT	TG	TT	GG	GG	NN	GG	GG	TT	TG	GG	GG	TT	GG	GG	TT	GG	GG	GG	GG	GG	TT	GG	GG	GG	TT	GG	GG	GG	GG	TT	TT	GG	GG	GG	GG	GG	GG
Bn-A03-p5408678	A/G	A3	4825959	0.0631	AG	AA	AA	AG	AG	AG	AG	AG	AG	AG	AG	AA	AG	AG	AA	AG	AG	AA	AA	AG	AA	AG	AG	AA	AG	AG	AA	AA	AG	AA	AA	AG	AG	AG	AG	AA	AG	AG	AG	AG	AG	AG	AA	AG	AA
Bn-A03-p5414946	T/C	A3	4832173	0.11663	CC	TT	TT	TC	CC	CC	CC	CC	TC	CC	TT	TT	TC	TT	TT	CC	NN	TT	TT	CC	NN	TT	CC	TT	CC	CC	TT	TT	CC	TT	TT	TT	CC	TT	TT	TT	TT	CC	CC	TT	TT	TT	TT	TT	TT
Bn-A03-p5434265	T/C	A3	4853019	0.12811	CC	CC	CC	CC	CC	TT	CC	CC	TC	CC	CC	TT	CC	CC	TT	CC	CC	TT	TT	CC	NN	TC	CC	TT	TT	TT	TT	TT	CC	TT	TT	CC	CC	CC	CC	TT	CC	TT	CC	CC	NN	CC	NN	CC	TT
Bn-A03-p5455069	A/G	A3	4872830	0.08413	GG	GG	GG	GG	GG	GG	GG	GG	AG	GG	GG	AA	GG	GG	AA	GG	GG	AA	AA	GG	NN	AG	GG	AA	GG	GG	AA	AA	GG	AA	AA	GG	GG	AA	AA	AA	AA	AA	GG	GG	NN	AA	AA	AA	AA
Bn-A03-p5462418	A/C	A3	4877584	0.13002	AA	AA	AA	AA	AA	AA	AA	AA	AC	AA	AA	CC	AA	AA	CC	AA	AA	NN	CC	AA	CC	AC	AA	CC	AA	AA	CC	CC	AA	CC	CC	AA	AA	AA	AA	CC	AA	CC	AA	AA	NN	AA	AA	AA	CC
Bn-A03-p5467712	T/C	A3	4883794	0.07839	TT	TT	TT	TT	TT	TT	TT	TT	TT	TT	TT	CC	TT	TT	CC	TT	TT	CC	CC	TT	NN	NN	TT	CC	TT	TT	CC	CC	TT	CC	CC	TT	TT	CC	CC	CC	CC	CC	TT	TT	TT	CC	CC	CC	CC
Bn-A03-p5468447	T/C	A3	4887176	0.12428	TT	TT	TT	TT	TT	TT	TT	TT	TC	TT	TT	CC	TT	TT	CC	TT	TT	CC	CC	TT	NN	TC	TT	CC	TT	TT	CC	CC	TT	CC	CC	TT	TT	CC	CC	CC	CC	CC	TT	TT	NN	CC	CC	CC	CC
Bn-A03-p5471743	T/C	A3	4890536	0.12237	TT	TT	TT	TT	TT	TT	TT	TT	TC	TT	TT	CC	TT	TT	CC	TT	TT	CC	CC	TT	CC	TC	TT	CC	TT	TT	CC	CC	TT	CC	CC	TT	TT	CC	CC	CC	CC	CC	TT	TT	TC	CC	TT	CC	CC
Bn-A03-p5502308	T/G	A3	4931793	0.08987	TT	GG	GG	TG	TT	TT	TT	TT	TG	TT	GG	GG	TG	GG	GG	TT	TG	GG	GG	TT	NN	GG	TT	GG	TT	TT	GG	GG	TT	GG	GG	GG	TT	GG	GG	GG	GG	GG	TT	GG	GG	GG	GG	GG	GG
Bn-A03-p5503857	A/C	A3	4933291	0.12811	CC	NN	NN	AC	CC	CC	CC	CC	AC	CC	AA	AA	AC	AA	AA	CC	AC	AA	AA	CC	NN	AA	CC	AA	CC	CC	AA	AA	CC	AA	AA	AA	CC	NN	NN	AA	NN	AA	CC	AA	AA	NN	AA	NN	AA
Bn-A03-p5523239	T/G	A3	4954667	0.05163	GG	TT	TT	TG	GG	TT	GG	GG	GG	GG	TT	GG	TG	TT	GG	GG	TG	GG	GG	GG	GG	TG	GG	GG	TT	TT	GG	GG	GG	GG	GG	TT	GG	TT	TT	GG	TT	GG	GG	TT	TG	TT	GG	TT	GG
Bn-A03-p5523813	A/C	A3	4955292	0.04015	AA	AA	AA	AA	AA	CC	AA	AA	AA	AA	AA	AA	AA	AA	AA	AA	AA	AA	AA	AA	AA	AA	AA	AA	CC	CC	AA	AA	AA	AA	AA	AA	AA	AA	AA	AA	AA	AA	AA	AA	AA	AA	AA	AA	AA
Bn-A03-p5523943	A/G	A3	4955371	0.02486	GG	GG	GG	GG	GG	AA	GG	GG	GG	GG	GG	GG	GG	GG	GG	GG	GG	GG	GG	GG	GG	GG	GG	GG	AA	AA	GG	GG	GG	GG	GG	GG	GG	GG	GG	GG	GG	GG	GG	GG	GG	GG	GG	GG	GG
Bn-A03-p5532043	A/C	A3	4963589	0.11855	AA	AA	AA	AA	AA	AA	AA	AA	AC	AA	AA	CC	AA	AA	CC	AA	AA	CC	CC	AA	NN	AC	AA	CC	AA	AA	CC	CC	AA	CC	CC	AA	AA	AA	NN	CC	AA	CC	AA	AA	NN	AA	AA	AA	CC
Bn-A03-p5551018	A/C	A3	4985563	0.174	CC	AA	AA	AC	CC	AA	CC	CC	CC	CC	AA	AA	AC	AA	AA	CC	AC	AA	AA	CC	NN	AA	CC	AA	AA	AA	AA	AA	CC	AA	AA	AA	CC	NN	NN	AA	NN	NN	CC	AA	AA	NN	AA	NN	AA
Bn-A03-p5563280	A/G	A3	4997654	0.08604	GG	GG	GG	GG	GG	AA	GG	GG	AG	GG	GG	AG	GG	GG	AA	GG	GG	AA	AA	GG	NN	AG	GG	AA	AA	AA	AA	AA	GG	AA	AA	GG	GG	GG	GG	AG	GG	GG	GG	GG	GG	GG	GG	GG	AG
Bn-A03-p5608927	A/G	A3	5043185	0.08413	AA	NN	NN	AA	AA	GG	AA	AA	AG	AA	GG	GG	AA	AA	GG	AA	AA	AA	GG	AA	NN	AG	AA	GG	GG	GG	GG	GG	AA	GG	GG	AA	AA	AA	AA	GG	AA	GG	AA	AA	NN	AA	GG	AA	GG
Bn-A03-p5643775	A/C	A3	5068542	0.08413	AA	CC	CC	AC	AA	CC	AA	AA	AC	AA	CC	AA	NN	CC	AA	AA	AC	AA	AA	AA	AA	AC	AA	AA	CC	CC	AA	AA	AA	AA	AA	CC	AA	CC	CC	AA	CC	CC	AA	CC	NN	CC	AA	CC	AA
Bn-A03-p5669661	T/C	A3	5097135	0.07648	CC	NN	NN	CC	CC	CC	CC	CC	CC	CC	CC	CC	CC	CC	CC	CC	CC	CC	CC	CC	CC	CC	CC	CC	CC	CC	CC	CC	CC	CC	CC	CC	CC	TT	TT	CC	TT	TT	CC	CC	CC	TT	CC	TT	CC
Bn-A03-p5694401	A/G	A3	5119780	0.06501	GG	GG	GG	GG	GG	AA	GG	GG	NN	GG	GG	GG	GG	GG	GG	GG	GG	GG	GG	GG	AG	GG	GG	GG	AA	AA	GG	GG	GG	GG	GG	GG	GG	AA	AA	AA	AA	GG	GG	GG	GG	AA	AA	AA	AA
Bn-A03-p5711554	A/G	A3	5139462	0.0325	GG	GG	GG	GG	GG	GG	GG	GG	GG	GG	GG	GG	GG	GG	GG	GG	GG	GG	GG	GG	GG	GG	GG	GG	GG	GG	GG	GG	GG	GG	GG	GG	GG	GG	GG	GG	GG	GG	GG	GG	GG	GG	GG	GG	GG
Bn-A03-p5711923	A/G	A3	5139883	0.06692	AA	AA	AA	AG	AA	GG	AA	AA	AA	AA	GG	GG	AG	GG	AA	AA	AG	AA	AA	AA	NN	AG	AA	AA	GG	GG	AA	AA	AA	AA	AA	GG	AA	AA	AA	AA	AA	AA	AA	GG	NN	AA	GG	AA	AA
Bn-A03-p5713023	T/G	A3	5141265	0.07266	TT	TT	TT	TG	TT	GG	TT	TT	TT	TT	GG	GG	TG	GG	TT	TT	TG	TT	TT	TT	GG	TG	TT	TT	GG	GG	TT	TT	TT	TT	TT	GG	TT	GG	GG	TT	GG	TT	TT	GG	GG	GG	GG	GG	TT
Bn-A03-p5721171	A/G	A3	5149571	0.08222	AA	GG	GG	AA	AA	GG	AA	AA	AG	AA	AA	GG	AA	AA	AA	AA	AA	AA	AA	AA	NN	AA	AA	AA	GG	GG	AA	AA	AA	AA	AA	AA	AA	AA	AA	GG	AA	AA	AA	AA	NN	AA	GG	AA	GG
Bn-A03-p5721231	A/G	A3	5149580	0.07839	NN	AA	AA	AA	AA	AA	AA	AA	AG	AA	AA	GG	AA	AA	AA	AA	AA	AA	AA	AA	NN	AA	AA	AA	AA	AA	AA	AA	AA	AA	AA	AA	AA	AA	AA	GG	AA	AA	AA	AA	NN	AA	AA	AA	GG
Bn-A03-p5721443	A/G	A3	5149843	0.08987	GG	AA	AA	GG	GG	AA	GG	GG	AG	GG	GG	AA	GG	GG	GG	GG	GG	GG	GG	GG	NN	GG	GG	GG	AA	AA	GG	GG	GG	GG	GG	GG	GG	GG	GG	AA	GG	GG	GG	GG	NN	GG	AA	GG	AA
Bn-A03-p5721617	A/C	A3	5150017	0.06501	CC	AA	AA	CC	CC	CC	CC	CC	AC	CC	CC	AA	CC	CC	CC	CC	CC	CC	CC	CC	NN	CC	CC	CC	CC	CC	CC	CC	CC	CC	CC	CC	CC	CC	CC	AA	CC	CC	CC	CC	NN	CC	CC	CC	AA
Bn-A03-p5722009	A/G	A3	5150411	0.09943	GG	NN	NN	GG	GG	GG	GG	GG	AG	GG	AA	AA	GG	GG	GG	GG	GG	GG	GG	GG	NN	GG	GG	GG	GG	GG	GG	GG	GG	GG	GG	GG	GG	GG	GG	AA	GG	GG	GG	GG	GG	GG	GG	GG	AA
Bn-A03-p5722579	T/C	A3	5151327	0.14149	CC	NN	NN	CC	CC	CC	CC	CC	TC	CC	TT	NN	CC	CC	CC	CC	CC	CC	CC	CC	TC	CC	CC	CC	CC	CC	CC	CC	CC	CC	CC	CC	CC	CC	CC	TT	CC	CC	CC	CC	CC	CC	CC	CC	TT
Bn-A03-p5741340	A/G	A3	5170424	0.06883	AA	GG	GG	AA	AA	GG	AA	AA	AA	AA	AA	GG	AA	AA	AA	AA	AA	AA	AA	AA	NN	AA	AA	AA	GG	GG	AA	AA	AA	AA	AA	AA	AA	AA	AA	AA	AA	AA	AA	AA	AA	AA	AA	AA	AA
Bn-A03-p5741875	T/C	A3	5170918	0.08987	TT	TT	TT	NN	CC	TT	CC	CC	CC	CC	TT	TT	NN	TT	CC	CC	TC	CC	CC	CC	TC	NN	CC	CC	TT	TT	CC	CC	CC	CC	CC	TT	CC	TT	TT	CC	TT	CC	CC	TT	TC	TT	CC	TT	CC
Bn-A03-p5742880	A/G	A3	5171924	0.08604	AA	AA	AA	AG	GG	AA	GG	GG	GG	GG	AA	AA	AG	AA	GG	GG	AG	GG	GG	GG	NN	AG	GG	GG	AA	AA	GG	GG	GG	GG	GG	AA	GG	GG	GG	GG	GG	GG	GG	AA	AG	GG	GG	GG	GG
Bn-A03-p5742916	A/G	A3	5172011	0.10516	AA	AA	AA	AG	GG	AA	GG	GG	GG	GG	AA	AA	NN	AA	GG	GG	AG	GG	GG	GG	NN	AG	GG	GG	AA	AA	GG	GG	GG	GG	GG	AA	GG	NN	NN	GG	NN	GG	GG	AA	AG	NN	GG	NN	GG
Bn-A03-p5744242	T/G	A3	5177655	0.08413	TT	TT	TT	TG	GG	TT	GG	GG	GG	GG	TT	TT	NN	TT	GG	GG	TG	GG	GG	GG	NN	NN	GG	GG	TT	TT	GG	GG	GG	GG	GG	TT	GG	TT	TT	GG	TT	GG	GG	TT	TG	TT	GG	TT	GG
Bn-A03-p5744750	T/G	A3	5178110	0.13958	TT	TT	TT	TG	GG	TT	GG	GG	GG	GG	TT	TT	GG	TT	GG	GG	TG	GG	GG	GG	NN	TG	GG	GG	TT	TT	GG	GG	GG	GG	GG	TT	GG	TT	TT	GG	TT	GG	GG	TT	NN	TT	GG	TT	GG
Bn-A03-p5745392	A/G	A3	5178745	0.06692	GG	GG	GG	AG	AA	GG	AA	AA	AA	AA	GG	GG	AG	GG	AA	AA	AG	AA	AA	AA	NN	AG	AA	AA	GG	GG	AA	AA	AA	AA	AA	GG	AA	GG	GG	AA	GG	AA	AA	GG	NN	GG	AA	GG	AA
Bn-A03-p5745449	T/C	A3	5178853	0.06692	TT	TT	TT	CC	CC	TT	CC	CC	CC	CC	CC	TT	CC	CC	CC	CC	CC	CC	CC	CC	NN	CC	CC	CC	TT	TT	CC	CC	CC	CC	CC	CC	CC	CC	CC	CC	CC	CC	CC	CC	CC	CC	CC	CC	CC
Bn-A03-p5746114	T/C	A3	5179467	0.13958	TT	TT	TT	TC	CC	TT	CC	CC	CC	CC	TT	TT	NN	TT	CC	CC	TC	CC	CC	CC	NN	TC	CC	CC	TT	TT	CC	CC	CC	CC	CC	TT	CC	TC	TC	CC	TC	CC	CC	TT	NN	NN	CC	TC	CC
Bn-A03-p5748366	T/G	A3	5181804	0.10899	GG	GG	GG	TG	TT	GG	TT	TT	TT	TT	GG	GG	NN	GG	TT	TT	TG	TT	TT	TT	GG	TG	TT	TT	GG	GG	TT	TT	TT	TT	TT	GG	TT	GG	GG	TT	GG	TT	TT	GG	NN	GG	TT	GG	TT
Bn-A03-p5748775	A/G	A3	5182213	0.10134	GG	GG	GG	AG	AA	GG	AA	AA	AA	AA	GG	GG	AG	GG	AA	AA	AG	AA	AA	AA	GG	AG	AA	AA	GG	GG	AA	AA	AA	AA	AA	GG	AA	GG	GG	AA	GG	AA	AA	GG	GG	GG	AA	GG	AA
Bn-A03-p5748884	T/C	A3	5182271	0.16635	CC	CC	CC	TC	TT	CC	TT	TT	TT	TT	CC	CC	TC	CC	TT	TT	TC	TT	TT	TT	CC	TC	TT	TT	CC	CC	TT	TT	TT	TT	TT	CC	TT	NN	NN	TT	NN	TT	TT	CC	CC	NN	TT	NN	TT
Bn-A03-p5749121	A/G	A3	5182508	0.08222	AA	AA	AA	AG	GG	AA	GG	GG	GG	GG	AA	AA	AG	AA	GG	GG	AG	GG	GG	GG	NN	AG	GG	GG	AA	AA	GG	GG	GG	GG	GG	AA	GG	AA	AA	GG	AA	GG	GG	AA	NN	AA	GG	AA	GG
Bn-A03-p5749213	A/C	A3	5182600	0.08222	CC	CC	CC	AC	AA	CC	AA	AA	AA	AA	CC	CC	NN	CC	AA	AA	AC	AA	AA	AA	CC	AC	AA	AA	CC	CC	AA	AA	AA	AA	AA	CC	AA	CC	CC	AA	CC	AA	AA	CC	NN	CC	AA	CC	AA
Bn-A03-p5750321	A/G	A3	5183759	0.09369	GG	NN	NN	AG	AA	GG	AA	AA	AA	AA	GG	GG	AG	GG	AA	AA	AG	AA	AA	AA	NN	AG	AA	AA	GG	GG	AA	AA	AA	AA	AA	GG	AA	AA	AA	AA	AA	AA	AA	GG	NN	AA	AA	AA	AA
Bn-A03-p5751160	T/C	A3	5184953	0.15296	CC	CC	CC	TT	TT	CC	TT	TT	TT	TT	TT	CC	TT	TT	TT	TT	TT	TT	TT	TT	CC	TT	TT	TT	CC	CC	TT	TT	TT	TT	TT	TT	TT	NN	NN	TT	NN	TT	TT	TT	TT	NN	TT	NN	TT
Bn-A03-p5751992	T/G	A3	5185783	0.06119	TT	TT	TT	TG	GG	TT	GG	GG	GG	GG	TT	TT	NN	TT	GG	GG	TG	GG	GG	GG	NN	TG	GG	GG	TT	TT	GG	GG	GG	GG	GG	TT	GG	TT	TT	GG	TT	GG	GG	TT	TG	TT	GG	TT	GG
Bn-A03-p5752052	A/G	A3	5185843	0.07266	AA	AA	AA	AG	GG	AA	GG	GG	GG	GG	AA	AA	AG	AA	GG	GG	AG	GG	GG	GG	AA	AG	GG	GG	AA	AA	GG	GG	GG	GG	GG	AA	GG	AA	AA	GG	AA	GG	GG	AA	AA	AA	GG	NN	GG
Bn-A03-p5752371	T/C	A3	5186162	0.18547	CC	CC	CC	TC	TT	CC	TT	TT	TT	TT	CC	CC	NN	CC	TT	TT	CC	TT	TT	TT	CC	NN	TT	TT	CC	CC	TT	TT	NN	TT	TT	CC	TT	TT	NN	NN	TT	TT	TT	CC	CC	TT	TT	TT	TT
Bn-A03-p5784532	T/C	A3	5215734	0.08031	CC	CC	CC	TC	TT	CC	TT	TT	TT	TT	CC	CC	TC	CC	TT	TT	TC	TT	TT	TT	CC	TC	TT	TT	CC	CC	TT	TT	TT	TT	TT	CC	TT	CC	CC	TT	CC	TT	TT	CC	CC	CC	TT	CC	TT
Bn-A03-p5809860	A/C	A3	5241526	0.07648	CC	CC	CC	AC	AA	CC	AA	AA	AA	AA	CC	AA	AC	CC	AA	AA	NN	AA	AA	AA	AA	AC	AA	AA	CC	CC	AA	AA	AA	AA	AA	CC	AA	CC	CC	AA	CC	AA	AA	CC	CC	CC	CC	CC	AA
Bn-A03-p5814447	A/G	A3	5245677	0.08413	GG	AA	AA	AG	GG	AA	GG	GG	GG	GG	GG	GG	AG	AA	GG	GG	AG	GG	GG	GG	GG	AG	GG	GG	AA	AA	GG	GG	GG	GG	GG	AA	GG	GG	GG	GG	GG	GG	GG	AA	NN	GG	AA	GG	GG
Bn-A03-p5956851	T/C	A3	5370221	0.05736	TT	TT	TT	TC	TT	TT	TT	TT	TT	TT	CC	TT	TC	CC	TT	TT	TC	TT	TT	TT	NN	TC	TT	TT	TT	TT	TT	TT	TT	TT	TT	CC	TT	CC	CC	CC	TT	TT	TT	CC	CC	TT	TT	CC	CC
Bn-A03-p5956934	A/G	A3	5370355	0.03442	AA	AA	AA	AA	AA	AA	AA	AA	AA	AA	AA	AA	AA	AA	AA	AA	AA	AA	AA	AA	AA	AA	AA	AA	AA	AA	AA	AA	AA	AA	AA	AA	AA	AA	AA	GG	AA	AA	AA	AA	NN	AA	AA	AA	GG
Bn-A03-p6036521	A/C	A3	5448727	0.11663	AA	CC	CC	AC	CC	AA	CC	CC	CC	CC	CC	CC	AC	AA	CC	CC	NN	CC	CC	CC	NN	AC	CC	CC	AA	AA	CC	CC	CC	CC	CC	AA	CC	CC	CC	CC	CC	CC	CC	AA	AA	CC	AA	CC	CC
Bn-scaff_18322_1-p1908695	A/G	A3	5462051	0.06883	AA	GG	AA	AG	GG	AA	GG	GG	AG	GG	GG	AA	AG	GG	GG	GG	GG	GG	GG	AA	AA	GG	GG	GG	GG	GG	GG	GG	GG	GG	AA	AA	GG	AG	GG	AA	AA	GG	AA	AA	GG	AA	GG	AA	AA
Bn-A03-p6149485	T/C	A3	5519246	0.06501	CC	CC	CC	CC	CC	TT	CC	CC	CC	CC	TT	CC	CC	CC	CC	CC	CC	CC	CC	CC	NN	CC	CC	CC	TT	TT	CC	CC	CC	CC	CC	CC	CC	CC	CC	TT	CC	CC	CC	CC	CC	CC	CC	CC	TT
Bn-A03-p6157864	T/G	A3	5527627	0.15105	GG	GG	GG	GG	TT	NN	TT	TT	NN	TT	GG	TT	TG	GG	TT	TT	GG	TT	TT	TT	GG	GG	TT	TT	TT	TT	TT	TT	TT	NN	TT	GG	TT	GG	GG	GG	TT	TT	TT	GG	GG	TT	TT	TT	GG
Bn-A03-p6274828	T/C	A3	5625554	0.09369	CC	CC	CC	CC	CC	TT	CC	CC	CC	CC	CC	CC	CC	NN	CC	CC	CC	CC	CC	CC	CC	CC	CC	CC	CC	CC	CC	CC	CC	CC	CC	NN	CC	CC	CC	CC	CC	CC	CC	TC	CC	CC	TT	CC	CC
Bn-A03-p6319963	A/G	A3	5666983	0.06692	GG	GG	GG	GG	GG	GG	GG	GG	AG	GG	GG	GG	GG	GG	GG	GG	GG	GG	GG	GG	GG	GG	GG	GG	GG	GG	GG	GG	GG	GG	GG	GG	GG	GG	GG	GG	GG	GG	GG	GG	GG	GG	GG	GG	GG
Bn-A03-p6332797	A/G	A3	5681309	0.10325	GG	AA	AA	AA	AA	GG	AA	AA	AG	AA	GG	AA	AA	NN	AA	AA	NN	AA	AA	AA	AA	NN	AA	AA	AA	AA	AA	AA	AA	AA	AA	NN	AA	AA	AA	AA	AA	AA	AA	NN	AG	AA	AA	AA	GG
Bn-A03-p6387774	A/G	A3	5711208	0.14532	AG	AA	AG	NN	AA	GG	AA	AA	GG	AA	AA	AG	AA	AA	AA	AA	AA	AA	AA	AG	GG	AA	AA	AA	AA	AA	GG	NN	AA	AA	AG	AA	AA	AG	AA	AG	AG	AA	AA	AG	AG	AG	AA	NN	AA
Bn-A03-p6388604	A/G	A3	5712089	0.03824	GG	GG	GG	GG	GG	GG	GG	GG	AA	GG	GG	GG	GG	GG	GG	GG	GG	GG	GG	GG	GG	GG	GG	GG	GG	GG	GG	GG	GG	GG	GG	GG	GG	GG	GG	GG	GG	GG	GG	GG	GG	GG	GG	GG	GG
Bn-A03-p6404659	T/C	A3	5726729	0.12811	CC	CC	CC	TC	TT	CC	TT	TT	CC	TT	CC	TT	NN	CC	TT	TT	TC	TT	TT	TT	NN	TC	TT	TT	TT	TT	CC	TT	TT	TT	TT	CC	TT	TT	TT	TT	TT	TT	TT	CC	CC	TT	TT	TT	TT
Bn-A03-p6404903	A/C	A3	5726922	0.03824	CC	CC	CC	CC	CC	CC	CC	CC	CC	CC	CC	CC	CC	CC	CC	CC	CC	CC	CC	CC	CC	CC	CC	CC	CC	CC	CC	CC	CC	CC	CC	CC	CC	CC	CC	CC	CC	CC	CC	CC	CC	CC	CC	CC	AA
Bn-A03-p6420355	A/C	A3	5740578	0.0631	AA	AA	AA	AA	AA	CC	AA	AA	AA	AA	CC	AA	AA	AA	AA	AA	AA	AA	AA	AA	AA	AA	AA	AA	AA	AA	CC	AA	AA	AA	AA	AA	AA	AA	AA	AA	AA	AA	AA	AA	AA	AA	AA	AA	AA
Bn-A03-p6423049	T/C	A3	5743525	0.04971	TT	TT	TT	CC	CC	TT	CC	CC	CC	CC	TT	CC	CC	CC	CC	CC	CC	CC	CC	CC	CC	CC	CC	CC	CC	CC	TT	CC	CC	CC	CC	CC	CC	CC	CC	CC	CC	CC	CC	CC	CC	CC	CC	CC	CC
Bn-A03-p6423198	T/C	A3	5743674	0.09751	TT	TT	TT	TT	TT	CC	TT	TT	TT	TT	CC	TT	TT	TT	TT	TT	TT	TT	TT	TT	TT	TT	TT	TT	TT	TT	CC	TT	TT	TT	TT	TT	TT	TT	TT	TT	TT	TT	TT	TT	TT	TT	TT	TT	TT
Bn-A03-p6522454	T/C	A3	5813178	0.07457	TT	TT	TT	TC	CC	CC	CC	CC	TT	TC	CC	TC	TC	TT	CC	CC	NN	TC	CC	CC	NN	TC	CC	CC	TC	TC	CC	CC	CC	CC	TC	TT	TC	CC	CC	CC	TC	CC	CC	TT	NN	TC	CC	TC	CC
Bn-A03-p6576575	A/G	A3	5874602	0.04398	AA	GG	GG	AA	AA	AA	AA	AA	GG	AA	AA	AA	AA	AA	AA	AA	AA	AA	AA	AA	NN	AA	AA	AA	AA	AA	AA	AA	AA	AA	AA	AA	AA	AA	AA	AA	AA	AA	AA	AA	AA	AA	AA	AA	GG
Bn-A03-p6586436	A/G	A3	5884458	0.04207	GG	GG	GG	GG	GG	GG	GG	GG	AA	GG	GG	GG	GG	GG	GG	GG	GG	GG	GG	GG	NN	GG	GG	GG	GG	GG	GG	GG	GG	GG	GG	GG	GG	GG	GG	GG	GG	GG	GG	GG	GG	GG	GG	GG	AA
Bn-A03-p6636780	A/G	A3	5928158	0.07457	AA	AA	AA	AG	AA	AA	AA	AA	GG	AA	GG	AA	AG	GG	AA	AA	NN	AA	AA	AA	GG	AG	AA	AA	AA	AA	AA	AA	AA	AA	AA	GG	AA	AA	AA	AA	AA	AA	AA	GG	NN	AA	AA	AA	GG
Bn-A03-p6672024	A/G	A3	5955987	0.08031	GG	GG	GG	GG	GG	AA	GG	GG	GG	GG	AG	GG	GG	GG	GG	GG	GG	GG	GG	GG	GG	GG	GG	GG	GG	GG	AA	GG	GG	GG	GG	GG	GG	GG	GG	GG	GG	GG	GG	GG	GG	GG	GG	GG	GG
Bn-A03-p6681953	T/C	A3	5962775	0.06501	CC	TT	TT	CC	TT	CC	CC	CC	TT	CC	TT	CC	CC	CC	CC	CC	CC	CC	CC	CC	TT	CC	CC	CC	CC	CC	CC	CC	CC	CC	CC	CC	CC	CC	CC	CC	CC	CC	CC	CC	CC	CC	CC	CC	TT
Bn-A03-p6710409	T/C	A3	5985930	0.05163	CC	CC	CC	CC	CC	CC	CC	CC	TT	CC	CC	CC	CC	CC	CC	CC	CC	CC	CC	CC	NN	CC	CC	CC	CC	CC	CC	CC	CC	CC	CC	CC	CC	CC	CC	CC	CC	CC	CC	CC	CC	CC	CC	CC	TT
Bn-A03-p6710651	T/C	A3	5986172	0.0956	TT	TT	TT	TT	TT	TT	TT	TT	CC	TT	TT	TT	TT	TT	TT	TT	TT	TT	TT	TT	CC	TT	TT	TT	TT	TT	TT	TT	TT	TT	TT	TT	TT	TT	TT	TT	TT	TT	TT	TT	TT	TT	TT	TT	CC
Bn-A03-p6744274	T/C	A3	6017687	0.05354	TT	CC	CC	TT	CC	CC	TT	TT	TT	TT	TC	TT	TT	TT	TT	TT	TT	TT	TT	TT	TT	TT	TT	TT	TT	TT	CC	TT	TT	TT	TT	TT	TT	TT	TT	TT	TT	TT	TT	TT	TT	TT	TT	TT	TT
Bn-A03-p6744344	T/C	A3	6017706	0.03633	TT	CC	CC	TT	CC	TT	TT	TT	TT	TT	NN	TT	TT	TT	TT	TT	TT	TT	TT	TT	TT	TT	TT	TT	TT	TT	TT	TT	TT	TT	TT	TT	TT	TT	TT	TT	TT	TT	TT	TT	TT	TT	TT	TT	TT
Bn-A03-p6765024	A/C	A3	6045081	0.06501	AA	CC	CC	NN	AA	AA	AA	AA	CC	AA	CC	AA	NN	CC	AA	AA	AC	AA	AA	AA	NN	AA	AA	AA	AA	AA	AA	AA	AA	AA	AA	CC	AA	AA	AA	AA	AA	AA	AA	CC	AC	AA	AA	AA	CC
Bn-A03-p6771876	A/G	A3	6051933	0.0631	AA	GG	GG	AA	AA	AA	AA	AA	AG	AA	AA	AA	AA	AA	AA	AA	AA	AA	AA	AA	NN	AA	AA	AA	AA	AA	AA	AA	AA	AA	AA	AA	AA	AA	AA	AA	AA	AA	AA	AA	AA	AA	AA	AA	GG
Bn-A03-p6772326	T/G	A3	6052380	0.08031	TT	GG	GG	TT	TT	TT	TT	TT	NN	TT	TT	TT	TT	TT	TT	TT	TT	TT	TT	TT	GG	TT	NN	TT	TT	TT	TT	TT	TT	TT	TT	TT	TT	TT	TT	TT	TT	TT	TT	TT	TT	TT	NN	TT	GG
Bn-A03-p6781156	A/G	A3	6054287	0.07457	GG	GG	GG	GG	GG	GG	GG	GG	AG	GG	GG	GG	GG	GG	GG	GG	GG	GG	GG	GG	NN	GG	GG	GG	GG	GG	GG	GG	GG	GG	GG	GG	GG	GG	GG	GG	GG	GG	GG	GG	GG	GG	GG	GG	AA
Bn-A03-p6791851	A/G	A3	6064853	0.10516	AA	AA	AA	AA	AA	GG	AA	AA	AG	AA	AA	AA	AA	AA	AA	AA	AA	AA	AA	AA	NN	AA	AA	AA	AA	AA	GG	AA	AA	AA	AA	AA	AA	AA	AA	AA	AA	AA	AA	AA	AA	AA	AA	AA	GG
Bn-A03-p6804536	T/C	A3	6077379	0.04589	TT	TT	TT	TT	TT	TT	TT	TT	CC	TT	TT	TT	TT	TT	TT	TT	TT	TT	TT	TT	NN	TT	TT	TT	TT	TT	TT	TT	TT	TT	TT	TT	TT	TT	TT	TT	TT	TT	TT	TT	TT	TT	TT	TT	CC
Bn-A03-p6804857	T/C	A3	6077750	0.06883	TT	TT	TT	TT	TT	TT	TT	TT	CC	TT	TC	TT	TT	TT	TT	TT	TT	TT	TT	TT	CC	TT	TT	TT	TT	TT	TT	TT	TT	TT	TT	TT	TT	TT	TT	TT	TT	TT	TT	TT	TT	TT	TT	TT	CC
Bn-A03-p6807075	A/G	A3	6079964	0.05163	AA	GG	GG	AG	GG	GG	AA	AA	AA	AA	AG	AA	AG	GG	AA	AA	AG	AA	AA	AA	AA	AG	AA	AA	AA	AA	GG	AA	AA	AA	AA	GG	AA	AA	AA	AA	AA	AA	AA	GG	NN	AA	AA	AA	AA
Bn-A03-p6898220	T/G	A3	6179548	0.09943	TT	GG	GG	TG	GG	GG	TT	TT	GG	TT	GG	TT	NN	GG	TT	TT	NN	TT	TT	TT	GG	TG	TT	TT	GG	GG	GG	TT	TT	TT	TT	GG	TT	TT	TT	TT	TT	TT	TT	GG	NN	TT	TT	TT	GG
Bn-A03-p6909237	T/G	A3	6196395	0.05927	TT	GG	GG	TT	TT	TT	TT	TT	GG	TT	NN	TT	TT	TT	TT	TT	TT	TT	TT	TT	GG	TT	TT	TT	GG	GG	TT	TT	TT	TT	TT	TT	TT	TT	TT	TT	TT	TT	TT	TT	TT	TT	TT	TT	GG
Bn-A03-p6910492	A/G	A3	6197935	0.11855	GG	NN	NN	GG	GG	GG	GG	GG	NN	GG	NN	GG	GG	GG	GG	GG	GG	GG	GG	GG	AG	GG	GG	GG	NN	NN	GG	GG	GG	GG	GG	GG	GG	GG	GG	GG	GG	GG	GG	GG	GG	GG	GG	GG	NN
Bn-A03-p6984742	A/G	A3	6265576	0.06119	AG	AG	AG	AG	AG	GG	AG	AG	GG	AG	AG	AG	AG	AG	AG	AG	AG	AG	AG	AG	GG	AG	AG	AG	GG	GG	GG	AG	AG	AG	AG	AG	AG	AG	AG	AG	AG	AG	AG	AG	AG	AG	AG	AG	GG
Bn-A03-p6994294	A/G	A3	6278370	0.07457	AA	AG	AG	AG	AG	AG	AA	AA	AA	AA	AG	AA	NN	AG	AA	AA	AG	AA	AA	AA	AA	NN	AA	AA	AG	AG	AG	AA	AA	AA	AA	AG	AA	AA	AA	AA	AA	AA	AA	AG	AG	AA	AA	AA	AA
Bn-A03-p7007377	A/G	A3	6291247	0.07075	AA	AA	AA	AA	AA	GG	AA	AA	AA	AA	AA	AA	AA	AA	AA	AA	AA	AA	AA	AA	AA	AA	AA	AA	NN	NN	GG	AA	AA	AA	AA	AA	AA	AA	AA	AA	AA	AA	AA	AA	AA	AA	AA	AA	AA
Bn-A03-p7049396	T/G	A3	6334040	0.06692	TT	TT	TT	TT	TT	GG	TT	TT	TT	TT	TT	TT	TT	TT	TT	TT	TT	TT	TT	TT	TT	TT	TT	TT	TT	TT	GG	TT	TT	TT	TT	TT	TT	TT	TT	TT	TT	TT	TT	TT	TT	TT	TT	TT	TT
Bn-A03-p7058001	A/G	A3	6344355	0.0478	AA	AA	AA	AA	AA	AA	AA	AA	GG	AA	AA	AA	AA	AA	AA	AA	AA	AA	AA	AA	NN	AA	AA	AA	AA	AA	AA	AA	AA	AA	AA	AA	AA	AA	AA	AA	AA	AA	AA	AA	AA	AA	AA	AA	GG
Bn-A03-p7085943	T/C	A3	6368130	0.06883	CC	TT	TT	CC	CC	TT	CC	CC	CC	CC	CC	CC	CC	CC	CC	CC	CC	CC	CC	CC	CC	CC	CC	CC	TT	TT	TT	CC	CC	CC	CC	CC	CC	CC	CC	CC	CC	CC	CC	CC	CC	CC	CC	CC	CC
Bn-A03-p7094698	A/G	A3	6379915	0.05545	GG	AA	AA	GG	GG	AA	GG	GG	GG	GG	GG	GG	GG	GG	GG	GG	GG	GG	GG	GG	GG	GG	GG	GG	AA	AA	AA	GG	GG	GG	GG	GG	GG	GG	GG	GG	GG	GG	GG	GG	GG	GG	GG	GG	GG
Bn-A03-p7110332	A/G	A3	6388179	0.05736	GG	GG	GG	GG	AA	GG	GG	GG	AA	GG	AG	GG	GG	GG	GG	GG	GG	GG	GG	GG	AG	GG	GG	GG	AA	AA	GG	GG	GG	GG	GG	AA	GG	GG	GG	GG	GG	GG	GG	AA	NN	GG	GG	GG	AA
Bn-A03-p7167442	T/C	A3	6443892	0.05354	CC	CC	CC	CC	CC	CC	CC	CC	TC	CC	CC	CC	CC	CC	CC	CC	CC	CC	CC	CC	TC	CC	CC	CC	CC	CC	TT	CC	CC	CC	CC	CC	CC	CC	CC	CC	CC	CC	CC	CC	CC	CC	CC	CC	TT
Bn-A03-p7177504	A/C	A3	6450432	0.06501	CC	CC	CC	CC	AA	AA	CC	CC	AA	CC	CC	CC	CC	CC	CC	CC	CC	CC	CC	CC	NN	CC	CC	CC	AA	AA	CC	CC	CC	CC	CC	CC	CC	CC	CC	CC	CC	CC	CC	CC	CC	CC	CC	CC	AA
Bn-A03-p7177776	A/G	A3	6450713	0.08413	AA	GG	GG	AA	GG	GG	AA	AA	GG	AA	AG	AA	AA	AA	AA	AA	AA	AA	AA	AA	GG	AA	AA	AA	GG	GG	AA	AA	AA	AA	AA	AA	AA	AA	AA	AA	AA	AA	AA	AA	AA	AA	AA	AA	GG
Bn-A03-p7178551	T/C	A3	6451521	0.1109	TT	TT	TT	TT	TT	TT	TT	TT	TT	TT	TT	TT	TT	NN	NN	TT	TT	TT	TT	TT	TT	TT	TT	TT	TT	TT	TT	TT	TT	TT	TT	TT	TT	TT	TT	TT	TT	TT	TT	TT	TT	TT	TT	TT	TT
Bn-A03-p7178650	T/C	A3	6451620	0.05163	CC	CC	CC	CC	CC	CC	CC	CC	CC	CC	CC	CC	CC	CC	CC	CC	CC	CC	CC	CC	CC	CC	CC	CC	CC	CC	CC	CC	CC	CC	CC	CC	CC	CC	CC	CC	CC	CC	CC	CC	CC	CC	CC	CC	CC
Bn-A03-p7178917	A/G	A3	6451887	0.05736	AA	AA	AA	AA	AA	GG	AA	AA	GG	AA	AA	AA	AA	AA	AA	AA	AA	AA	AA	AA	NN	AA	AA	AA	GG	GG	AA	AA	AA	AA	AA	AA	AA	AA	AA	AA	AA	AA	AA	AA	AA	AA	AA	AA	GG
Bn-A03-p7177161	A/G	A3	6452122	0.10707	AA	AA	AA	AA	GG	GG	AA	AA	GG	AA	AA	AA	AA	AA	AA	AA	AA	AA	AA	AA	AG	AA	AA	AA	GG	GG	AA	AA	AA	AA	AA	AA	AA	AA	AA	AA	AA	AA	AA	AA	AA	AA	AA	AA	GG
Bn-A03-p7224854	A/C	A3	6500026	0.07457	AA	AC	AC	AA	AA	AA	AA	AA	AA	AA	AA	AA	AA	AA	AA	AA	AA	AA	AA	AA	AA	AA	AA	AA	AC	AC	AA	AA	AA	AA	AA	AC	AA	AA	AA	AA	AA	AA	AA	AC	AC	AA	AA	AA	AC
Bn-A03-p7228211	T/G	A3	6502843	0.02294	TT	TT	TT	TT	TT	TT	TT	TT	TT	TT	TT	TT	TT	TT	TT	TT	TT	TT	TT	TT	TT	TT	TT	TT	GG	GG	TT	TT	TT	TT	TT	TT	TT	TT	TT	TT	TT	TT	TT	TT	TT	TT	TT	TT	GG
Bn-A03-p7228783	T/G	A3	6503430	0.07839	GG	TT	TT	GG	TT	TT	GG	GG	TT	GG	TG	GG	GG	GG	GG	GG	GG	GG	GG	GG	NN	GG	GG	GG	TT	TT	GG	GG	GG	GG	GG	TT	GG	GG	GG	GG	GG	GG	GG	TT	NN	GG	GG	GG	TT
Bn-A03-p7235826	A/C	A3	6511548	0.06119	AA	CC	CC	AA	AA	CC	AA	AA	CC	AA	AA	AA	AA	AA	AA	AA	AA	AA	AA	AA	NN	AA	AA	AA	CC	CC	AA	AA	AA	AA	AA	AA	AA	AA	AA	AA	AA	AA	AA	AA	AA	AA	AA	AA	CC
Bn-A03-p7236103	A/C	A3	6511876	0.04971	CC	AA	AA	CC	CC	AA	CC	CC	AA	CC	CC	CC	CC	CC	CC	CC	CC	CC	CC	CC	AA	CC	CC	CC	AA	AA	CC	CC	CC	CC	CC	CC	CC	CC	CC	CC	CC	CC	CC	CC	CC	CC	CC	CC	AA
Bn-A03-p7239205	A/G	A3	6514979	0.06119	GG	GG	GG	GG	AA	AA	GG	GG	NN	GG	AA	GG	GG	GG	GG	GG	GG	GG	GG	GG	GG	GG	GG	GG	GG	GG	GG	GG	GG	GG	GG	AA	GG	GG	GG	GG	GG	GG	GG	AA	AG	GG	GG	GG	GG
Bn-A03-p7239260	T/C	A3	6514983	0.07266	TT	CC	CC	TT	TT	TT	TT	TT	CC	TT	TT	TT	TT	TT	TT	TT	TT	TT	TT	TT	CC	TT	TT	TT	CC	CC	TT	TT	TT	TT	TT	TT	TT	TT	TT	TT	TT	TT	TT	TT	TT	TT	TT	TT	CC
Bn-A03-p7248970	T/G	A3	6521584	0.07648	GG	TT	TT	GG	GG	TT	GG	GG	TT	GG	GG	GG	GG	GG	GG	GG	GG	GG	GG	GG	NN	GG	GG	GG	TT	TT	GG	GG	GG	GG	GG	GG	GG	GG	GG	GG	GG	GG	GG	GG	GG	GG	GG	GG	TT
Bn-A03-p7326202	T/C	A3	6605392	0.08604	CC	CC	CC	CC	TT	TT	CC	CC	TT	CC	TT	CC	CC	CC	CC	CC	CC	CC	CC	CC	NN	CC	CC	CC	TT	TT	CC	CC	CC	CC	CC	TT	CC	CC	CC	CC	CC	CC	CC	TT	NN	CC	CC	CC	TT
Bn-A03-p7331109	T/G	A3	6610271	0.1587	TT	TT	TT	TT	GG	GG	TT	TT	GG	TT	TT	TT	TT	TT	TT	TT	TT	TT	TT	TT	GG	TT	TT	TT	GG	GG	TT	TT	TT	TT	TT	TT	TT	TT	TT	TT	TT	TT	TT	TT	TT	TT	TT	TT	GG
Bn-A03-p7366783	T/C	A3	6663572	0.04015	CC	NN	NN	CC	CC	CC	CC	CC	CC	CC	CC	CC	CC	CC	CC	CC	CC	CC	CC	CC	CC	CC	CC	CC	CC	CC	CC	CC	CC	CC	CC	CC	CC	CC	CC	CC	CC	CC	CC	CC	CC	CC	CC	CC	TT
Bn-A03-p7434950	A/G	A3	6727178	0.04015	GG	GG	GG	GG	GG	AA	GG	GG	AA	GG	GG	GG	GG	GG	GG	GG	GG	GG	GG	GG	NN	GG	GG	GG	AA	AA	GG	GG	GG	GG	GG	GG	GG	GG	GG	GG	GG	GG	GG	GG	GG	GG	GG	GG	GG
Bn-A03-p7491211	A/C	A3	6789296	0.08604	AA	AA	AA	AA	AA	CC	AA	AA	CC	AA	AA	AA	AA	AA	AA	AA	AA	AA	AA	AA	CC	AA	AA	AA	AA	AA	AA	AA	AA	AA	AA	CC	AA	AA	AA	AA	AA	AA	AA	CC	CC	AA	AA	AA	CC
Bn-A03-p7493664	A/G	A3	6791741	0.08413	GG	GG	GG	GG	GG	AA	GG	GG	AA	GG	GG	GG	GG	GG	GG	GG	GG	GG	GG	GG	NN	GG	GG	GG	GG	GG	GG	GG	GG	GG	GG	AA	GG	GG	GG	GG	GG	GG	GG	AA	NN	GG	GG	GG	AA
Bn-A03-p7501352	A/G	A3	6799594	0.07839	AA	AA	AA	AA	AA	GG	AA	AA	GG	AA	AA	AA	AA	AA	AA	AA	AA	AA	AA	AA	NN	AA	AA	AA	GG	GG	AA	AA	AA	AA	AA	GG	AA	AA	AA	AA	AA	AA	AA	GG	NN	AA	AA	AA	GG
Bn-A03-p7514571	T/C	A3	6810712	0.11472	TT	TT	TT	TT	TT	NN	TT	TT	TT	TT	TT	NN	TT	TT	TT	TT	TT	TT	TT	TT	TT	NN	NN	TT	TT	TT	TT	TT	TT	TT	TT	CC	TT	TT	TT	TT	TT	TT	TT	CC	CC	NN	TT	NN	NN
Bn-A03-p7514678	A/G	A3	6810821	0.03824	AA	AA	AA	AA	AA	AA	AA	AA	AA	AA	AA	AA	AA	AA	AA	AA	AA	AA	AA	AA	AA	AA	AA	AA	AA	AA	AA	AA	AA	AA	AA	GG	AA	AA	AA	AA	AA	AA	AA	GG	NN	AA	AA	AA	AA
Bn-A03-p7521958	A/G	A3	6814376	0.16635	GG	NN	NN	GG	NN	GG	GG	GG	GG	GG	GG	GG	GG	GG	GG	GG	GG	GG	GG	GG	GG	GG	GG	GG	GG	GG	GG	GG	GG	GG	GG	AA	GG	GG	GG	GG	GG	GG	GG	AA	NN	GG	GG	GG	GG
Bn-A03-p7572109	A/C	A3	6882249	0.0631	CC	CC	CC	CC	AA	CC	CC	CC	CC	CC	CC	CC	CC	CC	CC	CC	CC	CC	CC	CC	CC	CC	CC	CC	CC	CC	CC	CC	CC	CC	CC	AA	CC	CC	CC	CC	CC	CC	AA	AA	NN	CC	CC	CC	CC
Bn-A03-p7613494	T/C	A3	6909851	0.14914	TT	NN	NN	TT	NN	NN	TT	TT	TT	TT	TT	TT	TT	TT	TT	TT	TT	TT	TT	TT	TT	TT	TT	TT	NN	NN	TT	TT	TT	TT	TT	TT	TT	TT	TT	TT	TT	TT	CC	TT	TT	TT	TT	TT	NN
Bn-A03-p7618555	A/G	A3	6914914	0.05927	GG	AA	AA	GG	AA	AA	GG	GG	GG	GG	GG	GG	GG	GG	GG	GG	GG	GG	GG	GG	GG	GG	GG	GG	AA	AA	GG	GG	GG	GG	GG	AA	GG	GG	GG	GG	GG	GG	AA	AA	AG	GG	GG	GG	GG
Bn-A03-p7630376	A/G	A3	6931414	0.05927	AA	AA	AA	AA	GG	GG	AA	AA	AG	AA	AA	AA	AA	AA	AA	AA	AA	AA	AA	AA	GG	AA	AA	AA	GG	GG	AA	AA	AA	AA	AA	GG	AA	AA	AA	AA	AA	AA	GG	GG	AG	AA	AA	AA	AA
Bn-A03-p7631083	T/C	A3	6932121	0.14149	TT	TT	TT	TT	CC	NN	TT	TT	TC	TT	TT	TT	TT	TT	TT	TT	TT	TT	TT	TT	NN	TT	TT	TT	NN	NN	TT	TT	TT	TT	TT	NN	TT	TT	TT	TT	TT	TT	CC	NN	NN	TT	TT	TT	CC
Bn-A03-p7641673	T/C	A3	6942843	0.08987	TT	CC	CC	TT	CC	NN	TT	TT	TC	TT	TT	TT	TT	TT	TT	TT	TT	TT	TT	TT	NN	TT	TT	TT	NN	NN	TT	TT	TT	TT	TT	CC	TT	TT	TT	TT	TT	TT	CC	CC	NN	TT	TT	TT	TT
Bn-A03-p7642519	A/G	A3	6943266	0.1109	AA	GG	GG	AA	GG	NN	AA	AA	NN	AA	AA	AA	AA	AA	AA	AA	AA	AA	AA	AA	GG	AA	AA	AA	NN	NN	AA	AA	AA	AA	AA	GG	AA	AA	AA	AA	AA	AA	GG	GG	GG	AA	AA	AA	AA
Bn-A03-p7642692	A/G	A3	6943439	0.10516	AA	GG	GG	AA	GG	NN	AA	AA	NN	AA	AA	AA	AA	AA	AA	AA	AA	AA	AA	AA	GG	AA	AA	AA	NN	NN	AA	AA	AA	AA	AA	GG	AA	AA	AA	AA	AA	AA	GG	GG	GG	AA	AA	AA	AA
Bn-A03-p7652326	T/C	A3	6953298	0.09751	CC	TT	TT	CC	TT	NN	CC	CC	TC	CC	CC	CC	CC	CC	CC	CC	CC	CC	CC	CC	TC	CC	CC	CC	NN	NN	CC	CC	CC	CC	CC	NN	CC	CC	CC	CC	CC	CC	TT	NN	CC	CC	CC	CC	TT
Bn-Scaffold000879-p1488	A/G	A3	7047593	0.12428	AA	GG	GG	AA	NN	GG	AA	AA	NN	AA	AA	AA	AA	AA	AA	AA	AA	AA	AA	AA	NN	AA	AA	AA	GG	GG	AA	AA	AA	AA	AA	NN	AA	AA	AA	AA	AA	AA	GG	NN	AA	AA	AA	AA	GG
Bn-A03-p7773812	A/C	A3	7063516	0.11472	AA	AA	AA	AA	NN	CC	AA	AA	AC	AA	AA	AA	AA	AA	AA	AA	AA	AA	AA	AA	NN	AA	AA	AA	CC	CC	AA	AA	AA	AA	AA	NN	AA	AA	AA	AA	AA	AA	CC	NN	AA	AA	AA	AA	CC
Bn-A03-p7818081	A/G	A3	7108539	0.12428	GG	AA	AA	GG	AA	AA	GG	GG	NN	GG	AG	GG	GG	GG	GG	GG	GG	GG	GG	GG	NN	GG	GG	GG	AA	AA	GG	GG	GG	GG	GG	AA	GG	GG	GG	GG	GG	GG	AA	AA	NN	GG	GG	GG	GG
Bn-A03-p7818503	A/G	A3	7108910	0.04589	GG	AA	AA	GG	GG	GG	GG	GG	AG	GG	GG	GG	GG	GG	GG	GG	GG	GG	GG	GG	GG	GG	GG	GG	GG	GG	GG	GG	GG	GG	GG	AA	GG	GG	GG	GG	GG	GG	AA	AA	NN	GG	GG	GG	GG
Bn-A03-p7835836	A/G	A3	7127801	0.02103	AA	AA	AA	AA	AA	AA	AA	AA	AA	AA	AA	AA	AA	AA	AA	AA	AA	AA	AA	AA	AA	AA	AA	AA	AA	AA	AA	AA	AA	AA	AA	AA	AA	AA	AA	AA	AA	AA	GG	AA	AA	AA	AA	AA	AA
Bn-A03-p7840758	T/G	A3	7132710	0.05927	GG	TT	TT	GG	GG	GG	GG	GG	TG	GG	GG	GG	GG	GG	GG	GG	GG	GG	GG	GG	NN	GG	GG	GG	GG	GG	GG	GG	GG	GG	GG	TT	TT	GG	GG	GG	GG	GG	GG	TT	NN	GG	GG	GG	TT
Bn-A03-p7870307	A/G	A3	7158312	0.05163	GG	GG	GG	GG	GG	GG	GG	GG	AG	GG	GG	GG	GG	GG	GG	GG	GG	GG	GG	GG	NN	GG	GG	GG	GG	GG	GG	GG	GG	GG	GG	GG	AA	GG	GG	GG	GG	GG	GG	GG	GG	GG	GG	GG	AA
Bn-A03-p7870541	T/C	A3	7158495	0.05927	TT	TT	TT	TT	CC	TT	TT	TT	TC	TT	TT	TT	TT	TT	TT	TT	TT	TT	TT	TT	NN	TT	TT	TT	TT	TT	TT	TT	TT	TT	TT	CC	CC	TT	TT	TT	TT	TT	TT	CC	TC	TT	TT	TT	CC
Bn-A03-p7939679	T/C	A3	7219565	0.04589	CC	CC	CC	CC	CC	CC	CC	CC	CC	CC	CC	CC	CC	CC	CC	CC	CC	CC	CC	CC	CC	CC	CC	CC	CC	CC	CC	CC	CC	CC	CC	CC	TT	CC	CC	CC	CC	CC	TT	CC	CC	CC	CC	CC	TT
Bn-A03-p7940082	A/G	A3	7219968	0.08222	GG	AA	AA	GG	GG	GG	GG	GG	GG	GG	GG	GG	GG	GG	GG	GG	GG	GG	GG	GG	NN	GG	GG	GG	GG	GG	GG	GG	GG	GG	GG	AA	AA	GG	GG	GG	GG	GG	AA	AA	AG	GG	GG	GG	AA
Bn-A03-p7946505	T/C	A3	7230475	0.08795	TT	CC	CC	TT	NN	CC	TT	TT	TT	TT	TC	TT	TT	TT	TT	TT	TT	TT	TT	TT	CC	TT	TT	TT	CC	CC	TT	TT	TT	TT	TT	CC	CC	TT	TT	TT	TT	TT	CC	CC	CC	TT	TT	TT	CC
Bn-A03-p7963101	A/C	A3	7244535	0.18929	CC	AC	AC	CC	CC	AC	CC	CC	CC	CC	AC	CC	CC	CC	CC	CC	CC	CC	CC	CC	AC	CC	CC	CC	AC	AC	CC	CC	CC	CC	CC	AC	AC	CC	CC	CC	CC	CC	AC	AC	AC	CC	CC	CC	AC
Bn-A03-p7964361	T/G	A3	7245834	0.08413	TT	GG	GG	TT	NN	GG	TT	TT	TT	TT	TG	TT	TT	TT	TT	TT	TT	TT	TT	TT	GG	TT	TT	TT	GG	GG	TT	TT	TT	TT	TT	GG	GG	TT	TT	TT	TT	TT	GG	GG	NN	TT	TT	TT	GG
Bn-A03-p7964519	T/C	A3	7245992	0.06883	CC	TT	TT	CC	CC	TT	CC	CC	CC	CC	TC	CC	CC	CC	CC	CC	CC	CC	CC	CC	TC	CC	CC	CC	TT	TT	CC	CC	CC	CC	CC	TT	TT	CC	CC	CC	CC	CC	TT	TT	TC	CC	CC	CC	TT
Bn-A03-p7964789	T/C	A3	7246210	0.10134	CC	TT	TT	CC	CC	TT	CC	CC	CC	CC	TC	CC	CC	CC	CC	CC	CC	CC	CC	CC	NN	CC	CC	CC	TT	TT	CC	CC	CC	CC	CC	TT	TT	CC	CC	CC	CC	CC	TT	TT	NN	CC	CC	CC	TT
Bn-A03-p7966805	A/G	A3	7248975	0.10325	AA	GG	GG	AA	AA	GG	AA	AA	AA	AA	AG	AA	AA	AA	AA	AA	AA	AA	AA	AA	NN	AA	AA	AA	GG	GG	AA	AA	AA	AA	AA	GG	GG	AA	AA	AA	AA	AA	GG	GG	NN	AA	AA	AA	GG
Bn-A03-p7988522	A/C	A3	7273399	0.07648	CC	CC	CC	CC	AA	AA	CC	CC	CC	CC	NN	CC	CC	CC	CC	CC	CC	CC	CC	CC	CC	CC	CC	CC	AA	AA	CC	CC	CC	CC	CC	CC	AA	CC	CC	CC	CC	CC	CC	CC	CC	CC	CC	CC	AA
Bn-A03-p8032849	A/G	A3	7321661	0.0478	GG	AA	AA	GG	GG	AA	GG	GG	NN	GG	AG	GG	GG	GG	GG	GG	GG	GG	GG	GG	GG	GG	GG	GG	AA	AA	GG	GG	GG	GG	GG	GG	AA	GG	GG	GG	GG	GG	AA	GG	GG	GG	GG	GG	AA
Bn-A03-p8033095	T/C	A3	7321856	0.06501	TT	CC	CC	TT	TT	TT	TT	TT	TC	TT	TT	TT	TT	TT	TT	TT	TT	TT	TT	TT	TT	TT	TT	TT	TT	TT	TT	TT	TT	TT	TT	TT	CC	TT	TT	TT	TT	TT	CC	NN	TT	TT	TT	TT	CC
Bn-A03-p8038504	A/G	A3	7327322	0.12811	GG	NN	NN	GG	GG	AA	GG	GG	AG	GG	AG	GG	GG	GG	GG	GG	GG	GG	GG	GG	AG	GG	GG	GG	NN	NN	GG	GG	GG	GG	GG	GG	NN	GG	GG	GG	GG	GG	GG	GG	GG	GG	GG	GG	AA
Bn-A03-p8039401	A/G	A3	7328168	0.03442	GG	GG	GG	GG	AG	GG	GG	GG	AG	GG	GG	GG	GG	GG	GG	GG	GG	GG	GG	GG	GG	GG	GG	GG	GG	GG	GG	GG	GG	GG	GG	AG	AG	GG	GG	GG	GG	GG	GG	AG	AG	GG	GG	GG	GG
Bn-A03-p8043620	T/C	A3	7332392	0.10899	CC	TT	TT	CC	TT	TT	CC	CC	TC	CC	TC	CC	CC	CC	CC	CC	CC	CC	CC	CC	TC	CC	CC	CC	TT	TT	CC	CC	CC	CC	CC	TT	TT	CC	CC	CC	CC	CC	CC	TT	TC	CC	CC	CC	TT
Bn-A03-p8059035	T/G	A3	7350929	0.16252	GG	GG	GG	GG	GG	GG	GG	GG	GG	GG	GG	GG	GG	GG	GG	GG	GG	GG	GG	GG	GG	GG	GG	GG	GG	GG	GG	GG	GG	GG	GG	GG	NN	GG	GG	GG	GG	GG	GG	GG	GG	GG	GG	GG	GG
Bn-A03-p8075228	T/G	A3	7367392	0.02677	TT	GG	GG	TT	GG	TT	TT	TT	TT	TT	TT	TT	TT	TT	TT	TT	TT	TT	TT	TT	NN	TT	TT	TT	TT	TT	TT	TT	TT	TT	TT	TT	TT	TT	TT	TT	TT	TT	TT	TT	TT	TT	TT	TT	GG
Bn-A03-p8084586	T/G	A3	7374649	0.11663	GG	TT	NN	GG	GG	NN	GG	GG	TG	GG	GG	GG	GG	GG	GG	GG	GG	GG	GG	GG	NN	GG	GG	GG	TT	TT	GG	GG	GG	GG	GG	NN	GG	NN	TT	TT	GG	GG	GG	NN	TT	GG	GG	GG	TT
Bn-A03-p8103457	A/C	A3	7394587	0.15105	CC	CC	CC	CC	CC	CC	CC	CC	CC	CC	CC	CC	CC	CC	CC	CC	CC	CC	CC	CC	CC	CC	CC	CC	CC	CC	CC	CC	CC	CC	CC	CC	AA	CC	CC	CC	CC	CC	CC	CC	CC	CC	CC	CC	CC
Bn-A03-p8152842	T/C	A3	7448507	0.174	TT	CC	CC	TT	CC	CC	TT	TT	TT	TT	NN	TT	TT	TT	TT	TT	TT	TT	TT	TT	CC	TT	TT	TT	CC	CC	TT	TT	TT	TT	TT	CC	CC	CC	CC	CC	TT	TT	TT	CC	CC	TT	TT	TT	CC
Bn-A03-p8170734	A/C	A3	7467123	0.03824	AA	AA	AA	AA	CC	AA	AA	AA	AC	AA	AA	AA	AA	AA	AA	AA	AA	AA	AA	AA	AA	AA	AA	AA	AA	AA	AA	AA	AA	AA	AA	AA	AA	CC	CC	CC	AA	AA	AA	AA	NN	AA	AA	AA	AA
Bn-A03-p8171211	A/G	A3	7467538	0.0631	GG	GG	GG	GG	AA	GG	GG	GG	AG	GG	GG	GG	GG	GG	GG	GG	GG	GG	GG	GG	GG	GG	GG	GG	GG	GG	GG	GG	GG	GG	GG	GG	GG	AA	AA	AA	GG	GG	GG	GG	NN	GG	GG	GG	GG
Bn-A03-p8171248	T/G	A3	7467626	0.03442	TT	TT	TT	TT	TT	TT	TT	TT	TT	TT	TT	TT	TT	TT	TT	TT	TT	TT	TT	TT	GG	TT	TT	TT	TT	TT	TT	TT	TT	TT	TT	TT	GG	TT	TT	TT	TT	TT	TT	TT	TT	TT	TT	TT	NN
Bn-A03-p8177644	T/G	A3	7472533	0.07839	TT	TT	TT	TT	TT	TT	TT	TT	NN	TT	TT	TT	TT	TT	TT	TT	TT	TT	TT	TT	GG	TT	TT	TT	TT	TT	TT	TT	TT	TT	TT	TT	GG	GG	GG	GG	TT	TT	TT	TT	TT	TT	TT	TT	TT
Bn-A03-p8181125	A/G	A3	7488305	0.09943	AA	AA	AA	AA	NN	GG	AA	AA	AG	AA	AG	AA	AA	AA	AA	AA	AA	AA	AA	AA	NN	AA	AA	AA	GG	GG	AA	AA	AA	AA	AA	GG	GG	GG	GG	GG	AA	AA	AA	GG	GG	AA	AA	AA	GG
Bn-A03-p8181187	T/G	A3	7488418	0.0631	GG	GG	GG	GG	NN	TT	GG	GG	TG	GG	TG	GG	GG	GG	GG	GG	GG	GG	GG	GG	NN	GG	GG	GG	TT	TT	GG	GG	GG	GG	GG	TT	TT	TT	TT	TT	GG	GG	GG	TT	TT	GG	GG	GG	TT
Bn-A03-p8279849	T/G	A3	7589895	0.09751	TG	TG	TG	TG	TG	TG	TG	TG	TT	TG	TG	TG	TG	TG	TG	TG	TG	TG	TG	TG	TT	TG	TG	TG	TG	TG	TG	TG	NN	TG	TG	TG	TT	TT	TT	TT	TG	TG	TG	TG	TG	TG	TG	TG	TG
Bn-A03-p8282545	T/C	A3	7593070	0.1587	TT	TT	TT	TT	TT	TT	TT	TT	NN	TT	TT	TT	TT	TT	TT	TT	TT	TT	TT	TT	CC	TT	TT	TT	TT	TT	TT	NN	TT	TT	TT	TT	CC	TT	TT	TT	TT	TT	TT	NN	TT	TT	TT	TT	TT
Bn-A03-p8308938	A/G	A3	7616929	0.06692	AA	GG	GG	AA	AA	GG	AA	AA	NN	AA	NN	AA	AA	AA	AA	AA	AA	AA	AA	AA	GG	AA	AA	AA	GG	GG	AA	AA	AA	AA	AA	GG	GG	AA	AA	AA	AA	AA	AA	GG	AG	AA	AA	AA	GG
Bn-A03-p8333536	T/G	A3	7642539	0.11855	TT	TT	TT	TT	TT	TT	TT	TT	NN	TT	TT	TT	TT	TT	TT	TT	TT	TT	TT	TT	GG	TT	TT	TT	TT	TT	TT	TT	TT	TT	TT	TT	NN	TT	TT	TT	TT	TT	TT	TT	TT	TT	TT	TT	NN
Bn-A03-p8360894	A/G	A3	7664639	0.1912	AA	AA	AA	AA	GG	GG	AA	AA	AG	AA	AG	AA	AA	AA	AA	AA	AA	AA	AA	AA	GG	AA	AA	AA	GG	GG	AA	AA	AA	AA	AA	GG	GG	AA	AA	AA	AA	AA	AA	GG	NN	AA	AA	AA	NN
Bn-A03-p8380550	A/G	A3	7692557	0.06883	GG	GG	GG	GG	NN	AA	GG	GG	GG	GG	AG	GG	GG	GG	GG	GG	GG	GG	GG	GG	GG	GG	GG	GG	AA	AA	GG	GG	GG	GG	GG	AA	GG	GG	GG	GG	GG	GG	GG	AA	AG	GG	GG	GG	GG
Bn-A03-p8394184	T/C	A3	7707285	0.01912	CC	CC	CC	CC	TT	CC	CC	CC	CC	CC	CC	CC	CC	CC	CC	CC	CC	CC	CC	CC	CC	CC	CC	CC	CC	CC	CC	CC	CC	CC	CC	CC	CC	CC	CC	CC	CC	CC	CC	CC	CC	CC	CC	CC	CC
Bn-A03-p8395621	T/C	A3	7708743	0.07075	TT	TT	TT	TT	TT	TT	TT	TT	NN	TT	TT	TT	TT	TT	TT	TT	TT	TT	TT	TT	NN	TT	TT	TT	TT	TT	TT	TT	TT	TT	TT	TT	CC	TT	TT	TT	TT	TT	TT	TT	TT	TT	TT	TT	CC
Bn-A03-p8398790	T/G	A3	7711824	0.04207	TT	TT	TT	TT	GG	GG	TT	TT	TT	TT	TG	TT	TT	TT	TT	TT	TT	TT	TT	TT	TT	TT	TT	TT	GG	GG	TT	TT	TT	TT	TT	GG	TT	TT	TT	TT	TT	TT	TT	GG	NN	TT	TT	TT	TT
Bn-A03-p8454293	A/G	A3	7761192	0.08222	AA	AA	AA	AA	AA	AG	AA	AA	AA	AA	NN	AA	AA	AA	AA	AA	AA	AA	AA	AA	AA	AA	AA	AA	AG	AG	AA	AA	AA	AA	AA	AG	AA	AA	AA	AA	AA	AA	AA	GG	GG	AA	AA	AA	AG
Bn-A03-p8480669	T/C	A3	7785020	0.1109	CC	CC	CC	CC	CC	CC	CC	CC	TC	CC	CC	CC	CC	CC	CC	CC	CC	CC	CC	CC	TC	CC	CC	CC	CC	CC	CC	CC	CC	CC	CC	CC	NN	CC	CC	CC	CC	CC	CC	CC	CC	CC	CC	CC	CC
Bn-A03-p8483706	T/C	A3	7788060	0.07075	TT	CC	CC	TT	CC	CC	TT	TT	TT	TT	TC	TT	TT	TT	TT	TT	TT	TT	TT	TT	CC	NN	TT	TT	CC	CC	TT	TT	TT	TT	TT	CC	TT	TT	TT	TT	TT	TT	TT	CC	CC	TT	TT	TT	CC
Bn-A03-p8629992	A/G	A3	7919566	0.14532	AA	GG	GG	AA	GG	GG	AA	AA	NN	AA	AG	AA	AA	AA	AA	AA	AA	AA	AA	AA	AA	AA	AA	AA	GG	GG	AA	AA	AA	AA	AA	GG	AA	AA	AA	AA	AA	AA	AA	GG	GG	AA	AA	AA	AA
Bn-A03-p8631833	A/G	A3	7921417	0.05163	AA	AA	AA	AA	AA	AA	AA	AA	AG	AA	AA	AA	AA	AA	AA	AA	AA	AA	AA	AA	AA	AA	AA	AA	AA	AA	AA	AA	AA	AA	AA	AA	GG	AA	AA	AA	AA	AA	AA	AA	AA	AA	AA	AA	GG
Bn-A03-p8645654	A/C	A3	7936383	0.05354	AA	AA	AA	AA	AA	AA	AA	AA	NN	AA	AA	AA	AA	AA	AA	AA	AA	AA	AA	AA	AA	AA	AA	AA	AA	AA	AA	AA	AA	AA	AA	AA	AA	AA	AA	AA	AA	AA	AA	AA	AA	AA	AA	AA	AA
Bn-A03-p8654614	T/C	A3	7944818	0.16252	CC	TT	TT	CC	TT	CC	CC	CC	NN	CC	CC	CC	CC	CC	CC	CC	CC	CC	CC	CC	CC	CC	CC	CC	CC	CC	CC	CC	CC	CC	CC	CC	CC	CC	CC	CC	CC	CC	CC	CC	CC	CC	CC	CC	TT
Bn-A03-p8671697	A/G	A3	7963009	0.11281	AA	GG	GG	AG	GG	GG	GG	GG	NN	GG	GG	GG	AA	AA	GG	AA	GG	GG	AA	GG	GG	AA	AA	AA	GG	GG	AG	AA	AA	AA	AA	AA	GG	AA	AA	AA	AA	NN	GG	AA	AA	AA	AA	GG	GG
Bn-A03-p8756590	T/C	A3	8052515	0.06501	TT	TT	TT	TC	CC	CC	CC	CC	NN	CC	CC	CC	TT	TT	CC	TT	CC	CC	TT	CC	CC	TT	TT	TT	CC	CC	TC	TT	TT	TT	TT	TT	CC	TT	TT	TT	TT	NN	CC	TT	TT	TT	TT	CC	CC
Bn-A03-p8764251	T/C	A3	8060825	0.06883	CC	CC	CC	CC	CC	CC	CC	CC	TC	CC	CC	CC	CC	CC	CC	CC	CC	CC	CC	CC	CC	CC	CC	CC	CC	CC	CC	CC	CC	CC	CC	CC	TT	CC	CC	CC	CC	CC	CC	CC	CC	CC	CC	CC	TT
Bn-A03-p8764481	A/G	A3	8060999	0.05163	AA	AA	AA	AA	AA	AA	AA	AA	NN	AA	AA	AA	AA	AA	AA	AA	AA	AA	AA	AA	AA	AA	AA	AA	AA	AA	AA	AA	AA	AA	AA	AA	GG	AA	AA	AA	AA	AA	AA	AA	AA	AA	AA	AA	GG
Bn-A03-p8769576	T/G	A3	8065396	0.04398	TT	TT	NN	TG	GG	TT	GG	GG	GG	GG	NN	GG	TT	TT	GG	TT	GG	GG	TT	GG	GG	TT	TT	TT	TT	TT	TG	TT	TT	TT	TT	TT	GG	TT	TT	TT	TT	GG	GG	TT	TT	TT	TT	GG	GG
Bn-A03-p8802360	T/G	A3	8105226	0.03633	GG	GG	GG	GG	GG	GG	GG	GG	GG	GG	GG	GG	GG	GG	GG	GG	GG	GG	GG	GG	GG	GG	GG	GG	GG	GG	GG	GG	GG	GG	GG	GG	GG	GG	GG	GG	GG	GG	GG	GG	GG	GG	GG	GG	GG
Bn-A03-p8805441	A/G	A3	8108323	0.04971	AA	GG	GG	AG	AA	GG	GG	GG	GG	GG	GG	GG	AA	AA	GG	AA	GG	GG	AA	GG	GG	AA	AA	AA	GG	GG	AG	AA	AA	AA	AA	GG	GG	AA	AA	AA	AA	GG	GG	GG	GG	AA	AA	GG	GG
Bn-A03-p8812807	T/G	A3	8116293	0.08222	GG	GG	GG	TG	GG	TT	TT	TT	NN	TT	TT	TT	GG	GG	TT	GG	TT	TT	GG	TT	TT	GG	GG	GG	TT	TT	TG	GG	GG	GG	GG	GG	TT	GG	GG	GG	GG	NN	TT	GG	GG	GG	GG	TT	TT
Bn-A03-p8850004	A/G	A3	8154325	0.06692	AA	GG	GG	AA	AA	AA	AA	AA	AA	AA	AA	AA	AA	AA	AA	AA	AA	AA	AA	AA	AA	AA	AA	AA	AA	AA	AA	AA	AA	AA	AA	AA	GG	AA	AA	AA	AA	AA	AA	AA	AA	AA	AA	AA	GG
Bn-A03-p8850377	A/G	A3	8155991	0.1109	GG	GG	GG	AG	GG	GG	AA	AA	GG	AA	NN	AA	GG	GG	AA	GG	AA	AA	GG	AA	AA	GG	GG	GG	GG	GG	AG	GG	GG	GG	GG	GG	GG	GG	GG	GG	GG	NN	AA	GG	GG	GG	GG	AA	GG
Bn-A03-p8851142	A/G	A3	8156249	0.03824	AA	GG	GG	AA	AA	AA	AA	AA	AA	AA	AA	AA	AA	AA	AA	AA	AA	AA	AA	AA	AA	AA	AA	AA	AA	AA	AA	AA	AA	AA	AA	AA	GG	AA	AA	AA	AA	AA	AA	AA	AA	AA	AA	AA	GG
Bn-A03-p8860638	A/G	A3	8164301	0.07457	GG	AA	AA	AG	GG	AA	AA	AA	GG	AA	AA	AA	GG	GG	AA	GG	AA	AA	GG	AA	AA	GG	GG	GG	AA	AA	AA	AA	GG	GG	GG	AA	AA	GG	GG	GG	GG	AG	AA	AA	AG	GG	GG	AA	GG
Bn-A03-p8861495	T/G	A3	8165162	0.07075	GG	TT	TT	TG	GG	GG	TT	TT	GG	TT	NN	TT	GG	GG	TT	GG	TT	TT	GG	TT	TT	GG	GG	GG	GG	GG	TG	GG	GG	GG	GG	GG	TT	GG	GG	GG	GG	NN	TT	GG	GG	GG	GG	TT	GG
Bn-A03-p8881377	T/G	A3	8182047	0.10134	GG	GG	GG	TG	GG	TT	TT	TT	TG	TT	TT	TT	GG	GG	TT	GG	TT	TT	GG	TT	TT	GG	GG	GG	TT	TT	TT	TT	GG	GG	GG	TT	TT	GG	GG	GG	GG	TG	TT	TT	NN	GG	GG	TT	GG
Bn-A03-p8881585	T/G	A3	8182207	0.10325	GG	GG	GG	TG	GG	TT	TT	TT	TG	TT	TT	TT	GG	GG	TT	GG	TT	TT	GG	TT	TT	GG	GG	GG	TT	TT	TT	TT	GG	GG	GG	TT	TT	GG	GG	GG	GG	TG	TT	TT	NN	GG	GG	TT	GG
Bn-A03-p8915240	A/C	A3	8223685	0.11855	AA	AA	AA	AC	CC	CC	CC	CC	NN	CC	CC	CC	AA	AA	CC	AA	CC	CC	AA	CC	CC	AA	AA	AA	AA	AA	CC	CC	AA	AA	AA	AA	CC	AA	AA	AA	AA	NN	AA	AA	AA	AA	AA	CC	CC
Bn-A03-p8957734	T/C	A3	8261943	0.1912	NN	NN	NN	CC	NN	NN	CC	CC	CC	CC	CC	CC	NN	NN	CC	NN	CC	CC	NN	CC	CC	TC	NN	NN	TT	NN	CC	CC	TC	NN	TT	CC	CC	NN	TC	NN	NN	CC	TT	CC	CC	NN	NN	CC	CC
Bn-A03-p8983947	A/G	A3	8290423	0.15296	AA	AA	AA	AA	AA	NN	AA	AA	NN	AA	NN	NN	AA	AA	AA	AA	NN	AA	AA	NN	AA	AA	AA	AA	AA	AA	AA	AA	AA	AA	AA	AA	NN	AA	AA	AA	AA	AA	AA	AA	AA	AA	AA	AA	GG
Bn-A03-p8987098	A/G	A3	8293548	0.0956	GG	GG	GG	AG	GG	GG	AA	AA	AG	AA	AG	AA	GG	GG	AA	GG	AA	AA	GG	AA	AA	GG	GG	GG	GG	GG	AA	AA	GG	GG	GG	GG	NN	GG	GG	GG	GG	AG	GG	GG	GG	GG	GG	AA	NN
Bn-A03-p8987269	T/C	A3	8293719	0.17973	CC	CC	CC	TC	CC	CC	TT	TT	NN	TT	TC	NN	CC	CC	TT	CC	TT	TT	CC	TT	NN	CC	CC	CC	CC	CC	TT	NN	CC	CC	CC	CC	NN	CC	CC	CC	CC	TC	CC	CC	CC	CC	CC	TT	NN
Bn-A03-p9011966	T/C	A3	8309028	0.16444	CC	CC	CC	NN	CC	CC	TT	TT	TC	TT	TC	TT	CC	CC	TT	CC	TT	TT	CC	TT	TT	CC	CC	CC	CC	CC	TT	NN	CC	CC	CC	CC	CC	CC	CC	CC	CC	TC	CC	CC	CC	CC	CC	TT	CC
Bn-A03-p9020167	T/C	A3	8317428	0.0956	TT	TT	TT	TC	TT	TT	CC	CC	NN	CC	NN	CC	TT	TT	CC	TT	CC	CC	TT	CC	CC	TT	TT	TT	TT	TT	CC	CC	TT	TT	TT	TT	TT	TT	TT	TT	TT	NN	TT	TT	TT	TT	TT	CC	TT
Bn-A03-p9020291	A/G	A3	8317603	0.10707	AA	AA	AA	AG	AA	AA	GG	GG	NN	GG	NN	GG	AA	AA	GG	AA	GG	GG	AA	GG	GG	AA	AA	AA	AA	AA	GG	GG	AA	AA	AA	AA	AA	AA	AA	AA	AA	NN	AA	AA	AA	AA	AA	GG	AA
Bn-A03-p9047380	T/C	A3	8342513	0.08987	CC	CC	CC	TC	TT	CC	TT	TT	TC	TT	TC	TT	CC	CC	TT	CC	TT	TT	CC	TT	TT	CC	CC	CC	CC	CC	TT	TT	CC	CC	CC	TT	TT	CC	CC	CC	CC	TC	CC	TT	NN	CC	CC	TT	NN
Bn-A03-p9093699	A/C	A3	8392515	0.07075	CC	CC	CC	AC	CC	AA	AA	AA	AC	AA	AA	AA	CC	CC	AA	CC	AA	AA	CC	AA	AA	CC	CC	CC	CC	CC	AA	AA	CC	CC	CC	CC	AA	CC	CC	CC	CC	AC	CC	CC	CC	CC	CC	AA	AA
Bn-A03-p9098773	T/C	A3	8405338	0.10516	TT	TT	TT	TT	NN	TT	TT	TT	TT	TT	TT	TT	TT	TT	TT	TT	TT	TT	TT	TT	TT	TT	TT	TT	TT	TT	TT	TT	TT	TT	TT	TC	TT	TT	TT	TT	TT	TT	TT	NN	TC	TT	TT	TT	TT
Bn-A03-p9143356	A/C	A3	8428920	0.06119	AA	AA	AA	AA	AA	CC	AA	AA	AC	AA	AC	AA	AA	AA	AA	AA	AA	AA	AA	AA	AA	AA	AA	AA	AA	AA	AA	AA	AA	AA	AA	CC	AA	AA	AA	AA	AA	AA	AA	CC	NN	AA	AA	AA	AA
Bn-A03-p9208735	A/G	A3	8487554	0.04207	GG	GG	GG	GG	GG	AA	GG	GG	AG	GG	AG	GG	GG	GG	GG	GG	GG	GG	GG	GG	GG	GG	GG	GG	GG	GG	GG	GG	GG	GG	GG	AA	GG	GG	GG	GG	GG	GG	GG	AA	NN	GG	GG	GG	AA
Bn-A03-p9246222	T/C	A3	8528045	0.0956	CC	CC	CC	TC	CC	TT	TT	TT	CC	TT	TT	TT	CC	CC	TT	CC	TT	TT	CC	TT	TT	CC	CC	CC	CC	CC	TT	TT	CC	CC	CC	TT	TT	CC	CC	CC	CC	NN	CC	TT	NN	CC	CC	TT	CC
Bn-A03-p9247666	A/G	A3	8529558	0.0325	AA	AA	AA	NN	AA	AA	GG	GG	AA	GG	AG	GG	AA	AA	GG	AA	GG	GG	AA	GG	GG	AA	AA	AA	AA	AA	AG	AA	AA	AA	AA	GG	GG	AA	AA	AA	AA	NN	AA	GG	GG	AA	AA	GG	AA
Bn-A03-p9247798	T/C	A3	8529640	0.06119	CC	CC	CC	CC	TT	CC	CC	CC	TC	CC	CC	CC	CC	CC	CC	CC	CC	CC	CC	CC	CC	CC	CC	CC	CC	CC	CC	CC	CC	CC	CC	CC	CC	CC	CC	CC	CC	CC	CC	CC	CC	CC	CC	CC	CC
Bn-A03-p9266328	T/C	A3	8547965	0.04398	TT	TT	TT	TT	TT	TT	TT	TT	NN	TT	TT	TT	TT	TT	TT	TT	TT	TT	TT	TT	TT	TT	TT	TT	TT	TT	TT	TT	TT	TT	TT	TT	TT	TT	TT	TT	TT	TT	TT	TT	TT	TT	TT	TT	TT
Bn-A03-p9301541	A/C	A3	8583684	0.07075	CC	CC	CC	AC	CC	CC	AA	AA	AC	AA	AC	AA	CC	CC	AA	CC	AA	AA	CC	AA	AA	CC	CC	CC	CC	CC	NN	CC	CC	CC	CC	AA	AA	CC	CC	CC	CC	AC	CC	AA	AC	CC	CC	AA	CC
Bn-A03-p9304563	A/C	A3	8585889	0.06501	AA	AA	AA	NN	CC	CC	CC	CC	NN	CC	CC	CC	AA	AA	CC	AA	CC	CC	AA	CC	CC	AA	AA	AA	AA	AA	AC	AA	AA	AA	AA	CC	CC	AA	AA	AA	AA	NN	AA	CC	CC	AA	AA	CC	AA
Bn-A03-p9338698	A/G	A3	8622310	0.06501	AA	AA	AA	AG	GG	GG	GG	GG	AG	GG	GG	GG	AA	AA	GG	AA	GG	GG	AA	GG	GG	AA	AA	AA	AA	AA	GG	GG	AA	AA	AA	GG	GG	AA	AA	AA	AA	AG	AA	GG	NN	AA	AA	GG	GG
Bn-A03-p9343295	T/C	A3	8626845	0.08604	TT	TT	TT	TC	TT	TT	CC	CC	TC	CC	TC	CC	TT	TT	CC	TT	CC	CC	TT	CC	CC	TT	TT	TT	TT	TT	CC	CC	TT	TT	TT	TT	CC	TT	TT	TT	TT	NN	TT	TT	TT	TT	TT	CC	CC
Bn-A03-p9382281	A/G	A3	8659060	0.1587	GG	GG	GG	GG	GG	GG	GG	GG	GG	GG	GG	GG	GG	GG	GG	GG	GG	GG	GG	GG	GG	GG	GG	GG	GG	GG	NN	NN	GG	GG	GG	GG	GG	GG	GG	GG	GG	GG	GG	GG	GG	GG	GG	GG	GG
Bn-A03-p9439893	A/G	A3	8713185	0.08413	AA	AA	AA	AG	AA	GG	GG	GG	AG	GG	GG	GG	AA	AA	GG	AA	GG	GG	AA	GG	GG	AA	AA	AA	AA	AA	AG	AA	AA	AA	AA	GG	GG	AA	AA	AA	AA	AG	AA	GG	NN	AA	AA	GG	GG
Bn-A03-p9480203	A/G	A3	8754098	0.08413	GG	GG	GG	AG	AA	GG	AA	AA	AG	AA	AG	AA	GG	GG	AA	GG	AA	AA	GG	AA	AA	GG	GG	GG	GG	GG	AA	AA	GG	GG	GG	GG	AA	GG	GG	GG	GG	AG	GG	GG	GG	GG	GG	AA	GG
Bn-A03-p9537618	A/G	A3	8807599	0.06501	AA	AA	AA	NN	GG	AA	GG	GG	NN	GG	AG	GG	AA	AA	GG	AA	GG	GG	AA	GG	GG	AA	AA	AA	AA	AA	GG	GG	AA	AA	AA	GG	GG	AA	AA	AA	AA	GG	AA	GG	GG	AA	AA	GG	GG
Bn-A03-p9638726	A/G	A3	8873269	0.08031	GG	GG	GG	AG	AA	AA	GG	GG	GG	GG	AG	GG	GG	GG	GG	GG	GG	GG	GG	GG	GG	GG	GG	GG	GG	GG	AG	AA	GG	GG	GG	GG	GG	GG	GG	GG	GG	NN	GG	GG	GG	GG	GG	GG	GG
Bn-A03-p9641671	T/C	A3	8876163	0.06501	TT	TT	TT	TC	CC	CC	TT	TT	TT	TT	TC	TT	TT	TT	TT	TT	TT	TT	TT	TT	TT	TT	TT	TT	TT	TT	TC	CC	TT	TT	TT	TT	TT	TT	TT	TT	TT	TC	TT	TT	TT	TT	TT	TT	TT
Bn-A03-p9660869	T/G	A3	8895232	0.0631	GG	GG	GG	TG	NN	TT	GG	GG	TG	GG	NN	GG	GG	GG	GG	GG	GG	GG	GG	GG	GG	GG	GG	GG	GG	GG	TG	TT	GG	GG	GG	GG	GG	GG	GG	GG	GG	GG	GG	GG	GG	GG	GG	GG	TT
Bn-A03-p9677969	A/G	A3	8902482	0.07266	AA	AA	AA	AA	AA	AA	AA	AA	AG	AA	AA	AA	AA	AA	AA	AA	AA	AA	AA	AA	AA	AA	AA	AA	AA	AA	AG	GG	AA	AA	AA	AA	AA	AA	AA	AA	AA	AA	AA	AA	AA	AA	AA	AA	AA
Bn-A03-p9680882	T/C	A3	8904025	0.08031	CC	CC	CC	CC	CC	CC	CC	CC	NN	CC	CC	CC	CC	CC	CC	CC	CC	CC	CC	CC	CC	CC	CC	CC	CC	CC	TC	TT	CC	CC	CC	CC	CC	CC	CC	CC	CC	CC	CC	CC	CC	CC	CC	CC	CC
Bn-A03-p9747710	T/C	A3	8977520	0.07266	CC	CC	CC	CC	TC	CC	CC	CC	NN	CC	CC	CC	TC	CC	CC	CC	CC	CC	CC	CC	CC	CC	CC	CC	TT	TT	CC	CC	TT	CC	TT	CC	TT	CC	CC	CC	TT	CC	TT	CC	CC	TT	TT	CC	CC
Bn-A03-p9747824	T/C	A3	8977634	0.08413	CC	CC	CC	CC	TC	CC	CC	CC	NN	CC	CC	CC	NN	CC	CC	CC	CC	CC	CC	CC	CC	CC	CC	CC	TT	TT	CC	CC	TT	CC	TT	CC	TT	CC	CC	CC	TT	CC	TT	CC	CC	TT	TT	CC	CC
Bn-A03-p9751621	A/G	A3	8982618	0.08413	AA	AA	AA	AA	AG	AA	AA	AA	AG	AA	AA	AA	AG	AA	AA	AA	AA	AA	AA	AA	AA	AA	AA	AA	GG	GG	AA	AA	GG	AA	GG	AA	GG	AA	AA	AA	GG	AA	GG	AA	AA	GG	GG	AA	AA
Bn-A03-p9758514	A/G	A3	8989496	0.08031	AA	AA	AA	AA	AG	AA	AA	AA	NN	AA	AA	AA	NN	AA	AA	AA	AA	AA	AA	AA	AA	AA	AA	AA	GG	GG	AA	AA	GG	AA	GG	AA	GG	AA	AA	AA	GG	AA	GG	AA	AA	GG	GG	AA	AA
Bn-A03-p9765623	A/G	A3	8996610	0.06501	GG	GG	GG	AG	NN	AA	GG	GG	NN	GG	GG	GG	GG	GG	GG	GG	GG	GG	GG	GG	GG	GG	AA	GG	GG	GG	AG	AA	GG	GG	GG	GG	GG	GG	GG	GG	GG	GG	GG	GG	GG	GG	GG	GG	AA
Bn-A03-p9833648	A/G	A3	9054037	0.05927	GG	GG	GG	AG	GG	GG	AA	AA	GG	AA	NN	AA	GG	GG	AA	GG	AA	AA	GG	AA	AA	AA	GG	AA	GG	GG	AG	GG	GG	AG	GG	GG	GG	GG	GG	GG	GG	AA	GG	GG	GG	GG	GG	AA	GG
Bn-A03-p9836757	A/G	A3	9056994	0.05927	AA	AA	AA	AG	AA	AA	GG	GG	AA	GG	NN	GG	AA	AA	GG	AA	GG	GG	AA	GG	GG	GG	AA	GG	AA	AA	AG	AA	AA	NN	AA	AA	AA	AA	AA	AA	AA	GG	AA	AA	AA	AA	AA	GG	AA
Bn-A03-p9856465	T/C	A3	9075547	0.14914	CC	CC	CC	TC	TT	NN	TT	TT	CC	TT	TC	TT	CC	CC	TT	CC	TT	TT	CC	TT	TT	TT	TT	TT	TT	TT	TC	CC	TT	TC	CC	CC	CC	CC	CC	CC	NN	TT	NN	CC	CC	NN	NN	TT	CC
Bn-A03-p9856923	A/G	A3	9075954	0.05163	AA	AA	AA	AG	GG	GG	GG	GG	AA	GG	AG	GG	AG	AA	GG	AA	GG	GG	AA	GG	GG	GG	GG	GG	GG	GG	GG	GG	GG	AG	GG	AA	AA	AA	AA	AA	GG	GG	GG	AA	AA	GG	GG	GG	GG
Bn-A03-p9863138	A/G	A3	9079459	0.15488	GG	GG	GG	AG	AA	NN	AA	AA	GG	AA	AG	AA	GG	GG	AA	GG	AA	AA	GG	AA	AA	AA	GG	AA	AA	AA	AG	GG	AA	AG	NN	GG	GG	GG	GG	GG	NN	AA	NN	GG	GG	NN	NN	AA	GG
Bn-A03-p9863553	T/G	A3	9079873	0.13193	TT	TT	TT	TG	GG	NN	GG	GG	TT	GG	TG	GG	TT	TT	GG	TT	GG	GG	TT	GG	GG	GG	GG	GG	GG	GG	TG	TT	GG	TG	NN	TT	TT	TT	TT	TT	NN	GG	NN	TT	TT	NN	NN	GG	TT
Bn-A03-p9863600	T/C	A3	9079971	0.16061	CC	CC	CC	TC	TT	NN	TT	TT	CC	TT	TC	TT	CC	CC	TT	CC	TT	TT	CC	TT	TT	TT	TT	TT	TT	TT	TC	CC	TT	TC	TC	CC	CC	CC	CC	CC	NN	TT	NN	CC	CC	NN	NN	TT	CC
Bn-A03-p9869156	T/C	A3	9085429	0.05163	CC	CC	CC	TC	TC	TT	CC	CC	TC	CC	CC	CC	TC	CC	CC	CC	CC	CC	CC	CC	CC	CC	CC	CC	CC	CC	TC	TT	CC	CC	CC	CC	TT	CC	CC	CC	TT	CC	TT	CC	CC	TT	TT	CC	TT
Bn-A03-p9873327	T/C	A3	9088203	0.09369	CC	CC	CC	TC	TT	TT	CC	CC	TC	CC	CC	CC	TC	CC	CC	CC	CC	CC	CC	CC	CC	CC	TT	CC	TT	TT	TC	TT	TT	CC	TT	CC	TT	CC	CC	CC	TT	CC	TT	CC	CC	TT	TT	CC	TT
Bn-A03-p9873384	T/C	A3	9088209	0.15488	TT	TT	TT	TT	TC	TT	TT	TT	NN	TT	TT	TT	TT	TT	TT	TT	TT	TT	TT	TT	TT	TT	CC	TT	CC	CC	TT	TT	CC	TT	CC	TT	CC	TT	TT	TT	TT	TT	TT	TT	TT	TT	TT	TT	TT
Bn-A03-p9920847	T/C	A3	9122591	0.08413	CC	CC	CC	CC	CC	CC	CC	CC	NN	CC	CC	CC	CC	CC	CC	CC	CC	CC	CC	CC	CC	CC	CC	CC	CC	CC	TT	TT	CC	CC	CC	CC	TT	CC	CC	CC	CC	CC	CC	CC	CC	CC	CC	CC	TT
Bn-A03-p9921379	A/G	A3	9123185	0.06692	GG	GG	GG	GG	GG	GG	GG	GG	AG	GG	GG	GG	GG	GG	GG	GG	GG	GG	GG	GG	GG	GG	GG	GG	GG	GG	AA	AA	GG	GG	GG	GG	AA	GG	GG	GG	GG	GG	GG	GG	GG	GG	GG	GG	AA
Bn-A03-p9921928	A/G	A3	9124116	0.1262	AA	AA	AA	AA	AA	AA	AA	AA	NN	AA	AA	NN	AA	AA	AA	AA	AA	AA	AA	AA	AA	NN	AA	AA	AA	AA	GG	GG	AA	AA	AA	NN	GG	NN	AA	AA	AA	AA	AA	AA	AA	AA	AA	AA	GG
Bn-A03-p9924047	A/G	A3	9125907	0.08031	AA	AA	AA	AA	AA	AA	AA	AA	NN	AA	AA	AA	AA	AA	AA	AA	AA	AA	AA	AA	AA	AA	AA	AA	AA	AA	GG	GG	AA	AA	AA	AA	GG	AA	AA	AA	AA	AA	AA	AA	AA	AA	AA	AA	GG
Bn-A03-p9925289	T/C	A3	9127108	0.08222	CC	CC	CC	CC	CC	CC	CC	CC	NN	CC	CC	CC	CC	CC	CC	CC	CC	CC	CC	CC	CC	CC	CC	CC	CC	CC	TT	TT	CC	CC	CC	CC	TT	CC	CC	CC	CC	CC	CC	CC	CC	CC	CC	CC	TT
Bn-A03-p9925550	T/C	A3	9127365	0.1912	TT	TT	TT	TT	TT	TT	TT	TT	NN	TT	TT	TT	TT	TT	TT	TT	TT	TT	TT	TT	TT	TT	TT	TT	TT	TT	CC	CC	TT	TT	TT	TT	CC	TT	TT	TT	TT	TT	TT	TT	TT	TT	TT	TT	CC
Bn-A03-p9939018	A/G	A3	9139648	0.09751	AA	AA	AA	AG	AG	AA	GG	GG	AA	GG	AG	GG	AA	AA	GG	AA	GG	GG	AA	GG	GG	GG	GG	GG	GG	GG	GG	GG	GG	AG	GG	AA	AA	AA	AA	AA	AA	GG	AA	AA	AA	AA	AA	GG	AA
Bn-A03-p10010569	T/G	A3	9204948	0.06883	GG	GG	GG	TG	TG	GG	TT	TT	NN	TT	TG	TT	GG	GG	TT	GG	TT	TT	GG	TT	TT	TT	TT	TT	TT	TT	TT	TT	TT	TG	TT	GG	TT	GG	GG	GG	GG	TT	GG	GG	GG	GG	GG	TT	GG
Bn-A03-p10023639	A/C	A3	9214355	0.04207	CC	CC	CC	AC	NN	CC	CC	CC	CC	CC	CC	CC	CC	CC	AA	CC	CC	CC	CC	AA	NN	CC	AA	CC	AA	AA	CC	CC	AA	CC	AA	CC	AA	CC	CC	CC	CC	CC	CC	CC	CC	CC	CC	CC	AA
Bn-A03-p10047998	A/G	A3	9237307	0.1262	AA	AA	AA	AA	AA	AA	GG	GG	AG	GG	AG	GG	AA	AA	AA	AA	GG	GG	AA	AA	NN	GG	AA	GG	AA	AA	GG	GG	AA	AG	AA	AA	AA	AA	AA	AA	AA	GG	AA	AA	AA	AA	AA	GG	GG
Bn-A03-p10081359	T/G	A3	9278982	0.16252	TT	TT	TT	GG	TG	GG	GG	GG	TT	GG	GG	GG	GG	TT	GG	TT	GG	GG	TT	GG	GG	GG	GG	TT	GG	GG	TT	TT	GG	GG	TT	TT	GG	TT	TT	TT	GG	GG	GG	TT	TT	GG	GG	GG	TT
Bn-A03-p10086496	A/G	A3	9284111	0.08222	AA	AA	AA	AA	AA	AA	AA	AA	AA	AA	AA	AA	AA	AA	AA	AA	AA	AA	AA	AA	AA	AA	AA	AA	AA	AA	GG	GG	AA	AA	AA	AA	AA	AA	AA	AA	AA	AA	AA	AA	AA	AA	AA	AA	AA
Bn-A03-p10285809	A/G	A3	9459061	0.04398	AA	AA	AA	NN	AG	GG	GG	GG	GG	GG	AG	GG	GG	GG	GG	NN	GG	GG	GG	GG	GG	GG	GG	GG	GG	GG	AA	AA	GG	GG	GG	AA	AA	GG	GG	GG	GG	GG	GG	AA	NN	GG	GG	GG	AA
Bn-A03-p10288202	A/G	A3	9461402	0.1587	AA	AA	AA	AG	NN	AG	NN	AG	AG	AG	AG	AG	AG	AA	AG	AA	AG	AG	AA	AG	AG	AG	AG	AA	AG	AG	AA	AA	AG	AG	AA	AA	AA	AA	AA	AA	AG	AG	AG	AA	AA	NN	NN	NN	AA
Bn-A03-p10313368	A/G	A3	9485304	0.04971	AA	AA	AA	NN	AG	GG	GG	GG	AG	GG	AG	GG	AG	AA	GG	AA	GG	GG	AA	GG	GG	GG	GG	AA	GG	GG	AA	AA	GG	AG	GG	AA	GG	AA	AA	AA	GG	GG	GG	AA	AA	GG	GG	GG	GG
Bn-A03-p10350207	T/G	A3	9525355	0.11855	TT	TT	TT	NN	TG	TT	TT	TG	TG	TG	TG	GG	TT	TT	TT	TT	TG	TG	TT	TT	GG	TG	TT	TT	TT	TT	TT	TT	TT	TG	TT	TT	NN	TT	TT	TT	TT	TG	TT	TT	TT	TT	TT	TG	TG
Bn-A03-p10355167	A/G	A3	9530161	0.07457	GG	GG	GG	AG	GG	GG	GG	AA	AG	AA	AG	AA	GG	GG	GG	GG	AA	AA	GG	GG	NN	AA	GG	GG	GG	GG	GG	GG	GG	AG	GG	GG	GG	GG	GG	GG	GG	AA	GG	GG	GG	GG	GG	AA	AA
Bn-A03-p10402639	T/G	A3	9586913	0.13958	TT	TT	TT	TG	TT	TT	TT	GG	GG	GG	TG	GG	TT	TT	TT	TT	GG	GG	TT	TT	GG	GG	GG	TT	TT	TT	TT	TT	NN	NN	TT	TT	TT	TT	NN	TT	TT	GG	TT	TT	TT	TT	TT	GG	GG
Bn-A03-p10458923	A/G	A3	9642861	0.13958	AA	AA	AA	AA	AG	AA	NN	GG	GG	GG	AG	GG	AA	NN	AA	NN	GG	GG	NN	AA	NN	GG	GG	NN	NN	NN	AA	AA	NN	GG	GG	AA	GG	NN	NN	NN	AA	GG	AA	AA	AA	AA	AA	GG	GG
Bn-A03-p10517056	A/G	A3	9693401	0.08604	GG	GG	GG	AG	AG	GG	AA	GG	GG	GG	GG	GG	NN	AA	AA	NN	GG	GG	AA	AA	GG	GG	GG	AA	AA	AA	GG	AA	AA	NN	AA	GG	AA	AA	AA	AA	GG	GG	GG	GG	GG	GG	GG	GG	GG
Bn-A03-p10565738	A/G	A3	9746226	0.05354	AA	AA	AA	AA	AG	AA	AA	AA	GG	AA	AA	AA	AG	GG	AA	NN	AA	AA	GG	GG	AA	AA	AA	GG	AA	AA	AA	AA	AA	AG	AA	AA	AA	GG	GG	GG	AA	AA	AA	AA	AG	AA	AA	AA	AA
Bn-A03-p10617866	A/G	A3	9772557	0.06692	AA	AA	AA	AA	AA	AA	AA	AA	NN	AA	AA	AA	AA	AA	AA	AA	AA	AA	AA	AA	AA	AA	AA	AA	AA	AA	AA	AA	AA	AA	AA	AA	AA	AA	AA	AA	AA	AA	AA	AA	AA	AA	AA	AA	AA
Bn-A03-p10640254	T/C	A3	9793814	0.04398	CC	CC	CC	CC	CC	CC	CC	CC	NN	CC	CC	CC	CC	CC	CC	CC	CC	CC	CC	CC	CC	CC	CC	CC	CC	CC	CC	CC	CC	CC	CC	CC	TT	CC	CC	CC	CC	CC	CC	CC	CC	CC	CC	CC	CC
Bn-A03-p10640643	T/G	A3	9794139	0.06501	GG	GG	GG	GG	GG	GG	GG	GG	NN	GG	GG	GG	GG	GG	GG	GG	GG	GG	GG	GG	GG	GG	GG	GG	GG	GG	GG	GG	GG	GG	GG	GG	TT	GG	GG	GG	GG	GG	GG	GG	GG	GG	GG	GG	GG
Bn-A03-p10641836	T/G	A3	9795328	0.05736	GG	GG	GG	GG	GG	GG	GG	GG	NN	GG	GG	GG	GG	GG	GG	GG	GG	GG	GG	GG	GG	GG	GG	GG	GG	GG	GG	GG	GG	GG	GG	GG	TT	GG	GG	GG	GG	GG	GG	GG	GG	GG	GG	GG	GG
Bn-A03-p10651420	A/G	A3	9807907	0.03633	GG	GG	GG	GG	GG	GG	GG	GG	NN	GG	GG	GG	GG	GG	GG	GG	GG	GG	GG	GG	GG	GG	GG	GG	GG	GG	GG	GG	GG	GG	GG	GG	GG	GG	GG	GG	GG	GG	GG	GG	GG	GG	GG	GG	GG
Bn-A03-p10664726	A/G	A3	9821250	0.07648	AA	AA	AA	AA	AA	AA	AG	AA	AG	AA	AA	AA	AA	AA	AA	AA	AA	AA	AA	AA	AA	AA	AA	AA	AG	AG	AA	AA	AG	AA	AA	AA	AA	AA	AA	AA	AA	AA	AA	AA	AA	AA	AA	AA	AA
Bn-A03-p10680539	A/C	A3	9833472	0.06692	CC	CC	CC	CC	CC	CC	AA	CC	AC	CC	CC	CC	CC	CC	CC	CC	CC	CC	CC	CC	CC	CC	CC	CC	AA	AA	CC	CC	AA	CC	CC	CC	CC	CC	CC	CC	CC	CC	CC	CC	CC	CC	CC	CC	CC
Bn-A03-p10682159	T/C	A3	9835143	0.05354	TT	TT	TT	CC	TT	TT	TT	CC	TT	CC	TC	CC	TT	TT	CC	TT	CC	CC	TT	TT	CC	CC	CC	TT	TT	TT	TT	CC	TT	NN	CC	TT	CC	TT	TT	TT	TT	CC	TT	TT	TT	TT	TT	CC	CC
Bn-A03-p10757525	A/G	A3	9918296	0.05354	AA	AA	AA	AG	AA	AA	AA	GG	NN	GG	GG	GG	AA	AA	AA	AA	GG	GG	AA	AA	GG	GG	GG	AA	AA	AA	AA	AA	AA	AG	AA	AA	AA	AA	AA	AA	AA	GG	AA	AA	AA	AA	AA	GG	GG
Bn-A03-p10773339	T/C	A3	9945783	0.06692	CC	CC	CC	CC	CC	CC	CC	CC	NN	CC	CC	CC	TC	TT	CC	NN	CC	CC	TT	TT	CC	CC	TT	TT	CC	CC	CC	CC	CC	TC	CC	CC	CC	TT	TT	TT	TT	CC	CC	CC	NN	CC	CC	CC	CC
Bn-A03-p10794985	T/G	A3	9964910	0.05736	TT	TT	TT	NN	TG	TT	GG	GG	GG	GG	GG	GG	TG	GG	GG	GG	GG	GG	GG	GG	GG	GG	TT	GG	GG	GG	TT	GG	GG	GG	GG	TT	TT	GG	GG	GG	GG	GG	TT	TT	TG	TT	TT	GG	GG
Bn-A03-p10814591	A/G	A3	9985043	0.03059	AA	AA	AA	AA	AA	AA	AA	AA	AA	AA	AA	AA	AA	AA	AA	AA	AA	AA	AA	AA	AA	AA	GG	AA	AA	AA	AA	AA	AA	AA	AA	AA	AA	AA	AA	AA	AA	AA	AA	AA	AA	AA	AA	AA	AA
Bn-A03-p10959387	A/G	A3	10075337	0.07457	GG	AA	AA	AG	GG	GG	GG	AA	NN	AA	AA	AA	GG	GG	GG	GG	AA	AA	GG	GG	NN	AA	AA	GG	GG	GG	GG	GG	GG	AG	GG	GG	GG	GG	GG	GG	GG	AA	GG	GG	GG	GG	GG	NN	NN
Bn-A03-p10959439	A/G	A3	10075338	0.06501	GG	AA	AA	AG	GG	GG	GG	AA	NN	AA	AA	AA	GG	GG	GG	GG	AA	AA	GG	GG	NN	AA	AA	GG	GG	GG	GG	GG	GG	AG	GG	GG	GG	GG	GG	GG	GG	AA	GG	GG	GG	GG	GG	AA	AA
Bn-A03-p10962645	T/C	A3	10076993	0.18164	TT	CC	CC	CC	TT	TT	NN	CC	CC	CC	CC	CC	TT	NN	NN	TT	CC	CC	NN	NN	CC	CC	CC	NN	NN	NN	TT	NN	NN	CC	TC	TT	NN	NN	NN	NN	NN	CC	TT	TT	TT	TT	TT	CC	CC
Bn-A03-p10962969	T/C	A3	10077368	0.17782	TT	CC	CC	CC	TT	TT	NN	CC	CC	CC	CC	CC	TT	NN	NN	TT	CC	CC	NN	NN	CC	CC	CC	NN	NN	NN	TT	NN	NN	CC	NN	TT	NN	NN	NN	NN	NN	CC	TT	TT	TT	TT	TT	CC	CC
Bn-A03-p10964394	A/G	A3	10078787	0.18738	GG	AA	AA	AA	GG	GG	NN	AA	AA	AA	AA	AA	GG	NN	NN	GG	AA	AA	NN	NN	AA	AA	AA	NN	NN	NN	GG	NN	NN	AA	NN	GG	NN	NN	NN	NN	NN	AA	GG	GG	GG	GG	GG	AA	AA
Bn-A03-p10964511	A/C	A3	10078853	0.09369	AA	CC	CC	CC	NN	AA	CC	CC	CC	CC	CC	CC	AC	CC	CC	CC	CC	CC	CC	CC	CC	CC	CC	CC	CC	CC	AA	CC	CC	CC	CC	AA	CC	CC	CC	CC	CC	CC	AA	AA	AC	AA	AA	CC	CC
Bn-A03-p10964682	A/G	A3	10079026	0.13193	AA	GG	GG	GG	AA	AA	NN	GG	GG	GG	GG	GG	AA	NN	NN	AA	GG	GG	NN	NN	GG	GG	GG	NN	NN	NN	AA	NN	AG	GG	AG	AA	NN	NN	AG	NN	NN	GG	AA	AA	AA	AA	AA	GG	GG
Bn-A03-p10969109	T/C	A3	10083496	0.09369	CC	TT	TT	NN	TT	TT	CC	TT	TT	TT	TT	TT	TT	TT	TT	TT	TT	TT	TT	TT	TT	TT	TT	TT	CC	CC	CC	TT	CC	TT	TT	CC	CC	TT	TT	TT	TT	TT	TT	CC	TC	TT	TT	TT	TT
Bn-A03-p10993904	T/C	A3	10104436	0.15296	TC	CC	CC	TC	TT	TT	TT	CC	CC	CC	CC	CC	TT	TT	TT	TT	CC	CC	TT	TT	CC	CC	TT	TT	TT	TT	NN	TT	TT	NN	TT	TC	TT	TT	TT	TT	TT	CC	TT	NN	TT	TT	TT	CC	CC
Bn-A03-p11051970	A/G	A3	10170331	0.10707	AA	GG	GG	AG	AG	GG	GG	GG	GG	GG	GG	GG	GG	GG	GG	NN	GG	GG	GG	GG	GG	GG	GG	GG	GG	GG	AA	GG	GG	GG	GG	AA	AA	GG	GG	GG	GG	GG	GG	AA	AG	GG	GG	GG	GG
Bn-A03-p11053758	A/G	A3	10172132	0.02486	AA	AA	AA	AA	AA	AA	AA	AA	AA	AA	AA	AA	AA	AA	AA	AA	AA	AA	AA	AA	AA	AA	AA	AA	AA	AA	AA	AA	AA	AA	AA	AA	AA	AA	AA	AA	AA	AA	AA	AA	AA	AA	AA	AA	AA
Bn-A03-p11053857	T/C	A3	10172231	0.07075	CC	TT	TT	TC	TC	TT	CC	TT	TT	TT	TT	TT	TT	TT	CC	TC	TT	TT	TT	TT	NN	TT	TT	TT	CC	CC	CC	CC	TT	TT	CC	CC	CC	TT	TT	TT	TT	TT	TT	CC	TC	TT	TT	TT	TT
Bn-A03-p11086751	T/C	A3	10203567	0.09751	TT	CC	CC	TC	TT	TT	TT	CC	CC	CC	CC	CC	TC	CC	TT	CC	CC	CC	CC	CC	CC	CC	TT	CC	TT	TT	TT	TT	CC	CC	TT	TT	TT	CC	CC	CC	CC	CC	TT	TT	TC	TT	TT	CC	CC
Bn-A03-p11087692	T/C	A3	10204508	0.07457	CC	TT	TT	TC	CC	CC	CC	TT	TT	TT	TT	TT	TC	TT	CC	TT	TT	TT	TT	TT	NN	TT	CC	TT	CC	CC	CC	CC	TT	TT	CC	CC	CC	TT	TT	TT	TT	TT	CC	CC	TC	CC	CC	TT	TT
Bn-A03-p11133743	T/G	A3	10238061	0.07457	TT	GG	GG	TG	TT	TT	TT	GG	GG	GG	GG	GG	TG	GG	TT	GG	GG	GG	GG	GG	NN	GG	GG	GG	TT	TT	TT	TT	GG	GG	TT	TT	GG	GG	GG	GG	GG	GG	TT	TT	TG	TT	TT	GG	GG
[truncated: 5,012 more rows]
[truncated: 206 more columns]
