# Supplementary material for: Genome-wide association study reveals the genetic architecture of flowering time in rapeseed (Brassica napus L.)
Source: DNA Res. 2015 Dec 10;23(1):43–52. doi: 10.1093/dnares/dsv035 (PMC4755526; doi:10.1093/dnares/dsv035)
Supplement: Supplementary Data [file supp_dsv035_dsv035supp_table3-2.xlsx]

## Sheet: Sheet1
Supplementary Table S3. Genotype information of 523 the accessions in the association panel
Data are presented for 21117 single nucleotide polymorphism markers, NN is missing value.
Markers	Alleles	Chromosome	Site	Missing rate	Inbred lines/Cultivars
					SWU20	SWU23	SWU26	SWU27	SWU28	SWU29	SWU30	SWU31	SWU32	SWU34	SWU38	SWU40	SWU42	SWU43	SWU44	SWU45	SWU46	SWU47	SWU48	SWU52	SWU53	SWU56	SWU59	SWU65	SWU82	SWU83	SWU92	SWU101	SWU106	SWU108	Chuanyou20	Chuanyou18	CY12NY-7	CY12Q95406	CY12Q8-7	CY12QSZ06	CY12QCWH-1	CY12Q95108	CY12Q21535-N3	CY12PXW-4	CY12PXW-6	CY12PXW-9	CY13PXW-17	CY14PXW-18	CY15PXW-31
Bn-A09-p868589	A/G	A9	35174	0.12046	GG	GG	GG	GG	AG	GG	GG	GG	GG	GG	GG	NN	NN	GG	NN	GG	GG	GG	GG	GG	NN	AG	AA	GG	GG	GG	GG	GG	GG	GG	GG	GG	GG	GG	NN	GG	GG	GG	AG	AG	GG	GG	NN	GG	GG
Bn-A09-p867036	A/C	A9	36688	0.08987	AA	AC	CC	AC	AC	AA	CC	AC	CC	CC	CC	AC	AC	CC	CC	CC	CC	CC	AC	CC	AC	AC	AA	CC	CC	CC	CC	CC	CC	CC	AA	AA	CC	CC	CC	CC	NN	CC	AC	AA	CC	CC	AC	CC	CC
Bn-A09-p865922	T/C	A9	37629	0.10134	TT	NN	CC	TC	TC	TT	CC	TC	CC	CC	CC	NN	NN	CC	CC	CC	CC	CC	TC	CC	NN	TC	TT	CC	CC	CC	CC	CC	CC	CC	TT	TT	CC	CC	CC	CC	NN	CC	TC	TT	CC	CC	NN	CC	CC
Bn-A09-p855112	A/C	A9	41352	0.09369	AA	AA	AA	AA	AC	AA	AA	AA	AA	AA	AA	NN	NN	AA	AA	AA	AA	AA	AA	AA	NN	AC	CC	AA	AA	AA	AA	AA	AA	AA	AA	AA	AA	AA	AA	AA	AA	AA	AC	AC	AA	AA	NN	AA	AA
Bn-A09-p751817	A/G	A9	120304	0.07839	GG	GG	GG	GG	AG	GG	GG	GG	AG	GG	GG	AG	AG	GG	GG	GG	GG	GG	GG	GG	AA	AG	AA	GG	GG	GG	GG	GG	GG	GG	GG	GG	GG	NN	GG	GG	GG	GG	AG	AG	GG	GG	AG	GG	GG
Bn-A09-p731402	A/G	A9	136788	0.0956	AA	AG	AA	AG	AG	GG	AA	AG	AG	AG	AA	AA	NN	AG	AA	AA	AA	AG	GG	AA	AA	AG	AA	AA	AA	AA	AA	AA	AG	AA	GG	GG	AG	AG	AA	GG	AA	AA	AG	AG	GG	AA	AG	AA	GG
Bn-A09-p427855	A/C	A9	222812	0.08987	AA	AC	AA	AC	CC	AC	AA	AA	AC	AA	AA	NN	NN	AA	AA	AA	AA	AA	AA	AA	CC	AA	CC	AA	AA	AA	AA	AA	AA	AA	CC	CC	AC	NN	AA	AA	AA	AA	AC	CC	AA	AA	CC	AA	AA
Bn-A09-p281844	A/G	A9	408178	0.07648	AA	GG	GG	AG	AA	AG	AG	AG	AG	GG	AG	AG	NN	GG	GG	GG	GG	GG	GG	GG	AA	GG	AA	GG	GG	GG	GG	GG	GG	GG	GG	GG	AG	NN	GG	GG	GG	GG	AG	AG	GG	GG	AA	GG	GG
Bn-A09-p264855	T/C	A9	429210	0.09943	CC	TT	TT	TC	CC	TC	TC	TC	TC	TT	TC	NN	NN	TT	TT	TT	TT	TT	TT	TT	CC	TT	CC	TT	TT	TT	TT	TT	TT	TT	TT	TT	TC	NN	TT	TT	TT	TT	TC	TC	TT	TT	CC	TT	TT
Bn-A09-p264743	A/C	A9	429322	0.08604	AA	AC	CC	AC	AA	AA	AA	AC	NN	AC	AC	NN	NN	CC	CC	CC	CC	CC	AA	CC	AA	CC	AA	CC	CC	CC	CC	CC	CC	CC	AA	AA	AA	AA	AA	AA	CC	CC	AA	AA	AA	CC	AA	CC	AA
Bn-A09-p222701	A/G	A9	476760	0.07075	GG	AG	GG	AG	AG	GG	GG	GG	NN	GG	GG	AG	NN	GG	GG	GG	GG	GG	AA	GG	NN	GG	AA	GG	GG	GG	GG	GG	GG	GG	AA	AA	AG	NN	GG	GG	GG	GG	AG	AA	GG	GG	AA	GG	GG
Bn-A09-p219538	A/G	A9	479894	0.08604	GG	GG	GG	NN	AG	AG	GG	GG	AG	GG	GG	AG	AG	GG	GG	GG	GG	GG	GG	GG	NN	GG	AA	GG	GG	GG	GG	GG	GG	GG	GG	GG	GG	AG	AG	GG	GG	GG	AG	AG	GG	GG	AA	GG	GG
Bn-A09-p135892	T/G	A9	539745	0.13002	TT	TG	TT	TG	TT	TT	TT	TT	TT	TG	TT	TT	TT	TT	TT	TT	TT	TT	TT	TT	TT	TT	TT	TT	TT	TT	TT	TT	TT	TT	GG	GG	TT	TT	TT	GG	TT	TT	TG	TG	GG	TT	TT	TT	GG
Bn-A09-p86293	T/C	A9	599065	0.07648	TT	TT	TT	TC	TC	TT	TT	TT	TC	TC	TT	TC	NN	TT	TC	TT	TT	CC	TT	TT	NN	TC	CC	TT	TT	TT	TT	TT	CC	TT	TT	TT	TC	NN	TT	TT	TT	TT	CC	TC	TT	TT	CC	TT	TT
Bn-A09-p42845	T/C	A9	637960	0.08413	CC	TT	TT	NN	TC	TT	CC	CC	TC	TC	TT	TC	NN	TT	TC	TT	TT	CC	TT	TT	NN	TC	CC	TT	TT	TT	TT	TT	CC	TT	TT	TT	TT	NN	TT	TT	TT	TT	CC	TC	TT	TT	CC	TT	TT
Bn-A01-p27029254	A/G	A9	719722	0.07075	GG	AA	AA	AA	AA	AA	GG	GG	AG	AG	AA	AA	AA	AA	AA	AA	AA	AA	GG	AA	AA	AA	AA	AA	AA	AA	AA	AA	AA	AA	AA	AA	GG	AA	AA	GG	AA	AA	AG	AA	GG	AA	AG	AA	GG
Bn-A01-p27029107	A/G	A9	719869	0.07839	GG	AA	AA	AA	AA	AA	GG	GG	AG	AG	AA	AA	AA	AA	AA	AA	AA	AA	GG	AA	AA	AA	AA	AA	AA	AA	AA	AA	AA	AA	AA	AA	GG	AA	AA	GG	AA	AA	AG	AA	GG	AA	AG	AA	GG
Bn-A01-p27017324	A/G	A9	733406	0.10325	AA	AG	AA	AG	AG	AA	AA	AA	AA	AA	AA	GG	NN	AA	AG	AA	AA	GG	AA	AA	GG	AG	GG	AA	AA	AA	AA	AA	AA	AA	GG	GG	AA	NN	AA	AA	NN	AA	AG	GG	AA	GG	AG	AG	AA
Bn-A01-p27012139	T/C	A9	738544	0.15296	CC	TC	CC	TC	TT	TT	CC	CC	CC	CC	CC	TT	NN	CC	TC	CC	CC	TT	CC	CC	NN	TC	TT	CC	CC	CC	CC	CC	CC	CC	TT	TT	CC	TT	NN	CC	TC	CC	TC	TT	CC	TT	TC	TC	CC
Bn-A01-p26998962	A/C	A9	753004	0.11472	AA	AA	AA	AA	AA	AA	AA	AA	NN	AC	AA	AA	AA	AA	AA	AA	AA	AA	AA	AA	AA	AA	AA	AA	AA	AA	AA	AA	CC	AA	AA	AA	AA	AA	AA	CC	AA	AA	AC	AA	CC	AA	AC	AA	CC
Bn-A01-p26968952	A/C	A9	799237	0.16635	NN	AC	CC	AC	AA	NN	AA	AA	CC	CC	CC	AA	AC	CC	AC	CC	CC	AA	CC	CC	NN	AC	AA	CC	CC	CC	CC	CC	NN	CC	AA	AA	CC	AA	NN	NN	NN	CC	AC	AA	NN	AC	AC	AC	NN
Bn-A01-p26966407	A/G	A9	801858	0.07839	GG	AA	AA	AG	GG	GG	AA	AA	AG	AA	AA	AG	NN	AA	AG	AA	AA	GG	GG	AA	NN	AG	GG	AA	AA	AA	AA	AA	AA	AA	AG	AA	AG	GG	GG	AA	AG	AA	AG	AG	AA	AA	AG	AA	AA
Bn-A01-p26956455	T/C	A9	807718	0.05354	TT	TC	CC	TC	TT	TT	CC	CC	NN	TC	CC	TT	TC	CC	TC	CC	CC	TT	TT	CC	TC	TC	TT	CC	CC	CC	CC	CC	CC	CC	TT	TT	TC	TC	TT	CC	TC	CC	TT	TT	CC	TC	TT	TC	CC
Bn-A01-p26940404	A/C	A9	843514	0.07457	CC	AC	AA	AC	CC	CC	AA	AA	NN	AC	AA	CC	AC	AA	AC	AA	AA	CC	AC	AA	NN	AC	CC	AA	AA	AA	AA	AA	CC	AA	CC	CC	CC	CC	CC	AA	AC	AA	CC	CC	AA	AC	CC	AC	AA
Bn-A01-p26914512	A/G	A9	866708	0.0631	GG	GG	GG	NN	AG	GG	GG	GG	AG	AG	GG	AG	AG	GG	AG	GG	GG	AA	GG	GG	NN	AG	AA	GG	GG	GG	GG	GG	AA	GG	AG	GG	GG	NN	GG	AA	GG	GG	AA	AG	AA	GG	AA	GG	AA
Bn-A01-p26910983	A/G	A9	870242	0.12046	AG	AG	AA	AG	AG	AA	AG	AG	AA	AA	AA	GG	AG	AA	AG	AA	AA	AG	NN	AA	NN	AG	GG	AA	AA	AA	AA	AA	AG	AA	GG	GG	AG	NN	AA	AA	NN	AA	AG	GG	AA	AG	AG	AG	AA
Bn-A01-p26866541	A/C	A9	896260	0.0956	AC	AC	AA	AC	AC	AA	AA	AA	AA	AA	AA	CC	NN	AA	AC	AA	AA	CC	AC	AA	AC	AC	CC	AA	AA	AA	AA	AA	CC	AA	CC	CC	AC	AC	AA	AA	NN	AA	AC	CC	AA	AC	AC	AC	AA
Bn-A09-p1188091	T/C	A9	963230	0.08987	TT	TC	TT	TC	TC	TT	NN	TC	TC	NN	TT	CC	CC	NN	CC	TT	TT	CC	TT	TT	CC	TC	CC	TT	TT	TT	TT	TT	CC	TT	CC	CC	CC	NN	TT	CC	NN	TT	CC	CC	CC	TC	CC	TC	CC
Bn-A09-p1252014	A/C	A9	1026440	0.05545	AA	AC	CC	AC	AA	AA	AA	AA	AC	AA	AC	AA	AA	AA	AA	AC	AC	AA	CC	CC	AA	AC	AA	AC	AC	AC	CC	CC	AA	AC	AA	AA	AC	AA	AA	AA	AA	CC	AA	AA	AA	AA	AA	AA	AA
Bn-A09-p1252150	T/C	A9	1026525	0.10707	TC	TC	CC	TC	TC	NN	TT	TC	TC	TT	TC	TT	TT	TT	TT	TC	TC	TT	CC	CC	TT	TT	TT	TC	TC	TC	CC	CC	TT	TC	TT	TT	NN	NN	CC	TT	TC	CC	TT	TT	TT	TT	TT	TT	TT
Bn-A09-p2116947	A/G	A9	1287726	0.1109	AA	AA	AA	AG	AG	AA	AA	AA	AA	AA	AA	AG	NN	AA	AG	AG	AA	GG	AA	AA	AA	AG	GG	AA	AA	AA	AA	AA	GG	AA	AG	AA	AG	AG	AA	AA	AA	AA	GG	AG	AA	AA	GG	AA	AA
Bn-A09-p2126525	T/C	A9	1298084	0.08604	TC	CC	CC	TC	TT	TC	TT	CC	TC	CC	CC	TC	NN	CC	TC	TC	CC	TT	CC	CC	CC	TC	TT	CC	CC	CC	CC	CC	TT	CC	TC	CC	TC	TT	TT	TC	TC	CC	TT	TC	TC	CC	TT	CC	TT
Bn-A09-p2131851	T/G	A9	1300826	0.11281	TG	TT	TT	TG	GG	NN	GG	TT	TG	TT	TT	TG	NN	TT	TG	TG	TT	GG	TT	TT	TT	TG	GG	TT	TT	TT	TT	TT	GG	TT	TG	TT	TG	GG	GG	TG	NN	TT	GG	TG	TG	TT	GG	TT	GG
Bn-A09-p2160040	A/G	A9	1337084	0.11281	AA	AG	GG	AG	AG	AA	AA	AA	AG	GG	GG	AG	GG	GG	GG	GG	AG	GG	AA	AA	AG	GG	GG	AG	AG	AG	AA	AA	GG	AG	AG	AA	GG	NN	AA	AG	AA	AA	GG	AG	AG	AA	GG	AA	GG
Bn-A09-p2208929	A/G	A9	1382720	0.09751	AG	AG	AA	AG	AA	NN	AA	GG	AA	GG	AA	AG	NN	GG	AG	AG	AG	AA	AA	AA	GG	AG	AG	AG	AG	AG	AA	AA	AA	AG	AG	GG	NN	AA	AA	AG	AG	AA	AA	AG	AG	GG	AA	GG	AA
Bn-A09-p2298880	A/C	A9	1458822	0.06501	CC	CC	CC	AC	AC	CC	CC	CC	AC	CC	CC	AC	NN	CC	AC	AC	CC	AA	CC	CC	CC	AC	AC	CC	CC	CC	CC	CC	AA	CC	AC	AC	AC	NN	CC	AA	AC	CC	AA	AC	AA	CC	AA	CC	AA
Bn-A09-p2343357	A/G	A9	1539710	0.09178	AA	AA	AA	AG	AG	AA	AA	AA	NN	AG	NN	AG	GG	GG	AG	AG	AA	GG	AA	AA	AA	AG	AG	AA	AA	AA	AG	AG	GG	AA	AG	AG	AG	AG	AA	GG	NN	AA	GG	AG	GG	AG	GG	AG	GG
Bn-A09-p2343613	A/G	A9	1540018	0.08987	AA	AA	AA	NN	AG	AA	AA	AA	NN	NN	AG	AG	GG	AG	AG	AG	AA	AG	AA	AA	AA	AG	AG	AA	AA	AA	AG	AG	AG	AA	AG	AG	AG	NN	AA	NN	NN	AA	AG	AG	GG	AG	AG	AG	AG
Bn-A09-p2416564	T/G	A9	1604438	0.08222	TT	GG	GG	TG	TT	TT	TT	TT	TT	TT	TG	TG	TT	TT	TT	TT	TT	TT	TT	TT	TG	TT	TG	TT	TT	TT	TT	TT	TT	TT	TG	TG	TG	TT	GG	TT	NN	TT	TT	TG	TT	TG	TT	TG	TT
Bn-A09-p620595	A/C	A9	1634217	0.0956	CC	AC	CC	CC	AC	AC	CC	CC	AC	AC	CC	CC	CC	CC	CC	CC	CC	CC	CC	CC	CC	CC	CC	CC	CC	CC	CC	CC	CC	CC	CC	CC	CC	CC	CC	AA	CC	CC	AC	CC	AA	CC	AC	CC	AA
Bn-A09-p614715	A/G	A9	1638028	0.08413	AA	AA	AA	AA	AG	AG	AA	AA	AA	AA	AA	NN	NN	AA	AA	AA	AA	GG	GG	AA	GG	AG	GG	AA	AA	AA	AA	AA	AA	AA	AA	AA	AA	NN	AA	AA	AA	AA	AG	AG	AA	AA	AG	AA	AA
Bn-A09-p2538450	A/G	A9	1733490	0.04589	AA	AA	GG	AG	AA	AA	AA	AA	AG	AG	GG	AA	AA	AA	AA	AA	AA	AA	AA	AA	GG	AA	AA	AA	AA	AA	AA	AA	AA	AA	AA	AA	AG	AA	GG	AA	AG	AA	AA	AA	AA	AG	AA	AG	AA
Bn-A09-p2555630	G/C	A9	1747487	0.02868	CC	GC	GG	GC	CC	GC	CC	GC	CC	CC	GC	GC	GC	CC	CC	CC	CC	CC	CC	CC	GC	CC	GC	CC	CC	CC	CC	CC	CC	CC	GC	GC	GC	CC	GC	CC	NN	CC	CC	GC	CC	GC	CC	GC	CC
Bn-A09-p2609043	A/G	A9	1796384	0.14914	AG	GG	GG	AG	NN	GG	AG	AG	NN	AG	GG	AG	AG	AA	AA	AA	AG	AG	AG	AG	AG	NN	AG	AG	AG	AG	AG	AG	AA	AG	AG	AG	AG	AA	AA	AA	AG	AG	AA	AG	AA	GG	AA	GG	AA
Bn-A09-p2083933	T/C	A9	1881422	0.08604	CC	CC	CC	TC	TC	CC	CC	CC	CC	CC	CC	TC	TC	TT	TT	TT	CC	TC	CC	CC	CC	TC	TC	CC	CC	CC	CC	CC	TT	CC	TC	TC	TC	TT	CC	NN	TC	CC	TT	TC	TT	CC	TT	CC	TT
Bn-A09-p2076856	T/G	A9	1889838	0.13384	TT	TT	TT	TG	TG	TT	TT	TT	TT	TT	TT	GG	GG	GG	GG	GG	TT	TG	TT	TT	TT	TG	GG	TT	TT	TT	TT	TT	GG	TT	GG	GG	TG	GG	TT	NN	GG	TT	GG	GG	GG	NN	GG	NN	GG
Bn-A09-p2076591	A/G	A9	1890052	0.09751	GG	GG	GG	AG	AG	GG	GG	GG	GG	GG	GG	AG	AG	AA	AA	AA	GG	AG	GG	GG	GG	AG	AG	GG	GG	GG	GG	GG	AA	GG	AG	AG	AG	AA	GG	AG	AG	GG	AA	AG	AA	GG	AA	GG	AA
Bn-A09-p2033767	T/C	A9	1927955	0.06501	TT	TC	TT	TT	TC	TC	TT	TT	NN	CC	TC	TT	TT	TT	TT	TT	TT	TT	TT	TT	NN	TT	TT	TT	TC	TC	TT	TT	TT	TT	TT	TT	CC	TT	CC	NN	TC	TT	TT	TT	TT	TC	TT	TC	TT
Bn-A09-p1989556	A/G	A9	1964509	0.05354	GG	GG	GG	AG	AG	GG	GG	GG	GG	GG	GG	AG	AG	AA	AA	AA	GG	AG	GG	GG	AG	AG	AG	AA	GG	GG	GG	GG	AA	GG	AG	AG	GG	AA	GG	NN	AG	GG	AA	AG	AA	GG	AA	GG	AA
Bn-A09-p1956137	T/C	A9	1999218	0.15105	TT	TC	TC	TC	CC	TT	TT	TT	TT	NN	CC	CC	CC	CC	CC	CC	TT	TC	TT	TT	CC	NN	CC	CC	TT	TT	TT	TT	CC	TT	CC	CC	NN	CC	NN	CC	CC	TT	CC	CC	CC	NN	CC	NN	CC
Bn-A09-p1931318	A/G	A9	2024373	0.08795	AA	AG	AG	AG	GG	AG	AA	AA	GG	GG	GG	AG	AG	GG	GG	GG	AA	AG	AA	AA	GG	NN	AG	GG	AG	AG	AA	AA	GG	AA	AG	AG	AG	GG	GG	GG	AG	AA	GG	AG	GG	AG	GG	AG	GG
Bn-A09-p1929245	T/C	A9	2026406	0.05163	CC	CC	CC	TC	TC	CC	CC	CC	CC	CC	CC	TC	TC	TT	TT	TT	CC	TC	CC	CC	TC	TC	TC	TT	CC	CC	CC	CC	TT	CC	TC	TC	CC	TT	CC	TC	TC	CC	TT	TC	TT	CC	TT	CC	TT
Bn-A09-p1860063	A/G	A9	2076468	0.05163	AA	AA	AG	GG	AG	AA	AA	AA	AG	AA	AA	GG	GG	GG	GG	GG	GG	GG	GG	GG	NN	GG	GG	GG	GG	GG	GG	GG	GG	GG	GG	GG	AA	GG	AA	GG	GG	GG	GG	GG	GG	AA	GG	AA	GG
Bn-A09-p1858913	A/G	A9	2077618	0.03824	AA	AA	AA	AA	AG	GG	GG	GG	AG	GG	AG	AA	AA	AA	AA	AA	AA	AA	AA	AA	AG	AA	AA	AA	AA	AA	AA	AA	AA	AA	AA	AA	GG	AA	GG	AA	AA	AA	AA	AA	AA	GG	AA	GG	AA
Bn-A09-p1858591	A/G	A9	2077889	0.03824	GG	AG	AG	AA	AG	GG	GG	GG	AG	GG	GG	AA	AA	AA	AA	AA	AA	AA	AA	AA	AG	AA	AA	AA	AA	AA	AA	AA	AA	AA	AA	AA	GG	AA	GG	AA	AA	AA	AA	AA	AA	GG	AA	GG	AA
Bn-A09-p1858563	T/C	A9	2077968	0.05545	TT	TC	TC	CC	TC	TT	TT	TT	TC	TT	TT	CC	CC	CC	CC	CC	CC	CC	CC	CC	TC	CC	CC	CC	CC	CC	CC	CC	CC	CC	CC	CC	TT	CC	TT	CC	CC	CC	CC	CC	CC	TT	CC	TT	CC
Bn-A09-p1856828	T/G	A9	2079402	0.04015	GG	TG	TG	TT	TG	GG	GG	GG	GG	GG	GG	TT	TT	TT	TT	TT	TT	TT	TT	TT	TG	TT	TT	TT	TT	TT	TT	TT	TT	TT	TT	TT	GG	TT	GG	TT	TT	TT	TT	TT	TT	GG	TT	GG	TT
Bn-A09-p1786726	T/C	A9	2140241	0.05927	TT	TC	TT	TC	CC	TC	CC	CC	TC	CC	TC	CC	CC	CC	CC	CC	TT	TC	TT	TT	CC	TC	CC	CC	TT	TT	TT	TT	CC	TT	CC	CC	CC	CC	CC	CC	CC	TT	CC	CC	CC	CC	CC	CC	CC
Bn-A09-p1785718	T/C	A9	2141248	0.06501	TT	TT	TT	TC	CC	TC	CC	CC	TC	CC	TC	CC	CC	CC	CC	CC	TT	TC	TT	TT	CC	TC	CC	CC	TT	TT	TT	TT	CC	TT	CC	CC	TC	CC	CC	CC	CC	TT	CC	CC	CC	CC	CC	CC	CC
Bn-A09-p1785717	T/C	A9	2141300	0.09178	TT	TT	TT	TC	CC	TC	CC	CC	TC	CC	TC	CC	CC	CC	CC	CC	TT	TC	TT	TT	CC	NN	CC	CC	TT	TT	TT	TT	CC	TT	CC	CC	TC	CC	CC	CC	CC	TT	CC	CC	CC	CC	CC	CC	CC
Bn-A09-p1765907	A/C	A9	2171397	0.0631	CC	CC	CC	CC	CC	CC	CC	CC	AC	CC	CC	CC	CC	CC	CC	CC	CC	CC	CC	CC	CC	CC	CC	CC	CC	CC	CC	CC	CC	CC	CC	CC	AC	CC	CC	CC	CC	CC	CC	CC	CC	CC	CC	CC	CC
Bn-A09-p1761036	T/C	A9	2176096	0.15105	NN	TC	NN	TT	TT	NN	TT	TT	NN	TT	NN	TT	TT	TT	TT	TT	TT	TT	TT	TT	TT	NN	TT	TT	TT	TT	TT	TT	TT	TT	TT	TT	TC	TT	TT	TT	TT	TT	TT	TT	TT	TT	TT	TT	TT
Bn-A09-p1760983	T/C	A9	2176098	0.06501	NN	NN	NN	TT	TT	TT	TT	TT	TC	TT	TT	TT	TT	TT	TT	TT	TT	TT	TT	TT	TT	TT	TT	TT	TT	TT	TT	TT	TT	TT	TT	TT	TC	TT	TT	TT	TT	TT	TT	TT	TT	TT	TT	TT	TT
Bn-A09-p1746892	T/C	A9	2187506	0.08222	CC	CC	CC	TC	TT	TC	TT	TT	TT	TT	TC	TT	TT	TT	TT	TT	CC	TC	CC	CC	TT	TC	TT	TT	CC	CC	CC	CC	TT	CC	TT	TT	TT	TT	TT	TT	TT	CC	TT	TT	TT	TT	TT	TT	TT
Bn-A09-p1746688	A/G	A9	2187659	0.05163	AA	AA	AA	AG	AA	AA	AA	AA	AA	AA	AA	AA	AA	AA	AA	AA	GG	AG	GG	GG	AA	AG	AA	AA	GG	GG	GG	GG	AA	GG	AA	AA	AA	AA	AA	AA	AA	GG	AA	AA	AA	AA	AA	AA	AA
Bn-A09-p1746285	A/T	A9	2188116	0.05927	TT	TT	TT	AT	TT	TT	TT	TT	TT	TT	TT	TT	TT	TT	TT	TT	AA	AT	AA	AA	TT	NN	TT	TT	AA	AA	AA	AA	TT	AA	TT	TT	TT	TT	TT	TT	TT	AA	TT	TT	TT	TT	TT	TT	TT
Bn-A09-p1727484	A/G	A9	2207050	0.11855	GG	GG	GG	AA	NN	GG	GG	GG	GG	GG	GG	AA	AA	AA	AA	AA	NN	AA	GG	GG	AA	AA	AA	AA	GG	GG	GG	NN	AA	NN	AA	AA	GG	AA	GG	AA	AA	GG	AA	AA	AA	GG	AA	GG	AA
Bn-A09-p1719614	A/C	A9	2215550	0.08795	CC	CC	CC	AC	AA	AC	AA	AA	NN	NN	AC	AA	AA	AA	AA	AA	CC	NN	CC	CC	NN	AC	AA	AA	CC	CC	CC	CC	AA	CC	AA	AA	AC	AA	AA	AA	AA	CC	AA	AA	AA	AA	AA	AA	AA
Bn-A09-p1699131	T/G	A9	2226762	0.03633	TT	TT	TT	TT	TT	TT	TT	TT	TT	TT	TT	TT	TT	TT	TT	TT	TT	TT	TT	TT	NN	TT	TT	TT	TT	TT	TT	TT	TT	TT	TT	TT	TG	TT	TT	TT	TT	TT	TT	TT	TT	TT	TT	TT	TT
Bn-A09-p1690633	A/C	A9	2233484	0.08795	CC	CC	CC	AC	AC	CC	CC	CC	NN	CC	CC	AA	AA	AA	AA	AA	CC	AC	CC	CC	AC	AC	AA	AA	CC	CC	CC	CC	AA	CC	AA	AA	CC	AA	CC	AA	AA	CC	AA	AA	AA	CC	AA	CC	AA
Bn-A09-p1680594	A/C	A9	2250126	0.08031	CC	CC	CC	AC	AC	CC	CC	CC	NN	CC	CC	AC	AC	AC	AC	AC	AC	AC	AC	AC	AC	AC	AC	AC	AC	AC	AC	NN	NN	AC	AC	AC	CC	AC	CC	AC	AC	AC	AC	AC	AC	CC	AC	CC	AC
Bn-A09-p1674796	A/G	A9	2261494	0.08031	GG	GG	GG	AG	NN	GG	GG	GG	NN	GG	GG	AA	AA	AA	AA	AA	GG	AG	GG	GG	AG	AG	AA	AA	GG	GG	GG	GG	AA	GG	AA	AA	GG	AA	GG	AA	AA	GG	AA	AA	AA	GG	AA	GG	AA
Bn-A09-p1674552	T/C	A9	2261783	0.07457	CC	CC	CC	TC	NN	CC	CC	CC	NN	CC	CC	TT	TT	TT	TT	TT	CC	NN	CC	CC	TC	TC	TT	TT	CC	CC	CC	CC	TT	CC	TT	TT	CC	TT	CC	TT	TT	CC	TT	TT	TT	CC	TT	CC	TT
Bn-A09-p1670189	T/C	A9	2263475	0.06692	CC	CC	CC	TC	TC	CC	CC	CC	NN	CC	CC	TT	TT	TT	TT	TT	CC	NN	CC	CC	TC	TC	TT	TT	CC	CC	CC	CC	TT	CC	TT	TT	CC	TT	CC	TT	TT	CC	TT	TT	TT	CC	TT	CC	TT
Bn-A09-p1670138	T/C	A9	2263526	0.07457	CC	CC	CC	TC	TC	CC	CC	CC	NN	CC	CC	TT	TT	TT	TT	TT	CC	NN	CC	CC	TC	TC	TT	TT	CC	CC	CC	CC	TT	CC	TT	TT	CC	TT	CC	TT	TT	CC	TT	TT	TT	CC	TT	CC	TT
Bn-A09-p1634652	T/C	A9	2291973	0.09369	TT	TT	TT	TC	NN	TC	CC	CC	TC	NN	TC	CC	CC	CC	CC	CC	TT	TC	TT	TT	CC	NN	CC	CC	TT	TT	TT	TT	TT	TT	CC	CC	CC	CC	CC	CC	CC	TT	CC	CC	CC	CC	CC	CC	CC
Bn-A09-p1634504	A/G	A9	2292172	0.08222	GG	GG	GG	AG	GG	GG	GG	GG	GG	GG	GG	AA	AA	AA	AA	AA	GG	AG	GG	GG	NN	AG	AA	AA	GG	GG	GG	GG	GG	GG	AA	AA	AG	AA	GG	AA	AA	GG	AA	AA	AA	GG	AA	GG	AA
Bn-A09-p1634229	T/C	A9	2292447	0.13576	TT	TT	TT	TT	NN	TT	TT	TT	NN	TT	TT	TT	TT	TT	TT	TT	TT	TT	TT	TT	TT	TT	TT	TT	TT	TT	TT	TT	CC	TT	TT	TT	TT	TT	TT	TT	TT	TT	TT	TT	TT	TT	TT	TT	TT
Bn-A09-p1631944	T/C	A9	2294640	0.11472	CC	CC	CC	TC	CC	TC	TT	TT	TC	TC	TC	TT	TT	TT	TT	TT	CC	NN	CC	CC	TT	TC	TT	TT	CC	CC	CC	CC	CC	CC	TT	TT	TT	TT	TT	TT	TT	CC	TT	TT	TT	TT	TT	TT	TT
Bn-A09-p1623725	T/G	A9	2302806	0.05354	GG	GG	GG	TT	GG	GG	GG	GG	GG	GG	GG	TT	TT	TT	TT	TT	TT	TT	TT	TT	NN	TT	TT	TT	TT	TT	TT	TT	GG	TT	TT	TT	TG	TT	GG	TT	TT	TT	TT	TT	TT	GG	TT	GG	TT
Bn-A09-p1617368	A/G	A9	2309229	0.06692	AA	AA	AA	AA	NN	AA	AA	AA	AA	AA	AA	AA	AA	AA	AA	AA	AA	AA	AA	AA	AA	AA	AA	AA	AA	AA	AA	AA	GG	AA	AA	AA	AA	AA	AA	AA	AA	AA	AA	AA	AA	AA	AA	AA	AA
Bn-A09-p1608051	T/C	A9	2318213	0.18547	NN	NN	NN	CC	TT	TT	TT	TT	TT	TT	TT	CC	CC	CC	CC	CC	CC	CC	CC	CC	NN	CC	CC	CC	CC	CC	CC	CC	NN	CC	CC	CC	TC	CC	TT	CC	CC	CC	CC	CC	CC	TT	CC	TT	CC
Bn-A09-p1603989	T/C	A9	2323736	0.1434	TT	TT	TT	CC	TT	TT	TT	TT	NN	TT	TT	CC	CC	CC	CC	CC	CC	CC	CC	CC	CC	CC	CC	CC	CC	CC	CC	CC	TT	CC	CC	CC	TC	CC	TT	CC	CC	CC	CC	CC	CC	TT	CC	TT	CC
Bn-A09-p1603105	A/C	A9	2324569	0.11281	CC	CC	CC	AA	CC	CC	CC	CC	NN	CC	CC	AA	AA	AA	AA	AA	AA	AA	AA	AA	NN	AA	AA	AA	AA	AA	AA	AA	CC	AA	AA	AA	AC	AA	CC	AA	AA	AA	AA	AA	AA	CC	AA	CC	AA
Bn-A09-p1558529	T/C	A9	2370987	0.06883	TT	TT	TT	TT	TC	TT	TT	TT	TT	TT	TT	TT	TT	TT	TT	TT	TT	TT	TT	TT	TT	TT	TT	TT	TT	TT	TT	TT	TC	TT	TT	TT	TT	TT	TT	TT	TT	TT	TT	TT	TT	TT	TT	TT	TT
Bn-A09-p1552993	T/G	A9	2375112	0.09751	TT	TT	TT	GG	TG	TG	GG	GG	TG	NN	TG	GG	GG	GG	GG	GG	GG	GG	GG	GG	GG	GG	GG	GG	GG	GG	GG	GG	TT	GG	GG	GG	TG	GG	GG	GG	GG	GG	GG	GG	GG	GG	GG	GG	GG
Bn-A09-p1550543	T/G	A9	2375443	0.0956	NN	NN	NN	GG	NN	GG	GG	GG	GG	GG	GG	GG	GG	GG	GG	GG	GG	GG	GG	GG	GG	GG	GG	GG	GG	GG	GG	GG	NN	GG	GG	GG	GG	GG	GG	GG	GG	GG	GG	GG	GG	GG	GG	GG	GG
Bn-A01-p9150695	T/C	A9	2449630	0.08604	CC	CC	CC	CC	TT	TC	TT	TT	TC	NN	TC	CC	CC	CC	CC	CC	CC	CC	CC	CC	NN	CC	CC	CC	CC	CC	CC	CC	TT	CC	CC	CC	TT	CC	CC	CC	CC	CC	CC	CC	CC	CC	CC	CC	CC
Bn-A01-p9149601	T/C	A9	2450730	0.09369	CC	CC	CC	TT	CC	CC	CC	CC	CC	CC	CC	TT	TT	TT	TT	TT	TT	TT	TT	TT	TC	TT	TT	TT	TT	TT	TT	TT	CC	TT	TT	TT	CC	TT	TT	TT	TT	TT	TT	TT	TT	TT	TT	TT	TT
Bn-A01-p9146490	A/G	A9	2453912	0.05545	AA	AA	AA	AA	NN	AA	AA	AA	AA	AA	AA	AA	AA	AA	AA	AA	AA	AA	AA	AA	AA	AA	AA	AA	AA	AA	AA	AA	GG	AA	AA	AA	AA	AA	AA	AA	AA	AA	AA	AA	AA	AA	AA	AA	AA
Bn-A01-p9145630	T/C	A9	2454726	0.09178	TT	TT	TT	TT	NN	TT	TT	TT	TC	TT	TT	TT	TT	TT	TT	TT	TT	TT	TT	TT	NN	TT	TT	TT	TT	TT	TT	TT	CC	TT	TT	TT	TC	TT	TT	TT	TT	TT	TT	TT	TT	TT	TT	TT	TT
Bn-A01-p9145211	C/G	A9	2455196	0.15488	CC	CC	CC	CC	CG	CC	CC	CC	CC	CC	CC	CC	CC	CC	CC	CC	CC	CC	CC	CC	CC	CC	CC	CC	CC	CC	CC	CC	NN	CC	CC	CC	CC	CC	CC	CC	CC	CC	CC	CC	CC	CC	CC	CC	CC
Bn-A01-p9130391	T/G	A9	2468808	0.07266	TT	TT	TT	GG	TT	TT	TT	TT	NN	TT	TT	GG	GG	GG	GG	GG	GG	GG	GG	GG	GG	GG	GG	GG	GG	GG	GG	GG	TT	GG	GG	GG	TG	GG	GG	GG	GG	GG	GG	GG	GG	GG	GG	GG	GG
Bn-A01-p9075931	A/G	A9	2511609	0.06692	GG	GG	GG	GG	AA	AG	AA	AA	AG	NN	AG	GG	GG	GG	GG	GG	GG	GG	GG	GG	GG	GG	GG	GG	GG	GG	GG	GG	AA	GG	GG	GG	AG	GG	GG	GG	GG	GG	GG	GG	GG	GG	GG	GG	GG
Bn-A01-p9075803	T/C	A9	2511785	0.07457	CC	CC	CC	CC	TT	TC	TT	TT	TC	NN	TC	CC	CC	CC	CC	CC	CC	CC	CC	CC	CC	CC	CC	CC	CC	CC	CC	CC	TT	CC	CC	CC	TC	CC	CC	CC	CC	CC	CC	CC	CC	CC	CC	CC	CC
Bn-A01-p9004629	T/C	A9	2580785	0.05354	TT	CC	TT	CC	NN	TT	TT	TT	NN	TT	TT	CC	CC	CC	CC	CC	CC	CC	CC	CC	NN	CC	CC	CC	CC	CC	CC	CC	CC	CC	CC	CC	TC	CC	CC	CC	CC	CC	CC	CC	CC	CC	CC	CC	CC
Bn-A09-p2733282	A/G	A9	2677474	0.10134	GG	GG	GG	AA	NN	GG	GG	GG	GG	GG	GG	AA	AA	AA	AA	AA	AA	AA	AA	AA	NN	AA	AA	AA	AA	AA	AA	AA	AA	AA	AA	AA	GG	AA	AA	AA	AA	AA	AA	AA	AA	AA	AA	AA	AA
Bn-A09-p3051349	T/C	A9	2971285	0.05354	TT	TT	TT	CC	TC	TT	TT	TT	TT	TT	TT	CC	CC	CC	CC	CC	CC	CC	CC	CC	NN	CC	TT	CC	TT	TT	CC	CC	CC	CC	CC	CC	TT	CC	CC	CC	CC	CC	CC	CC	CC	CC	CC	CC	CC
Bn-A09-p3064935	A/G	A9	2999098	0.05927	AA	GG	AA	GG	GG	AG	GG	GG	AG	GG	AG	GG	GG	GG	GG	GG	GG	GG	GG	GG	GG	GG	AA	GG	AA	AA	GG	GG	GG	GG	GG	GG	AG	GG	GG	GG	GG	GG	GG	GG	GG	GG	GG	GG	GG
Bn-A09-p3097420	T/G	A9	3031224	0.0631	GG	GG	GG	TT	TG	GG	GG	GG	GG	GG	GG	TT	TT	TT	TT	TT	TT	TT	TT	TT	NN	TT	GG	GG	GG	GG	TT	TT	TT	TT	TT	TT	GG	TT	TT	TT	TT	TT	TT	TT	TT	TT	TT	TT	TT
Bn-A09-p3116738	A/G	A9	3051860	0.05736	AA	AA	AA	GG	AG	AA	AA	AA	AA	AA	AA	GG	GG	GG	GG	GG	GG	GG	GG	GG	NN	GG	AA	AA	AA	AA	GG	GG	GG	GG	GG	GG	AA	GG	GG	GG	GG	GG	GG	GG	GG	GG	GG	GG	GG
Bn-scaff_17190_1-p18409	A/G	A9	3134605	0.10516	AA	AA	AA	AG	AA	AA	NN	AA	AG	NN	AA	AA	AA	AA	AA	AA	AA	NN	GG	GG	AA	AG	AA	NN	AA	AA	GG	GG	AA	GG	AA	AA	GG	AA	AA	AA	AA	GG	AA	AA	AA	AA	AA	AA	AA
Bn-A09-p3237193	T/C	A9	3137857	0.06883	TT	CC	TT	TC	TC	TC	CC	TT	TC	CC	TC	TT	TT	TT	TT	TT	TT	TC	CC	CC	TC	TC	TT	CC	CC	CC	CC	CC	TT	CC	TT	TT	CC	TT	TT	TT	TT	CC	TT	TT	TT	TT	TT	TT	TT
Bn-A09-p3252267	A/G	A9	3147206	0.07839	GG	AA	GG	AG	AG	AG	AA	GG	AG	AA	AG	GG	GG	GG	GG	GG	GG	AG	AA	AA	NN	AG	GG	AA	AA	AA	AA	AA	GG	AA	GG	GG	AA	GG	GG	GG	GG	AA	GG	GG	GG	GG	GG	GG	GG
Bn-A09-p3452203	A/G	A9	3280415	0.0478	GG	GG	GG	AA	AG	AG	GG	GG	AG	GG	AG	AA	AA	AA	GG	GG	GG	AG	AA	AA	NN	NN	GG	GG	GG	GG	AA	AA	AA	AA	AA	AA	AG	AA	AA	AA	AA	AA	AA	AA	AA	AA	AA	AA	AA
Bn-A09-p3453706	A/G	A9	3282153	0.04207	GG	GG	GG	AA	AG	AG	GG	GG	AG	GG	AG	AA	AA	AA	GG	GG	GG	AG	AA	AA	NN	GG	GG	GG	AA	AA	AA	AA	AA	AA	AA	AA	AG	AA	AA	AA	AA	AA	AA	AA	AA	AA	AA	AA	AA
Bn-A09-p4384911	A/C	A9	3695521	0.10516	CC	CC	CC	CC	CC	CC	CC	CC	CC	CC	CC	CC	AC	CC	CC	CC	CC	CC	CC	CC	AC	CC	CC	CC	NN	NN	CC	CC	AA	CC	AA	AC	AC	AA	AA	AA	AA	CC	AA	CC	AA	AA	AA	AA	AA
Bn-A09-p4351470	T/C	A9	3722369	0.16444	CC	CC	NN	CC	TC	NN	TT	TT	NN	NN	NN	CC	NN	CC	CC	CC	CC	CC	CC	CC	TT	CC	CC	CC	NN	NN	CC	CC	TT	CC	TT	NN	NN	TT	CC	TT	TT	CC	TT	CC	TT	TT	TT	TT	TT
Bn-A09-p4347835	T/A	A9	3722658	0.08795	AA	AA	TA	AA	TA	TA	TA	TA	TA	TA	TA	AA	TA	AA	AA	AA	AA	AA	AA	AA	TA	AA	AA	AA	AA	AA	AA	AA	TA	AA	TA	TA	TA	TA	AA	TA	TA	AA	TA	AA	TA	TA	TA	TA	TA
Bn-A09-p4288843	A/C	A9	3773637	0.08604	AA	AA	AC	AA	NN	CC	CC	CC	AC	CC	AC	AA	AC	AA	AA	AA	AA	AA	AA	AA	CC	AA	AA	AA	AA	AA	AA	AA	CC	AA	CC	AC	NN	CC	CC	CC	CC	AA	CC	AA	CC	CC	CC	CC	CC
Bn-A09-p4286317	T/C	A9	3776119	0.05545	CC	CC	CC	TC	CC	CC	CC	CC	CC	CC	CC	CC	CC	CC	CC	CC	CC	TC	TT	TT	CC	TC	CC	TT	CC	CC	TT	TT	CC	TT	CC	CC	TC	CC	CC	CC	CC	TT	CC	CC	CC	CC	CC	CC	CC
Bn-A09-p4206179	A/G	A9	3791582	0.08795	AA	AA	AG	AA	AG	GG	GG	GG	AG	AG	AG	AA	AG	AA	AA	AA	AA	AA	AA	AA	GG	AA	AA	AA	AA	AA	AA	AA	GG	AA	GG	AG	AG	GG	GG	GG	AA	AA	GG	AA	GG	GG	GG	GG	GG
Bn-A09-p4024534	T/C	A9	3979169	0.14532	NN	NN	CC	TC	CC	CC	CC	CC	TC	NN	CC	NN	TT	NN	TC	NN	NN	CC	CC	CC	TC	NN	CC	CC	NN	NN	CC	CC	TT	TC	TT	NN	CC	TT	TT	TT	TT	TT	TT	TC	TT	TT	TT	TT	TT
Bn-A09-p4024494	T/C	A9	3979260	0.16444	NN	NN	TT	TC	TT	TT	TT	TT	TC	TC	TT	NN	CC	NN	NN	NN	NN	TT	TT	TT	NN	NN	TT	TT	NN	NN	TT	TT	CC	NN	CC	CC	TT	CC	CC	CC	CC	CC	CC	NN	CC	CC	CC	CC	CC
Bn-A09-p4021115	T/C	A9	3982205	0.11855	CC	CC	TC	NN	TT	TT	TT	TT	TC	TC	TC	CC	CC	CC	CC	CC	CC	NN	TT	TT	NN	CC	TT	TT	CC	CC	TT	TT	CC	CC	CC	CC	TT	CC	CC	CC	CC	CC	CC	CC	CC	CC	CC	CC	CC
Bn-A09-p3994437	A/C	A9	3999268	0.09369	CC	CC	NN	AC	AC	AA	AC	AC	AA	AA	AC	CC	AA	CC	CC	CC	CC	CC	CC	CC	AA	CC	CC	CC	CC	CC	CC	CC	AA	CC	AA	AC	CC	AA	AA	AA	AA	AA	AA	CC	AA	AA	AA	AA	AA
Bn-A09-p3994064	T/C	A9	3999590	0.08031	TT	TT	TT	TT	CC	NN	CC	CC	TT	NN	TT	TT	TT	TT	TT	TT	TT	TT	TT	TT	TT	TT	CC	TT	TT	TT	TT	TT	TT	TT	TT	TT	CC	TT	TT	TT	TT	TT	TT	TT	TT	TT	TT	TT	TT
Bn-A09-p3940779	T/C	A9	4057903	0.0478	TT	TT	TC	TT	CC	CC	CC	CC	TC	CC	TC	TT	TT	TT	TT	TT	TT	TT	TT	TT	TC	TT	CC	TT	TT	TT	TT	TT	TT	TT	TT	TT	CC	TT	TT	TT	TT	TT	TT	TT	TT	TT	TT	TT	TT
Bn-A09-p3940412	A/C	A9	4058333	0.06119	AA	AA	AC	AA	CC	CC	CC	CC	AC	CC	AC	AA	AA	AA	AA	AA	AA	AA	AA	AA	NN	AA	CC	AA	AA	AA	AA	AA	AA	AA	AA	AA	CC	AA	AA	AA	AA	AA	AA	AA	AA	AA	AA	AA	AA
Bn-A09-p3908310	A/C	A9	4094821	0.14723	CC	CC	AC	CC	AC	AA	AC	AC	AC	AA	AC	CC	AC	CC	CC	CC	CC	CC	CC	CC	AA	CC	CC	CC	CC	CC	CC	CC	AA	CC	AA	AA	AA	AA	AA	AA	CC	AA	AA	CC	AA	AA	AA	AA	AA
Bn-Scaffold000178-p47905	T/C	A9	4152523	0.07075	TT	TT	TT	TC	TC	TT	TC	TC	NN	TT	TC	TT	TT	TT	TT	TT	TT	TC	TC	TC	TT	NN	TC	TC	TT	TT	TT	TT	TT	TT	TT	TT	TC	TT	TT	TT	TC	TT	TT	TT	TT	TT	TT	TT	TT
Bn-A09-p4433252	T/G	A9	4344841	0.03633	GG	GG	GG	NN	TG	GG	TG	TG	GG	GG	TG	TG	NN	TG	TG	TG	TG	TG	GG	GG	GG	TG	GG	GG	GG	GG	GG	GG	GG	TG	GG	GG	GG	GG	GG	GG	GG	GG	GG	TG	GG	GG	GG	GG	GG
Bn-A09-p4447029	A/G	A9	4358762	0.07648	AA	AA	AG	AG	GG	GG	GG	GG	AG	AG	GG	GG	AG	GG	GG	GG	GG	GG	AA	AA	NN	AG	AA	AA	AA	AA	AA	AA	AA	GG	AA	AA	GG	AA	AA	AA	AA	AA	AA	GG	AA	AA	AA	AA	AA
Bn-A09-p4509627	A/G	A9	4419778	0.06501	AA	AA	AA	AG	AG	AA	AG	AG	AG	AA	AG	GG	GG	GG	GG	GG	GG	GG	GG	GG	NN	GG	GG	GG	AA	AA	AA	AA	GG	GG	GG	GG	AA	GG	GG	GG	GG	GG	GG	GG	GG	GG	GG	GG	GG
Bn-A09-p4616864	A/C	A9	4528642	0.08222	AA	AA	AC	NN	AC	AC	AC	AC	AC	NN	AC	AA	AA	AA	AA	AA	AA	AC	CC	CC	AC	AC	AA	CC	AA	AA	AA	AA	AA	AA	AA	AA	AC	AA	AA	AA	CC	AA	AA	AA	AA	AA	AA	AA	AA
Bn-A09-p4652268	T/G	A9	4571885	0.14149	GG	TT	TG	GG	GG	TG	GG	GG	TG	NN	GG	GG	TG	GG	GG	GG	GG	GG	GG	GG	TG	GG	TT	GG	TT	TT	TT	TT	NN	GG	TT	TT	TG	TT	TT	TT	GG	TT	TT	GG	TT	TT	TT	TT	TT
Bn-A09-p4655322	T/C	A9	4574891	0.11855	TT	CC	TC	TT	TT	TC	TT	TT	TC	TC	TT	TT	NN	TT	TT	TT	TT	TT	TT	TT	NN	TT	CC	TT	CC	CC	CC	CC	CC	TT	CC	CC	TC	CC	CC	CC	TT	CC	CC	TT	CC	CC	CC	CC	CC
Bn-A09-p4681749	T/C	A9	4595859	0.17591	TT	NN	NN	TT	TT	NN	TT	TT	TC	NN	TT	TT	NN	TT	TT	TT	TT	TT	TT	TT	TT	TT	CC	TT	TT	TT	NN	NN	TT	TT	CC	CC	NN	CC	CC	CC	TT	CC	CC	TT	CC	CC	CC	CC	CC
Bn-A09-p4683384	A/G	A9	4597494	0.1587	GG	NN	NN	GG	GG	NN	GG	GG	AG	NN	GG	GG	AG	GG	GG	GG	GG	GG	GG	GG	GG	GG	AA	GG	GG	GG	NN	NN	GG	GG	AA	AA	NN	AA	AA	AA	GG	AA	AA	GG	AA	AA	AA	AA	AA
Bn-A09-p4690204	T/G	A9	4600548	0.11472	TT	TT	TT	TT	TT	TT	TT	TT	TG	TT	TT	TT	GG	TT	TT	TT	TT	TT	TT	TT	TT	TT	GG	TT	TT	TT	NN	NN	TT	TT	GG	GG	NN	GG	GG	GG	TT	GG	GG	TT	GG	GG	GG	GG	GG
Bn-A09-p4777728	T/C	A9	4677211	0.07266	CC	TT	TT	CC	NN	TT	CC	CC	CC	TT	CC	CC	CC	CC	CC	CC	CC	CC	CC	CC	CC	CC	CC	CC	CC	CC	TT	NN	CC	CC	CC	CC	TT	CC	CC	CC	CC	CC	CC	CC	CC	CC	CC	CC	CC
Bn-A09-p4862871	A/G	A9	4769883	0.04971	GG	GG	GG	AG	GG	GG	GG	GG	NN	GG	GG	GG	AG	GG	GG	GG	GG	AG	AA	AA	GG	NN	AA	AA	GG	GG	GG	GG	GG	GG	AA	AG	GG	AA	AA	AA	AA	AA	GG	GG	AA	AA	AA	AA	AA
Bn-A09-p4905706	A/G	A9	4813465	0.08222	AA	GG	GG	AG	AG	GG	AG	GG	AG	AG	AG	AA	AA	AA	AA	AA	AA	AG	GG	GG	NN	AG	AA	GG	AA	AA	AA	AA	AA	AA	AA	AA	AG	AA	AA	AA	GG	AA	AA	AA	AA	AA	AA	AA	AA
Bn-A09-p4905766	T/C	A9	4813474	0.08604	CC	TT	TT	TC	TC	TT	TC	TT	TC	TC	TC	CC	CC	CC	CC	CC	CC	TC	TT	TT	NN	TC	CC	TT	CC	CC	CC	CC	CC	CC	CC	CC	TC	CC	CC	CC	TT	CC	CC	CC	CC	CC	CC	CC	CC
Bn-Scaffold000321-p22681	A/C	A9	4856220	0.09369	CC	CC	AA	AC	AC	AA	AC	AC	AC	AC	AC	CC	CC	CC	CC	CC	CC	CC	CC	CC	CC	CC	CC	CC	CC	CC	CC	CC	CC	CC	CC	CC	CC	CC	CC	CC	AA	CC	CC	CC	CC	CC	CC	CC	CC
Bn-Scaffold000321-p23017	A/C	A9	4856622	0.09751	CC	CC	AA	AC	AC	AA	AC	AC	AC	AC	AC	CC	CC	CC	CC	CC	CC	CC	CC	CC	NN	CC	CC	CC	CC	CC	CC	CC	CC	CC	CC	CC	CC	CC	CC	CC	AA	CC	CC	CC	CC	CC	CC	CC	CC
Bn-Scaffold000321-p23141	A/G	A9	4856746	0.06883	AA	AA	GG	AG	AG	GG	AG	AG	AG	AG	AG	AA	AA	AA	AA	AA	AA	AA	AA	AA	NN	AA	AA	AA	AA	AA	AA	AA	AA	AA	AA	AA	AA	AA	AA	AA	GG	AA	AA	AA	AA	AA	AA	AA	AA
Bn-A09-p5189883	A/C	A9	4861783	0.07839	CC	CC	AA	AC	AC	AA	AC	AC	AC	AC	AC	CC	CC	CC	CC	CC	CC	CC	CC	CC	NN	CC	CC	CC	CC	CC	CC	CC	CC	CC	CC	CC	CC	CC	CC	CC	AA	CC	CC	CC	CC	CC	CC	CC	CC
Bn-A09-p5190641	A/G	A9	4862858	0.07648	AA	AA	GG	AG	AG	GG	AG	AG	AG	AG	AG	AA	AA	AA	AA	AA	AA	AA	AA	AA	NN	AA	AA	AA	AA	AA	AA	AA	AA	AA	AA	AA	AA	AA	AA	AA	GG	AA	AA	AA	AA	AA	AA	AA	AA
Bn-A09-p5215814	T/G	A9	4887406	0.08413	GG	GG	TG	NN	TG	TG	TG	TG	TG	GG	TG	GG	TG	GG	GG	TG	GG	GG	GG	GG	NN	GG	TT	GG	GG	GG	GG	GG	GG	GG	TT	TT	GG	TT	TT	TT	TT	TT	GG	TT	TT	TT	TT	TT	TT
Bn-A09-p5219527	T/G	A9	4891116	0.05736	GG	GG	GG	GG	GG	GG	GG	GG	TG	GG	GG	GG	TG	GG	GG	GG	GG	GG	GG	GG	GG	GG	TT	GG	GG	GG	GG	GG	GG	GG	TT	TT	GG	TT	TT	TT	TT	TT	GG	TT	TT	TT	TT	TT	TT
Bn-A09-p5244764	T/G	A9	4917330	0.14149	GG	GG	TG	TG	TG	TG	TG	TG	TG	NN	TG	GG	TG	GG	GG	TG	GG	GG	GG	GG	NN	GG	TT	GG	GG	GG	GG	GG	GG	GG	TT	TT	GG	TT	TT	TT	TT	TT	GG	GG	TT	TT	TT	TT	TT
Bn-A09-p5246171	T/G	A9	4918784	0.08222	GG	GG	TG	TG	TG	TG	TG	TG	TG	NN	TG	GG	TG	GG	GG	TG	GG	GG	GG	GG	NN	GG	TT	GG	GG	GG	GG	GG	TT	GG	TT	TT	GG	TT	TT	TT	TT	TT	GG	GG	TT	TT	TT	TT	TT
Bn-A09-p5246229	T/C	A9	4918791	0.09178	TT	TT	TC	TC	TC	TC	TC	TC	TC	NN	TC	TT	TC	TT	TT	TC	TT	TT	TT	TT	NN	TT	CC	TT	TT	TT	TT	TT	CC	TT	CC	CC	TT	CC	CC	CC	CC	CC	TT	TT	CC	CC	CC	CC	CC
Bn-A09-p5251134	T/C	A9	4926610	0.10899	CC	CC	TC	NN	TC	TC	TC	TC	TC	CC	TC	CC	TC	CC	CC	TC	CC	CC	CC	CC	CC	CC	TC	CC	CC	CC	CC	CC	TC	CC	TC	TC	CC	TC	TC	TC	TC	TT	CC	CC	TC	TC	TC	TC	TC
Bn-A09-p5258401	A/C	A9	4933929	0.15679	NN	AA	CC	NN	CC	CC	CC	CC	AC	CC	CC	NN	AA	NN	NN	CC	NN	AA	AA	AA	AC	AA	AA	NN	NN	AA	AA	NN	AA	NN	AA	AA	NN	AA	AA	AA	AA	AA	AA	NN	AA	AA	AA	AA	AA
Bn-A09-p5285034	A/G	A9	4955139	0.06883	GG	AA	GG	GG	GG	GG	GG	GG	NN	GG	GG	GG	AG	GG	GG	GG	GG	GG	GG	GG	GG	GG	AA	GG	GG	GG	GG	GG	AA	GG	AA	AA	GG	AA	AA	AA	AA	AA	GG	GG	AA	AA	AA	AA	AA
Bn-A09-p5286216	A/C	A9	4956321	0.12811	CC	NN	CC	CC	CC	CC	CC	CC	NN	CC	CC	CC	AC	CC	CC	CC	CC	CC	CC	CC	CC	CC	AA	CC	CC	CC	CC	CC	NN	CC	AA	AA	CC	AA	AA	AA	AA	AA	CC	CC	AA	AA	AA	AA	AA
Bn-A09-p5327731	T/C	A9	5008398	0.07839	CC	TT	TT	NN	TC	TT	TC	TC	TC	TC	TC	CC	CC	CC	CC	TC	CC	CC	CC	CC	CC	CC	CC	CC	CC	CC	CC	CC	TT	CC	CC	CC	TC	CC	CC	CC	CC	CC	CC	CC	CC	CC	TC	CC	TC
Bn-A09-p5455608	A/G	A9	5015134	0.08987	AG	GG	AG	AG	AG	AG	AA	AA	AG	AG	AA	AG	AG	AG	AG	AA	AG	AG	AA	GG	AG	AG	AG	AG	AG	AG	AG	AG	AG	AG	AG	AG	AG	AG	AG	AG	AG	AA	AG	AG	AG	AG	AA	AG	AA
Bn-A09-p5470888	A/G	A9	5036256	0.08031	AA	AA	AG	AG	AG	AG	AG	AG	AG	NN	AG	AA	NN	AA	AA	AG	AA	AA	AG	AA	NN	AA	GG	AA	AA	AA	AA	AA	AA	AA	GG	GG	AG	GG	GG	GG	GG	GG	AA	AA	GG	GG	GG	GG	GG
Bn-A09-p5678953	T/C	A9	5238565	0.07075	TT	TT	TC	NN	TT	TC	TT	TT	TC	TC	TT	TT	TC	TT	TT	TT	TT	TC	TC	CC	TC	NN	TT	CC	TT	TT	TT	TT	CC	TT	CC	CC	TC	CC	CC	CC	TT	CC	TT	TT	CC	CC	TC	CC	TC
Bn-scaff_16545_1-p98899	A/G	A9	5402546	0.06501	AA	GG	AA	NN	AG	AA	AA	AA	AG	GG	AA	GG	AG	GG	AA	AA	AA	GG	GG	GG	NN	GG	GG	AA	GG	GG	GG	GG	AA	GG	GG	GG	GG	AG	GG	AA	AA	GG	GG	GG	AA	AA	AA	GG	AA
Bn-A09-p7331063	A/G	A9	5541201	0.10707	GG	AA	GG	GG	GG	GG	GG	GG	GG	GG	NN	GG	GG	GG	GG	GG	GG	GG	NN	AA	GG	GG	GG	GG	GG	GG	GG	GG	NN	GG	GG	GG	GG	GG	GG	GG	GG	GG	GG	GG	GG	GG	GG	GG	GG
Bn-A09-p7331034	A/G	A9	5541281	0.10899	AA	GG	AA	NN	AA	AA	AA	AA	AA	AA	NN	AA	AA	AA	AA	AA	AA	AG	GG	GG	AA	NN	AA	AA	AA	AA	AA	AA	GG	AA	AA	AA	AA	AA	AA	AA	AA	AA	AA	AA	AA	AA	AA	AA	AA
Bn-A09-p7329993	T/C	A9	5542311	0.08987	CC	TT	CC	CC	CC	CC	CC	CC	CC	CC	NN	CC	CC	CC	CC	CC	CC	CC	NN	TT	CC	CC	CC	CC	CC	CC	CC	CC	NN	CC	CC	CC	CC	CC	CC	CC	CC	CC	CC	CC	CC	CC	CC	CC	CC
Bn-A09-p7191362	A/G	A9	5643867	0.05545	AA	AA	AA	AA	AA	AA	AA	AA	AA	AA	AG	AA	AA	AA	AA	AA	AA	AA	AA	GG	AA	AA	AA	AA	AA	AA	AA	AA	AA	AA	AA	AA	AA	AA	AA	AA	AA	AA	AA	AA	AA	AA	AA	AA	AA
Bn-A09-p7047022	T/C	A9	5815625	0.08222	TC	TT	TT	TC	TC	TT	TC	TC	TC	TC	TC	CC	CC	CC	CC	TC	CC	TC	TT	CC	NN	CC	TT	CC	CC	CC	TT	TT	TT	CC	CC	CC	TC	CC	CC	CC	CC	CC	TT	CC	CC	CC	TC	CC	TC
Bn-A09-p6852464	A/G	A9	5992079	0.08413	AG	GG	AG	AG	AG	AG	AG	AG	AG	AA	AG	GG	NN	GG	GG	AG	GG	GG	AG	AA	AA	NN	GG	GG	GG	GG	GG	GG	GG	GG	AA	AA	AG	AA	AA	AA	AA	AA	GG	AA	AA	AA	AA	AA	AA
Bn-A09-p6630867	T/C	A9	6355964	0.06501	TT	TT	TT	TC	TT	TT	TT	TT	TT	TC	TT	TT	TC	TT	TT	TT	TT	TT	TT	CC	NN	TT	TT	TT	TT	TT	TT	TT	TT	TT	CC	CC	TT	CC	CC	CC	TT	CC	TT	CC	CC	TT	TT	CC	TC
Bn-A09-p6574470	T/C	A9	6430055	0.05736	CC	TT	CC	TC	TC	CC	TC	TC	TC	TC	TC	TT	TT	TT	TT	TC	TT	TT	TC	TT	NN	TT	CC	TT	TT	TT	CC	CC	TT	TT	TT	TT	TC	TT	TT	TT	TT	TT	CC	TT	TT	TT	TC	TT	TC
Bn-A09-p6562874	T/C	A9	6440179	0.02103	TT	TT	TT	TT	TT	TT	TT	TT	TT	TT	TT	TT	TT	TT	TT	TT	TT	TT	TT	TT	TT	TT	TT	TT	TT	TT	TT	TT	TT	TT	TT	TT	TT	TT	TT	TT	TT	TT	TT	TT	TT	TT	TT	TT	TT
Bn-A09-p6133524	T/C	A9	6512628	0.07075	TT	TT	CC	TC	TT	CC	TT	TT	TT	TT	CC	TT	TC	CC	CC	CC	CC	NN	TT	TT	TT	CC	CC	CC	CC	CC	CC	CC	TT	CC	TT	TT	TT	TT	TT	TT	TT	TT	TT	TT	TT	TT	TT	TT	TT
Bn-A09-p7472401	T/G	A9	6974116	0.0325	GG	GG	GG	GG	GG	GG	GG	GG	GG	TG	TT	GG	GG	GG	GG	GG	GG	GG	GG	GG	TT	GG	GG	GG	GG	GG	GG	GG	GG	GG	GG	GG	GG	TT	GG	GG	GG	GG	GG	TT	GG	GG	GG	GG	TT
Bn-A09-p7517353	T/C	A9	7029835	0.07648	TT	TT	CC	TC	CC	CC	CC	CC	NN	TC	CC	TT	TC	CC	CC	CC	CC	CC	TT	TT	CC	CC	CC	CC	CC	CC	CC	CC	TT	CC	TT	TT	CC	CC	TT	TT	CC	TT	TT	CC	TT	CC	CC	TT	CC
Bn-A09-p8770590	A/C	A9	7176854	0.07648	AA	AA	AA	AC	AA	AA	AA	AA	AA	CC	AA	AA	AC	AA	AA	AA	AA	AA	AA	AA	CC	AA	AA	AA	AA	AA	AA	AA	AA	AA	CC	CC	AA	CC	CC	CC	AA	CC	AA	CC	CC	AA	AA	CC	CC
Bn-A09-p8787573	A/C	A9	7182700	0.09943	AA	AA	AA	AC	AA	AA	AA	AA	NN	CC	AA	AA	NN	AA	AA	AA	AA	AA	AA	AA	CC	AA	AA	AA	AA	AA	AA	AA	AA	AA	CC	CC	AA	CC	CC	CC	AA	CC	AA	CC	CC	AA	AA	CC	CC
Bn-A09-p8791527	A/C	A9	7184940	0.08413	CC	CC	CC	NN	CC	CC	CC	CC	CC	AA	CC	CC	AC	CC	CC	CC	CC	CC	CC	CC	AA	CC	CC	CC	CC	CC	CC	CC	CC	CC	AA	AA	CC	AA	AA	AA	CC	AA	CC	AA	AA	CC	CC	AA	AA
Bn-A03-p11655749	T/C	A9	7628168	0.08031	CC	CC	CC	TC	TT	TT	CC	CC	CC	TT	TC	TT	TT	TT	CC	NN	TT	TT	TT	CC	NN	TT	CC	TT	CC	CC	CC	TT	TT	TT	CC	CC	TT	TT	TT	CC	TT	TT	TT	CC	CC	TT	TT	TT	TT
Bn-A09-p8239411	T/G	A9	7690547	0.02677	TT	TT	TT	TT	TT	TT	TT	TT	TT	TT	GG	TT	TT	TT	TT	TT	TT	TT	TT	TT	TT	TT	TT	TT	TT	TT	TT	TT	TT	TT	TT	TT	TT	TT	TT	TT	TT	TT	TT	TT	TT	TT	TT	TT	TT
Bn-A09-p8291726	T/C	A9	7770238	0.05354	TT	TT	CC	TC	TC	CC	TT	TT	TT	TT	CC	TT	TC	CC	CC	CC	CC	CC	TT	TT	TT	CC	CC	CC	CC	CC	CC	CC	TT	CC	TT	TT	TT	TT	TT	TT	TT	TT	TT	TT	TT	TT	CC	TT	TT
Bn-A09-p8591730	T/G	A9	8020064	0.06501	TT	GG	GG	TG	TG	GG	TT	TT	TG	GG	TT	TT	TG	TT	TT	TT	TT	TT	TT	TT	NN	TT	GG	TT	GG	GG	GG	GG	TT	TT	GG	GG	TT	TT	GG	GG	TT	GG	GG	TT	GG	TT	TT	GG	TT
Bn-A09-p8591746	A/G	A9	8020132	0.07648	GG	AA	AA	AG	AG	AA	GG	GG	NN	AA	GG	GG	AG	GG	GG	GG	GG	GG	GG	GG	NN	GG	AA	GG	AA	AA	AA	AA	GG	GG	AA	AA	GG	GG	AA	AA	GG	AA	AA	GG	AA	GG	GG	AA	GG
Bn-A09-p8810292	A/G	A9	8067494	0.08795	AA	GG	AA	AG	AA	AA	AA	AA	AG	GG	NN	AA	NN	AA	AA	AA	AA	AA	AA	AA	GG	AA	AA	AA	AA	AA	AA	AA	AA	AA	GG	GG	NN	GG	GG	GG	AA	GG	AA	GG	GG	AA	AA	GG	GG
Bn-A09-p8823667	T/C	A9	8090122	0.07457	CC	TT	CC	NN	CC	CC	CC	CC	CC	TT	NN	CC	TC	CC	CC	CC	CC	CC	CC	CC	TT	CC	CC	CC	CC	CC	CC	CC	CC	CC	TT	TT	NN	TT	TT	TT	CC	TT	CC	TT	TT	CC	CC	TT	TT
Bn-A09-p9083366	A/G	A9	8261021	0.14149	AA	NN	AA	AG	AG	AA	AA	AA	AA	AA	NN	AA	AG	AA	AA	AA	AA	AA	AA	AA	GG	AA	GG	AA	GG	GG	NN	NN	AA	AA	GG	GG	GG	AA	GG	GG	AA	GG	AA	NN	GG	AA	AA	GG	AA
Bn-A09-p9083445	T/C	A9	8261149	0.13384	TT	NN	TT	TC	TC	TT	TT	TT	TT	TT	NN	TT	TC	TT	TT	TT	TT	TT	TT	TT	NN	TT	CC	TT	CC	CC	NN	NN	TT	TT	CC	CC	CC	TT	CC	CC	TT	CC	TT	NN	CC	TT	TT	CC	TT
Bn-A09-p9097901	T/G	A9	8279389	0.11855	TT	TT	TT	TG	TT	TT	TT	TT	NN	GG	TT	TT	TT	TT	TT	TT	TT	TT	GG	GG	TT	TG	TT	TT	TT	TT	TT	NN	GG	TT	TT	NN	TT	TT	TT	TT	TT	TT	NN	TT	TT	TT	TT	TT	NN
Bn-A09-p9098267	T/G	A9	8279755	0.17591	TT	TT	TT	GG	GG	NN	TT	TT	TG	GG	GG	NN	GG	TT	TT	TT	NN	TT	GG	GG	GG	NN	GG	TT	GG	GG	NN	NN	GG	NN	GG	GG	GG	NN	GG	GG	TT	GG	TT	GG	GG	TT	TT	GG	NN
Bn-A09-p9100536	T/C	A9	8280169	0.06883	CC	CC	CC	TC	CC	CC	CC	CC	NN	TT	CC	CC	CC	CC	CC	CC	CC	CC	TT	TT	CC	CC	CC	CC	CC	CC	CC	CC	TT	CC	CC	CC	CC	CC	CC	CC	CC	CC	CC	TT	CC	CC	CC	CC	CC
Bn-A09-p9100736	A/G	A9	8280420	0.07648	GG	GG	GG	AG	GG	GG	GG	GG	NN	AA	GG	GG	GG	GG	GG	GG	GG	GG	AA	AA	GG	GG	GG	GG	GG	GG	GG	GG	AA	GG	GG	GG	GG	GG	GG	GG	GG	GG	GG	GG	GG	GG	GG	GG	GG
Bn-A09-p9103739	A/C	A9	8283223	0.0478	AA	AA	AA	AC	AA	AA	AA	AA	AC	CC	AA	AA	AA	AA	AA	AA	AA	AA	CC	CC	AA	AA	AA	AA	AA	AA	AA	AA	CC	AA	AA	AA	AA	AA	AA	AA	AA	AA	AA	CC	AA	AA	AA	AA	AA
Bn-A09-p9135388	A/G	A9	8316835	0.05736	AA	AA	AA	AG	AG	AA	AA	AA	AG	GG	AA	AA	NN	AA	AA	AA	AA	AA	AA	AA	GG	AA	GG	AA	GG	GG	AA	AA	AA	AA	GG	GG	GG	AA	GG	GG	AA	GG	AA	GG	GG	AA	AA	GG	AA
Bn-A09-p9325852	T/G	A9	8414554	0.16444	TT	TT	TT	GG	GG	GG	GG	GG	GG	TT	GG	GG	NN	GG	GG	GG	GG	GG	GG	GG	TT	GG	GG	GG	GG	GG	GG	GG	GG	GG	TT	TT	GG	TT	TT	TT	GG	TT	TT	GG	TT	GG	GG	TT	TT
Bn-A09-p9325966	T/C	A9	8414669	0.07839	TT	TT	TT	TC	CC	CC	CC	CC	NN	TT	CC	CC	TC	CC	CC	CC	CC	CC	CC	CC	TT	CC	CC	CC	CC	CC	CC	CC	CC	CC	TT	TT	CC	TT	TT	TT	CC	TT	TT	CC	TT	CC	CC	TT	TT
Bn-A09-p9421306	A/G	A9	8503582	0.07266	AA	AA	AA	AG	GG	GG	GG	GG	AG	AA	AA	AA	GG	GG	GG	GG	GG	GG	AA	AA	AG	GG	GG	GG	GG	GG	AA	AA	AA	GG	GG	GG	AA	AA	GG	GG	GG	GG	AA	AA	GG	GG	GG	GG	AA
Bn-A09-p9443127	A/G	A9	8525734	0.09369	GG	GG	GG	AG	AA	AA	AA	AA	NN	GG	GG	GG	AA	AA	AA	AA	AA	AA	GG	GG	NN	AA	AA	AA	AA	AA	NN	AG	GG	AA	AA	AA	GG	GG	AA	AA	AA	AA	GG	GG	AA	AA	AA	AA	GG
Bn-A09-p9445474	A/C	A9	8528081	0.07839	AA	AA	AA	AC	CC	CC	CC	CC	NN	AA	AA	AA	CC	CC	CC	CC	CC	CC	AA	AA	NN	CC	CC	CC	CC	CC	AA	AA	AA	CC	CC	CC	AA	AA	CC	CC	CC	CC	AA	AA	CC	CC	CC	CC	AA
Bn-A09-p9450845	T/C	A9	8533507	0.07839	TT	TT	TT	TC	CC	CC	CC	CC	NN	TT	TT	TT	CC	CC	CC	CC	CC	CC	TT	TT	CC	CC	CC	CC	CC	CC	TT	TT	TT	CC	CC	CC	TT	TT	CC	CC	CC	CC	TT	TT	CC	CC	CC	CC	TT
Bn-A09-p9450916	A/G	A9	8533527	0.06883	AA	AA	AA	AG	GG	GG	GG	GG	NN	AA	AA	AA	GG	GG	GG	GG	GG	GG	AA	AA	GG	GG	GG	GG	GG	GG	AA	AA	AA	GG	GG	GG	AA	AA	GG	GG	GG	GG	AA	AA	GG	GG	GG	GG	AA
Bn-A09-p9563670	A/C	A9	8632428	0.08795	CC	CC	CC	AC	AC	AA	AA	AA	AC	CC	CC	CC	AA	AA	AA	AA	AA	AA	CC	CC	NN	AA	CC	AA	AA	AA	CC	CC	CC	AA	AA	AA	CC	CC	AA	AA	AA	AA	CC	CC	AA	AA	AA	AA	CC
Bn-A09-p9563948	T/C	A9	8632689	0.14723	TT	TT	TT	TC	TC	CC	CC	CC	TC	TT	TT	TT	CC	CC	CC	CC	CC	CC	TT	TT	NN	CC	TT	CC	CC	CC	TT	TT	TT	CC	CC	CC	TT	TT	CC	CC	CC	CC	TT	TT	CC	CC	CC	CC	TT
Bn-A09-p9655424	A/C	A9	8725772	0.13193	CC	CC	CC	AC	CC	NN	CC	CC	NN	AA	AA	CC	CC	CC	CC	CC	CC	CC	AA	AA	CC	CC	CC	CC	CC	CC	CC	CC	AA	CC	CC	CC	CC	CC	CC	CC	CC	CC	CC	CC	CC	CC	CC	CC	CC
Bn-A09-p9656145	A/G	A9	8726538	0.0478	GG	GG	GG	AG	AG	GG	GG	GG	AG	AA	AA	GG	GG	GG	GG	GG	GG	GG	AA	AA	GG	GG	AA	GG	GG	GG	GG	GG	AA	GG	GG	GG	GG	GG	GG	GG	GG	GG	GG	GG	GG	GG	GG	GG	GG
Bn-scaff_16912_1-p112569	T/C	A9	8772731	0.03633	CC	CC	CC	CC	CC	CC	CC	CC	CC	CC	CC	CC	CC	CC	CC	CC	CC	CC	CC	CC	CC	CC	CC	CC	CC	CC	CC	CC	CC	CC	CC	CC	CC	CC	CC	CC	CC	CC	CC	TT	CC	CC	CC	CC	CC
Bn-A09-p9789898	A/G	A9	8845424	0.03059	AA	AA	AA	AG	AA	AA	AA	AA	AA	AA	AA	AA	AA	AA	AA	AA	AA	AA	GG	GG	AA	AA	AA	AA	AA	AA	AA	AA	GG	AA	AA	AA	AA	AA	AA	AA	AA	AA	AA	AA	AA	AA	AA	AA	AA
Bn-A09-p9865556	A/G	A9	8894175	0.06883	GG	GG	GG	AG	GG	GG	GG	GG	NN	AA	AA	GG	GG	GG	GG	GG	GG	GG	AA	AA	GG	GG	GG	GG	GG	GG	NN	NN	AA	GG	GG	GG	GG	GG	GG	GG	GG	GG	GG	GG	GG	GG	GG	GG	GG
Bn-A09-p9877560	A/G	A9	8899304	0.05736	GG	GG	GG	AG	GG	GG	GG	GG	NN	AA	AA	GG	GG	GG	GG	GG	GG	GG	AA	AA	GG	GG	GG	GG	GG	GG	AA	AA	AA	GG	GG	GG	GG	GG	GG	GG	GG	GG	GG	GG	GG	GG	GG	GG	GG
Bn-A09-p9878665	T/C	A9	8900408	0.15105	TT	TT	TT	TC	TT	TT	TT	TT	NN	CC	CC	TT	TT	TT	TT	TT	TT	TT	CC	CC	TT	TT	TT	TT	TT	TT	CC	CC	CC	TT	TT	TT	TT	TT	TT	TT	TT	TT	TT	TT	TT	TT	TT	TT	TT
Bn-scaff_17174_1-p388642	A/C	A9	8985244	0.16444	CC	CC	CC	AC	CC	CC	CC	CC	CC	CC	CC	CC	AC	CC	CC	CC	CC	CC	NN	NN	AA	CC	NN	CC	AA	AA	CC	CC	NN	CC	AA	AA	CC	CC	CC	AA	CC	AA	CC	CC	AA	CC	AA	AA	CC
Bn-A09-p10023881	T/C	A9	9008060	0.08413	CC	CC	CC	TC	TC	CC	CC	CC	CC	TT	CC	CC	TC	CC	CC	CC	CC	CC	TT	TT	NN	CC	TT	CC	TT	TT	CC	CC	TT	CC	TT	TT	CC	CC	CC	TT	CC	TT	CC	CC	TT	CC	TT	TT	CC
Bn-A09-p10024669	A/G	A9	9008854	0.07457	AA	AA	AA	AG	AG	AA	AA	AA	AA	GG	AA	AA	AG	AA	AA	AA	AA	AA	GG	GG	NN	AA	GG	AA	GG	GG	AA	AA	GG	AA	GG	GG	AA	AA	AA	GG	AA	GG	AA	AA	GG	AA	GG	GG	AA
Bn-A09-p10064024	A/C	A9	9050749	0.10134	AA	AA	AA	AA	CC	CC	AA	AA	AA	CC	CC	AA	AC	AA	AA	AA	AA	AA	AA	AA	NN	AA	CC	AA	CC	CC	AA	AA	AA	AA	CC	CC	AA	AA	AA	CC	AA	CC	AA	AA	CC	AA	CC	CC	AA
Bn-A09-p10109790	A/G	A9	9093152	0.1109	AA	AA	AA	NN	GG	GG	AA	AA	AA	GG	GG	AA	AA	AA	AA	AA	AA	GG	GG	GG	AA	AA	GG	AA	AA	AA	GG	GG	GG	AA	AA	AA	AA	AA	GG	AA	NN	AA	AA	AA	AA	NN	AA	AA	AA
Bn-A09-p14205256	A/G	A9	9151161	0.0478	GG	AA	GG	AG	GG	GG	GG	GG	NN	AG	GG	AA	AG	GG	GG	GG	GG	AA	AA	AA	AG	GG	GG	GG	AA	AA	AA	AA	AA	GG	AA	AA	GG	GG	AA	AA	GG	AA	GG	GG	AA	GG	AA	AA	GG
Bn-A09-p14204447	T/C	A9	9151601	0.05545	CC	TT	CC	TC	CC	CC	CC	CC	NN	TC	CC	TT	TC	CC	CC	CC	CC	TT	TT	TT	NN	CC	CC	CC	TT	TT	TT	TT	TT	CC	TT	TT	CC	CC	TT	TT	CC	TT	CC	CC	TT	CC	TT	TT	CC
Bn-A09-p14161665	T/G	A9	9192150	0.10899	GG	TT	GG	TG	TT	TT	GG	TT	NN	TG	TT	TT	TG	GG	GG	GG	GG	TT	TT	TT	NN	GG	GG	GG	TT	TT	NN	NN	TT	GG	TT	TT	TT	GG	GG	TT	GG	TT	GG	GG	TT	GG	TT	TT	GG
Bn-A09-p14147959	A/C	A9	9216845	0.13384	AA	AA	AA	AC	AC	CC	AA	NN	AA	AC	CC	AA	AC	AA	AA	AA	AA	AA	AA	AA	CC	AA	AA	AA	CC	CC	NN	NN	AA	AA	CC	CC	NN	AA	AA	CC	AA	CC	AA	AA	CC	AA	CC	CC	AA
Bn-A09-p14137607	T/C	A9	9224325	0.0956	TT	CC	TT	TC	CC	CC	TT	TT	TC	TT	CC	CC	TT	TT	TT	TT	TT	CC	CC	CC	TT	TT	TT	TT	TT	TT	TT	TT	CC	TT	TT	TT	TT	TT	TT	TT	TT	TT	TT	TT	NN	TT	TT	TT	TT
Bn-A09-p14137599	A/G	A9	9224388	0.07075	AA	GG	AA	AG	GG	GG	AA	AA	AA	AA	GG	GG	AA	AA	AA	AA	AA	GG	GG	GG	AA	AA	AA	AA	AA	AA	AA	NN	GG	AA	AA	AA	AA	AA	AA	AA	AA	AA	AA	AA	AA	AA	AA	AA	AA
Bn-A09-p14137381	T/C	A9	9224606	0.09178	CC	TT	CC	TC	TT	TT	CC	CC	CC	CC	TT	TT	CC	CC	CC	CC	CC	TT	TT	TT	CC	CC	CC	CC	CC	CC	CC	CC	TT	CC	CC	CC	CC	CC	CC	CC	CC	CC	CC	CC	CC	CC	CC	CC	CC
Bn-A09-p14132945	A/C	A9	9228032	0.06883	CC	CC	CC	AC	AC	AA	CC	AA	NN	AC	AA	CC	AC	CC	CC	CC	CC	CC	CC	CC	NN	CC	CC	CC	AA	AA	AA	AA	CC	CC	AA	AA	AA	CC	CC	AA	CC	AA	CC	CC	AA	CC	AA	AA	CC
Bn-A09-p10172534	A/G	A9	9249543	0.10707	AA	GG	AA	AG	AG	GG	AA	AA	AA	GG	GG	GG	AG	AA	AA	AA	AA	GG	GG	GG	GG	AA	AA	AA	GG	GG	GG	GG	GG	AA	GG	GG	AA	AA	GG	GG	AA	GG	AA	AA	GG	AA	GG	GG	AA
Bn-A09-p10176936	A/C	A9	9253903	0.1434	CC	AA	CC	NN	CC	CC	CC	CC	CC	CC	CC	AA	AA	CC	CC	CC	CC	AA	AA	AA	NN	CC	CC	CC	AA	AA	CC	CC	AA	CC	AA	AA	CC	CC	AA	AA	NN	AA	CC	CC	AA	NN	AA	AA	CC
Bn-A09-p10212674	A/G	A9	9293641	0.07266	AA	GG	AA	AG	GG	GG	AA	AA	AA	GG	GG	GG	AG	AA	AA	AA	AA	GG	GG	GG	NN	AA	GG	AA	GG	GG	GG	GG	GG	AA	GG	GG	AA	AA	GG	GG	GG	GG	AA	AA	GG	GG	GG	GG	AA
Bn-A09-p10247512	T/C	A9	9327070	0.11472	CC	TT	TT	TT	TT	TT	NN	CC	NN	TT	TT	TT	TT	NN	CC	CC	CC	TT	TT	TT	TT	CC	TT	CC	TT	TT	CC	NN	TT	CC	TT	TT	CC	CC	TT	TT	TT	TT	NN	NN	TT	TT	TT	TT	CC
Bn-A09-p10296510	A/G	A9	9517537	0.08604	GG	AA	GG	AG	AG	GG	GG	GG	NN	AA	GG	AA	AG	GG	GG	GG	GG	AA	AA	AA	NN	GG	GG	GG	AA	AA	AA	AA	AA	GG	AA	AA	GG	GG	AA	AA	GG	AA	GG	GG	AA	GG	AA	AA	GG
Bn-A09-p10318807	A/G	A9	9550529	0.08413	AA	GG	GG	AG	GG	GG	AA	AA	NN	GG	GG	GG	AG	AA	AA	AA	AA	GG	GG	GG	GG	AA	AA	AA	GG	GG	GG	GG	GG	AA	GG	GG	AA	AA	GG	GG	AA	GG	AA	AA	GG	AA	GG	GG	AA
Bn-A09-p10325493	T/G	A9	9571233	0.08604	TT	GG	GG	GG	GG	GG	TT	TT	TG	GG	GG	GG	GG	TT	TT	TT	TT	GG	GG	GG	GG	NN	TT	TT	GG	GG	GG	GG	GG	TT	GG	GG	TT	NN	GG	GG	TT	GG	NN	NN	GG	TT	GG	GG	TT
Bn-A09-p10329846	A/G	A9	9575628	0.08604	AA	GG	GG	AG	GG	GG	AA	AA	NN	GG	GG	GG	AG	AA	AA	AA	AA	GG	GG	GG	GG	AA	AA	AA	GG	GG	GG	GG	GG	AA	GG	GG	AA	AA	GG	GG	AA	GG	AA	AA	GG	AA	GG	GG	AA
Bn-A09-p10343752	A/G	A9	9589715	0.10707	AA	GG	AA	AG	GG	NN	AA	AA	AA	AG	NN	GG	AG	AA	AA	AA	AA	GG	GG	GG	GG	AA	AA	AA	GG	GG	AA	AA	GG	AA	GG	GG	AA	AA	GG	GG	AA	GG	AA	AA	GG	AA	GG	GG	AA
Bn-A09-p13983057	A/G	A9	9757514	0.1262	GG	GG	AA	GG	AG	GG	GG	GG	GG	GG	GG	GG	GG	GG	GG	GG	GG	GG	GG	GG	AA	GG	GG	GG	GG	GG	GG	GG	GG	GG	GG	GG	GG	AA	AA	GG	AA	GG	AA	AA	GG	AA	GG	GG	AA
Bn-A09-p13969906	A/G	A9	9771772	0.08413	AA	AA	GG	AA	AA	AA	AA	AA	AA	AA	AA	AA	AA	AA	AA	AA	AA	AA	AA	AA	GG	AA	AA	AA	AA	AA	AA	AA	AA	AA	AA	AA	AA	GG	GG	AA	GG	AA	GG	AA	AA	GG	AA	AA	GG
Bn-A09-p13905294	T/C	A9	9889159	0.10899	CC	CC	TT	CC	CC	CC	CC	CC	CC	CC	CC	CC	CC	CC	CC	CC	CC	CC	CC	CC	TT	CC	CC	CC	CC	CC	CC	CC	CC	CC	CC	CC	CC	TT	TT	CC	TT	CC	TT	CC	CC	TT	CC	CC	TT
Bn-A09-p13883964	T/G	A9	9905787	0.0478	TT	TT	GG	TT	TT	TT	TT	TT	TT	TT	TT	TT	TT	TT	TT	TT	TT	TT	TT	TT	GG	TT	TT	TT	TT	TT	TT	TT	TT	TT	TT	TT	TT	GG	GG	TT	GG	TT	GG	TT	TT	GG	TT	TT	GG
Bn-A09-p13827633	A/G	A9	9946366	0.10134	AA	AA	GG	AA	AA	AA	AA	GG	AA	AA	AA	AA	AA	AA	AA	AA	AA	AA	AA	AA	GG	AA	AA	AA	AA	AA	GG	GG	AA	AA	AA	AA	GG	GG	GG	AA	GG	AA	GG	AA	AA	GG	AA	AA	GG
Bn-A09-p13827572	A/G	A9	9946376	0.04971	AA	AA	GG	AA	AA	AA	AA	AA	AA	AA	AA	AA	AA	AA	AA	AA	AA	AA	AA	AA	GG	AA	AA	AA	AA	AA	AA	AA	AA	AA	AA	AA	AA	GG	GG	AA	GG	AA	GG	AA	AA	GG	AA	AA	GG
Bn-A09-p13827265	T/G	A9	9946683	0.05927	TT	TT	GG	TT	TT	TT	TT	TT	TT	TT	TT	TT	TT	TT	TT	TT	TT	TT	TT	TT	GG	TT	TT	TT	TT	TT	TT	TT	TT	TT	TT	TT	TT	GG	GG	TT	GG	TT	GG	TT	TT	GG	TT	TT	GG
Bn-A09-p13731672	T/C	A9	10037688	0.11855	TT	TT	CC	TT	TC	CC	TT	TT	TC	TT	CC	TT	TT	TT	TT	TT	TT	TT	TT	TT	CC	TT	TT	TT	TT	TT	TT	TT	TT	TT	TT	TT	TT	CC	CC	TT	CC	TT	CC	CC	TT	CC	TT	TT	CC
Bn-A09-p13731617	A/G	A9	10037692	0.0956	AA	AA	GG	AA	AG	GG	AA	AA	AG	AA	GG	AA	AA	AA	AA	AA	AA	AA	AA	AA	GG	AA	AA	AA	AA	AA	AA	AA	AA	AA	AA	AA	AA	GG	GG	AA	GG	AA	GG	GG	AA	GG	AA	AA	GG
Bn-A09-p13731601	A/C	A9	10037759	0.09178	CC	CC	AA	CC	CC	CC	CC	CC	AC	CC	CC	CC	CC	CC	CC	CC	CC	CC	CC	CC	AA	CC	CC	CC	CC	CC	CC	CC	CC	CC	CC	CC	CC	AA	AA	CC	AA	CC	AA	AA	CC	AA	CC	CC	AA
Bn-A09-p13730999	A/C	A9	10038318	0.08604	CC	CC	AA	CC	CC	CC	CC	CC	AC	CC	CC	CC	CC	CC	CC	CC	CC	CC	CC	CC	AA	CC	CC	CC	CC	CC	CC	CC	CC	CC	CC	CC	CC	AA	AA	CC	AA	CC	AA	AA	CC	AA	CC	CC	AA
Bn-A09-p13730527	A/G	A9	10038790	0.11663	AA	AA	GG	AA	AA	NN	AA	AA	AG	AA	NN	AA	AA	AA	AA	AA	AA	AA	AA	AA	GG	AA	AA	AA	AA	AA	AA	AA	AA	AA	AA	AA	AA	GG	GG	AA	GG	AA	GG	GG	AA	GG	AA	AA	GG
Bn-A09-p13729226	T/C	A9	10039825	0.12811	TT	TT	CC	TT	TC	CC	TT	TT	TC	TT	CC	TT	TT	TT	TT	TT	TT	TT	TT	TT	CC	TT	TT	TT	TT	TT	TT	TT	TT	TT	TT	TT	TT	CC	CC	TT	CC	TT	CC	CC	TT	CC	TT	TT	CC
Bn-A09-p13729175	T/C	A9	10039927	0.10516	CC	CC	TT	CC	CC	CC	CC	CC	TC	CC	CC	CC	CC	CC	CC	CC	CC	CC	CC	CC	TT	CC	CC	CC	CC	CC	CC	CC	CC	CC	CC	CC	CC	TT	TT	CC	TT	CC	TT	TT	CC	TT	CC	CC	TT
Bn-A09-p13729060	A/G	A9	10040042	0.12046	GG	GG	AA	GG	GG	GG	GG	GG	AG	GG	GG	GG	GG	GG	GG	GG	GG	GG	GG	GG	AA	GG	GG	GG	GG	GG	GG	GG	GG	GG	GG	GG	GG	AA	AA	GG	AA	GG	AA	AA	GG	AA	GG	GG	AA
Bn-A09-p13727794	T/G	A9	10041303	0.0956	TT	TT	GG	TT	TG	GG	TT	TT	TG	TT	GG	TT	TT	TT	TT	TT	TT	TT	TT	TT	GG	TT	TT	TT	TT	TT	TT	TT	TT	TT	TT	TT	TT	GG	GG	TT	GG	TT	GG	GG	TT	GG	TT	TT	GG
Bn-A09-p13727740	A/G	A9	10041306	0.06692	AA	AA	GG	AA	AG	GG	AA	AA	AA	AA	GG	AA	AA	AA	AA	AA	AA	AA	AA	AA	GG	AA	AA	AA	AA	AA	AA	AA	AA	AA	AA	AA	AA	GG	GG	AA	GG	AA	GG	GG	AA	GG	AA	AA	GG
Bn-A09-p13725417	A/C	A9	10043670	0.0631	CC	CC	AA	CC	CC	CC	CC	CC	AC	CC	CC	CC	CC	CC	CC	CC	CC	CC	CC	CC	AA	CC	CC	CC	CC	CC	CC	CC	CC	CC	CC	CC	CC	AA	AA	CC	AA	CC	AA	AA	CC	AA	CC	CC	AA
Bn-A09-p13718575	T/C	A9	10054396	0.05163	CC	CC	CC	TC	TT	TT	CC	CC	CC	TT	TT	NN	TT	CC	CC	CC	CC	CC	CC	CC	CC	CC	CC	CC	TT	TT	CC	CC	CC	CC	TT	TT	CC	CC	CC	TT	CC	TT	CC	CC	TT	CC	TT	TT	CC
Bn-A09-p13693010	A/G	A9	10068753	0.06883	AA	AA	GG	AA	AA	AA	AA	AA	AG	AA	AA	AA	AA	AA	AA	AA	AA	AA	AA	AA	GG	AA	AA	AA	AA	AA	AA	AA	AA	AA	AA	AA	AA	GG	GG	AA	GG	AA	GG	GG	AA	GG	AA	AA	GG
Bn-A09-p13692953	A/G	A9	10068759	0.1109	GG	GG	AA	GG	GG	GG	GG	GG	GG	GG	GG	GG	NN	GG	GG	GG	GG	GG	GG	GG	AA	GG	GG	GG	AG	AG	GG	GG	GG	GG	AG	AG	GG	AA	AA	AG	AA	AG	AA	AA	AG	AA	AG	AG	AA
Bn-A09-p13667207	A/G	A9	10100930	0.0631	GG	GG	AA	GG	GG	GG	GG	GG	AG	AG	GG	GG	GG	GG	GG	GG	GG	GG	GG	GG	AA	GG	GG	GG	GG	GG	GG	GG	GG	GG	GG	AA	GG	AA	AA	AA	AA	GG	AA	AA	AA	AA	AA	AA	AA
Bn-A09-p13666209	T/G	A9	10101871	0.05163	GG	GG	TT	GG	GG	GG	GG	GG	NN	TG	GG	GG	GG	GG	GG	GG	GG	GG	GG	GG	TT	GG	GG	GG	GG	GG	GG	GG	GG	GG	GG	TT	GG	TT	TT	TT	TT	GG	TT	TT	TT	TT	TT	TT	TT
Bn-A09-p13626678	A/G	A9	10123815	0.07266	AA	AA	GG	AA	AA	AA	AA	AA	AG	AG	AA	AA	AA	AA	AA	AA	AA	AA	AA	AA	GG	AA	AA	AA	AA	AA	AA	AA	AA	AA	AA	GG	AA	GG	GG	GG	GG	AA	GG	GG	GG	GG	GG	GG	GG
Bn-A09-p13614625	A/G	A9	10135435	0.07839	AA	AA	GG	AA	AA	AA	AA	AA	AG	AG	AA	AA	AA	AA	AA	AA	AA	AA	AA	AA	GG	AA	AA	AA	AA	AA	AA	AA	AA	AA	AA	GG	AA	GG	GG	GG	GG	AA	GG	GG	GG	GG	GG	GG	GG
Bn-A09-p13599590	T/G	A9	10151121	0.04015	TT	TT	GG	TT	TT	TT	TT	TT	TG	TG	TT	TT	TT	TT	TT	TT	TT	TT	TT	TT	GG	TT	TT	TT	TT	TT	TT	TT	TT	TT	TT	GG	TT	GG	GG	GG	GG	TT	GG	GG	GG	GG	GG	GG	GG
Bn-A09-p13590924	A/C	A9	10159788	0.09369	CC	CC	AA	CC	AC	CC	CC	CC	NN	AC	CC	CC	CC	CC	CC	CC	CC	CC	CC	CC	AA	CC	CC	CC	CC	CC	CC	CC	CC	CC	CC	AA	CC	AA	AA	AA	AA	CC	AA	AA	AA	AA	AA	AA	AA
Bn-A09-p13587429	A/C	A9	10163360	0.07457	CC	CC	AA	CC	CC	CC	CC	CC	AC	AC	CC	CC	CC	CC	CC	CC	CC	CC	CC	CC	AA	CC	CC	CC	CC	CC	CC	CC	CC	CC	CC	AA	CC	AA	AA	AA	AA	CC	AA	AA	AA	AA	AA	AA	AA
Bn-A09-p13585262	A/G	A9	10166824	0.05927	AA	AA	GG	AA	AA	AA	AA	AA	AG	AG	AA	AA	AA	AA	AA	AA	AA	AA	AA	AA	GG	AA	AA	AA	AA	AA	AA	AA	AA	AA	AA	GG	AA	GG	GG	GG	GG	AA	GG	GG	GG	GG	GG	GG	GG
Bn-A09-p13565633	A/C	A9	10186125	0.07266	CC	NN	AA	CC	CC	CC	CC	CC	AC	AC	CC	CC	CC	CC	CC	CC	CC	CC	CC	CC	AA	CC	CC	CC	CC	CC	CC	CC	CC	CC	CC	AA	CC	AA	AA	AA	AA	CC	AA	AA	AA	AA	AA	AA	AA
Bn-A09-p13525353	T/G	A9	10243923	0.06119	GG	GG	TT	GG	GG	GG	GG	GG	GG	TG	GG	GG	GG	GG	GG	GG	GG	GG	GG	GG	TT	GG	GG	GG	GG	GG	GG	GG	GG	GG	GG	TT	GG	TT	TT	TT	TT	GG	TT	TT	TT	TT	TT	TT	TT
Bn-A09-p13515849	T/C	A9	10251648	0.08987	TT	TT	CC	TT	TT	TT	TT	TT	TT	TC	TT	TT	TT	TT	TT	TT	TT	TT	TT	TT	CC	TT	TT	TT	TT	TT	TT	TT	TT	TT	TT	CC	TT	CC	CC	CC	CC	TT	CC	CC	CC	CC	CC	CC	CC
Bn-A09-p13515300	T/G	A9	10257102	0.05163	GG	GG	TT	GG	GG	GG	GG	GG	GG	TG	GG	GG	GG	GG	GG	GG	GG	GG	GG	GG	TT	GG	GG	GG	GG	GG	GG	GG	GG	GG	GG	TT	GG	TT	TT	TT	TT	GG	TT	TT	TT	TT	TT	TT	TT
Bn-A09-p13513734	A/G	A9	10257983	0.07266	GG	GG	AA	GG	GG	GG	GG	GG	GG	AG	GG	GG	GG	GG	GG	GG	GG	GG	GG	GG	AA	GG	GG	GG	GG	GG	GG	GG	GG	GG	GG	AA	GG	AA	AA	AA	AA	GG	AA	AA	AA	AA	AA	AA	AA
Bn-A09-p13151129	A/C	A9	10553653	0.11472	AA	CC	NN	AC	AC	CC	AA	AC	NN	AC	CC	AA	AC	AC	AC	AA	AC	AA	AA	AC	AA	AA	AC	AC	AC	AC	AA	AA	AA	AA	AC	AC	AA	AC	CC	AC	AC	AC	AA	AA	AC	AA	AC	AC	AC
Bn-A09-p12929078	A/G	A9	10761487	0.05736	AA	AA	AA	AG	AA	AA	GG	GG	GG	GG	AA	GG	GG	GG	GG	GG	GG	AA	AA	AG	NN	AG	GG	GG	AA	AA	GG	GG	AG	GG	GG	GG	GG	GG	AA	GG	GG	GG	GG	GG	GG	GG	GG	GG	GG
Bn-A09-p12913174	A/C	A9	10773857	0.05545	CC	CC	CC	AC	CC	CC	AA	AA	AA	AA	CC	AA	AA	AA	AA	AA	AA	CC	CC	AC	NN	AC	AA	AA	CC	CC	AA	AA	AC	AA	AA	AA	AA	AA	CC	AA	AA	AA	AA	AA	AA	AA	AA	AA	AA
Bn-A09-p16835122	A/G	A9	10851580	0.08795	AA	GG	AA	GG	GG	GG	GG	GG	GG	NN	GG	GG	GG	GG	GG	GG	GG	GG	GG	GG	GG	GG	GG	GG	NN	NN	GG	GG	GG	GG	GG	AA	GG	AA	AA	AA	GG	GG	GG	GG	AG	GG	AA	AA	AA
Bn-A09-p16818644	A/G	A9	10873080	0.18738	NN	GG	AG	NN	NN	GG	GG	GG	GG	AG	GG	GG	GG	GG	GG	GG	GG	AG	AG	GG	GG	GG	GG	GG	NN	NN	GG	GG	NN	GG	GG	AG	GG	AG	AG	AG	GG	GG	GG	GG	AG	GG	NN	AG	AG
Bn-A09-p16781669	T/G	A9	10910353	0.15296	NN	GG	TT	TT	GG	GG	TT	TT	TT	TG	GG	TT	TT	TT	TT	TT	TT	NN	NN	TT	TT	TT	TT	TT	NN	NN	GG	GG	TT	TT	TT	GG	TT	GG	TT	GG	TT	TT	TT	TT	GG	TT	GG	GG	GG
Bn-A09-p16655896	T/G	A9	10927324	0.1912	NN	NN	GG	TG	TT	NN	GG	GG	GG	GG	NN	GG	GG	GG	GG	GG	GG	TT	TT	GG	GG	GG	GG	GG	GG	GG	NN	NN	TG	GG	GG	NN	GG	GG	GG	NN	GG	GG	GG	GG	TT	GG	NN	NN	GG
Bn-A09-p16640011	T/G	A9	10946562	0.13002	GG	NN	TT	TT	TG	GG	TT	TT	TT	TG	GG	TT	TT	TT	TT	TT	TT	TT	TT	TT	TT	TT	TT	TT	TT	TT	GG	GG	TT	TT	TT	GG	TT	TT	TT	GG	TT	TT	TT	TT	TG	TT	GG	GG	TT
Bn-A09-p16639867	A/C	A9	10946757	0.03633	CC	CC	CC	CC	CC	CC	CC	CC	CC	AC	CC	CC	CC	CC	CC	CC	CC	CC	CC	CC	CC	CC	CC	CC	CC	CC	CC	CC	CC	CC	CC	AA	CC	CC	CC	AA	CC	CC	CC	CC	AC	CC	AA	AA	CC
Bn-A09-p16600344	A/G	A9	10994024	0.06119	GG	GG	AA	AA	AG	GG	AA	AA	AA	NN	GG	AA	AA	AA	AA	AA	AA	AA	AA	AA	AA	AA	AA	AA	AA	AA	GG	GG	AA	AA	AA	GG	AA	AA	AA	GG	AA	AA	AA	AA	NN	AA	GG	GG	AA
Bn-A09-p16540542	A/G	A9	11039668	0.07075	AA	AA	GG	AG	AA	AA	GG	GG	GG	AG	AA	GG	GG	GG	GG	GG	GG	AA	AA	GG	GG	GG	GG	GG	GG	GG	AA	AA	AG	GG	GG	AA	GG	GG	GG	AA	GG	GG	GG	GG	AA	GG	AA	AA	GG
Bn-A09-p16519073	T/C	A9	11054001	0.0478	TT	TT	CC	TC	TT	TT	CC	CC	CC	TC	TT	CC	CC	CC	CC	CC	CC	TT	TT	CC	CC	CC	CC	CC	CC	CC	TT	TT	TC	CC	CC	TT	CC	CC	CC	TT	CC	CC	CC	CC	TT	CC	TT	TT	CC
Bn-A09-p16187931	A/G	A9	11159984	0.03824	AA	AA	GG	GG	AG	AA	GG	GG	GG	GG	GG	GG	GG	GG	GG	GG	GG	GG	GG	GG	GG	GG	GG	GG	GG	GG	AA	AA	GG	GG	GG	GG	GG	AA	GG	GG	GG	GG	GG	GG	GG	GG	GG	GG	AA
Bn-A09-p16184825	T/G	A9	11166497	0.05354	GG	TT	TT	TT	TT	TT	TT	TT	TT	TT	TT	TT	TT	TT	TT	TT	TT	TT	TT	TT	TT	TT	TT	TT	TT	TT	TT	TT	TT	TT	TT	TT	TT	GG	TT	TT	TT	TT	TT	TT	TT	TT	TT	TT	GG
Bn-A05-p18147040	T/C	A9	12040337	0.1587	TT	TT	TT	TT	TT	TT	TT	TT	TT	TT	TT	TT	TT	TT	TT	TT	TT	TT	TT	TT	TT	TT	TT	TT	TT	TT	TT	TT	TC	TT	TT	NN	TT	TT	TT	TT	TT	TT	TT	TT	TT	TT	TT	TT	TT
Bn-A09-p14783306	A/C	A9	12354967	0.11663	AA	AA	AC	NN	NN	AA	AA	AA	AA	AA	AA	AA	AA	AA	AA	AA	AA	AA	AA	AA	AA	AA	AA	AA	AA	AA	AA	AA	AA	AA	AA	AA	AA	AC	AA	AA	AC	AA	AA	AC	AA	AC	AA	AA	NN
Bn-A09-p14751809	A/G	A9	12385619	0.03824	GG	GG	AA	GG	GG	GG	GG	GG	GG	GG	GG	GG	GG	GG	GG	GG	GG	GG	GG	GG	GG	GG	GG	GG	GG	GG	GG	GG	GG	GG	GG	GG	GG	AA	GG	GG	AA	GG	GG	AA	GG	AA	GG	GG	AA
Bn-A09-p14452314	T/G	A9	12655384	0.0478	GG	GG	GG	TG	GG	GG	GG	GG	GG	GG	GG	GG	TT	TT	GG	NN	GG	GG	GG	GG	GG	TG	GG	TT	GG	GG	GG	GG	GG	TT	TT	TT	GG	GG	GG	TT	GG	GG	TT	GG	TG	GG	TT	GG	GG
Bn-A09-p14432426	A/G	A9	12675464	0.03633	GG	GG	AA	GG	AA	GG	GG	GG	GG	GG	AA	GG	GG	GG	GG	GG	GG	GG	GG	GG	GG	GG	AA	GG	GG	GG	GG	GG	GG	GG	GG	GG	GG	AA	GG	GG	AA	GG	GG	AA	AG	AA	GG	GG	AA
Bn-A09-p14376353	T/C	A9	12714825	0.04398	TT	TT	CC	TT	TT	TT	TT	TT	TT	TT	TT	TT	TT	TT	TT	TT	TT	TT	CC	TT	TT	TT	TT	TT	TT	TT	CC	TT	TT	TT	TT	TT	TT	CC	TT	TT	CC	TT	TT	CC	TT	CC	TT	TT	CC
Bn-A09-p17162263	A/G	A9	12990772	0.05354	GG	GG	GG	AG	AA	GG	GG	GG	GG	GG	GG	AA	GG	GG	GG	GG	GG	AA	GG	GG	GG	GG	AA	GG	GG	GG	GG	AA	AA	GG	GG	GG	GG	GG	GG	GG	GG	GG	GG	GG	AG	GG	GG	GG	GG
Bn-A09-p17415894	T/C	A9	13189215	0.07648	CC	CC	CC	CC	CC	CC	CC	CC	CC	TC	CC	CC	CC	CC	CC	CC	CC	CC	CC	CC	CC	CC	CC	CC	CC	CC	CC	CC	CC	CC	CC	CC	CC	CC	TT	CC	CC	CC	CC	CC	CC	CC	TT	CC	CC
Bn-A09-p17416038	A/G	A9	13189359	0.05163	AA	AA	AA	AG	GG	AA	AA	AA	AA	AA	AA	GG	AA	AA	AA	AA	AA	GG	AA	AA	AA	AA	GG	AA	AA	AA	AA	GG	GG	AA	AA	AA	AA	GG	AA	AA	AA	AA	AA	AA	AG	AA	AA	AA	GG
Bn-A09-p17433463	A/G	A9	13211706	0.06501	GG	GG	GG	AG	AA	GG	GG	GG	GG	GG	GG	AA	GG	GG	GG	GG	GG	AA	GG	GG	GG	GG	AA	GG	GG	GG	GG	AA	AA	GG	GG	GG	GG	AA	GG	GG	GG	GG	GG	GG	AG	GG	GG	GG	AA
Bn-A09-p17440923	T/G	A9	13212450	0.04015	GG	GG	GG	TG	TT	GG	GG	GG	GG	GG	GG	TT	GG	GG	GG	GG	GG	TT	GG	GG	GG	GG	TT	GG	GG	GG	GG	TT	TT	GG	GG	GG	GG	TT	GG	GG	GG	GG	GG	GG	TG	GG	GG	GG	TT
Bn-A09-p17483853	A/C	A9	13249896	0.05163	AA	CC	AA	AC	AA	AA	AA	AA	AA	AA	AA	CC	AA	AA	AA	AA	AA	CC	AA	AA	AA	AA	CC	AA	AA	AA	AA	CC	CC	AA	AA	AA	AA	AA	AA	AA	AA	AA	AA	AA	AC	AA	AA	AA	AA
Bn-A09-p17511656	A/G	A9	13271651	0.07457	AA	GG	AA	NN	GG	AA	AA	AA	AA	AA	AA	GG	AA	AA	AA	AA	AA	GG	AA	AA	AA	AA	GG	AA	AA	AA	AA	GG	GG	AA	AA	AA	AA	GG	AA	AA	AA	AA	AA	GG	NN	AA	AA	AA	GG
Bn-A09-p17657506	T/C	A9	13414233	0.06501	TT	CC	TT	TC	TT	TT	TT	TT	TT	TT	TT	CC	TT	TT	TT	TT	TT	CC	TT	TT	TT	TT	CC	TT	TT	TT	TT	CC	CC	TT	TT	TT	TT	CC	TT	TT	TT	TT	TT	TT	TC	TT	TT	TT	CC
Bn-A09-p17672066	A/G	A9	13430622	0.15679	AA	GG	AA	AA	GG	AA	AA	AA	AA	AA	AA	NN	AA	AA	AA	AA	AA	NN	AA	AA	AA	AA	NN	AA	AA	AA	AA	NN	NN	AA	AA	AA	AA	GG	GG	AA	AA	AA	AA	GG	AA	AA	AA	AA	GG
Bn-A09-p17672507	A/G	A9	13431074	0.14914	GG	AA	GG	GG	AA	GG	GG	GG	GG	GG	GG	NN	GG	GG	GG	GG	GG	NN	GG	GG	GG	GG	NN	GG	GG	GG	GG	NN	AG	GG	GG	GG	GG	AA	AA	GG	GG	GG	GG	AA	GG	GG	GG	GG	AA
Bn-A09-p17672835	T/C	A9	13431452	0.16061	TT	TT	TT	TT	CC	TT	TT	TT	TT	TT	TT	NN	TT	TT	TT	TT	TT	NN	TT	TT	TT	TT	NN	TT	TT	TT	TT	NN	NN	TT	TT	TT	TT	TT	CC	TT	TT	TT	TT	CC	TT	TT	TT	TT	TT
Bn-A09-p17674977	T/C	A9	13443035	0.15488	CC	TT	CC	CC	TT	CC	CC	CC	CC	CC	CC	NN	CC	CC	CC	CC	CC	NN	CC	CC	CC	CC	NN	CC	CC	CC	CC	NN	NN	CC	CC	CC	CC	TT	TT	CC	CC	CC	CC	TT	CC	CC	CC	CC	TT
Bn-A09-p17686638	T/G	A9	13456634	0.02868	GG	TG	GG	GG	TG	GG	GG	GG	GG	GG	GG	GG	GG	GG	GG	GG	GG	GG	GG	GG	GG	GG	GG	GG	GG	GG	GG	GG	GG	GG	GG	GG	GG	TG	TG	GG	GG	GG	GG	TG	GG	GG	GG	GG	NN
Bn-A09-p17698726	T/G	A9	13469568	0.14149	GG	GG	GG	GG	TT	GG	GG	GG	GG	GG	GG	NN	GG	GG	GG	GG	GG	NN	GG	GG	GG	GG	NN	GG	GG	GG	GG	NN	NN	GG	GG	GG	GG	GG	TT	GG	GG	GG	GG	TT	GG	GG	GG	GG	GG
Bn-A09-p17700863	A/G	A9	13471762	0.14914	AA	GG	AA	AA	GG	AA	AA	AA	AA	AA	AA	NN	AA	AA	AA	AA	AA	NN	AA	AA	AA	AA	NN	AA	AA	AA	AA	NN	NN	AA	AA	AA	AA	AA	GG	AA	AA	AA	AA	GG	AA	AA	AA	AA	AA
Bn-A09-p17723940	A/G	A9	13494906	0.05163	AA	AA	AA	AG	GG	AA	AA	AA	AA	AA	AA	GG	AA	AA	AA	AA	AA	GG	AA	AA	AA	AA	GG	AA	AA	AA	AA	GG	GG	AA	AA	AA	AA	AA	GG	AA	AA	AA	AA	GG	AG	AA	AA	AA	AA
Bn-A09-p17735771	T/C	A9	13500480	0.1434	TT	TT	TT	TC	TC	TT	TT	TT	TT	TT	TT	CC	TT	TT	TT	TT	TT	CC	TT	TT	TT	TT	CC	TT	TT	TT	TT	CC	CC	TT	TT	TT	TT	TT	TT	TT	TT	TT	TT	NN	TC	TT	TT	TT	TT
Bn-A09-p17739465	T/C	A9	13504573	0.07266	TT	TT	TT	TC	CC	TT	TT	TT	TT	TT	TT	CC	TT	TT	TT	TT	TT	CC	TT	TT	TT	TT	CC	TT	TT	TT	TT	CC	CC	TT	TT	TT	TT	TT	TT	TT	TT	TT	TT	CC	TC	TT	TT	TT	TT
Bn-A09-p17765321	T/G	A9	13532809	0.17782	TT	TT	TT	TG	GG	TT	TT	TT	TT	TT	TT	GG	TT	TT	TT	TT	TT	GG	TT	TT	TT	NN	GG	TT	TT	TT	TT	GG	GG	TT	TT	TT	TT	TT	NN	TT	TT	TT	TT	GG	TG	TT	TT	TT	TT
Bn-A09-p17869345	A/G	A9	13622806	0.05163	AA	AA	GG	AG	GG	GG	GG	GG	GG	GG	GG	AA	GG	GG	GG	GG	GG	AA	GG	GG	GG	GG	AA	GG	GG	GG	GG	AA	AA	GG	GG	GG	GG	AA	GG	GG	GG	GG	GG	AA	AG	GG	GG	GG	AA
Bn-A07-p5735606	T/C	A9	14053358	0.09751	CC	CC	CC	CC	TT	CC	CC	CC	CC	CC	CC	CC	CC	CC	CC	CC	CC	CC	TT	TC	CC	CC	CC	CC	TT	TT	TT	CC	CC	CC	CC	CC	CC	CC	TT	TT	TT	TT	CC	TT	NN	TT	CC	CC	CC
Bn-Scaffold000344-p14352	T/C	A9	14197580	0.19312	TT	TT	TT	TC	CC	TT	TT	TT	TT	TT	TT	TT	TT	TT	TT	TT	TT	CC	CC	TC	TT	TC	TT	TT	CC	CC	CC	TT	CC	TT	TT	TT	TT	TT	CC	CC	CC	CC	TT	CC	NN	CC	TT	TT	TT
Bn-A08-p9133085	A/G	A9	14207818	0.07839	AA	GG	NN	NN	GG	AA	AA	AA	AA	AA	AA	AA	AA	AA	AA	AA	AA	GG	GG	NN	AA	NN	AA	AA	GG	GG	GG	AA	GG	AA	AA	AA	AA	AA	GG	GG	GG	GG	AA	GG	AG	GG	AA	AA	AA
Bn-A08-p9199303	T/C	A9	14266799	0.1109	CC	CC	CC	TC	TT	CC	CC	CC	CC	CC	CC	CC	CC	CC	CC	CC	CC	TT	TT	TC	CC	TC	CC	CC	TT	TT	TT	CC	TT	CC	CC	CC	CC	CC	TT	TT	TT	TT	CC	TT	NN	TT	CC	CC	CC
Bn-A08-p9200154	A/G	A9	14267701	0.06501	AA	AA	NN	AG	GG	AA	AA	AA	AA	AA	AA	AA	AA	AA	AA	AA	AA	GG	GG	AG	AA	AG	AA	AA	GG	GG	GG	AA	GG	AA	AA	AA	AA	AA	GG	GG	GG	GG	AA	GG	AG	GG	AA	AA	AA
Bn-A08-p9216239	A/G	A9	14283825	0.05927	AA	AA	AA	AG	GG	AA	AA	AA	AA	AA	AA	AA	AA	AA	AA	AA	AA	GG	AA	AG	AA	AG	AA	AA	GG	GG	AA	AA	GG	AA	AA	AA	AA	AA	GG	GG	GG	GG	AA	GG	AG	GG	AA	AA	AA
Bn-A08-p9216723	A/G	A9	14284360	0.07266	GG	GG	GG	AG	AA	GG	GG	GG	GG	GG	GG	GG	GG	GG	GG	GG	GG	AA	GG	AG	GG	AG	GG	GG	AA	AA	GG	GG	AA	GG	GG	GG	GG	GG	AA	AA	AA	AA	GG	AA	AG	AA	GG	GG	GG
Bn-A08-p9217601	T/G	A9	14285238	0.07075	TT	TT	TT	TG	GG	TT	TT	TT	TT	TT	TT	TT	TT	TT	TT	TT	TT	GG	TT	TG	TT	TG	TT	TT	GG	GG	TT	TT	GG	TT	TT	TT	TT	TT	GG	GG	GG	GG	TT	GG	TG	GG	TT	TT	TT
Bn-A08-p9217703	T/G	A9	14285340	0.07075	GG	GG	GG	TG	TT	GG	GG	GG	GG	GG	GG	GG	GG	GG	GG	GG	GG	TT	GG	TG	GG	TG	GG	GG	TT	TT	GG	GG	TT	GG	GG	GG	GG	GG	TT	TT	TT	TT	GG	TT	TG	TT	GG	GG	GG
Bn-A08-p9218449	A/G	A9	14286086	0.07457	GG	GG	GG	AG	AA	GG	GG	GG	GG	GG	GG	GG	GG	GG	GG	GG	GG	AA	GG	AG	GG	AG	GG	GG	AA	AA	GG	GG	AA	GG	GG	GG	GG	GG	AA	AA	AA	AA	GG	AA	AG	AA	GG	GG	GG
Bn-A08-p9221373	T/C	A9	14288959	0.11281	TT	TT	TT	TC	CC	TT	TT	TT	TT	TT	TT	TT	TT	TT	TT	TT	TT	CC	NN	TC	TT	TC	TT	TT	CC	CC	NN	TT	CC	TT	TT	TT	TT	TT	CC	CC	CC	CC	TT	CC	TC	CC	TT	TT	TT
Bn-A08-p9226559	A/G	A9	14300999	0.08795	GG	GG	GG	NN	AA	GG	GG	GG	GG	GG	GG	GG	GG	GG	GG	GG	GG	AA	GG	AG	GG	NN	GG	GG	AA	AA	GG	GG	AA	GG	GG	GG	GG	GG	AA	AA	AA	AA	GG	AA	AG	AA	GG	GG	GG
Bn-A08-p9226756	A/C	A9	14301196	0.07648	CC	CC	CC	AC	AA	CC	CC	CC	CC	CC	CC	CC	CC	CC	CC	CC	CC	AA	CC	AC	CC	NN	CC	CC	AA	AA	CC	CC	AA	CC	CC	CC	CC	CC	AA	AA	AA	AA	CC	AA	AC	AA	CC	CC	CC
Bn-A08-p9230750	T/C	A9	14305189	0.10899	CC	CC	CC	TC	TT	CC	CC	CC	CC	CC	CC	CC	CC	CC	CC	CC	CC	TT	TT	TC	CC	TC	CC	CC	TT	TT	TT	CC	TT	CC	CC	CC	CC	CC	TT	TT	TT	TT	CC	TT	TC	TT	CC	CC	CC
Bn-A08-p9247445	T/G	A9	14315419	0.1587	TT	TT	TT	TT	TT	TT	TT	TT	TT	TG	TT	TT	TT	TT	TT	TT	NN	TT	TT	TT	TT	TT	NN	TT	TT	TT	TT	TT	TT	TT	TT	TT	TT	TT	TT	TT	TT	TT	TT	TT	TT	TT	NN	NN	TT
Bn-A08-p9265022	A/C	A9	14333198	0.13767	CC	CC	CC	NN	NN	CC	CC	CC	CC	CC	CC	CC	CC	CC	CC	CC	CC	AC	AC	NN	CC	NN	CC	CC	AC	AC	AC	CC	AC	CC	CC	CC	CC	CC	AC	AC	AC	AC	CC	AC	AC	NN	CC	CC	CC
Bn-A08-p9308071	A/G	A9	14378464	0.08604	GG	GG	GG	AG	AA	GG	GG	GG	GG	GG	GG	GG	GG	GG	GG	GG	GG	AA	AA	AG	GG	AG	GG	GG	AA	AA	AA	GG	AA	GG	GG	GG	GG	GG	AA	AA	AA	AA	GG	AA	AG	AA	GG	GG	GG
Bn-A08-p9312404	A/G	A9	14382745	0.04398	GG	GG	GG	GG	GG	GG	GG	GG	GG	AG	GG	GG	GG	GG	GG	GG	GG	GG	GG	GG	GG	GG	GG	GG	GG	GG	GG	GG	GG	GG	GG	GG	GG	GG	GG	GG	GG	GG	GG	GG	GG	GG	AA	GG	GG
Bn-A08-p9355940	A/G	A9	14424938	0.04589	GG	GG	GG	GG	GG	GG	GG	GG	GG	AG	GG	GG	GG	GG	GG	GG	GG	GG	GG	GG	GG	GG	GG	GG	GG	GG	GG	GG	GG	GG	GG	GG	GG	GG	GG	GG	GG	GG	GG	GG	GG	GG	AA	GG	GG
Bn-A08-p9364108	T/C	A9	14432940	0.06501	TT	TT	TT	TT	TT	TT	TT	TT	TT	TC	TT	TT	TT	TT	TT	TT	TT	TT	TT	TT	TT	TT	TT	TT	TT	TT	TT	TT	TT	TT	TT	TT	TT	TT	TT	TT	TT	TT	TT	TT	TT	TT	CC	TT	TT
Bn-A08-p9388258	A/G	A9	14455741	0.05545	GG	GG	GG	GG	GG	GG	GG	GG	GG	NN	GG	GG	GG	GG	GG	GG	GG	GG	GG	GG	GG	GG	GG	GG	GG	GG	GG	GG	GG	GG	GG	GG	GG	GG	GG	GG	GG	GG	GG	GG	GG	GG	AA	GG	GG
Bn-A08-p9435789	T/C	A9	14507909	0.03442	CC	CC	CC	CC	CC	CC	CC	CC	CC	TC	CC	CC	CC	CC	CC	CC	CC	CC	CC	CC	CC	CC	CC	CC	CC	CC	CC	CC	CC	CC	CC	CC	CC	CC	CC	CC	CC	CC	CC	CC	CC	CC	TT	CC	CC
Bn-A08-p9436384	A/G	A9	14508504	0.04971	AA	AA	AA	AA	AA	AA	AA	AA	AA	AA	AA	AA	AA	AA	AA	AA	AA	AA	AA	AA	AA	AA	AA	AA	AA	AA	AA	AA	AA	AA	AA	AA	AA	AA	AA	AA	AA	AA	AA	AA	AA	AA	NN	AA	AA
Bn-A08-p9436578	T/C	A9	14508647	0.0478	CC	CC	CC	CC	CC	CC	CC	CC	CC	TC	CC	CC	CC	CC	CC	CC	CC	CC	CC	CC	CC	CC	CC	CC	CC	CC	CC	CC	CC	CC	CC	CC	CC	CC	CC	CC	CC	CC	CC	CC	CC	CC	TT	CC	CC
Bn-A08-p9480351	T/C	A9	14547904	0.09178	CC	CC	CC	TC	TT	CC	CC	CC	CC	CC	CC	CC	CC	CC	CC	CC	CC	TT	TT	TC	CC	TC	TT	CC	TT	TT	TT	CC	TT	CC	CC	CC	CC	CC	TT	TT	TT	TT	CC	TT	TC	TT	CC	CC	CC
Bn-A08-p9656252	T/C	A9	14733492	0.04971	TT	TT	TT	TT	TT	TT	TT	TT	TT	NN	TT	TT	TT	TT	TT	TT	TT	TT	TT	TT	TT	TT	TT	TT	TT	TT	TT	TT	TT	TT	TT	TT	TT	TT	TT	TT	TT	TT	TT	TT	TT	TT	CC	TT	TT
Bn-A08-p9699333	A/G	A9	14774521	0.04971	GG	GG	GG	GG	GG	GG	GG	GG	GG	AG	GG	GG	GG	GG	GG	GG	GG	GG	GG	GG	GG	GG	GG	GG	GG	GG	GG	GG	GG	GG	GG	GG	GG	GG	GG	GG	GG	GG	GG	GG	GG	GG	AA	GG	GG
Bn-A08-p9707204	A/G	A9	14778299	0.03824	GG	GG	GG	GG	GG	GG	GG	GG	GG	AG	GG	GG	GG	GG	GG	GG	GG	GG	GG	GG	GG	GG	GG	GG	GG	GG	GG	GG	GG	GG	GG	GG	GG	GG	GG	GG	GG	GG	GG	GG	GG	GG	AA	GG	GG
Bn-A08-p9713705	A/G	A9	14790359	0.03824	AA	AA	AA	AA	AA	AA	AA	AA	AA	NN	AA	AA	AA	AA	AA	AA	AA	AA	AA	AA	AA	AA	AA	AA	AA	AA	AA	AA	AA	AA	AA	AA	AA	AA	AA	AA	AA	AA	AA	AA	AA	AA	GG	AA	AA
Bn-A08-p9718553	A/G	A9	14800457	0.18738	AA	AA	NN	AA	AA	NN	NN	NN	AA	GG	NN	NN	AA	AA	AA	NN	NN	NN	AA	NN	NN	NN	NN	AA	AA	AA	AA	NN	AA	NN	NN	AA	AA	NN	NN	AA	AA	AA	AA	NN	NN	NN	GG	NN	NN
Bn-A08-p9720373	T/C	A9	14806183	0.05163	TT	TT	TT	TT	TT	TT	TT	TT	TT	TC	TT	TT	TT	TT	TT	TT	TT	TT	TT	TT	TT	TT	TT	TT	TT	TT	TT	TT	TT	TT	TT	TT	TT	TT	TT	TT	TT	TT	TT	TT	TT	TT	CC	TT	TT
Bn-A08-p9720439	T/C	A9	14806198	0.04207	TT	TT	TT	TT	TT	TT	TT	TT	TT	TC	TT	TT	TT	TT	TT	TT	TT	TT	TT	TT	TT	TT	TT	TT	TT	TT	TT	TT	TT	TT	TT	TT	TT	TT	TT	TT	TT	TT	TT	TT	TT	TT	CC	TT	TT
Bn-A08-p9723809	T/C	A9	14809629	0.05927	TT	TT	TT	TT	TT	TT	TT	TT	TT	NN	TT	TT	TT	TT	TT	TT	TT	TT	TT	TT	TT	TT	TT	TT	TT	TT	TT	TT	TT	TT	TT	TT	TT	TT	TT	TT	TT	TT	TT	TT	TT	TT	CC	TT	TT
Bn-A08-p9729245	T/C	A9	14815287	0.05927	CC	CC	CC	CC	CC	CC	CC	CC	CC	TC	CC	CC	CC	CC	CC	CC	CC	CC	CC	CC	CC	CC	CC	CC	CC	CC	CC	CC	CC	CC	CC	CC	CC	CC	CC	CC	CC	CC	CC	CC	CC	CC	TT	CC	CC
Bn-A08-p9729282	A/G	A9	14815375	0.05736	GG	GG	GG	GG	GG	GG	GG	GG	GG	AG	GG	GG	GG	GG	GG	GG	GG	GG	GG	GG	GG	GG	GG	GG	GG	GG	GG	GG	GG	GG	GG	GG	GG	GG	GG	GG	GG	GG	GG	GG	GG	GG	AA	GG	GG
Bn-A08-p9730934	A/G	A9	14820952	0.07457	AA	AA	AA	AA	AA	AA	AA	AA	AA	AG	AA	AA	AA	AA	AA	AA	AA	AA	AA	AA	AA	AA	AA	AA	AA	AA	AA	AA	AA	AA	AA	AA	AA	AA	AA	AA	AA	AA	AA	AA	AA	AA	GG	AA	AA
Bn-A08-p9739790	A/C	A9	14843919	0.05354	AA	AA	AA	AA	AA	AA	AA	AA	AA	AC	AA	AA	AA	AA	AA	AA	AA	AA	AA	AA	AA	AA	AA	AA	AA	AA	AA	AA	AA	AA	AA	AA	AA	AA	AA	AA	AA	AA	AA	AA	AA	AA	CC	AA	AA
Bn-A08-p9740508	A/C	A9	14844644	0.03633	AA	AA	AA	AA	AA	AA	AA	AA	AA	AC	AA	AA	AA	AA	AA	AA	AA	AA	AA	AA	AA	AA	AA	AA	AA	AA	AA	AA	AA	AA	AA	AA	AA	AA	AA	AA	AA	AA	AA	AA	AA	AA	CC	AA	AA
Bn-A08-p9741074	T/C	A9	14845150	0.07648	CC	CC	CC	CC	CC	CC	CC	CC	CC	TC	CC	CC	CC	CC	CC	CC	CC	CC	CC	CC	CC	CC	CC	CC	CC	CC	CC	CC	CC	CC	CC	CC	CC	CC	CC	CC	CC	CC	CC	CC	CC	CC	TT	CC	CC
Bn-A08-p9749557	A/G	A9	14847524	0.08987	AA	AA	AA	AG	AA	AA	AA	AA	AA	NN	AA	AA	AG	AG	AA	AG	NN	AA	AG	AG	AA	AA	AA	AG	AA	AA	AA	AA	AG	AG	AA	AG	AA	AG	AG	AG	AA	AA	AA	AG	AA	AA	GG	AA	AA
Bn-A08-p9781356	T/C	A9	14861755	0.07839	TT	TT	TT	TT	TT	TT	TT	TT	TT	TC	TT	TT	TT	TT	TT	TT	TT	TT	TT	TT	TT	TT	TT	TT	TT	TT	TT	TT	TT	TT	TT	TT	TT	TT	TT	TT	TT	TT	TT	TT	TT	TT	CC	TT	TT
Bn-A09-p11542176	T/G	A9	15128219	0.08987	GG	GG	GG	TG	TT	GG	GG	GG	GG	GG	GG	GG	GG	GG	GG	GG	GG	TT	TT	GG	GG	TG	TT	GG	TT	TT	TT	GG	TT	GG	GG	GG	GG	GG	TT	TT	TT	TT	GG	TT	TG	TT	GG	GG	GG
Bn-A09-p11539075	T/C	A9	15136406	0.10516	CC	CC	CC	NN	TT	CC	CC	CC	CC	CC	CC	CC	CC	CC	CC	CC	CC	TT	TT	CC	CC	NN	TT	CC	TT	TT	TT	CC	NN	CC	CC	CC	CC	CC	TT	TT	TT	TT	CC	TT	TC	TT	CC	CC	CC
Bn-A09-p11512637	A/G	A9	15169757	0.07839	GG	GG	GG	AG	AA	GG	GG	GG	GG	GG	GG	GG	GG	GG	GG	GG	GG	AA	AA	GG	GG	AG	AA	GG	AA	AA	AA	GG	AA	GG	GG	GG	GG	GG	AA	AA	AA	AA	GG	AA	AG	AA	GG	GG	GG
Bn-A09-p11477205	T/G	A9	15231959	0.05163	TT	TT	TT	TG	GG	TT	TT	TT	TT	TT	TT	TT	TT	TT	TT	TT	TT	GG	GG	TT	TT	TG	GG	TT	GG	GG	GG	TT	GG	TT	TT	TT	TT	TT	GG	GG	GG	GG	TT	GG	TG	GG	TT	TT	TT
Bn-A09-p11461510	T/G	A9	15263321	0.05736	GG	GG	GG	TG	TT	GG	GG	GG	GG	TG	GG	GG	GG	GG	GG	GG	GG	TT	TT	GG	GG	TG	TT	GG	TT	TT	TT	GG	TT	GG	GG	GG	GG	GG	TT	TT	TT	TT	GG	TT	TG	TT	TT	GG	GG
Bn-A09-p11279200	T/C	A9	15423711	0.0631	TT	TT	TT	TT	TT	TT	TT	TT	TT	TC	TT	TT	TT	TT	TT	TT	TT	TT	TT	TT	TT	TT	TT	TT	TT	TT	TT	TT	TT	TT	TT	TT	TT	TT	TT	TT	TT	TT	TT	TT	TT	TT	CC	TT	TT
Bn-A09-p11190460	T/C	A9	15443143	0.07839	CC	CC	CC	TC	TC	CC	CC	CC	CC	CC	CC	CC	CC	CC	CC	CC	CC	TT	TT	CC	CC	TC	TT	CC	TT	TT	TT	CC	TT	CC	CC	CC	CC	CC	TT	TT	TT	TT	CC	TT	TC	TT	CC	CC	CC
Bn-A09-p11210109	T/G	A9	15447629	0.07648	GG	GG	GG	TG	TT	TG	GG	GG	GG	GG	GG	GG	GG	GG	GG	GG	GG	TT	TT	GG	GG	NN	NN	GG	TT	TT	TT	GG	TT	GG	GG	GG	GG	GG	TT	TT	TT	TT	GG	TT	TG	TT	GG	GG	GG
Bn-A09-p11239885	A/G	A9	15465123	0.07839	AA	AA	AA	AG	GG	AA	AA	AA	AA	AA	AA	AA	AA	AA	AA	AA	AA	GG	GG	AA	AA	AG	GG	AA	GG	GG	GG	AA	GG	AA	AA	AA	AA	AA	GG	GG	GG	GG	AA	GG	NN	GG	AA	AA	AA
Bn-A09-p11242530	T/C	A9	15467809	0.06119	TT	TT	TT	TT	TT	TT	TT	TT	TT	TC	TT	TT	TT	TT	TT	TT	TT	TT	TT	TT	TT	TT	TT	TT	TT	TT	TT	TT	TT	TT	TT	TT	TT	TT	TT	TT	TT	TT	TT	TT	TT	TT	CC	TT	TT
Bn-A09-p11243089	A/G	A9	15468316	0.0325	GG	GG	GG	GG	GG	GG	GG	GG	GG	AG	GG	GG	GG	GG	GG	GG	GG	GG	GG	GG	GG	GG	GG	GG	GG	GG	GG	GG	GG	GG	GG	GG	GG	GG	GG	GG	GG	GG	GG	GG	GG	GG	AA	GG	GG
Bn-A09-p11135440	A/G	A9	15676937	0.08795	GG	GG	GG	AG	AA	GG	GG	GG	GG	GG	GG	GG	GG	GG	GG	GG	GG	AA	AA	GG	GG	NN	AA	GG	AA	AA	AA	GG	AA	GG	GG	GG	GG	GG	AA	AA	AA	AA	GG	AA	AG	AA	GG	GG	GG
Bn-A09-p11139874	T/C	A9	15685481	0.08987	CC	CC	CC	TC	TT	CC	CC	CC	CC	CC	CC	CC	CC	CC	CC	CC	CC	TT	TT	CC	CC	TC	TT	CC	TT	TT	TT	CC	TT	CC	CC	CC	CC	CC	TT	TT	TT	TT	CC	TT	TC	TT	CC	CC	CC
Bn-A09-p11141656	T/C	A9	15687240	0.07839	TT	TT	TT	TC	CC	TT	TT	TT	TT	TT	TT	TT	TT	TT	TT	TT	TT	CC	CC	TT	TT	TC	CC	TT	CC	CC	CC	TT	CC	TT	TT	TT	TT	TT	CC	CC	CC	CC	TT	CC	TC	CC	TT	TT	TT
Bn-A09-p11141987	T/C	A9	15687535	0.08604	CC	CC	CC	TC	TT	CC	CC	CC	CC	CC	CC	CC	CC	CC	CC	CC	CC	TT	TT	CC	CC	TC	TT	CC	TT	TT	TT	CC	TT	CC	CC	CC	CC	CC	TT	TT	TT	TT	CC	TT	TC	TT	CC	CC	CC
Bn-A09-p11149722	A/C	A9	15692081	0.0956	AA	AA	AA	AC	CC	AA	AA	AA	AA	AA	AA	AA	AA	AA	AA	AA	AA	CC	CC	AA	AA	AC	CC	AA	CC	CC	CC	AA	CC	AA	AA	AA	AA	AA	CC	CC	CC	CC	AA	CC	AC	CC	AA	AA	AA
Bn-A09-p11152092	A/G	A9	15694447	0.09943	AA	AA	AA	NN	GG	AA	AA	AA	AA	AA	AA	AA	AA	AA	AA	AA	AA	GG	GG	AA	AA	NN	GG	AA	GG	GG	GG	AA	GG	AA	AA	AA	AA	AA	GG	GG	GG	GG	AA	GG	AG	GG	AA	AA	AA
Bn-A09-p19055902	A/C	A9	15744331	0.08222	CC	CC	CC	CC	CC	CC	CC	CC	CC	CC	CC	CC	CC	CC	CC	CC	CC	CC	CC	CC	CC	CC	CC	CC	CC	CC	CC	CC	CC	CC	CC	CC	CC	CC	AA	AA	CC	CC	CC	CC	AC	CC	NN	CC	CC
Bn-A09-p19057312	T/C	A9	15745303	0.07839	CC	CC	CC	CC	CC	CC	CC	CC	CC	TC	CC	CC	CC	CC	CC	CC	CC	CC	CC	CC	CC	CC	CC	CC	CC	CC	CC	CC	CC	CC	CC	CC	CC	CC	NN	NN	CC	CC	CC	CC	CC	CC	TT	CC	CC
Bn-A09-p19068517	T/G	A9	15755987	0.07648	TT	TT	TT	TT	TT	TT	TT	TT	TT	TG	TT	TT	TT	TT	TT	TT	TT	TT	TT	TT	TT	TT	TT	TT	TT	TT	TT	TT	TT	TT	TT	TT	TT	TT	GG	GG	TT	TT	TT	TT	TG	TT	GG	TT	TT
Bn-A09-p19087834	A/C	A9	15768209	0.08987	CC	CC	CC	CC	CC	CC	CC	CC	CC	AC	CC	CC	CC	CC	CC	CC	CC	CC	CC	CC	CC	CC	CC	CC	CC	CC	CC	CC	CC	CC	CC	CC	CC	CC	NN	NN	CC	CC	CC	CC	CC	CC	AA	CC	CC
Bn-A09-p19089743	A/G	A9	15770163	0.08795	GG	GG	GG	GG	GG	GG	GG	GG	GG	AG	GG	GG	GG	GG	GG	GG	GG	GG	GG	GG	GG	GG	GG	GG	GG	GG	GG	GG	GG	GG	GG	GG	GG	GG	NN	NN	GG	GG	GG	GG	GG	GG	AA	GG	GG
Bn-A09-p19107481	A/C	A9	15792936	0.06692	AA	AA	AA	AA	AA	AA	AA	AA	AA	AC	AA	AA	AA	AA	AA	AA	AA	AA	AA	AA	AA	AA	AA	AA	AA	AA	AA	AA	AA	AA	AA	AA	AA	AA	AC	AC	AA	AA	AA	AA	AC	AA	AC	AA	AA
Bn-A09-p19169299	T/C	A9	15882755	0.06883	TT	TT	TT	TT	TT	TT	TT	TT	TT	TC	TT	TT	TT	TT	TT	TT	TT	TT	TT	TT	TT	TT	TT	TT	TT	TT	TT	TT	TT	TT	TT	TT	TT	TT	TT	TT	TT	TT	TT	TT	TT	TT	CC	TT	TT
Bn-A09-p19171202	A/C	A9	15884657	0.04207	AA	AA	AA	AA	AA	AA	AA	AA	AA	AC	AA	AA	AA	AA	AA	AA	AA	AA	AA	AA	AA	AA	AA	AA	AA	AA	AA	AA	AA	AA	AA	AA	AA	AA	AA	AA	AA	AA	AA	AA	AA	AA	CC	AA	AA
Bn-A09-p19172018	T/G	A9	15885484	0.05163	TT	TT	TT	TT	TT	TT	TT	TT	TT	TG	TT	TT	TT	TT	TT	TT	TT	TT	TT	TT	TT	TT	TT	TT	TT	TT	TT	TT	TT	TT	TT	TT	TT	TT	TT	TT	TT	TT	TT	TT	TT	TT	GG	TT	TT
Bn-A09-p19187527	A/G	A9	15903777	0.05354	AA	AA	AA	AA	AA	AA	AA	AA	AA	NN	AA	AA	AA	AA	AA	AA	AA	AA	AA	AA	AA	AA	AA	AA	AA	AA	AA	AA	AA	AA	AA	AA	AA	AA	AA	AA	AA	AA	AA	AA	AA	AA	GG	AA	AA
Bn-A09-p19187628	A/G	A9	15903929	0.06119	GG	GG	GG	GG	GG	GG	GG	GG	GG	AG	GG	GG	GG	GG	GG	GG	GG	GG	GG	GG	GG	GG	GG	GG	GG	GG	GG	GG	GG	GG	GG	GG	GG	GG	GG	GG	GG	GG	GG	GG	GG	GG	AA	GG	GG
Bn-A09-p19198146	A/G	A9	15969188	0.10134	GG	AA	GG	AG	GG	GG	GG	GG	GG	AG	GG	AA	AA	AA	GG	NN	GG	GG	GG	GG	GG	GG	GG	AA	GG	GG	GG	AA	GG	AA	AA	AA	GG	AA	GG	GG	GG	GG	AA	GG	AG	GG	AA	GG	AA
Bn-A09-p19198948	T/C	A9	15969952	0.13384	CC	TT	CC	NN	CC	CC	CC	CC	CC	TC	CC	TT	TT	TT	CC	CC	CC	CC	CC	CC	CC	CC	CC	TT	CC	CC	CC	TT	CC	TT	TT	TT	CC	TT	CC	CC	CC	CC	TT	CC	CC	CC	TT	CC	TT
Bn-A09-p19209425	A/C	A9	15983127	0.09943	AA	CC	AA	AC	AA	AA	AA	AA	AA	AC	AA	CC	CC	CC	AA	NN	AA	AA	AA	AA	AA	AA	AA	CC	AA	AA	AA	CC	AA	CC	CC	CC	AA	CC	AA	AA	AA	AA	CC	AA	AC	AA	CC	AA	CC
Bn-A09-p19209609	A/G	A9	15983311	0.07075	GG	AA	GG	AG	GG	GG	GG	GG	GG	AG	GG	AA	AA	AA	GG	GG	GG	GG	GG	GG	GG	GG	GG	AA	GG	GG	GG	AA	GG	AA	AA	AA	GG	AA	GG	GG	GG	GG	AA	GG	NN	GG	AA	GG	AA
Bn-A09-p19209695	A/G	A9	15983346	0.09751	AA	GG	AA	AG	AA	AA	AA	AA	AA	AG	AA	GG	GG	GG	AA	NN	AA	AA	AA	AA	AA	AA	AA	GG	AA	AA	AA	GG	AA	GG	GG	GG	AA	GG	AA	AA	AA	AA	GG	AA	AG	AA	GG	AA	GG
Bn-A09-p19225424	A/G	A9	15985697	0.10707	AA	GG	AA	AG	AA	AA	AA	AA	AA	AG	AA	GG	GG	GG	AA	NN	AA	AA	AA	AA	AA	AA	AA	GG	AA	AA	AA	GG	AA	GG	GG	GG	AA	GG	AA	AA	AA	AA	GG	AA	AG	AA	GG	AA	GG
Bn-A09-p19244566	A/G	A9	16005237	0.09943	AA	GG	GG	AG	AA	GG	AA	AA	AG	AG	AA	GG	GG	GG	AA	NN	AA	AA	AA	AA	AA	AA	AA	GG	AA	AA	AA	GG	AA	GG	GG	GG	GG	GG	AA	AA	AA	AA	GG	AA	AG	AA	GG	AA	GG
Bn-A09-p19283001	T/G	A9	16030115	0.09751	GG	TT	TT	TG	GG	TT	GG	GG	TG	TG	GG	TT	TT	TT	GG	NN	GG	GG	GG	GG	GG	GG	GG	TT	GG	GG	GG	TT	GG	TT	TT	TT	TT	TT	GG	GG	GG	GG	TT	GG	TG	GG	TT	GG	TT
Bn-A09-p19297523	T/C	A9	16052554	0.174	TT	NN	TC	TT	TT	NN	TT	TT	TT	TC	TT	NN	TC	TC	TT	TT	TT	TT	TT	TT	TT	TT	TT	NN	TT	TT	TT	TC	TT	TC	TC	TC	TC	TC	TT	TT	TT	TT	TC	TT	TT	TT	CC	TT	TC
Bn-A09-p19320500	T/C	A9	16068018	0.09369	CC	TT	TT	TC	CC	TT	CC	CC	TC	TC	CC	TT	TT	TT	CC	NN	CC	CC	CC	CC	CC	CC	CC	TT	CC	CC	CC	TT	CC	TT	TT	TT	TT	TT	CC	CC	CC	CC	TT	CC	TC	CC	TT	CC	TT
Bn-A09-p19321164	A/G	A9	16068626	0.0956	AA	GG	GG	AG	AA	GG	AA	AA	AG	AG	AA	GG	GG	GG	AA	NN	AA	AA	AA	AA	AA	AA	AA	GG	AA	AA	AA	GG	AA	GG	GG	GG	GG	GG	AA	AA	AA	AA	GG	AA	AG	AA	GG	AA	GG
Bn-A09-p19348447	T/C	A9	16099613	0.1109	CC	TT	TT	TC	CC	TT	CC	CC	TC	TC	CC	TT	TT	TT	CC	NN	CC	CC	CC	CC	CC	CC	CC	TT	CC	CC	CC	TT	CC	TT	TT	TT	TT	TT	CC	CC	CC	CC	TT	CC	TC	CC	TT	CC	TT
Bn-A09-p19370807	A/G	A9	16126193	0.07648	GG	AA	AA	AG	GG	AA	GG	GG	AG	AG	GG	AA	AA	AA	GG	GG	GG	GG	GG	GG	GG	GG	GG	AA	GG	GG	GG	AA	GG	AA	AA	AA	AA	AA	GG	GG	GG	GG	AA	GG	AG	GG	AA	GG	AA
Bn-A09-p19370880	A/C	A9	16126266	0.09369	AA	CC	CC	AC	AA	CC	AA	AA	AC	AC	AA	CC	CC	CC	AA	NN	AA	AA	AA	AA	AA	AA	AA	CC	AA	AA	AA	CC	AA	CC	CC	CC	CC	CC	AA	AA	AA	AA	CC	AA	AC	AA	CC	AA	CC
Bn-A09-p19379073	A/G	A9	16126553	0.05545	GG	GG	GG	GG	GG	GG	GG	GG	GG	AG	GG	GG	GG	GG	GG	GG	GG	GG	GG	GG	GG	GG	GG	GG	GG	GG	GG	GG	GG	GG	GG	GG	GG	GG	GG	GG	GG	GG	GG	GG	GG	GG	AA	GG	GG
Bn-A09-p19379912	T/G	A9	16127346	0.10325	TT	GG	GG	NN	TT	GG	TT	TT	GG	GG	TT	GG	GG	GG	TT	TG	TT	TT	TT	TT	TT	TT	TT	GG	TT	TT	TT	GG	NN	GG	GG	GG	GG	GG	TT	TT	TT	TT	GG	TT	TG	TT	GG	TT	GG
Bn-A09-p19392577	A/G	A9	16141178	0.10325	AA	GG	GG	AG	AA	GG	AA	AA	AG	AG	AA	GG	GG	GG	AA	AA	AA	AA	AA	AA	AA	AA	AA	GG	AA	AA	AA	GG	AA	GG	GG	GG	GG	GG	AA	AA	AA	AA	GG	AA	AG	AA	GG	AA	GG
Bn-A09-p19415047	T/C	A9	16163240	0.14532	TT	CC	CC	TC	TT	CC	TT	TT	TC	TT	TT	CC	CC	CC	TT	NN	TT	TT	TT	TT	TT	TT	TT	CC	TT	TT	TT	CC	TT	CC	CC	CC	CC	CC	TT	TT	TT	TT	CC	TT	TC	TT	TC	TT	CC
Bn-A09-p19418268	T/C	A9	16166514	0.1262	TT	CC	CC	TC	TT	CC	TT	TT	TC	TT	TT	CC	CC	CC	TT	NN	TT	TT	TT	TT	TT	TT	TT	CC	TT	TT	TT	CC	TT	CC	CC	CC	CC	CC	TT	TT	TT	TT	CC	TT	TC	TT	NN	TT	CC
Bn-A09-p19513927	T/C	A9	16267388	0.09751	TT	CC	CC	TC	TT	CC	TT	TT	TC	TC	TT	CC	CC	CC	TT	NN	TT	TT	TT	TT	TT	TT	TT	CC	TT	TT	TT	CC	TT	CC	CC	CC	CC	CC	TT	TT	TT	TT	CC	TT	TC	TT	CC	TT	CC
Bn-A09-p19514024	A/C	A9	16267434	0.07839	AA	CC	CC	AC	AA	CC	AA	AA	AC	AC	AA	CC	CC	CC	AA	NN	AA	AA	AA	AA	AA	AA	AA	CC	AA	AA	AA	CC	AA	CC	CC	CC	CC	CC	AA	AA	AA	AA	CC	AA	AC	AA	CC	AA	CC
Bn-A09-p19514405	A/C	A9	16267811	0.17017	AA	CC	CC	AC	AA	CC	AA	AA	AC	AC	AA	CC	CC	NN	AA	AA	AA	AA	AA	AA	AA	AA	AA	CC	AA	AA	AA	CC	AA	CC	CC	CC	CC	CC	AA	AA	AA	AA	CC	AA	AC	AA	CC	AA	CC
Bn-A09-p19514416	A/G	A9	16267873	0.11855	GG	AA	AA	AG	GG	AA	GG	GG	AG	AG	GG	AA	AA	AA	GG	NN	GG	GG	GG	GG	GG	GG	GG	AA	GG	GG	GG	AA	GG	AA	AA	AA	AA	AA	GG	GG	GG	GG	AA	GG	AG	GG	AA	GG	AA
Bn-A09-p19514576	A/G	A9	16268033	0.06883	AA	GG	GG	AG	AA	GG	AA	AA	AG	AG	AA	GG	GG	GG	AA	NN	AA	AA	AA	AA	AA	AA	AA	GG	AA	AA	AA	GG	AA	GG	GG	GG	GG	GG	AA	AA	AA	AA	GG	AA	AG	AA	GG	AA	GG
Bn-A09-p19515165	T/C	A9	16269464	0.14914	TT	CC	CC	TC	TT	CC	TT	TT	TC	TC	TT	CC	CC	CC	TT	NN	TT	TT	TT	TT	TT	TT	TT	CC	TT	TT	TT	CC	TT	CC	CC	CC	CC	CC	TT	TT	TT	TT	CC	TT	TC	TT	CC	TT	CC
Bn-A09-p19515287	T/C	A9	16269592	0.10707	CC	TT	TT	TC	CC	TT	CC	CC	TC	TC	CC	TT	TT	TT	CC	CC	CC	CC	CC	CC	CC	CC	CC	TT	CC	CC	CC	TT	CC	TT	TT	TT	TT	TT	CC	CC	CC	CC	TT	CC	NN	CC	TT	CC	TT
Bn-A09-p19524439	A/G	A9	16277339	0.13193	AA	GG	GG	AG	AA	GG	AA	AA	AG	AG	AA	GG	GG	GG	AA	AA	AA	AA	AA	AA	AA	AA	AA	GG	AA	AA	AA	GG	AA	GG	GG	GG	GG	GG	AA	AA	AA	AA	GG	AA	NN	AA	GG	AA	GG
Bn-A09-p19533134	T/C	A9	16283712	0.08604	TT	CC	CC	TC	TT	CC	TT	TT	TC	NN	TT	CC	CC	CC	TT	TT	TT	TT	TT	TT	TT	TT	TT	CC	TT	TT	TT	CC	TT	CC	CC	CC	CC	CC	TT	TT	TT	TT	CC	TT	TC	TT	CC	TT	CC
Bn-A09-p19537178	A/G	A9	16288131	0.07457	GG	AA	AA	AG	GG	AA	GG	GG	AG	AG	GG	AA	AA	AA	GG	NN	GG	GG	GG	GG	GG	GG	GG	AA	GG	GG	GG	AA	GG	AA	AA	AA	AA	AA	GG	GG	GG	GG	AA	GG	AG	GG	AA	GG	AA
Bn-A09-p19539215	T/G	A9	16290678	0.09751	NN	TT	TT	TT	NN	TT	NN	NN	TT	TT	NN	TT	TT	TT	NN	TG	NN	GG	GG	GG	GG	NN	NN	TT	GG	NN	NN	TT	GG	TT	TT	TT	TT	TT	GG	NN	GG	GG	TT	NN	TT	NN	TT	NN	TT
Bn-A09-p19545956	T/G	A9	16296560	0.13576	TT	TT	GG	TT	TT	GG	TT	TT	TG	TG	TT	TT	TT	TT	TT	TT	TT	TT	TT	TT	TT	TT	TT	TT	TT	TT	TT	TT	TT	TT	TT	TT	GG	TT	GG	GG	TT	TT	TT	TT	TG	TT	GG	TT	TT
Bn-A09-p19551395	T/G	A9	16301818	0.08413	GG	GG	GG	GG	GG	GG	GG	GG	GG	TG	GG	GG	GG	GG	GG	GG	GG	GG	GG	GG	GG	GG	GG	GG	GG	GG	GG	GG	GG	GG	GG	GG	GG	GG	TT	TT	GG	GG	GG	GG	TG	GG	TT	GG	GG
Bn-A09-p19551714	A/G	A9	16302188	0.07266	AA	AA	AA	AA	AA	AA	AA	AA	AA	AG	AA	AA	AA	AA	AA	AA	AA	AA	AA	AA	AA	AA	AA	AA	AA	AA	AA	AA	AA	AA	AA	AA	AA	AA	GG	GG	AA	AA	AA	AA	AG	AA	GG	AA	AA
Bn-A09-p19551816	A/G	A9	16302290	0.10899	AA	GG	AA	AG	AA	AA	AA	AA	AA	AG	AA	GG	GG	GG	AA	NN	AA	AA	AA	AA	NN	AA	AA	GG	AA	AA	AA	GG	AA	GG	GG	GG	AA	GG	GG	GG	AA	AA	GG	AA	GG	AA	GG	AA	GG
Bn-A09-p19552388	T/C	A9	16302862	0.05545	TT	TT	TT	TT	TT	TT	TT	TT	TT	TC	TT	TT	TT	TT	TT	TT	TT	TT	TT	TT	TT	TT	TT	TT	TT	TT	TT	TT	TT	TT	TT	TT	TT	TT	CC	CC	TT	TT	TT	TT	TC	TT	CC	TT	TT
Bn-A09-p19552538	A/G	A9	16303012	0.07075	AA	AA	AA	AA	AA	AA	AA	AA	AA	AG	AA	AA	AA	AA	AA	AA	AA	AA	AA	AA	AA	AA	AA	AA	AA	AA	AA	AA	AA	AA	AA	AA	AA	AA	GG	GG	AA	AA	AA	AA	AG	AA	GG	AA	AA
Bn-scaff_16301_1-p4240	T/G	A9	16311040	0.08413	TT	TT	TT	NN	TG	TT	TT	TT	TT	TT	GG	TT	TG	GG	GG	TT	TT	TT	TT	TT	NN	TT	GG	TT	TT	TT	TT	TT	TT	TT	TT	TT	GG	TG	TT	TT	TT	TT	TT	TT	TT	TT	TT	TT	TT
Bn-A09-p19571341	A/G	A9	16321692	0.08604	GG	GG	GG	GG	GG	GG	GG	GG	GG	AG	GG	GG	GG	GG	GG	GG	GG	GG	GG	GG	GG	GG	GG	GG	GG	GG	GG	GG	GG	GG	GG	GG	GG	GG	AA	AA	GG	GG	GG	GG	AG	GG	AA	GG	GG
Bn-A09-p19571521	T/C	A9	16321821	0.08222	CC	CC	CC	CC	CC	CC	CC	CC	CC	TC	CC	CC	CC	CC	CC	CC	CC	CC	CC	CC	CC	CC	CC	CC	CC	CC	CC	CC	CC	CC	CC	CC	CC	CC	TT	TT	CC	CC	CC	CC	TC	CC	TT	CC	CC
Bn-A09-p19571970	T/C	A9	16322270	0.08413	TT	TT	TT	TT	TT	TT	TT	TT	TT	TC	TT	TT	TT	TT	TT	TT	TT	TT	TT	TT	TT	TT	TT	TT	TT	TT	TT	TT	TT	TT	TT	TT	TT	TT	CC	CC	TT	TT	TT	TT	TC	TT	CC	TT	TT
Bn-A09-p19572122	A/G	A9	16322473	0.07075	AA	AA	AA	AA	AA	AA	AA	AA	AA	AG	AA	AA	AA	AA	AA	AA	AA	AA	AA	AA	AA	AA	AA	AA	AA	AA	AA	AA	AA	AA	AA	AA	AA	AA	GG	GG	AA	AA	AA	AA	AG	AA	GG	AA	AA
Bn-A09-p19578073	A/G	A9	16328424	0.09369	GG	AA	GG	AG	GG	GG	GG	GG	GG	AG	GG	AA	AA	AA	GG	NN	GG	GG	GG	GG	NN	GG	GG	AA	GG	GG	GG	AA	GG	AA	AA	AA	GG	AA	GG	GG	GG	GG	AA	GG	AG	GG	AA	GG	AA
Bn-A09-p19578479	T/C	A9	16328830	0.07648	TT	CC	TT	TC	TT	TT	TT	TT	TT	TC	TT	CC	CC	CC	TT	TC	TT	TT	TT	TT	CC	TT	TT	CC	TT	TT	TT	CC	TT	CC	CC	CC	TT	CC	CC	CC	TT	TT	CC	TT	CC	TT	CC	TT	CC
Bn-A09-p19579332	A/G	A9	16329632	0.1109	GG	AA	GG	AG	GG	GG	GG	GG	GG	AG	GG	AA	AA	AA	GG	NN	GG	GG	GG	GG	NN	GG	GG	AA	GG	GG	GG	AA	GG	AA	AA	AA	GG	AA	AA	AA	GG	GG	AA	GG	AA	GG	AA	GG	AA
Bn-A09-p19581060	T/G	A9	16331542	0.0956	TT	GG	TT	TG	TT	TT	TT	TT	TT	TG	TT	GG	GG	GG	TT	NN	TT	TT	TT	TT	GG	TT	TT	GG	TT	TT	TT	GG	TT	GG	GG	GG	TT	GG	GG	GG	TT	TT	GG	TT	GG	TT	GG	TT	GG
Bn-A09-p19583295	T/C	A9	16333777	0.13193	TT	CC	TT	TC	TT	TT	TT	TT	TT	TC	TT	CC	CC	CC	TT	NN	TT	TT	TT	TT	CC	TT	TT	CC	TT	TT	TT	CC	TT	CC	CC	CC	TT	CC	NN	NN	TT	TT	CC	TT	CC	TT	CC	TT	CC
Bn-A09-p19591679	T/C	A9	16341142	0.1262	TT	CC	TT	TC	NN	TC	TT	TT	TT	TC	TT	CC	CC	CC	TT	NN	TT	TT	TT	TT	NN	TT	TT	CC	TT	TT	TT	CC	TT	CC	CC	CC	TT	CC	CC	CC	TT	TT	CC	TT	CC	TT	CC	TT	CC
Bn-A09-p19592030	A/G	A9	16341442	0.09943	AA	GG	AA	AG	NN	NN	AA	AA	AA	AG	AA	GG	GG	GG	AA	NN	AA	AA	AA	AA	NN	AA	AA	GG	AA	AA	AA	GG	AA	GG	GG	GG	AA	GG	GG	GG	AA	AA	GG	AA	GG	AA	GG	AA	GG
Bn-A09-p19592609	T/C	A9	16342072	0.01338	CC	CC	CC	CC	CC	CC	CC	CC	CC	CC	CC	CC	CC	CC	CC	CC	CC	CC	CC	CC	CC	CC	CC	CC	CC	CC	CC	CC	CC	CC	CC	CC	CC	CC	TT	TT	CC	CC	CC	CC	TC	CC	CC	CC	CC
Bn-A09-p19596462	T/C	A9	16345874	0.0956	TT	CC	TT	TC	TT	TT	TT	TT	TT	TC	TT	CC	CC	CC	TT	NN	TT	TT	TT	TT	CC	TT	TT	CC	TT	TT	TT	CC	TT	CC	CC	CC	TT	CC	CC	CC	TT	TT	CC	TT	CC	TT	CC	TT	CC
Bn-A09-p19614389	T/G	A9	16363287	0.10516	TT	GG	TT	TG	TT	TT	TT	TT	TT	TG	TT	GG	GG	GG	TT	NN	TT	TT	TT	TT	NN	TT	TT	GG	TT	TT	TT	GG	TT	GG	GG	GG	TT	GG	GG	GG	TT	TT	GG	TT	GG	TT	GG	TT	GG
Bn-A09-p19649335	T/C	A9	16397394	0.0631	TT	CC	TT	TT	TT	TT	TT	TT	TT	TC	TT	CC	TT	TT	TT	TT	TT	TT	TT	TT	TT	TT	TT	TT	TT	TT	TT	TT	TT	TT	TT	TT	TT	TT	CC	CC	TT	TT	TT	TT	TC	TT	CC	TT	TT
Bn-A09-p19649635	A/G	A9	16397643	0.0631	GG	GG	GG	GG	GG	GG	GG	GG	GG	AG	GG	GG	GG	GG	GG	GG	GG	GG	GG	GG	GG	GG	GG	GG	GG	GG	GG	GG	GG	GG	GG	GG	GG	GG	GG	GG	GG	GG	GG	GG	GG	GG	AA	GG	GG
Bn-A09-p19649882	T/C	A9	16397941	0.05736	TT	CC	TT	TT	TT	TT	TT	TT	TT	TC	TT	CC	TT	TT	TT	TT	TT	TT	TT	TT	TT	TT	TT	TT	TT	TT	TT	TT	TT	TT	TT	TT	TT	TT	CC	CC	TT	TT	TT	TT	TC	TT	CC	TT	TT
Bn-A09-p19650716	A/G	A9	16398775	0.06692	AA	GG	AA	AA	AA	AA	AA	AA	AA	AG	AA	GG	AA	AA	AA	AA	AA	AA	AA	AA	AA	AA	AA	AA	AA	AA	AA	AA	AA	AA	AA	AA	AA	AA	GG	GG	AA	AA	AA	AA	AG	AA	GG	AA	AA
Bn-A09-p19651041	A/G	A9	16399049	0.05736	GG	GG	GG	GG	GG	GG	GG	GG	GG	AG	GG	GG	GG	GG	GG	GG	GG	GG	GG	GG	GG	GG	GG	GG	GG	GG	GG	GG	GG	GG	GG	GG	GG	GG	AA	AA	GG	GG	GG	GG	AG	GG	AA	GG	GG
Bn-A09-p19651425	T/C	A9	16399433	0.09369	TT	CC	TT	TT	TT	TT	TT	TT	TT	TC	TT	CC	TT	TT	TT	TT	TT	TT	TT	TT	TT	TT	TT	TT	TT	TT	TT	TT	TT	TT	TT	TT	TT	TT	CC	CC	TT	TT	TT	TT	TC	TT	CC	TT	TT
Bn-A09-p19651913	A/G	A9	16399921	0.07839	AA	GG	AA	AA	AA	AA	AA	AA	AA	AG	AA	GG	AA	AA	AA	AA	AA	AA	AA	AA	AA	AA	AA	AA	AA	AA	AA	AA	AA	AA	AA	AA	AA	AA	GG	GG	AA	AA	AA	AA	AG	AA	GG	AA	AA
Bn-A09-p19652139	A/G	A9	16400198	0.08413	AA	GG	AA	AA	AA	AA	AA	AA	AA	AG	AA	GG	AA	AA	AA	AA	AA	AA	AA	AA	AA	AA	AA	AA	AA	AA	AA	AA	AA	AA	AA	AA	AA	AA	GG	GG	AA	AA	AA	AA	AG	AA	GG	AA	AA
Bn-A09-p19653446	T/G	A9	16401454	0.02868	GG	GG	GG	GG	GG	GG	GG	GG	GG	GG	GG	GG	GG	GG	GG	GG	GG	GG	GG	GG	GG	GG	GG	GG	GG	GG	GG	GG	GG	GG	GG	GG	GG	GG	TT	TT	GG	GG	GG	GG	TG	GG	GG	GG	GG
Bn-A09-p19653782	T/C	A9	16401841	0.09943	TT	CC	TT	TT	TT	TT	TT	TT	TT	TC	TT	CC	TT	TT	TT	TT	TT	TT	TT	TT	TT	TT	TT	TT	TT	TT	TT	TT	TT	TT	TT	TT	TT	TT	CC	CC	TT	TT	TT	TT	TC	TT	CC	TT	TT
Bn-A09-p19654219	A/G	A9	16402227	0.09751	AA	GG	AA	AA	AA	AA	AA	AA	AA	AG	AA	GG	AA	AA	AA	AA	AA	AA	AA	AA	AA	AA	AA	AA	AA	AA	AA	AA	AA	AA	AA	AA	AA	AA	GG	GG	AA	AA	AA	AA	AG	AA	GG	AA	AA
Bn-A09-p19666970	T/C	A9	16414955	0.07075	CC	CC	CC	CC	CC	CC	CC	CC	CC	TC	CC	CC	CC	CC	CC	CC	CC	CC	CC	CC	CC	CC	CC	CC	CC	CC	CC	CC	CC	CC	CC	CC	CC	CC	TT	TT	CC	CC	CC	CC	TC	CC	TT	CC	CC
Bn-A09-p19667399	A/C	A9	16415333	0.0956	AA	CC	AA	AA	AA	AA	AA	AA	AA	AC	AA	CC	AA	AA	AA	AA	AA	AA	AA	AA	AA	AA	AA	AA	AA	AA	AA	AA	AA	AA	AA	AA	AA	AA	CC	CC	AA	AA	AA	AA	AC	AA	CC	AA	AA
Bn-A09-p19667648	T/G	A9	16415633	0.02677	GG	GG	GG	GG	GG	GG	GG	GG	GG	GG	GG	GG	GG	GG	GG	GG	GG	GG	GG	GG	GG	GG	GG	GG	GG	GG	GG	GG	GG	GG	GG	GG	GG	GG	TT	TT	GG	GG	GG	GG	TG	GG	GG	GG	GG
Bn-A09-p19667700	T/C	A9	16415634	0.06501	TT	TT	TT	TT	TT	TT	TT	TT	TT	NN	TT	TT	TT	TT	TT	TT	TT	TT	TT	TT	TT	TT	TT	TT	TT	TT	TT	TT	TT	TT	TT	TT	TT	TT	CC	CC	TT	TT	TT	TT	NN	TT	CC	TT	TT
Bn-A09-p19668151	T/C	A9	16416085	0.08604	TT	CC	TT	TT	TT	TT	TT	TT	TT	TC	TT	CC	TT	TT	TT	TT	TT	TT	TT	TT	TT	TT	TT	TT	TT	TT	TT	TT	TT	TT	TT	TT	TT	TT	CC	CC	TT	TT	TT	TT	TC	TT	CC	TT	TT
Bn-A09-p19668698	T/C	A9	16416632	0.0631	TT	CC	TT	TT	TT	TT	TT	TT	TT	TC	TT	CC	TT	TT	TT	TT	TT	TT	TT	TT	TT	TT	TT	TT	TT	TT	TT	TT	TT	TT	TT	TT	TT	TT	CC	CC	TT	TT	TT	TT	TC	TT	CC	TT	TT
Bn-A09-p19668818	T/C	A9	16416803	0.0631	CC	CC	CC	CC	CC	CC	CC	CC	CC	TC	CC	CC	CC	CC	CC	CC	CC	CC	CC	CC	CC	CC	CC	CC	CC	CC	CC	CC	CC	CC	CC	CC	CC	CC	TT	TT	CC	CC	CC	CC	TC	CC	TT	CC	CC
Bn-A09-p19669270	A/G	A9	16417255	0.06883	GG	AA	GG	GG	GG	GG	GG	GG	GG	AG	GG	AA	GG	GG	GG	GG	GG	GG	GG	GG	GG	GG	GG	GG	GG	GG	GG	GG	GG	GG	GG	GG	GG	GG	AA	AA	GG	GG	GG	GG	AG	GG	AA	GG	GG
Bn-A09-p19670121	A/G	A9	16418055	0.03059	GG	GG	GG	GG	GG	GG	GG	GG	GG	GG	GG	GG	GG	GG	GG	GG	GG	GG	GG	GG	GG	GG	GG	GG	GG	GG	GG	GG	GG	GG	GG	GG	GG	GG	AA	AA	GG	GG	GG	GG	AG	GG	GG	GG	GG
Bn-A09-p19670340	A/C	A9	16418274	0.07457	CC	CC	CC	CC	CC	CC	CC	CC	CC	AC	CC	CC	CC	CC	CC	CC	CC	CC	CC	CC	CC	CC	CC	CC	CC	CC	CC	CC	CC	CC	CC	CC	CC	CC	AA	AA	CC	CC	CC	CC	AC	CC	AA	CC	CC
Bn-A09-p19671062	T/C	A9	16418996	0.07839	TT	CC	TT	TT	TT	TT	TT	TT	TT	TC	TT	CC	TT	TT	TT	TT	TT	TT	TT	TT	TT	TT	TT	TT	TT	TT	TT	TT	TT	TT	TT	TT	TT	TT	CC	CC	TT	TT	TT	TT	TC	TT	CC	TT	TT
Bn-A09-p19671192	A/G	A9	16419126	0.16826	AA	GG	AA	AA	AA	AA	AA	AA	AA	AG	AA	GG	AA	AA	AA	AA	AA	AA	AA	AA	AA	AA	AA	AA	AA	AA	AA	AA	AA	AA	AA	AA	AA	AA	GG	GG	AA	AA	AA	AA	AG	AA	GG	AA	AA
Bn-A09-p19671394	A/G	A9	16419328	0.07839	GG	GG	GG	GG	GG	GG	GG	GG	GG	AG	GG	GG	GG	GG	GG	GG	GG	GG	GG	GG	GG	GG	GG	GG	GG	GG	GG	GG	GG	GG	GG	GG	GG	GG	GG	GG	GG	GG	GG	GG	GG	GG	AA	GG	GG
Bn-A09-p19671542	T/G	A9	16419476	0.07075	TT	GG	TT	TT	TT	TT	TT	TT	TT	TG	TT	GG	TT	TT	TT	TT	TT	TT	TT	TT	TT	TT	TT	TT	TT	TT	TT	TT	TT	TT	TT	TT	TT	TT	GG	GG	TT	TT	TT	TT	TG	TT	GG	TT	TT
Bn-Scaffold000499-p5529	A/C	A9	16427376	0.06692	CC	CC	CC	CC	CC	CC	CC	CC	CC	AC	CC	CC	CC	CC	CC	CC	CC	CC	CC	CC	CC	CC	CC	CC	CC	CC	CC	CC	CC	CC	CC	CC	CC	CC	AA	AA	CC	CC	CC	CC	AC	CC	AA	CC	CC
Bn-Scaffold000185-p203753	T/C	A9	16456808	0.10134	CC	CC	CC	CC	CC	CC	CC	CC	CC	TC	CC	CC	CC	CC	CC	CC	CC	CC	CC	CC	CC	CC	CC	CC	CC	CC	CC	CC	CC	CC	CC	CC	CC	CC	TT	TT	CC	CC	CC	CC	TC	CC	TT	CC	CC
Bn-Scaffold000185-p185722	A/G	A9	16474573	0.06119	AA	GG	AA	AA	AA	AA	AA	AA	AA	NN	AA	GG	AA	AA	AA	AA	AA	AA	AA	AA	AA	AA	AA	AA	AA	AA	AA	AA	AA	AA	AA	AA	AA	AA	GG	GG	AA	AA	AA	AA	NN	AA	GG	AA	AA
Bn-Scaffold000185-p158876	T/C	A9	16492939	0.07075	CC	TT	CC	CC	CC	CC	CC	CC	CC	TC	CC	TT	CC	CC	CC	CC	CC	CC	CC	CC	CC	CC	CC	CC	CC	CC	CC	CC	CC	CC	CC	CC	CC	CC	TT	TT	CC	CC	CC	CC	TC	CC	TT	CC	CC
Bn-Scaffold000185-p130374	A/C	A9	16519521	0.05545	AA	AA	AA	AA	AA	AA	AA	AA	AA	AC	AA	AA	AA	AA	AA	AA	AA	AA	AA	AA	AA	AA	AA	AA	AA	AA	AA	AA	AA	AA	AA	AA	AA	AA	CC	CC	AA	AA	AA	AA	AC	AA	CC	AA	AA
Bn-Scaffold000185-p128553	A/C	A9	16521291	0.05163	AA	CC	AA	AA	AA	AA	AA	AA	AA	AC	AA	NN	AA	AA	AA	AA	AA	AA	AA	AA	AA	AA	AA	AA	AA	AA	AA	AA	AA	AA	AA	AA	AA	AA	CC	CC	AA	AA	AA	AA	NN	AA	CC	AA	AA
Bn-Scaffold000185-p116558	T/C	A9	16533544	0.10325	TT	CC	TT	TT	TT	TT	TT	TT	TT	NN	TT	CC	TT	TT	TT	TT	TT	TT	TT	TT	TT	TT	TT	TT	TT	TT	TT	TT	NN	TT	TT	TT	TT	TT	CC	CC	TT	TT	TT	TT	NN	TT	CC	TT	TT
Bn-Scaffold000185-p116556	A/G	A9	16533597	0.07839	AA	GG	AA	AA	AA	AA	AA	AA	AA	AG	AA	GG	AA	AA	AA	AA	AA	AA	AA	AA	AA	AA	AA	AA	AA	AA	AA	AA	AA	AA	AA	AA	AA	AA	GG	GG	AA	AA	AA	AA	AG	AA	GG	AA	AA
Bn-Scaffold000185-p105851	A/G	A9	16544263	0.08604	AA	NN	AA	AA	AA	AA	AA	AA	AA	AG	AA	NN	AA	AA	AA	AA	AA	AA	AA	AA	AA	AA	AA	AA	AA	AA	AA	AA	AA	AA	AA	AA	AA	AA	GG	GG	AA	AA	AA	AA	AG	AA	GG	AA	AA
Bn-Scaffold000185-p83366	A/C	A9	16569958	0.10134	CC	NN	CC	CC	CC	CC	CC	CC	CC	AC	CC	NN	CC	CC	CC	CC	CC	CC	CC	CC	CC	CC	CC	CC	CC	CC	CC	CC	CC	CC	CC	CC	CC	CC	AA	AA	CC	CC	CC	CC	AC	CC	AA	CC	CC
Bn-Scaffold000185-p82192	T/C	A9	16571132	0.06692	CC	TC	CC	CC	CC	CC	CC	CC	CC	TC	CC	NN	CC	CC	CC	CC	CC	CC	CC	CC	CC	CC	CC	CC	CC	CC	CC	CC	CC	CC	CC	CC	CC	CC	TT	TT	CC	CC	CC	CC	TC	CC	TT	CC	CC
Bn-Scaffold000185-p57756	A/C	A9	16596603	0.10516	AA	NN	AA	AA	AA	AA	AA	AA	AA	AC	AA	NN	AA	AA	AA	AA	AA	AA	AA	AA	AA	AA	AA	AA	AA	AA	AA	AA	AA	AA	AA	AA	AA	AA	CC	CC	AA	AA	AA	AA	AC	AA	CC	AA	AA
Bn-Scaffold000185-p56238	A/G	A9	16598071	0.05927	GG	NN	GG	GG	GG	GG	GG	GG	GG	AG	GG	NN	GG	GG	GG	GG	GG	GG	GG	GG	GG	GG	GG	GG	GG	GG	GG	GG	GG	GG	GG	GG	GG	GG	AA	AA	GG	GG	GG	GG	AG	GG	AA	GG	GG
Bn-Scaffold000185-p56198	T/G	A9	16598162	0.08413	GG	NN	GG	GG	GG	GG	GG	GG	GG	TG	GG	NN	GG	GG	GG	GG	GG	GG	GG	GG	GG	GG	GG	GG	GG	GG	GG	GG	GG	GG	GG	GG	GG	GG	TT	TT	GG	GG	GG	GG	TG	GG	TT	GG	GG
Bn-Scaffold000185-p55511	A/G	A9	16598849	0.06692	GG	NN	GG	GG	GG	GG	GG	GG	GG	AG	GG	NN	GG	GG	GG	GG	GG	GG	GG	GG	GG	GG	GG	GG	GG	GG	GG	GG	GG	GG	GG	GG	GG	GG	AA	AA	GG	GG	GG	GG	AG	GG	AA	GG	GG
Bn-Scaffold000185-p55372	T/C	A9	16598937	0.07457	CC	NN	CC	CC	CC	CC	CC	CC	CC	TC	CC	NN	CC	CC	CC	CC	CC	CC	CC	CC	CC	CC	CC	CC	CC	CC	CC	CC	CC	CC	CC	CC	CC	CC	TT	TT	CC	CC	CC	CC	TC	CC	TT	CC	CC
Bn-Scaffold000185-p54702	A/G	A9	16599658	0.09178	AA	NN	AA	AA	AA	AA	AA	AA	AA	AG	AA	NN	AA	AA	AA	AA	AA	AA	AA	AA	AA	AA	AA	AA	AA	AA	AA	AA	AA	AA	AA	AA	AA	AA	GG	GG	AA	AA	AA	AA	AG	AA	GG	AA	AA
Bn-Scaffold000185-p54518	T/G	A9	16599791	0.08222	GG	NN	GG	GG	GG	GG	GG	GG	GG	TG	GG	NN	GG	GG	GG	GG	GG	GG	GG	GG	GG	GG	GG	GG	GG	GG	GG	GG	GG	GG	GG	GG	GG	GG	TT	TT	GG	GG	GG	GG	TG	GG	TT	GG	GG
Bn-Scaffold000185-p26330	A/G	A9	16616904	0.05354	GG	GG	GG	GG	GG	GG	GG	GG	GG	AG	GG	GG	GG	GG	GG	GG	GG	GG	GG	GG	GG	GG	GG	GG	GG	GG	GG	GG	GG	GG	GG	GG	GG	GG	AA	AA	GG	GG	GG	GG	AG	GG	AA	GG	GG
Bn-Scaffold000185-p16862	A/G	A9	16626663	0.07457	GG	GG	GG	GG	GG	GG	GG	GG	GG	AG	GG	GG	GG	GG	GG	GG	GG	GG	GG	GG	GG	GG	GG	GG	GG	GG	GG	GG	GG	GG	GG	GG	GG	GG	AA	AA	GG	GG	GG	GG	AG	GG	AA	GG	GG
Bn-Scaffold000185-p15983	T/C	A9	16627542	0.0631	TT	NN	TT	TT	TT	TT	TT	TT	TT	NN	TT	NN	TT	TT	TT	TT	TT	TT	TT	TT	TT	TT	TT	TT	TT	TT	TT	TT	TT	TT	TT	TT	TT	TT	CC	CC	TT	TT	TT	TT	NN	TT	CC	TT	TT
Bn-Scaffold000185-p15635	T/C	A9	16627895	0.09943	TT	CC	TT	TT	TT	TT	TT	TT	TT	TC	TT	NN	TT	TT	TT	TT	TT	TT	TT	TT	TT	TT	TT	TT	TT	TT	TT	TT	TT	TT	TT	TT	TT	TT	CC	CC	TT	TT	TT	TT	TC	TT	CC	TT	TT
Bn-Scaffold000185-p8472	T/C	A9	16635220	0.11663	TT	TC	TT	TT	TT	TT	TT	TT	TT	NN	TT	NN	TT	TT	TT	TT	TT	TT	TT	TT	NN	TT	TT	TT	TT	TT	TT	TT	TT	TT	TT	TT	TT	TT	CC	CC	TT	TT	TT	TT	NN	TT	CC	TT	TT
Bn-Scaffold000367-p6861	A/G	A9	16661718	0.07648	AA	NN	AA	AA	AA	AA	AA	AA	AA	AG	AA	NN	AA	AA	AA	AA	AA	AA	AA	AA	AA	AA	AA	AA	AA	AA	AA	AA	AA	AA	AA	AA	AA	AA	GG	GG	AA	AA	AA	AA	AG	AA	GG	AA	AA
Bn-Scaffold000367-p6435	T/C	A9	16662195	0.08604	TT	CC	TT	TT	TT	TT	TT	TT	TT	TC	TT	CC	TT	TT	TT	TT	TT	TT	TT	TT	TT	TT	TT	TT	TT	TT	TT	TT	TT	TT	TT	TT	TT	TT	CC	CC	TT	TT	TT	TT	TC	TT	CC	TT	TT
Bn-Scaffold000367-p2871	A/G	A9	16663579	0.07648	GG	NN	GG	GG	GG	GG	GG	GG	GG	AG	GG	NN	GG	GG	GG	GG	GG	GG	GG	GG	GG	GG	GG	GG	GG	GG	GG	GG	GG	GG	GG	GG	GG	GG	AA	AA	GG	GG	GG	GG	AG	GG	AA	GG	GG
Bn-A09-p19690311	T/G	A9	16679632	0.0631	TT	TT	TT	TT	TT	TT	TT	TT	TT	NN	TT	TT	TT	TT	TT	TT	TT	TT	TT	TT	TT	TT	TT	TT	TT	TT	TT	TT	TT	TT	TT	TT	TT	TT	GG	GG	TT	TT	TT	TT	NN	TT	GG	TT	TT
Bn-A09-p19690392	T/G	A9	16679662	0.08987	GG	GG	GG	GG	GG	GG	GG	GG	GG	TG	GG	GG	GG	GG	GG	GG	GG	GG	GG	GG	GG	GG	GG	GG	GG	GG	GG	GG	GG	GG	GG	GG	GG	GG	TT	TT	GG	GG	GG	GG	TG	GG	TT	GG	GG
Bn-A09-p19690521	T/C	A9	16679842	0.10134	CC	CC	CC	CC	CC	CC	CC	CC	CC	TC	CC	CC	CC	CC	CC	CC	CC	CC	CC	CC	CC	CC	CC	CC	CC	CC	CC	CC	CC	CC	CC	CC	CC	CC	TT	TT	CC	CC	CC	CC	TC	CC	TT	CC	CC
Bn-A09-p19690574	A/G	A9	16679844	0.10134	AA	AA	AA	AA	AA	AA	AA	AA	AA	AG	AA	AA	AA	AA	AA	AA	AA	AA	AA	AA	AA	AA	AA	AA	AA	AA	AA	AA	AA	AA	AA	AA	AA	AA	GG	GG	AA	AA	AA	AA	AG	AA	GG	AA	AA
Bn-A09-p19690777	T/G	A9	16680047	0.08031	GG	GG	GG	GG	GG	GG	GG	GG	GG	TG	GG	GG	GG	GG	GG	GG	GG	GG	GG	GG	GG	GG	GG	GG	GG	GG	GG	GG	GG	GG	GG	GG	GG	GG	TT	TT	GG	GG	GG	GG	TG	GG	TT	GG	GG
Bn-A09-p19692416	A/C	A9	16681737	0.07839	CC	CC	CC	CC	CC	CC	CC	CC	CC	AC	CC	CC	CC	CC	CC	CC	CC	CC	CC	CC	CC	CC	CC	CC	CC	CC	CC	CC	CC	CC	CC	CC	CC	CC	AA	AA	CC	CC	CC	CC	AC	CC	AA	CC	CC
Bn-A09-p19743333	A/G	A9	16723703	0.07648	AA	GG	AA	AA	AA	AA	AA	AA	AA	AG	AA	GG	AA	AA	AA	AA	AA	AA	AA	AA	AA	AA	AA	AA	AA	AA	AA	AA	AA	AA	AA	AA	AA	AA	GG	GG	AA	AA	AA	AA	AG	AA	GG	AA	AA
Bn-A09-p19754463	A/G	A9	16737321	0.06883	GG	NN	GG	GG	GG	GG	GG	GG	GG	AG	GG	NN	GG	GG	GG	GG	GG	GG	GG	GG	GG	GG	GG	GG	GG	GG	GG	GG	GG	GG	GG	GG	GG	GG	AA	AA	GG	GG	GG	GG	AG	GG	AA	GG	GG
Bn-A09-p19766078	T/C	A9	16749767	0.11472	CC	NN	CC	CC	CC	CC	CC	CC	CC	TC	CC	NN	CC	CC	CC	CC	CC	CC	CC	CC	CC	CC	CC	CC	CC	CC	CC	CC	CC	CC	CC	CC	CC	CC	TT	TT	CC	CC	CC	CC	TC	CC	TT	CC	CC
Bn-A09-p19766741	T/G	A9	16750379	0.06501	GG	NN	GG	GG	GG	GG	GG	GG	GG	TG	GG	NN	GG	GG	GG	GG	GG	GG	GG	GG	GG	GG	GG	GG	GG	GG	GG	GG	GG	GG	GG	GG	GG	GG	TT	TT	GG	GG	GG	GG	TG	GG	TT	GG	GG
Bn-A09-p19770545	T/G	A9	16754364	0.10516	GG	TT	GG	GG	GG	GG	GG	GG	GG	TG	GG	TT	GG	GG	GG	GG	GG	GG	GG	GG	GG	GG	GG	GG	GG	GG	GG	GG	GG	GG	GG	GG	GG	GG	NN	TT	GG	GG	GG	GG	TG	GG	TT	GG	GG
Bn-A09-p19771174	T/C	A9	16754942	0.08222	TT	CC	TT	TT	TT	TT	TT	TT	TT	TC	TT	CC	TT	TT	TT	TT	TT	TT	TT	TT	TT	TT	TT	TT	TT	TT	TT	TT	TT	TT	TT	TT	TT	TT	CC	CC	TT	TT	TT	TT	TC	TT	CC	TT	TT
Bn-A09-p19774967	A/C	A9	16757778	0.09369	CC	NN	CC	CC	CC	CC	CC	CC	CC	AC	CC	NN	CC	CC	CC	CC	CC	CC	CC	CC	CC	CC	CC	CC	CC	CC	CC	CC	CC	CC	CC	CC	CC	CC	AA	AA	CC	CC	CC	CC	AC	CC	AA	CC	CC
Bn-A09-p19775158	A/G	A9	16758020	0.07075	GG	NN	GG	GG	GG	GG	GG	GG	GG	AG	GG	NN	GG	GG	GG	GG	GG	GG	GG	GG	GG	GG	GG	GG	GG	GG	GG	GG	GG	GG	GG	GG	GG	GG	AA	AA	GG	GG	GG	GG	AG	GG	AA	GG	GG
Bn-A09-p19775290	A/C	A9	16758101	0.09751	CC	NN	CC	CC	CC	CC	CC	CC	CC	AC	CC	NN	CC	CC	CC	CC	CC	CC	CC	CC	CC	CC	CC	CC	CC	CC	CC	CC	CC	CC	CC	CC	CC	CC	AA	AA	CC	CC	CC	CC	AC	CC	AA	CC	CC
Bn-A09-p19779966	T/C	A9	16762827	0.10516	CC	NN	CC	CC	CC	CC	CC	CC	CC	TC	CC	NN	CC	CC	CC	CC	CC	CC	CC	CC	CC	CC	CC	CC	CC	CC	CC	CC	CC	CC	CC	CC	CC	CC	TT	TT	CC	CC	CC	CC	TC	CC	TT	CC	CC
Bn-A09-p19796502	A/G	A9	16778288	0.09369	AA	GG	AA	AA	AA	AA	AA	AA	AA	AG	AA	GG	AA	AA	AA	AA	AA	AA	AA	AA	AA	AA	AA	AA	AA	AA	AA	AA	AA	AA	AA	AA	AA	AA	GG	GG	AA	AA	AA	AA	AG	AA	GG	AA	AA
Bn-A09-p19796581	T/C	A9	16778316	0.12428	TT	CC	TT	TT	TT	TT	TT	TT	TT	NN	TT	CC	TT	TT	TT	TT	TT	TT	TT	TT	TT	TT	TT	TT	TT	TT	TT	TT	NN	TT	TT	TT	TT	TT	CC	CC	TT	TT	TT	TT	NN	TT	CC	TT	TT
Bn-A09-p19796626	T/G	A9	16778412	0.08604	GG	TT	GG	GG	GG	GG	GG	GG	GG	TG	GG	TT	GG	GG	GG	GG	GG	GG	GG	GG	GG	GG	GG	GG	GG	GG	GG	GG	GG	GG	GG	GG	GG	GG	TT	TT	GG	GG	GG	GG	TG	GG	TT	GG	GG
Bn-A09-p19796916	T/C	A9	16778651	0.10899	TT	CC	TT	TT	TT	TT	TT	TT	TT	NN	TT	CC	TT	TT	TT	TT	TT	TT	TT	TT	TT	TT	TT	TT	TT	TT	TT	TT	TT	TT	TT	TT	TT	TT	CC	CC	TT	TT	TT	TT	NN	TT	CC	TT	TT
Bn-A09-p19805361	T/C	A9	16787146	0.10899	TT	TT	TT	TT	TT	TT	TT	TT	TT	TC	TT	TT	TT	TT	TT	TT	TT	TT	TT	TT	TT	TT	TT	TT	TT	TT	TT	TT	TT	TT	TT	TT	TT	TT	TC	TC	TT	TT	TT	TT	TC	TT	NN	TT	TT
Bn-Scaffold000178-p13620	A/G	A9	16799859	0.11472	AA	AA	AG	AA	GG	GG	GG	GG	NN	GG	GG	AA	AA	AA	AA	AA	AA	AA	NN	AG	NN	AA	GG	AG	AA	AA	AA	AA	AA	AA	AA	AA	GG	AA	AA	AA	AG	AA	AA	AA	AA	AA	AA	AA	AA
Bn-A09-p19939967	A/C	A9	16912067	0.06501	CC	CC	AA	AC	AA	AA	CC	CC	AC	CC	CC	CC	CC	CC	CC	CC	CC	AA	AA	CC	CC	NN	CC	CC	AA	AA	AA	CC	AA	CC	CC	CC	AA	AA	AA	AA	AA	AA	CC	AA	AC	AA	CC	CC	AA
Bn-A09-p19948856	T/C	A9	16921203	0.09751	CC	TT	CC	TC	CC	CC	CC	CC	CC	TC	CC	TT	TT	TT	CC	CC	CC	CC	CC	CC	NN	CC	TT	TT	CC	CC	CC	TT	CC	TT	TT	TT	CC	CC	CC	CC	CC	CC	TT	CC	TC	CC	TT	CC	CC
Bn-A09-p20006533	T/C	A9	16996990	0.03824	TT	CC	TT	CC	CC	TT	TT	TT	TT	NN	TT	CC	CC	CC	TT	TC	TT	CC	CC	TT	CC	TC	CC	CC	CC	CC	CC	CC	CC	CC	CC	CC	TT	TT	CC	CC	CC	CC	CC	CC	CC	CC	CC	NN	TT
Bn-A09-p20059101	A/G	A9	17039757	0.08604	AA	GG	GG	AG	AA	GG	AA	AA	AG	NN	AA	NN	GG	GG	AA	NN	AA	AA	AA	AA	GG	AA	GG	GG	AA	AA	GG	GG	AA	GG	GG	GG	GG	GG	AA	AA	AA	AA	GG	AA	AG	AA	GG	AA	GG
Bn-A09-p20061287	T/C	A9	17041951	0.06501	TT	TT	CC	TC	TT	CC	TT	TT	TC	TT	TT	TT	CC	CC	TT	NN	TT	TT	TT	TT	CC	TT	CC	CC	TT	TT	CC	CC	TT	CC	CC	CC	CC	CC	TT	TT	TT	TT	CC	TT	TC	TT	TT	TT	CC
Bn-A09-p20081587	T/C	A9	17057495	0.12046	TT	CC	CC	TC	TT	CC	TT	TT	TC	TC	TT	CC	CC	CC	TT	NN	TT	TT	TT	TT	NN	TT	CC	CC	TT	TT	CC	CC	TT	CC	CC	CC	CC	CC	TT	TT	TT	TT	CC	TT	TC	TT	CC	TT	CC
Bn-A09-p20115072	A/C	A9	17092544	0.08413	AA	CC	AA	AC	CC	AA	AA	AA	AA	AA	AA	CC	AA	AA	AA	AA	AA	CC	CC	AA	AA	AC	AA	AA	CC	CC	AA	AA	CC	AA	AA	AA	AA	AA	CC	CC	CC	CC	AA	CC	AC	CC	AA	AA	AA
Bn-A09-p20122747	T/G	A9	17103876	0.05163	TT	GG	TT	TT	TT	TT	TT	TT	TT	TG	TT	GG	TT	TT	TT	TT	TT	TT	TT	TT	TT	TT	TT	TT	TT	TT	TT	TT	TT	TT	TT	TT	TT	TT	TT	TT	TT	TT	TT	TT	TT	TT	GG	TT	TT
Bn-A09-p20124340	T/C	A9	17105511	0.07266	CC	TT	CC	TC	TT	CC	CC	CC	CC	TC	CC	TT	CC	CC	CC	CC	CC	TT	TT	CC	CC	TC	CC	CC	TT	TT	CC	CC	TT	CC	CC	CC	CC	CC	TT	TT	TT	TT	CC	TT	TC	TT	TT	CC	CC
Bn-A09-p20140775	T/C	A9	17139296	0.09369	CC	TT	CC	TC	TT	CC	CC	CC	CC	TC	CC	TT	CC	CC	CC	CC	CC	TT	TT	CC	CC	TC	CC	CC	TT	TT	CC	CC	TT	CC	CC	CC	CC	CC	TT	TT	TT	TT	CC	TT	TC	TT	TT	CC	CC
Bn-A09-p20140928	A/G	A9	17139450	0.07457	AA	GG	AA	AG	GG	AA	AA	AA	AA	AG	AA	GG	AA	AA	AA	AA	AA	GG	GG	AA	AA	AG	AA	AA	GG	GG	AA	AA	GG	AA	AA	AA	AA	AA	GG	GG	GG	GG	AA	GG	AG	GG	GG	AA	AA
Bn-A09-p20155229	A/C	A9	17153772	0.08987	AA	CC	AA	AC	CC	AA	AA	AA	AA	CC	AA	CC	AA	AA	AA	AA	AA	CC	CC	AA	AA	AC	AA	AA	CC	CC	AA	AA	CC	AA	AA	AA	AA	AA	CC	CC	CC	CC	AA	CC	CC	CC	CC	AA	AA
Bn-A09-p20156214	T/G	A9	17154757	0.08413	TT	GG	TT	TG	GG	TT	TT	TT	TT	TG	TT	GG	TT	TT	TT	TT	TT	GG	GG	TT	TT	TG	TT	TT	GG	GG	TT	TT	GG	TT	TT	TT	TT	NN	GG	GG	GG	GG	TT	GG	TG	GG	GG	TT	NN
Bn-A09-p20156448	T/G	A9	17154940	0.0956	GG	TT	GG	TG	TT	GG	GG	GG	GG	TG	GG	TT	GG	GG	GG	GG	GG	TT	TT	GG	GG	TG	GG	GG	TT	TT	GG	GG	TT	GG	GG	GG	GG	NN	TT	TT	TT	TT	GG	TT	TG	TT	TT	GG	NN
Bn-A09-p20156587	A/G	A9	17155079	0.08987	AA	GG	AA	AG	GG	AA	AA	AA	AA	AG	AA	GG	AA	AA	AA	AA	AA	GG	GG	AA	AA	AG	AA	AA	GG	GG	AA	AA	GG	AA	AA	AA	AA	GG	GG	GG	GG	GG	AA	GG	AG	GG	GG	AA	GG
Bn-A09-p20156878	T/C	A9	17155459	0.06501	CC	TT	CC	TC	TT	CC	CC	CC	CC	TC	CC	TT	CC	CC	CC	CC	CC	TT	TT	CC	CC	NN	CC	CC	TT	TT	CC	CC	TT	CC	CC	CC	CC	TT	TT	TT	TT	TT	CC	TT	TC	TT	TT	CC	TT
Bn-A09-p20157367	T/C	A9	17155900	0.08413	CC	TT	CC	TC	TT	CC	CC	CC	CC	TC	CC	TT	CC	CC	CC	CC	CC	TT	TT	CC	CC	NN	CC	CC	TT	TT	CC	CC	TT	CC	CC	CC	CC	CC	TT	TT	TT	TT	CC	TT	TC	TT	TT	CC	CC
Bn-A09-p20163233	A/G	A9	17156977	0.10325	GG	AA	GG	NN	AA	GG	GG	GG	GG	AG	GG	AA	GG	GG	GG	GG	GG	AA	AA	GG	GG	NN	GG	GG	AA	AA	GG	GG	AA	GG	GG	GG	GG	AG	AA	AA	AA	AA	GG	AA	AG	AA	AA	GG	NN
Bn-A09-p20163796	T/C	A9	17157489	0.07839	TT	CC	TT	TC	CC	TT	TT	TT	TT	TC	TT	CC	TT	TT	TT	TT	TT	CC	CC	TT	TT	TC	TT	TT	CC	CC	TT	TT	CC	TT	TT	TT	TT	CC	CC	CC	CC	CC	TT	CC	TC	CC	CC	TT	CC
Bn-A09-p20165725	A/G	A9	17160132	0.06501	GG	AA	GG	AG	AA	GG	GG	GG	GG	AG	GG	AA	GG	GG	GG	GG	GG	AA	AA	GG	GG	NN	GG	GG	AA	AA	GG	GG	AA	GG	GG	GG	GG	AA	AA	AA	AA	AA	GG	AA	AG	AA	AA	GG	AA
Bn-A09-p20168622	T/C	A9	17163081	0.07075	TT	CC	TT	TC	CC	TT	TT	TT	TT	TC	TT	CC	TT	TT	TT	TT	TT	CC	CC	TT	TT	TC	TT	TT	CC	CC	TT	TT	CC	TT	TT	TT	TT	CC	CC	CC	CC	CC	TT	CC	TC	CC	CC	TT	CC
Bn-A09-p20173294	A/G	A9	17169854	0.08987	GG	AA	GG	AG	AA	GG	GG	GG	GG	AG	GG	AA	GG	GG	GG	GG	GG	AA	AA	GG	GG	NN	GG	GG	AA	AA	GG	GG	AA	GG	GG	GG	GG	NN	AA	AA	AA	AA	GG	AA	AG	AA	AA	GG	NN
Bn-A09-p20263302	T/A	A9	17272701	0.03633	AA	TT	TT	TT	TT	TT	AA	AA	TA	TA	AA	TT	TT	TT	AA	AA	AA	TT	TT	AA	TA	NN	TT	TT	TT	TT	TT	TT	TT	TT	TT	TT	TT	TT	TT	TT	TT	TT	TT	TT	TT	TT	TT	AA	TT
Bn-A09-p20327880	T/C	A9	17344539	0.09369	TT	CC	TT	TC	CC	TT	TT	TT	TT	TC	TT	CC	TT	TT	TT	TT	TT	CC	CC	TT	TT	TC	TT	TT	CC	CC	TT	TT	CC	TT	TT	TT	TT	NN	CC	CC	CC	CC	TT	CC	TC	CC	CC	TT	NN
Bn-A09-p20336623	A/G	A9	17361975	0.01912	GG	AA	AA	AA	AA	AA	GG	GG	AG	AG	GG	AA	AA	AA	GG	NN	GG	AA	AA	GG	AG	NN	AA	AA	AA	AA	AA	AA	AA	AA	AA	AA	AA	AA	AA	AA	AA	AA	AA	AA	AA	AA	AA	GG	AA
Bn-A09-p20512896	A/G	A9	17460455	0.07266	AA	GG	AA	AG	GG	AA	AA	AA	AA	AG	AA	GG	AA	AA	AA	AA	AA	GG	GG	AA	AA	AG	AA	AA	GG	GG	AA	AA	GG	AA	AA	AA	AA	AA	GG	GG	GG	GG	AA	GG	AG	GG	GG	AA	AA
Bn-A09-p20516599	T/C	A9	17468119	0.17017	CC	TT	CC	NN	TT	CC	CC	CC	CC	TC	CC	TT	CC	CC	CC	CC	CC	TT	TT	CC	CC	NN	CC	CC	TT	TT	CC	CC	TT	CC	CC	CC	CC	CC	TT	TT	TT	TT	CC	TT	TC	TT	TT	CC	CC
Bn-A09-p20516744	A/C	A9	17468264	0.08795	AA	CC	AA	AC	CC	AA	AA	AA	AA	AC	AA	CC	AA	AA	AA	AA	AA	CC	CC	AA	AA	AC	AA	AA	CC	CC	AA	AA	CC	AA	AA	AA	AA	AA	CC	CC	CC	CC	AA	CC	AC	CC	CC	AA	AA
Bn-A09-p20517062	A/G	A9	17468582	0.06692	AA	GG	AA	AG	GG	AA	AA	AA	AA	NN	AA	GG	AA	AA	AA	AA	AA	GG	GG	AA	AA	AG	AA	AA	GG	GG	AA	AA	GG	AA	AA	AA	AA	AA	GG	GG	GG	GG	AA	GG	NN	GG	GG	AA	AA
Bn-A09-p20517413	A/C	A9	17468934	0.08604	CC	AA	CC	AC	AA	CC	CC	CC	CC	NN	CC	AA	CC	CC	CC	CC	CC	AA	AA	CC	CC	AC	CC	CC	AA	AA	CC	CC	AA	CC	CC	CC	CC	CC	AA	AA	AA	AA	CC	AA	AC	AA	AA	CC	CC
Bn-A09-p20517911	A/G	A9	17469429	0.07266	AA	GG	AA	AG	GG	AA	AA	AA	AA	NN	AA	GG	AA	AA	AA	AA	AA	GG	GG	AA	AA	AG	AA	AA	GG	GG	AA	AA	GG	AA	AA	AA	AA	AA	GG	GG	GG	GG	AA	GG	NN	GG	GG	AA	AA
Bn-A09-p20566614	A/G	A9	17502885	0.06883	GG	AA	GG	AG	AA	GG	GG	GG	GG	AG	GG	AA	GG	GG	GG	GG	GG	AA	AA	GG	GG	AG	GG	GG	AA	AA	GG	GG	AA	GG	GG	GG	GG	GG	AA	AA	AA	AA	GG	AA	AG	AA	AA	GG	GG
Bn-A09-p20672617	T/C	A9	17606991	0.1109	CC	CC	CC	TC	TT	CC	CC	CC	CC	TC	CC	CC	CC	CC	CC	CC	CC	TT	TT	CC	CC	NN	CC	CC	TT	TT	CC	CC	TT	CC	CC	CC	CC	CC	TT	TT	TT	TT	CC	TT	TC	TT	TT	CC	CC
Bn-A09-p20678910	T/C	A9	17616550	0.06692	CC	CC	CC	TC	TT	CC	CC	CC	CC	TC	CC	CC	CC	CC	CC	CC	CC	TT	TT	CC	CC	TC	CC	CC	TT	TT	CC	CC	TT	CC	CC	CC	CC	CC	TT	TT	TT	TT	CC	TT	TC	TT	TT	CC	CC
Bn-A09-p21795879	T/C	A9	19190607	0.10707	CC	CC	CC	CC	CC	CC	CC	CC	CC	CC	CC	CC	CC	CC	CC	CC	CC	CC	CC	CC	CC	CC	CC	CC	CC	CC	CC	CC	CC	CC	CC	TT	CC	CC	TT	TT	CC	CC	CC	CC	TC	CC	CC	CC	CC
Bn-A09-p21922178	T/C	A9	19311738	0.02868	TT	TT	TT	TT	TT	TT	TT	TT	TT	TT	TT	TT	TT	TT	TT	TT	TT	TT	TT	TT	TT	TT	TT	TT	TT	TT	TT	TT	TT	TT	TT	CC	TT	TT	CC	TT	TT	TT	TT	TT	TT	TT	TT	TT	TT
Bn-A09-p21923295	A/G	A9	19312905	0.06119	AA	AA	GG	AA	AA	GG	AA	AA	AG	AA	AA	GG	AA	AA	AA	AA	AA	AA	AA	AA	AA	AA	GG	AA	AA	AA	AA	AA	AA	AA	AA	GG	AA	GG	GG	AA	AA	AA	AA	AA	AA	AA	AA	AA	GG
Bn-A09-p21924011	T/C	A9	19313570	0.04207	TT	TT	CC	TT	TT	CC	TT	TT	TC	TT	TT	CC	TT	TT	TT	TT	TT	TT	TT	TT	TT	TT	CC	TT	TT	TT	TT	TT	TT	TT	TT	CC	TT	CC	CC	TT	TT	TT	TT	TT	TT	TT	TT	TT	CC
Bn-A09-p21932600	A/G	A9	19322329	0.0325	GG	GG	GG	GG	GG	GG	GG	GG	GG	GG	GG	GG	GG	GG	GG	GG	GG	GG	GG	GG	GG	GG	GG	GG	GG	GG	GG	GG	GG	GG	GG	AA	GG	GG	AA	GG	GG	GG	GG	GG	GG	GG	GG	GG	GG
Bn-A09-p21939406	A/G	A9	19330113	0.02677	GG	GG	GG	GG	GG	GG	GG	GG	GG	GG	GG	GG	GG	GG	GG	GG	GG	GG	GG	GG	GG	GG	GG	GG	GG	GG	GG	GG	GG	GG	GG	AA	GG	GG	AA	GG	GG	GG	GG	GG	GG	GG	GG	GG	GG
Bn-A09-p22003936	A/G	A9	19386146	0.07075	GG	GG	NN	GG	GG	NN	GG	GG	GG	GG	GG	AA	GG	GG	GG	GG	GG	GG	GG	GG	GG	GG	AA	GG	GG	GG	GG	GG	GG	GG	GG	AA	GG	AA	AA	GG	GG	GG	GG	GG	GG	GG	GG	GG	AA
Bn-A09-p22166884	T/C	A9	19550645	0.03633	TT	TT	TT	TT	TT	TT	TT	TT	TT	TT	TT	CC	TT	TT	TT	TT	TT	TT	TT	TT	TT	TT	CC	TT	TT	TT	TT	TT	TT	TT	TT	CC	TT	CC	CC	TT	TT	TT	TT	TT	TT	TT	TT	TT	CC
Bn-A09-p12327781	T/G	A9	20707841	0.08031	TT	TT	GG	TG	GG	TT	TT	TT	TG	TT	TT	GG	GG	GG	TT	GG	TT	TT	TT	TT	TT	TT	GG	GG	GG	GG	TT	TT	TT	GG	GG	GG	GG	TT	TT	TT	TT	TT	GG	TT	TT	TT	TT	TT	TT
Bn-A09-p12577050	A/G	A9	20938233	0.06119	GG	GG	AA	AG	AA	GG	GG	GG	NN	GG	GG	GG	AA	AA	GG	AA	GG	GG	GG	GG	GG	GG	GG	AA	AA	AA	GG	GG	GG	AA	AA	AA	GG	AA	AA	AA	GG	GG	AA	GG	AG	GG	GG	AA	AA
Bn-A09-p22873685	A/C	A9	21270383	0.05545	CC	CC	CC	CC	CC	CC	CC	CC	CC	CC	CC	CC	CC	CC	CC	CC	CC	CC	CC	CC	CC	CC	CC	CC	CC	CC	CC	CC	CC	CC	CC	CC	CC	CC	CC	CC	CC	CC	CC	CC	CC	CC	AA	CC	CC
Bn-A09-p23144404	T/G	A9	21511794	0.17782	TT	TT	TT	TT	NN	TT	TT	TT	NN	TG	TT	TT	NN	NN	GG	GG	TT	TT	TT	TT	TT	TT	NN	NN	NN	NN	TT	TT	TT	NN	NN	NN	NN	TT	TT	GG	TT	GG	NN	TT	TG	TT	TT	GG	TT
Bn-A09-p23144931	T/C	A9	21512321	0.08222	TT	TT	TT	TC	CC	TT	TT	TT	NN	NN	TT	TT	CC	CC	CC	CC	TT	TT	TT	TT	TT	TT	CC	CC	CC	CC	TT	TT	TT	CC	CC	CC	CC	TT	TT	CC	TT	CC	CC	TT	TC	TT	CC	CC	TT
Bn-A09-p23189250	T/C	A9	21552971	0.06501	CC	CC	CC	TC	TT	CC	CC	CC	TC	TC	CC	CC	TT	TT	TT	TT	CC	CC	CC	CC	CC	CC	TT	TT	TT	TT	CC	CC	CC	TT	TT	TT	TT	CC	CC	TT	CC	TT	TT	CC	TC	CC	TT	TT	CC
Bn-A09-p23200280	A/G	A9	21559136	0.10707	AA	AA	AA	AG	GG	AA	AA	AA	NN	AG	AA	AA	GG	GG	GG	GG	AA	AA	AA	AA	AA	AA	GG	GG	GG	GG	AA	AA	AA	GG	GG	GG	GG	AA	AA	GG	AA	GG	GG	AA	AG	AA	GG	GG	AA
Bn-A09-p23269680	T/C	A9	21633491	0.03442	CC	CC	CC	CC	CC	CC	CC	CC	CC	TC	CC	CC	CC	CC	CC	CC	CC	CC	CC	CC	CC	CC	TT	CC	CC	CC	CC	CC	CC	CC	CC	CC	TT	CC	CC	CC	CC	CC	CC	CC	CC	CC	TT	CC	CC
Bn-A09-p23331059	T/C	A9	21725057	0.06501	TT	CC	TT	TC	TT	TT	TT	TT	TT	TT	TT	TT	TT	TT	TT	TT	TT	CC	CC	TT	CC	TC	TT	TT	TT	TT	CC	CC	CC	TT	TT	TT	TT	CC	TT	TT	CC	TT	TT	CC	TT	CC	TT	TT	CC
Bn-A09-p23331135	A/C	A9	21725082	0.10707	AA	CC	AA	AC	NN	AA	AA	AA	AA	AA	AA	AA	AA	AA	CC	NN	AA	CC	CC	AA	CC	AC	CC	AA	AA	AA	CC	CC	CC	AA	AA	NN	CC	CC	AA	AA	CC	AA	AA	CC	AA	CC	AA	AA	CC
Bn-A09-p23331742	T/G	A9	21725689	0.09751	GG	TT	GG	NN	GG	GG	GG	GG	GG	GG	GG	GG	GG	GG	GG	GG	GG	TT	TT	GG	NN	TG	TT	GG	GG	GG	TT	TT	NN	GG	GG	GG	TT	TT	GG	GG	TT	GG	GG	TT	GG	TT	GG	GG	TT
Bn-A09-p23334889	T/C	A9	21729638	0.08413	TT	CC	TT	TC	TT	TT	TT	TT	TT	TT	TT	TT	TT	TT	TT	TT	TT	CC	CC	TT	NN	TC	TT	TT	TT	TT	CC	CC	CC	TT	TT	TT	TT	CC	TT	TT	CC	TT	TT	CC	TT	CC	TT	TT	CC
Bn-A09-p23354310	T/C	A9	21747221	0.09751	CC	TT	CC	TC	CC	CC	CC	CC	CC	CC	CC	CC	CC	CC	CC	CC	CC	TT	TT	CC	NN	TC	TT	CC	CC	CC	TT	TT	TT	CC	CC	CC	TT	TT	CC	TT	TT	TT	CC	TT	TC	TT	CC	TT	TT
Bn-A09-p23354848	A/G	A9	21747809	0.08031	GG	AA	GG	AG	GG	GG	GG	GG	GG	GG	GG	GG	GG	GG	GG	GG	GG	AA	AA	GG	NN	AG	AA	GG	GG	GG	AA	AA	AA	GG	GG	GG	AA	AA	GG	AA	AA	AA	GG	AA	AG	AA	GG	AA	AA
Bn-A09-p23356793	T/C	A9	21761401	0.08222	TT	CC	TT	TC	TT	TT	TT	TT	TT	TT	TT	TT	TT	TT	TT	TT	TT	CC	CC	TT	CC	TC	CC	TT	TT	TT	CC	CC	CC	TT	TT	TT	CC	CC	TT	CC	CC	CC	TT	CC	TC	CC	TT	CC	CC
Bn-A09-p23356947	T/C	A9	21761554	0.07648	TT	CC	TT	TC	TT	TT	TT	TT	TT	TT	TT	TT	TT	TT	TT	TT	TT	CC	CC	TT	CC	TC	CC	TT	TT	TT	CC	CC	CC	TT	TT	TT	CC	CC	TT	CC	CC	CC	TT	CC	TC	CC	TT	CC	CC
Bn-A09-p23379304	A/C	A9	21778217	0.05927	CC	CC	CC	CC	CC	CC	CC	CC	CC	AC	CC	CC	NN	AA	CC	CC	CC	CC	CC	CC	CC	CC	CC	CC	AA	AA	CC	CC	CC	CC	CC	CC	CC	AA	CC	CC	CC	CC	CC	CC	AC	CC	AA	CC	AA
Bn-A09-p23410187	A/C	A9	21819343	0.07075	CC	CC	CC	CC	AA	CC	CC	CC	AC	AC	CC	CC	AC	AA	AA	CC	CC	CC	CC	CC	NN	CC	AA	CC	AA	AA	CC	CC	CC	CC	CC	AA	AA	CC	CC	CC	CC	CC	CC	CC	AC	CC	AA	CC	CC
Bn-A09-p23436500	T/C	A9	21843073	0.10707	TC	TC	TT	TC	TT	TC	TC	TC	NN	NN	TC	TC	TC	TT	TC	TC	TC	TC	TC	TC	NN	TC	TT	TC	TT	TT	TC	TC	TC	TC	TC	TT	TT	TC	TC	TC	TC	TC	TC	TC	TC	TC	TT	TC	TC
Bn-A09-p23438753	A/C	A9	21845141	0.06692	CC	CC	CC	CC	CC	CC	CC	CC	CC	AC	CC	CC	AC	AA	AA	CC	CC	CC	CC	CC	NN	CC	AA	AA	AA	AA	CC	CC	CC	AA	CC	CC	AA	CC	CC	CC	CC	CC	CC	CC	AC	CC	AA	CC	CC
Bn-A09-p23489920	T/G	A9	21880300	0.06119	TT	GG	TT	TT	TT	TT	TT	TT	TT	TG	TT	TT	TG	GG	TT	TT	TT	TT	TT	TT	NN	TT	GG	GG	GG	GG	TT	TT	TT	GG	TT	TT	GG	TT	GG	TT	TT	TT	TT	TT	TG	TT	GG	TT	TT
Bn-A09-p23516882	T/C	A9	21895237	0.06119	CC	TT	TT	NN	TT	CC	TT	CC	TC	TC	CC	CC	NN	TT	CC	CC	CC	TT	TT	CC	NN	TC	CC	TT	TT	TT	TT	TT	TT	TT	CC	TT	CC	CC	TT	CC	TT	CC	CC	TT	TC	TT	TT	CC	CC
Bn-A09-p23519665	T/C	A9	21898055	0.06883	CC	TT	TT	TC	TT	CC	TT	CC	TC	TC	CC	CC	TC	TT	NN	CC	CC	TT	TT	CC	NN	TC	TT	TT	TT	TT	TT	TT	TT	TT	CC	TT	TT	CC	TT	CC	TT	CC	CC	TT	TC	TT	TT	CC	CC
Bn-A09-p23540416	A/G	A9	21919116	0.0631	AA	GG	GG	AG	GG	AA	GG	AA	AG	AG	AA	AA	AG	GG	GG	AA	AA	GG	GG	AA	NN	AG	GG	GG	GG	GG	GG	GG	GG	GG	AA	GG	GG	AA	GG	AA	GG	AA	AA	GG	AG	GG	GG	AA	AA
Bn-A09-p23541526	A/G	A9	21920226	0.05163	GG	AA	AA	NN	AA	GG	AA	GG	AG	AG	GG	GG	AG	AA	GG	GG	GG	AA	AA	GG	NN	AG	AA	AA	AA	AA	AA	AA	AA	AA	GG	AA	AA	GG	AA	GG	AA	GG	GG	AA	AG	AA	AA	GG	GG
Bn-A09-p23545925	A/G	A9	21924652	0.09751	GG	AA	AA	AG	AA	GG	AA	GG	NN	AG	GG	GG	AG	AA	NN	GG	GG	AA	AA	GG	NN	AG	AA	AA	AA	AA	AA	AA	AA	AA	GG	AA	AA	GG	AA	GG	AA	GG	GG	AA	AG	AA	AA	GG	GG
Bn-A09-p23546242	T/C	A9	21924969	0.07648	TT	CC	CC	TC	CC	TT	CC	TT	TC	TC	TT	TT	TC	CC	TT	TT	TT	CC	CC	TT	NN	TC	CC	CC	CC	CC	CC	CC	CC	CC	TT	CC	CC	TT	CC	TT	CC	TT	TT	CC	TC	CC	CC	TT	TT
Bn-A09-p23552075	T/C	A9	21931285	0.08795	TT	CC	CC	TT	CC	TT	CC	TT	CC	CC	TT	TT	TC	CC	NN	TT	TT	TT	TT	TT	CC	TT	TT	CC	CC	CC	TT	TT	TT	CC	TT	CC	TT	TT	CC	TT	TT	TT	TT	TT	NN	TT	CC	TT	TT
Bn-A09-p23552530	T/C	A9	21931680	0.06883	TT	CC	CC	TC	CC	TT	CC	TT	NN	NN	TT	TT	TC	CC	NN	TT	TT	CC	CC	TC	CC	TC	TT	CC	CC	CC	CC	CC	CC	CC	TT	CC	TT	TT	CC	TT	CC	TT	TT	CC	TC	CC	CC	TT	TT
Bn-A09-p23553955	T/C	A9	21933110	0.0631	TT	CC	CC	TC	CC	TT	CC	TT	TC	TC	TT	TT	TC	CC	TT	TT	TT	CC	CC	TC	NN	TC	TT	CC	CC	CC	CC	CC	CC	CC	TT	CC	TT	TT	CC	TT	CC	TT	TT	CC	TC	CC	CC	TT	TT
Bn-A09-p23649871	T/C	A9	22022618	0.07648	CC	TT	CC	CC	CC	CC	TT	CC	CC	TC	CC	CC	TC	TT	TT	CC	CC	CC	CC	CC	NN	CC	CC	TT	TT	TT	CC	CC	CC	TT	CC	CC	CC	CC	CC	CC	CC	CC	CC	CC	TC	CC	TT	CC	CC
Bn-A09-p23693948	T/G	A9	22065753	0.0956	TT	GG	TT	TT	TT	TT	GG	TT	TT	TG	TT	TT	TT	GG	TT	TT	TT	GG	GG	TG	NN	NN	TT	GG	GG	GG	GG	GG	GG	GG	TT	TT	TT	TT	GG	TT	GG	TT	TT	TT	TT	TT	GG	TT	TT
Bn-A09-p23707462	T/C	A9	22081598	0.09751	TT	CC	TT	TC	TT	TT	CC	TT	TT	TC	TT	TT	TC	CC	CC	TT	TT	CC	CC	TC	NN	TC	TT	CC	CC	CC	CC	CC	CC	CC	TT	TT	TT	TT	CC	TT	CC	TT	TT	TT	TT	TT	CC	TT	TT
Bn-A09-p23708692	T/G	A9	22082824	0.10516	GG	NN	GG	TG	GG	GG	TT	GG	GG	TG	GG	GG	TG	TT	TT	GG	GG	TT	TT	TG	NN	TG	GG	TT	TT	TT	TT	TT	TT	TT	GG	GG	GG	GG	TT	GG	TT	GG	GG	GG	GG	GG	TT	GG	GG
Bn-A09-p23724102	A/G	A9	22100570	0.04015	GG	GG	GG	GG	GG	GG	AA	GG	GG	AG	GG	GG	AG	AA	GG	GG	GG	GG	GG	GG	GG	GG	GG	AA	AA	AA	GG	GG	GG	AA	GG	GG	GG	AA	GG	GG	GG	GG	GG	GG	GG	GG	AA	GG	AA
Bn-A09-p23724105	A/G	A9	22100624	0.04971	GG	GG	GG	GG	GG	GG	AA	GG	GG	AG	GG	GG	AG	AA	GG	GG	GG	GG	GG	GG	GG	GG	GG	AA	AA	AA	GG	GG	GG	AA	GG	GG	GG	AA	GG	GG	GG	GG	GG	GG	GG	GG	AA	GG	AA
Bn-A09-p23724303	T/C	A9	22100822	0.05927	TT	TT	TT	TT	TT	TT	CC	TT	TT	TC	TT	TT	TC	CC	TT	TT	TT	TT	TT	TT	TT	TT	TT	CC	CC	CC	TT	TT	TT	CC	TT	TT	TT	CC	TT	TT	TT	TT	TT	TT	TT	TT	CC	TT	CC
Bn-A09-p23756115	A/G	A9	22128579	0.06883	AA	GG	GG	AA	GG	AA	GG	AA	NN	AG	AA	AA	AG	GG	GG	AA	AA	AA	AA	AA	AA	AA	AA	GG	GG	GG	AA	AA	AA	GG	AA	GG	AA	GG	GG	AA	AA	AA	AA	AA	AA	GG	GG	AA	GG
Bn-A09-p23773295	T/C	A9	22140845	0.13576	TT	TT	NN	TT	NN	TT	CC	TT	NN	NN	TT	TT	TC	CC	CC	TT	TT	TT	TT	TT	TT	NN	TT	CC	CC	CC	TT	TT	TT	CC	TT	TC	TT	CC	NN	TT	TT	TT	TT	TT	TT	NN	CC	TT	CC
Bn-A09-p23778678	T/C	A9	22142426	0.10516	CC	CC	NN	CC	NN	CC	TT	CC	CC	TC	CC	CC	TC	TT	CC	CC	CC	CC	CC	CC	CC	CC	CC	TT	TT	TT	CC	CC	CC	TT	CC	NN	CC	TT	NN	CC	CC	CC	CC	CC	CC	NN	TT	CC	TT
Bn-A09-p23780921	T/G	A9	22144723	0.06119	TT	TT	TT	TT	TT	TT	GG	TT	TT	NN	TT	TT	TG	GG	GG	TT	TT	TT	TT	TT	TT	TT	TT	GG	GG	GG	TT	TT	TT	GG	TT	TT	TT	GG	TT	TT	TT	TT	TT	TT	TT	TT	GG	TT	GG
Bn-A09-p23838725	T/C	A9	22206566	0.09943	CC	TT	TT	CC	TT	CC	TT	CC	TC	TC	CC	CC	NN	TT	TT	CC	CC	CC	CC	CC	NN	CC	CC	TT	TT	TT	CC	CC	CC	TT	CC	TT	CC	CC	TT	CC	TT	CC	CC	CC	CC	TT	TT	CC	CC
Bn-A09-p23861045	A/G	A9	22226813	0.05545	GG	AA	GG	GG	GG	GG	AA	GG	GG	AG	GG	GG	AG	AA	GG	GG	GG	GG	GG	GG	GG	GG	GG	AA	AA	AA	GG	GG	GG	AA	GG	GG	GG	GG	AA	GG	GG	GG	GG	GG	GG	GG	AA	GG	GG
Bn-A09-p23865794	A/G	A9	22231532	0.05545	GG	AA	GG	GG	GG	GG	AA	GG	GG	AG	GG	GG	AG	AA	AA	GG	GG	GG	GG	GG	NN	GG	GG	AA	AA	AA	GG	GG	GG	AA	GG	GG	GG	GG	AA	GG	AA	GG	GG	GG	GG	GG	AA	GG	GG
Bn-A09-p23904905	T/G	A9	22264135	0.18164	TT	GG	NN	TT	NN	TT	GG	TT	TT	NN	TT	TT	TG	GG	GG	TT	TT	TT	TT	TT	NN	TT	TT	GG	GG	GG	TT	TT	TT	GG	TT	NN	TT	TT	TT	TT	TT	TT	TT	TT	TT	NN	TT	TT	TT
Bn-A09-p23904964	T/C	A9	22264143	0.10325	TT	CC	NN	TT	NN	TT	CC	TT	TT	TC	TT	TT	TC	CC	CC	TT	TT	TT	TT	TT	NN	TT	TT	CC	CC	CC	TT	TT	TT	CC	TT	NN	TT	TT	CC	TT	TT	TT	TT	TT	TT	NN	TT	TT	TT
Bn-A09-p23918548	T/C	A9	22290681	0.19885	TT	CC	CC	TT	CC	TT	CC	TT	CC	CC	TT	TT	TC	CC	CC	TT	TT	TT	NN	TT	CC	TC	TT	CC	CC	CC	TT	NN	TC	CC	TT	CC	CC	TT	CC	TT	TT	TT	TT	NN	TT	CC	TT	TT	TT
Bn-A09-p23928124	A/C	A9	22308443	0.08031	AA	AA	AA	AA	AA	AA	CC	AA	AA	AC	AA	AA	NN	CC	AA	AA	AA	AA	AA	AA	NN	AA	AA	CC	CC	CC	AA	AA	AA	CC	AA	AA	CC	AA	AA	AA	AA	AA	AA	AA	AA	AA	AA	AA	AA
Bn-A09-p23928417	T/G	A9	22308688	0.08987	GG	GG	GG	GG	GG	GG	TT	GG	GG	TG	GG	GG	TG	TT	GG	GG	GG	GG	GG	GG	TT	GG	GG	TT	TT	TT	GG	GG	GG	TT	GG	GG	TT	GG	GG	GG	GG	GG	GG	GG	GG	GG	GG	GG	GG
Bn-A09-p24003969	T/G	A9	22313955	0.08413	GG	TT	TT	GG	TT	GG	TT	TT	TG	TG	GG	GG	TG	TT	GG	TT	GG	GG	GG	GG	NN	GG	TT	TT	TT	TT	GG	GG	GG	TT	GG	TT	TT	GG	GG	GG	GG	GG	GG	GG	GG	TT	GG	GG	GG
Bn-A05-p15670035	A/C	A9	22929383	0.0325	CC	CC	CC	CC	CC	CC	CC	CC	CC	CC	CC	CC	CC	CC	CC	CC	CC	CC	CC	CC	CC	CC	CC	CC	CC	CC	AA	AA	CC	CC	CC	CC	CC	AA	CC	AA	CC	AA	CC	CC	AC	CC	CC	AA	CC
Bn-A05-p15676718	T/G	A9	22938095	0.05354	TT	GG	GG	TG	GG	TT	GG	GG	GG	GG	GG	TT	TG	GG	GG	GG	GG	GG	GG	GG	GG	GG	GG	GG	GG	GG	GG	GG	GG	GG	TT	GG	GG	GG	TT	GG	GG	GG	TT	GG	GG	TT	GG	GG	GG
Bn-A05-p15679327	A/G	A9	22940755	0.0153	GG	GG	GG	GG	GG	GG	GG	GG	GG	GG	GG	GG	GG	GG	GG	GG	GG	GG	GG	GG	GG	GG	GG	GG	GG	GG	AA	AA	GG	GG	GG	GG	GG	AA	GG	AA	GG	AA	GG	GG	AG	GG	GG	AA	GG
Bn-A09-p24088098	A/C	A9	23049343	0.1109	CC	CC	AA	CC	AA	CC	AA	AA	AA	NN	AC	CC	AC	AA	AA	AA	CC	CC	CC	NN	AA	CC	AA	AA	AA	AA	CC	CC	CC	AA	CC	AA	AA	CC	AA	AA	CC	AA	CC	CC	AC	AA	CC	AA	CC
Bn-A09-p25236454	A/G	A9	23258826	0.06119	AA	AA	AA	AA	AA	AA	GG	AA	AA	AG	AA	AA	AG	GG	AA	AA	GG	AA	AA	AG	GG	AG	AA	GG	GG	GG	GG	GG	AA	GG	AA	AA	AA	AA	AA	AA	AA	AA	AA	AA	AA	AA	AA	AA	GG
Bn-A09-p25309174	T/C	A9	23344954	0.05163	CC	CC	CC	CC	TT	TT	TT	CC	TT	TT	TT	CC	NN	TT	TT	TT	TT	TT	TT	TT	TT	TT	CC	TT	TT	TT	TT	TT	TT	TT	TT	TT	TT	CC	CC	CC	CC	CC	TT	CC	CC	CC	CC	CC	TT
Bn-A09-p25309514	A/G	A9	23345264	0.07266	GG	GG	GG	NN	AA	AA	AA	GG	AA	AA	AA	GG	AG	AA	AA	NN	AA	AA	AA	AA	AA	AA	GG	AA	AA	AA	AA	AA	AA	AA	GG	AA	AA	GG	GG	GG	GG	GG	AA	GG	GG	GG	GG	GG	AA
Bn-A09-p25316922	T/G	A9	23361561	0.05545	GG	GG	GG	NN	TT	TT	TT	GG	TT	TT	TT	GG	TG	TT	TT	GG	TT	TT	TT	TT	TT	TT	GG	TT	TT	TT	TT	TT	TT	TT	GG	TT	TT	GG	GG	GG	GG	GG	TT	GG	GG	GG	GG	GG	TT
Bn-A09-p25319349	A/G	A9	23363108	0.09178	AA	AA	AA	NN	GG	GG	GG	AA	GG	GG	GG	AA	AG	GG	GG	AA	GG	GG	GG	GG	GG	GG	AA	GG	GG	GG	GG	GG	GG	GG	AA	GG	GG	AA	AA	AA	AA	AA	GG	AA	AA	AA	AA	AA	GG
Bn-A09-p25320119	T/G	A9	23363914	0.08413	TT	TT	TT	NN	GG	GG	GG	TT	GG	GG	GG	TT	TG	GG	GG	GG	GG	GG	GG	GG	GG	GG	TT	GG	GG	GG	GG	GG	GG	GG	GG	GG	GG	TT	TT	TT	TT	TT	GG	TT	TT	TT	TT	TT	GG
Bn-A09-p25320259	A/G	A9	23364054	0.07457	GG	GG	GG	NN	AA	AA	AA	GG	AA	AA	AA	GG	AG	AA	AA	GG	AA	AA	AA	AA	AA	AA	GG	AA	AA	AA	AA	AA	AA	AA	GG	AA	AA	GG	GG	GG	GG	GG	AA	GG	GG	GG	GG	GG	AA
Bn-A09-p25324332	T/C	A9	23369067	0.08604	CC	TT	TT	NN	CC	CC	CC	TT	CC	CC	CC	TT	TC	CC	CC	CC	CC	CC	CC	CC	CC	CC	TT	CC	CC	CC	CC	CC	CC	CC	CC	CC	CC	TT	TT	TT	TT	TT	CC	TT	TT	TT	TT	TT	CC
Bn-Scaffold000460-p4184	A/G	A9	23393066	0.08604	AA	AG	AA	AA	AA	AA	GG	AA	AA	AG	AA	AA	AG	GG	AA	GG	GG	AA	AA	AG	GG	AG	AG	GG	GG	GG	GG	GG	AA	GG	GG	AA	AA	AA	AA	AA	AA	AA	AA	AA	AA	AA	AA	AA	GG
Bn-Scaffold000460-p5716	T/G	A9	23394547	0.09178	GG	TG	TT	NN	GG	GG	GG	TT	GG	GG	GG	TT	NN	GG	GG	GG	GG	GG	GG	GG	GG	GG	TG	GG	GG	GG	GG	GG	GG	GG	GG	GG	GG	TT	TT	TT	TT	TT	GG	TT	TT	TT	TT	TT	GG
Bn-A09-p25336380	T/C	A9	23469026	0.07839	TT	CC	CC	NN	TT	TT	TT	CC	TT	TT	TT	CC	NN	TT	TT	TT	TT	TT	TT	TT	TT	TT	CC	TT	TT	TT	CC	CC	TT	TT	TT	TT	TT	CC	CC	TT	CC	CC	TT	CC	TC	CC	TT	CC	TT
Bn-A09-p25372544	A/C	A9	23516982	0.07839	AC	AC	AC	AC	AC	AC	AA	AC	AC	NN	AC	AC	AC	AA	AC	AC	AA	AC	AC	NN	AA	AC	AC	AA	AA	AA	AA	AA	AC	AA	AC	AC	AC	AA	AC	AA	AA	AA	AC	AA	AA	AC	AA	AA	AA
Bn-A09-p25443581	A/G	A9	23591443	0.07648	AA	AG	NN	AG	AA	AA	AA	NN	AA	AA	AA	NN	AG	AA	AA	AA	AA	AA	AA	AA	AA	AA	AG	AA	AA	AA	AA	AA	AA	AA	AG	AA	AG	AA	AG	AA	AA	AA	AA	AA	AA	GG	AA	AA	AA
Bn-A09-p25455888	A/G	A9	23603851	0.09751	GG	GG	GG	NN	GG	GG	AA	GG	GG	AG	GG	GG	AG	AA	GG	AA	AA	AA	AA	AG	AA	AA	GG	AA	AA	AA	AA	AA	AA	AA	GG	GG	GG	AA	GG	AA	AA	AA	GG	AA	AA	GG	AA	AA	AA
Bn-A09-p25491749	A/G	A9	23639640	0.09178	AA	AA	AA	NN	AA	AA	GG	AA	AA	AG	AA	AA	AG	GG	AA	GG	GG	GG	GG	AG	GG	GG	AA	GG	GG	GG	GG	GG	GG	GG	GG	AA	AA	GG	AA	GG	GG	GG	AA	GG	GG	AA	GG	GG	GG
Bn-A09-p25536905	T/G	A9	23660605	0.15679	TT	TT	TT	TT	TT	NN	GG	TT	TT	NN	NN	TT	TT	GG	NN	TT	GG	GG	GG	NN	GG	GG	TT	GG	GG	GG	GG	GG	GG	GG	GG	NN	TT	GG	TT	GG	GG	GG	NN	GG	TG	TT	GG	GG	GG
Bn-A09-p25633407	A/C	A9	23746901	0.13576	CC	CC	CC	CC	CC	CC	NN	CC	CC	CC	CC	CC	CC	NN	CC	CC	CC	CC	CC	CC	NN	NN	CC	NN	CC	NN	AA	AA	NN	CC	CC	CC	CC	AA	CC	CC	AA	CC	CC	AA	CC	CC	CC	AA	NN
Bn-A09-p25636375	A/G	A9	23752147	0.0956	AA	AA	AA	NN	AA	AA	GG	AA	AA	AG	AA	AA	AG	GG	AA	AA	GG	GG	GG	AG	GG	GG	AA	GG	GG	GG	GG	GG	GG	GG	GG	AA	AA	GG	AA	GG	GG	GG	AA	GG	AG	AA	GG	GG	GG
Bn-A09-p25637924	A/G	A9	23754274	0.09751	AA	AA	AA	NN	AA	AA	GG	AA	AA	AG	AA	AA	AG	GG	AA	AA	GG	GG	GG	AG	GG	GG	AA	GG	GG	GG	GG	GG	GG	GG	AA	AA	AA	GG	AA	GG	GG	GG	AA	GG	AG	AA	GG	GG	GG
Bn-A09-p25638072	A/G	A9	23754424	0.05927	AA	AA	AA	AA	AA	AA	AA	AA	AA	AA	AA	AA	AA	AA	AA	AA	AA	AA	AA	AA	AA	AA	AA	AA	AA	AA	GG	GG	AA	AA	AA	AA	AA	GG	AA	AA	GG	AA	AA	GG	AA	AA	AA	GG	AA
Bn-A09-p25638579	T/C	A9	23754934	0.10134	TT	TT	TT	TT	TT	TT	TT	TT	TT	TT	TT	TT	TT	TT	TT	TT	TT	TT	TT	TT	TT	TT	TT	TT	TT	TT	CC	CC	TT	TT	TT	TT	TT	CC	TT	TT	CC	TT	TT	CC	TT	TT	TT	CC	TT
Bn-A09-p25736089	A/C	A9	23820997	0.08413	CC	AA	AA	AA	CC	CC	AA	AA	CC	NN	CC	AA	AA	AA	CC	CC	AA	AA	AA	AC	AA	AA	AA	AA	AA	AA	CC	CC	AA	AA	CC	CC	AA	CC	AA	CC	CC	AA	CC	CC	AC	AA	CC	CC	AA
Bn-A09-p25738255	T/G	A9	23823163	0.06119	GG	TT	TT	NN	GG	GG	GG	TT	GG	GG	GG	TT	TG	GG	GG	GG	GG	GG	GG	GG	GG	GG	TT	GG	GG	GG	TT	TT	GG	GG	GG	GG	TT	TT	TT	TT	TT	GG	GG	TT	TT	TT	TT	TT	GG
Bn-A09-p25738298	A/G	A9	23823257	0.07457	AA	AA	AA	NN	AA	AA	GG	AA	AA	NN	AA	AA	AG	GG	AA	GG	GG	GG	GG	AG	GG	GG	AA	GG	GG	GG	AA	AA	GG	GG	GG	AA	AA	AA	AA	AA	AA	GG	AA	AA	AA	AA	AA	AA	GG
Bn-A09-p25739064	A/G	A9	23823852	0.06692	AA	GG	GG	GG	AA	AA	GG	GG	AA	AG	AA	GG	GG	GG	AA	GG	GG	GG	GG	AG	GG	GG	GG	GG	GG	GG	AA	AA	GG	GG	GG	AA	GG	AA	GG	AA	AA	GG	AA	AA	AG	GG	AA	AA	GG
Bn-A09-p25740281	T/C	A9	23825041	0.08031	CC	TT	TT	NN	CC	CC	CC	TT	CC	CC	CC	TT	TC	CC	CC	CC	CC	CC	CC	CC	CC	CC	TT	CC	CC	CC	TT	TT	CC	CC	CC	CC	TT	TT	TT	TT	TT	CC	CC	TT	TT	TT	TT	TT	CC
Bn-A09-p25747213	A/C	A9	23840408	0.08413	CC	CC	CC	CC	CC	CC	AA	CC	CC	NN	CC	CC	AC	AA	CC	CC	AA	AA	AA	AC	AA	AA	CC	AA	AA	AA	AA	AA	AA	AA	CC	CC	CC	AA	CC	AA	AA	AA	CC	AA	AC	CC	AA	AA	AA
Bn-A09-p25747305	A/G	A9	23840449	0.0631	AA	AA	AA	AG	AA	AA	GG	AA	AA	NN	AG	AA	AG	GG	AA	GG	GG	GG	GG	AG	GG	GG	AA	GG	GG	GG	AA	AA	GG	GG	GG	AA	AA	AA	AG	AA	AA	GG	AA	AA	AA	AA	AA	AA	GG
Bn-A09-p25749386	T/C	A9	23842580	0.06501	CC	TT	TT	NN	CC	CC	CC	TT	CC	CC	CC	TT	TC	CC	CC	CC	CC	CC	CC	CC	CC	CC	TT	CC	CC	CC	TT	TT	CC	CC	CC	CC	TT	TT	TT	TT	TT	CC	CC	TT	TT	TT	TT	TT	CC
Bn-A09-p25821544	A/G	A9	23910800	0.07266	GG	GG	GG	GG	GG	GG	AA	GG	GG	NN	GG	GG	NN	AA	GG	AA	AA	AA	AA	AG	AA	AA	GG	AA	AA	AA	GG	GG	AA	AA	GG	GG	GG	GG	GG	GG	GG	AA	GG	GG	GG	GG	GG	GG	NN
Bn-A09-p25886596	A/G	A9	23975364	0.08031	AG	AG	GG	AG	AG	AG	AA	AG	AG	NN	GG	AG	AG	AA	GG	AA	AA	AA	AA	AG	AA	AA	AG	AA	AA	AA	AA	AA	AA	AA	AA	AG	AG	AA	GG	AA	GG	AA	AG	AA	AG	AG	AA	AG	AA
Bn-A09-p25980030	A/C	A9	24059175	0.05545	AA	CC	CC	AC	AA	AA	AA	CC	AA	AA	AA	CC	AC	AA	AA	AA	AA	AA	AA	AA	AA	AA	CC	AA	AA	AA	AA	AA	AA	AA	CC	CC	CC	AA	AA	AA	CC	AA	AA	AA	NN	CC	AA	CC	AA
Bn-A09-p25980096	A/G	A9	24059190	0.06883	GG	AA	AA	AG	GG	GG	GG	AA	GG	GG	GG	AA	AG	GG	GG	GG	GG	GG	GG	GG	GG	GG	AA	GG	GG	GG	GG	GG	GG	GG	AA	AA	AA	GG	GG	GG	AA	GG	GG	GG	NN	AA	GG	AA	GG
Bn-A09-p26008548	T/G	A9	24085569	0.10707	GG	GG	GG	TG	GG	GG	TT	GG	GG	NN	GG	GG	TG	TT	GG	TT	TT	TT	TT	TG	TT	TT	GG	TT	TT	TT	TT	TT	TT	TT	GG	GG	GG	TT	TT	TT	GG	TT	GG	TT	NN	GG	TT	GG	TT
Bn-A09-p26008706	T/G	A9	24085727	0.1912	TT	TT	TT	NN	TT	TT	TG	TT	TT	TG	TT	TT	NN	TG	TT	TG	TG	TG	TG	NN	TG	TG	TT	TG	TG	TG	NN	GG	NN	TG	TT	TT	TT	GG	NN	GG	TT	TG	TT	TG	NN	TT	GG	TT	GG
Bn-A09-p26054532	T/C	A9	24130653	0.05927	TT	TT	TT	NN	TT	TT	TC	TT	TT	TC	TT	TT	NN	TC	TT	TT	TC	TC	TC	TC	TC	TC	TT	TC	TC	TC	TC	TC	TC	TC	TC	TT	TT	TC	TC	TC	TT	TC	TT	TC	TT	TT	TC	TT	TC
Bn-A09-p26081899	T/C	A9	24151521	0.13767	TT	TT	TT	TT	TC	TC	TT	TT	TC	NN	TT	TT	TT	TT	TC	TC	TT	TT	TT	TC	TC	TT	TT	TT	TT	TT	TC	TC	TT	TT	TC	TT	TT	TC	TT	TC	TT	TT	TC	TC	NN	TT	NN	TT	TC
Bn-A09-p26101323	T/C	A9	24170141	0.1109	NN	TT	TT	TC	TT	TT	CC	TT	TT	NN	TT	TT	TC	CC	TT	TT	CC	CC	CC	TC	CC	CC	TT	CC	CC	CC	CC	CC	CC	CC	TT	TT	TT	CC	CC	CC	TT	CC	TT	CC	NN	TT	CC	TT	CC
Bn-A09-p26138669	T/C	A9	24202830	0.08413	CC	CC	CC	TC	TT	TT	TT	CC	TC	TT	CC	CC	TC	TT	TT	TT	TT	TT	TT	TT	TT	TT	CC	TT	TT	TT	TT	TT	TT	TT	TT	CC	CC	TT	TT	TT	CC	TT	TT	TT	TT	CC	TT	CC	TT
Bn-A09-p26141650	T/C	A9	24205765	0.06501	NN	TT	TT	NN	CC	CC	CC	TT	TC	CC	TT	TT	NN	CC	CC	CC	CC	CC	CC	CC	CC	CC	TT	CC	CC	CC	CC	CC	CC	CC	TT	TT	TT	CC	CC	CC	TT	CC	CC	CC	CC	TT	CC	TT	CC
Bn-A09-p26142571	T/G	A9	24209534	0.05927	GG	GG	GG	TG	TT	TT	TT	GG	TG	TT	GG	GG	TG	TT	TT	TT	TT	TT	TT	TT	TT	TT	GG	TT	TT	TT	TT	TT	TT	TT	GG	GG	GG	TT	TT	TT	GG	TT	TT	TT	TT	GG	TT	GG	TT
Bn-A09-p26144798	T/C	A9	24210513	0.05354	CC	CC	CC	TC	TT	TT	TT	CC	TC	TT	CC	CC	TC	TT	TT	TT	TT	TT	TT	TT	TT	TT	CC	TT	TT	TT	TT	TT	TT	TT	CC	CC	CC	TT	TT	TT	CC	TT	TT	TT	TT	CC	TT	CC	TT
Bn-A09-p26158627	T/G	A9	24221382	0.10325	GG	TT	TT	NN	TT	TT	GG	TT	TT	NN	TT	TT	NN	GG	TT	TT	GG	GG	GG	TG	GG	NN	TT	GG	GG	GG	GG	GG	GG	GG	TT	TT	TT	GG	GG	GG	TT	GG	TT	GG	TT	TT	GG	TT	GG
Bn-A09-p26186084	A/G	A9	24301907	0.10899	NN	AA	AA	AG	AA	AA	GG	AA	AA	NN	AA	AA	AG	GG	AA	AA	GG	GG	GG	AG	GG	GG	AA	GG	GG	GG	GG	GG	GG	GG	AA	AA	AA	GG	GG	GG	AA	GG	AA	GG	NN	AA	GG	AA	GG
Bn-A09-p26304509	T/C	A9	24387596	0.1109	TT	TT	TT	TC	TT	TT	CC	TT	TT	CC	TT	TT	NN	CC	TT	TT	CC	CC	CC	TC	CC	CC	TT	CC	CC	CC	CC	CC	CC	CC	TT	TT	TT	CC	CC	CC	TT	CC	TT	CC	NN	TT	CC	TT	CC
Bn-A09-p26307738	T/C	A9	24389672	0.12237	TT	TT	TT	TC	TT	TT	CC	TT	TT	NN	TT	TT	TC	CC	TT	TT	CC	CC	CC	TC	CC	CC	TT	CC	CC	CC	CC	CC	CC	CC	TT	TT	TT	CC	CC	CC	TT	CC	TT	CC	NN	TT	CC	TT	CC
Bn-A09-p26323563	A/G	A9	24406360	0.05545	GG	AA	AA	AG	GG	GG	GG	AA	AG	GG	AA	AA	AG	GG	GG	GG	GG	GG	GG	GG	GG	GG	AA	GG	GG	GG	GG	GG	GG	GG	GG	AA	AA	GG	GG	GG	AA	GG	GG	GG	GG	AA	GG	AA	GG
Bn-A09-p26346701	T/C	A9	24421779	0.1109	TT	TT	TT	TC	TT	TT	CC	TT	TT	NN	TT	TT	TC	CC	TT	TT	CC	CC	CC	CC	CC	CC	TT	CC	CC	CC	CC	CC	CC	CC	TT	TT	TT	CC	CC	CC	TT	CC	TT	CC	TC	TT	CC	TT	CC
Bn-A09-p26347709	T/C	A9	24422497	0.1109	CC	CC	CC	TC	CC	CC	TT	CC	CC	NN	CC	CC	NN	TT	CC	CC	TT	TT	TT	TT	TT	TT	CC	TT	TT	TT	TT	TT	TT	TT	CC	CC	CC	TT	TT	TT	CC	TT	CC	TT	NN	CC	TT	CC	TT
Bn-A09-p26349839	A/G	A9	24424676	0.06692	GG	AA	AA	AG	GG	GG	GG	AA	AG	GG	AG	AA	AG	GG	GG	GG	GG	GG	GG	GG	GG	GG	AA	GG	GG	GG	GG	GG	GG	GG	GG	AA	AG	GG	GG	GG	AA	GG	GG	GG	GG	AA	GG	AA	GG
Bn-A09-p26400930	A/G	A9	24477042	0.05163	AA	GG	GG	AG	AA	AA	AA	GG	AG	AA	GG	GG	AG	AA	AA	AA	AA	AA	AA	AA	AA	AA	GG	AA	AA	AA	AA	AA	AA	AA	NN	GG	GG	AA	AA	AA	GG	AA	AA	AA	AA	GG	AA	GG	AA
Bn-A09-p26461272	T/C	A9	24530556	0.05545	TT	CC	CC	CC	TT	TT	CC	CC	TC	TC	CC	CC	CC	CC	TT	TT	CC	CC	CC	CC	CC	CC	CC	CC	CC	CC	CC	CC	CC	CC	TT	CC	CC	CC	CC	CC	CC	CC	TT	CC	NN	CC	CC	CC	CC
Bn-A09-p26481517	A/C	A9	24548831	0.11281	AA	CC	CC	AC	CC	CC	AA	CC	CC	NN	CC	CC	AC	AA	CC	CC	AA	AA	AA	AA	AA	AA	CC	AA	AA	AA	AA	AA	AA	AA	CC	CC	CC	AA	AA	AA	CC	AA	CC	AA	NN	CC	CC	CC	AA
Bn-A09-p26521987	A/G	A9	24576764	0.07648	AA	GG	GG	AG	GG	GG	AA	GG	GG	NN	GG	GG	NN	AA	GG	GG	AA	AA	AA	AA	AA	AA	GG	AA	AA	AA	AA	AA	AA	AA	GG	GG	GG	AA	AA	AA	GG	AA	GG	AA	GG	GG	GG	GG	AA
Bn-A09-p26522069	A/G	A9	24576910	0.08031	AA	GG	GG	AG	GG	GG	AA	GG	GG	AG	GG	GG	AG	AA	GG	GG	AA	AA	AA	AA	AA	AA	GG	AA	AA	AA	AA	AA	AA	AA	GG	GG	GG	AA	AA	AA	GG	AA	GG	AA	NN	GG	GG	GG	AA
Bn-A09-p26530290	A/C	A9	24580937	0.08604	AA	CC	CC	AC	CC	CC	AA	CC	CC	AC	CC	CC	AC	AA	CC	CC	AA	AA	AA	AA	AA	AA	CC	AA	AA	AA	AA	AA	AA	AA	CC	CC	CC	AA	AA	AA	CC	AA	CC	AA	NN	CC	CC	CC	AA
Bn-A09-p26532740	A/G	A9	24583356	0.11663	GG	AA	AA	AG	AA	AA	GG	AA	AA	GG	AA	AA	AG	GG	AA	AA	GG	GG	GG	GG	GG	GG	AA	GG	GG	GG	GG	GG	GG	GG	AA	AA	AA	GG	GG	GG	AA	GG	AA	GG	AG	AA	AA	AA	GG
Bn-A09-p26532777	T/C	A9	24583444	0.06119	TT	CC	CC	NN	CC	CC	TT	CC	CC	TT	CC	CC	TC	TT	CC	CC	TT	TT	TT	TT	TT	TT	CC	TT	TT	TT	TT	TT	TT	TT	CC	CC	CC	TT	TT	TT	CC	TT	CC	TT	TC	CC	CC	CC	TT
Bn-A09-p26570681	T/C	A9	24621718	0.11855	TT	CC	CC	TC	CC	CC	TT	CC	CC	NN	TT	CC	NN	TT	CC	CC	TT	TT	TT	TT	TT	TT	CC	TT	TT	TT	TT	TT	TT	TT	CC	CC	CC	TT	TT	TT	CC	TT	CC	TT	NN	CC	CC	CC	TT
Bn-A09-p26578867	T/C	A9	24629847	0.06501	CC	CC	CC	TT	TT	TT	CC	CC	TC	TT	CC	CC	NN	TT	TT	TT	TT	TT	TT	TT	TT	TT	CC	TT	TT	TT	TT	TT	TT	TT	CC	CC	CC	CC	TT	TT	CC	TT	TT	TT	CC	CC	TT	CC	TT
Bn-A09-p26625665	A/G	A9	24685255	0.10134	AA	NN	NN	GG	GG	GG	AA	AA	AG	GG	AA	AA	NN	GG	GG	GG	GG	GG	GG	GG	GG	GG	AA	GG	GG	GG	GG	GG	GG	GG	AA	AA	AA	AA	GG	GG	AA	GG	GG	GG	NN	AA	GG	AA	GG
Bn-A09-p26637002	A/G	A9	24696730	0.05927	AA	AA	AA	NN	GG	GG	AA	GG	GG	AA	AA	GG	AG	AA	GG	GG	AA	AA	AA	AA	AA	AA	GG	AA	AA	AA	AA	AA	AA	AA	GG	GG	GG	AA	AA	AA	GG	AA	GG	AA	AG	GG	GG	GG	AA
Bn-A09-p26721456	T/C	A9	24783015	0.15105	TT	CC	CC	TC	TT	TT	TT	TT	TT	NN	TT	TT	TC	CC	CC	CC	CC	CC	CC	CC	CC	CC	TT	CC	CC	CC	CC	CC	CC	CC	CC	TT	TT	TT	CC	CC	TT	CC	TT	CC	NN	TT	TT	CC	CC
Bn-A09-p26721683	A/G	A9	24783293	0.08031	GG	GG	GG	AG	GG	GG	GG	GG	GG	NN	GG	GG	AG	AA	GG	GG	AA	AA	AA	AA	AA	AA	GG	AA	AA	AA	AA	AA	AA	AA	GG	GG	GG	GG	AA	AA	GG	AA	GG	AA	NN	GG	GG	AA	AA
Bn-A09-p26721815	A/G	A9	24783374	0.0956	AA	GG	GG	AG	AA	AA	AA	AA	AG	NN	AA	AA	AG	GG	GG	GG	GG	GG	GG	GG	GG	GG	AA	GG	GG	GG	GG	GG	GG	GG	GG	AG	AA	AA	GG	GG	AA	GG	AG	GG	NN	AA	AA	GG	GG
Bn-A09-p26765098	T/C	A9	24826610	0.08031	CC	CC	CC	TC	CC	CC	CC	CC	CC	NN	CC	CC	TC	TT	CC	CC	TT	TT	TT	TT	TT	TT	CC	TT	TT	TT	TT	TT	TT	TT	CC	CC	TT	CC	TT	TT	TT	TT	CC	TT	NN	CC	CC	TT	TT
Bn-A09-p26809036	A/C	A9	24885710	0.0631	AA	AA	AA	AA	AA	CC	AA	CC	CC	AA	AA	CC	NN	AA	AA	AA	AA	AA	AA	AA	AA	AA	CC	AA	AA	AA	AA	AA	AA	AA	CC	CC	AA	AA	AA	AA	AA	AA	CC	AA	CC	CC	CC	AA	AA
Bn-A09-p26831710	T/C	A9	24903174	0.07839	CC	CC	CC	CC	CC	TT	CC	TT	TT	CC	CC	TT	TC	CC	CC	CC	CC	CC	CC	CC	CC	CC	TT	CC	CC	CC	CC	CC	CC	CC	TT	TT	CC	CC	CC	CC	CC	CC	TT	CC	NN	TT	TT	CC	CC
Bn-A09-p26874996	A/G	A9	24935024	0.0631	GG	GG	GG	AG	GG	GG	AA	GG	GG	AG	GG	GG	AG	AA	GG	GG	AA	AA	AA	AA	AA	AA	GG	AA	AA	AA	AA	AA	AA	AA	GG	GG	AA	GG	AA	AA	AA	AA	GG	AA	NN	NN	GG	AA	AA
Bn-A09-p26875060	T/C	A9	24935037	0.10134	NN	TT	TT	TC	TT	TT	CC	TT	TT	TC	NN	TT	TC	CC	TT	TT	CC	CC	CC	CC	CC	CC	TT	CC	CC	CC	CC	CC	CC	CC	TT	TT	CC	NN	CC	CC	CC	CC	TT	CC	NN	TT	TT	CC	CC
Bn-A09-p27351047	A/G	A9	25392010	0.03824	GG	GG	GG	GG	AA	AA	GG	GG	GG	AG	GG	GG	AG	GG	GG	GG	GG	GG	GG	GG	GG	GG	GG	GG	GG	GG	GG	GG	GG	GG	GG	GG	GG	GG	GG	GG	GG	GG	GG	GG	GG	AG	GG	AG	GG
Bn-A09-p27580497	A/C	A9	25498525	0.00956	AA	AA	AA	AA	CC	AA	AA	AA	AA	NN	AA	AA	AA	AA	AA	AA	AA	AA	AA	AA	AA	AA	AA	AA	AA	AA	AA	AA	AA	AA	AA	AA	AA	AA	AA	AA	AA	AA	AA	AA	AA	AA	AA	AA	AA
Bn-A09-p27611114	T/G	A9	25530404	0.07839	GG	GG	GG	TG	TT	TT	GG	TT	TT	GG	TT	TT	TG	GG	GG	GG	GG	GG	GG	TG	GG	GG	TT	GG	GG	GG	GG	GG	GG	GG	TT	TT	GG	GG	GG	GG	GG	GG	TT	GG	NN	TT	TT	GG	GG
Bn-A09-p27614316	T/C	A9	25533658	0.09369	TT	TT	TT	TC	CC	CC	TT	CC	CC	NN	CC	CC	TC	TT	TT	TT	TT	TT	TT	TC	TT	TT	CC	TT	TT	TT	TT	TT	TT	TT	CC	CC	TT	TT	TT	TT	TT	TT	CC	TT	NN	CC	CC	TT	TT
Bn-A09-p27628825	T/C	A9	25547089	0.09751	TT	TT	TT	NN	CC	CC	TT	CC	CC	NN	CC	CC	NN	TT	TT	TT	TT	TT	TT	TC	TT	TT	CC	TT	TT	TT	TT	TT	TT	TT	CC	CC	TT	TT	TT	TT	TT	TT	CC	TT	CC	CC	CC	TT	TT
Bn-A09-p27642687	A/C	A9	25563682	0.09751	CC	CC	CC	NN	AA	AA	CC	AA	AA	AC	AA	AA	NN	CC	CC	CC	CC	CC	CC	AC	CC	CC	AA	CC	CC	CC	CC	CC	CC	CC	AA	AA	CC	CC	CC	CC	CC	CC	AA	CC	AA	AA	AA	CC	CC
Bn-A09-p27642788	A/G	A9	25563726	0.10325	AA	AA	AA	AG	GG	GG	AA	GG	GG	NN	GG	GG	AG	AA	AA	AA	AA	AA	AA	AG	AA	AA	GG	AA	AA	AA	AA	AA	AA	AA	GG	GG	AA	AA	AA	AA	AA	AA	GG	AA	NN	GG	GG	AA	AA
Bn-A09-p27642842	T/C	A9	25563779	0.09369	CC	CC	CC	TC	TT	TT	CC	TT	TT	NN	NN	TT	TC	CC	CC	CC	CC	CC	CC	TC	CC	CC	TT	CC	CC	CC	CC	CC	CC	CC	TT	TT	CC	CC	CC	CC	CC	CC	TT	CC	NN	TT	TT	CC	CC
Bn-A09-p27658438	A/C	A9	25585582	0.08795	CC	CC	CC	AC	AA	AA	CC	AA	AA	NN	AA	AA	NN	CC	CC	CC	CC	CC	CC	AC	CC	CC	AA	CC	CC	CC	CC	CC	CC	CC	AA	AA	CC	CC	CC	AA	CC	CC	AA	CC	AA	AA	AA	CC	CC
Bn-A09-p27673543	T/C	A9	25596320	0.08413	TT	TT	TT	NN	CC	CC	TT	CC	CC	NN	CC	CC	NN	TT	TT	TT	TT	TT	TT	TC	TT	TT	CC	TT	TT	TT	TT	TT	TT	TT	CC	CC	TT	TT	TT	CC	TT	TT	CC	TT	CC	CC	CC	TT	TT
Bn-A09-p27688300	T/G	A9	25613001	0.07457	TT	TT	TT	TG	GG	GG	TT	GG	GG	NN	GG	GG	TG	TT	TT	TT	TT	TT	TT	TG	TT	TT	GG	TT	TT	TT	TT	TT	TT	TT	GG	GG	TT	TT	TT	GG	TT	TT	GG	TT	GG	GG	GG	TT	TT
Bn-A09-p27775326	T/C	A9	25690668	0.10516	TT	TT	TT	TC	CC	CC	TT	CC	CC	NN	NN	CC	TC	TT	TT	TT	TT	TT	TT	TC	TT	TT	CC	TT	TT	TT	TT	TT	TT	TT	CC	CC	TT	TT	TT	CC	TT	TT	CC	TT	CC	CC	CC	TT	TT
Bn-A09-p27830289	T/G	A9	25756434	0.07457	GG	GG	GG	TG	GG	TT	GG	TT	NN	GG	NN	TT	TG	GG	GG	GG	GG	GG	GG	TG	GG	GG	TT	GG	GG	GG	GG	GG	GG	GG	TT	TT	GG	GG	GG	TT	GG	GG	TT	GG	TG	TT	TT	GG	GG
Bn-A09-p27867800	T/G	A9	25800558	0.06883	TT	TT	TT	TG	GG	GG	TT	GG	GG	NN	GG	GG	NN	TT	TT	TT	TT	TT	TT	TG	TT	TT	GG	TT	TT	TT	TT	TT	TT	TT	GG	GG	TT	TT	TT	GG	TT	TT	GG	TT	GG	GG	GG	TT	TT
Bn-A09-p27869414	T/C	A9	25802243	0.10516	CC	CC	CC	TC	TT	TT	CC	TT	TT	TC	TT	TT	NN	CC	CC	CC	CC	CC	CC	TC	CC	CC	TT	CC	CC	CC	CC	CC	CC	CC	TT	TT	CC	CC	CC	TT	CC	CC	TT	CC	NN	TT	TT	CC	CC
Bn-A09-p27873343	A/G	A9	25807235	0.07266	GG	GG	GG	AG	AA	AA	GG	AA	AA	GG	NN	AA	AG	GG	GG	GG	GG	GG	GG	NN	GG	GG	AA	GG	GG	GG	GG	GG	GG	GG	AA	AA	GG	GG	GG	AA	GG	GG	AA	GG	AG	AA	AA	GG	GG
Bn-A09-p27908768	T/C	A9	25839947	0.09178	TT	CC	CC	TC	TT	CC	TT	CC	TC	TT	CC	CC	TC	TT	TT	TT	TT	TT	TT	TC	TT	TT	CC	TT	TT	TT	TT	TT	TT	TT	CC	CC	TT	TT	TT	CC	TT	TT	CC	TT	NN	CC	CC	TT	TT
Bn-A09-p27939579	A/G	A9	25867546	0.15296	GG	AA	AA	AG	GG	AA	GG	AA	AG	GG	NN	AA	AG	GG	GG	GG	GG	GG	GG	AG	GG	GG	AA	GG	GG	GG	GG	GG	GG	GG	AA	AA	GG	GG	GG	AA	GG	GG	AA	GG	NN	AA	AA	GG	GG
Bn-A09-p27943991	T/G	A9	25871907	0.11281	TT	GG	GG	TG	GG	GG	TT	GG	GG	TG	GG	GG	TG	TG	TT	TG	TG	TG	TT	GG	TT	TG	GG	TG	TT	TT	TT	TT	TT	TG	GG	GG	TT	TG	TT	GG	TT	TG	GG	TG	GG	GG	GG	TT	TG
Bn-A09-p27944522	T/C	A9	25872489	0.10325	CC	TT	TT	TC	CC	TC	CC	TT	TC	CC	TT	TT	TC	CC	CC	CC	CC	CC	CC	TC	CC	CC	TC	CC	CC	CC	CC	CC	CC	CC	TC	TC	CC	CC	CC	TC	CC	CC	TC	CC	TC	TT	TT	CC	CC
Bn-A09-p27958031	T/C	A9	25889507	0.18738	CC	TC	TC	NN	CC	TC	CC	NN	NN	CC	TC	TC	TC	CC	CC	CC	CC	CC	CC	NN	CC	CC	TC	CC	CC	CC	CC	CC	CC	CC	TC	TC	CC	CC	CC	TC	CC	CC	TC	CC	TC	TC	NN	CC	CC
Bn-A09-p27968747	A/G	A9	25898097	0.08795	AA	GG	GG	AG	GG	GG	AA	GG	GG	AG	GG	GG	NN	AA	AA	AA	AA	AA	AA	GG	NN	AA	GG	AA	AA	AA	AA	AA	AA	AA	GG	GG	AA	AA	AA	GG	AA	AA	GG	AA	GG	GG	GG	AA	AA
Bn-A09-p27969744	A/C	A9	25899101	0.11663	AA	CC	CC	AC	AA	CC	AA	CC	AC	AA	CC	CC	AC	AA	AA	AA	AA	AA	AA	CC	NN	AA	CC	AA	AA	AA	AA	AA	AA	AA	CC	CC	AA	AA	AA	CC	AA	AA	CC	AA	NN	CC	CC	AA	AA
Bn-A09-p28070330	A/C	A9	26001233	0.05736	AA	CC	CC	NN	CC	CC	AA	CC	CC	AA	AC	CC	AC	AA	AA	AA	AA	AA	AA	AA	AA	AA	CC	AA	AA	AA	AA	AA	AA	AA	CC	CC	AA	AA	CC	AA	AA	AA	AA	AA	NN	CC	AA	AA	AA
Bn-A09-p28074719	A/G	A9	26005685	0.10516	GG	AA	AA	AG	NN	AA	GG	AA	AA	GG	AG	AA	AG	GG	GG	GG	GG	GG	GG	GG	GG	GG	AA	GG	GG	GG	GG	GG	GG	GG	AA	AA	GG	GG	NN	GG	GG	GG	GG	GG	NN	AA	GG	GG	GG
Bn-A09-p28083029	T/C	A9	26012443	0.1587	CC	TT	TT	TC	TT	TT	CC	TT	TT	CC	NN	TT	TC	CC	NN	NN	CC	CC	CC	NN	CC	CC	TT	CC	CC	CC	CC	CC	CC	CC	TT	TT	CC	CC	TT	NN	CC	NN	NN	NN	NN	TT	NN	CC	CC
Bn-A09-p28161041	T/C	A9	26082431	0.18356	CC	TT	TT	NN	CC	TT	CC	TT	CC	CC	TT	TT	TC	CC	CC	CC	CC	CC	CC	CC	CC	CC	TT	CC	CC	CC	CC	CC	CC	CC	TT	TT	CC	CC	CC	CC	CC	CC	CC	CC	TC	TT	CC	CC	CC
Bn-A09-p28202906	T/C	A9	26125600	0.08795	CC	TT	TT	TC	TT	TT	CC	TT	TT	CC	TT	TT	NN	CC	CC	CC	CC	CC	CC	CC	CC	CC	TT	CC	CC	CC	CC	CC	CC	CC	TT	TT	CC	CC	TT	CC	CC	CC	CC	CC	NN	TT	CC	CC	CC
Bn-A09-p28203756	A/C	A9	26129447	0.06119	AA	CC	CC	AC	CC	CC	AA	CC	CC	AA	CC	CC	AC	AA	AA	AA	AA	AA	AA	AA	AA	AA	CC	AA	AA	AA	AA	AA	AA	AA	CC	CC	AA	AA	CC	AA	AA	AA	AA	AA	NN	CC	AA	AA	AA
Bn-A09-p28219155	T/G	A9	26148320	0.10899	GG	TT	TT	TG	TT	TT	TT	TT	TT	GG	TT	TT	TG	GG	GG	GG	GG	GG	GG	GG	GG	GG	TT	GG	GG	GG	GG	GG	GG	GG	TT	TT	GG	GG	NN	GG	GG	GG	GG	GG	TG	TT	GG	GG	GG
Bn-A09-p28282617	A/C	A9	26185253	0.11855	AA	CC	CC	AC	CC	CC	CC	CC	CC	AA	CC	CC	NN	AA	AA	AA	AA	AA	AA	AC	AA	AA	CC	AA	AA	AA	AA	AA	AA	AA	CC	CC	AA	AA	CC	AA	AA	AA	AA	AA	CC	CC	AA	AA	AA
Bn-A09-p28308685	A/G	A9	26217298	0.10325	AA	GG	GG	AG	GG	GG	GG	GG	GG	AA	AG	GG	AG	AA	AA	AA	AA	AA	AA	AA	AA	NN	GG	GG	AA	AA	AA	AA	AA	GG	GG	GG	AA	AA	GG	AA	AA	AA	AA	AA	NN	GG	AA	AA	AA
Bn-A09-p28365530	T/C	A9	26271519	0.07839	CC	TT	TT	NN	CC	TT	TT	TT	NN	CC	CC	TT	TC	CC	CC	CC	CC	CC	CC	CC	CC	NN	TT	TT	CC	CC	CC	CC	CC	TT	TT	CC	CC	CC	CC	CC	CC	CC	CC	CC	CC	TT	CC	CC	CC
Bn-A09-p28466750	A/G	A9	26364568	0.04015	GG	GG	GG	GG	GG	GG	GG	GG	GG	AA	AG	GG	GG	GG	GG	GG	GG	GG	GG	AG	GG	GG	GG	GG	GG	GG	GG	GG	GG	GG	GG	GG	GG	GG	GG	GG	AA	GG	GG	GG	GG	GG	GG	GG	GG
Bn-A09-p28500123	A/C	A9	26387569	0.10325	AA	AA	AA	AA	CC	CC	CC	CC	CC	AA	NN	CC	AA	AA	CC	CC	AA	AA	CC	AC	AA	AA	CC	AA	AA	AA	AA	AA	AA	AA	AA	CC	AA	AA	CC	CC	AA	CC	CC	AA	AA	AA	AA	AA	AA
Bn-A09-p28654058	T/C	A9	26580564	0.06692	CC	CC	CC	TC	TT	CC	CC	CC	TT	NN	CC	CC	TC	TT	TT	TT	TT	TT	TT	TC	TT	TC	CC	CC	TT	TT	TT	TT	TT	CC	CC	TT	TT	CC	TT	CC	CC	CC	CC	TT	CC	CC	TT	CC	TT
Bn-A09-p28717690	T/G	A9	26655520	0.10899	GG	GG	GG	TG	TT	TT	TT	TT	TT	TT	TT	TT	TG	TT	TT	TT	TT	TT	TT	TT	TT	NN	TT	GG	TT	TT	TT	TT	TT	GG	GG	TT	GG	GG	TT	TT	TT	TT	TT	GG	TT	GG	GG	TT	GG
Bn-A09-p28722989	T/C	A9	26660806	0.08987	TT	CC	CC	TT	CC	CC	CC	CC	CC	TT	CC	CC	TT	TT	TT	TT	TT	TT	TT	TC	TT	TT	CC	TT	TT	TT	TT	TT	TT	TT	TT	TT	CC	CC	CC	CC	TT	CC	CC	CC	TT	TT	CC	TT	CC
Bn-A09-p28885939	A/C	A9	26810712	0.14149	AA	AC	AC	AA	AA	AA	AA	AA	AA	AC	AA	AA	AA	AC	AC	AC	AC	AC	AC	NN	AC	NN	AA	AA	AC	AC	AC	NN	AC	AA	AA	AC	AC	AC	AA	AA	AC	AA	AA	AC	AC	AA	AC	AC	AC
Bn-A09-p28910059	T/C	A9	26840414	0.06119	CC	CC	CC	CC	CC	CC	CC	CC	CC	NN	CC	CC	CC	CC	CC	CC	CC	CC	CC	CC	CC	CC	CC	CC	CC	CC	CC	CC	CC	CC	CC	CC	CC	CC	CC	CC	TT	CC	CC	TT	TT	CC	CC	CC	CC
Bn-A09-p28910407	A/G	A9	26840813	0.09943	AA	GG	GG	AG	AA	AA	AA	AA	AA	GG	AA	AA	AG	GG	GG	GG	GG	GG	GG	AG	GG	NN	AA	AA	GG	GG	GG	GG	GG	AA	AA	GG	GG	GG	AA	AA	GG	AA	AA	GG	GG	AA	GG	GG	GG
Bn-A09-p28918272	A/G	A9	26847561	0.0956	GG	AA	AA	AG	GG	GG	GG	GG	GG	NN	GG	GG	AG	AA	AA	AA	AA	AA	AA	AG	AA	NN	GG	GG	AA	AA	AA	AA	AA	GG	GG	AA	AA	AA	GG	GG	GG	GG	GG	GG	GG	GG	AA	AA	AA
Bn-A09-p28919016	T/C	A9	26848372	0.09943	TT	CC	CC	TC	TT	TT	TT	TT	TT	NN	TT	TT	TC	CC	CC	CC	CC	CC	CC	TC	CC	CC	TT	TT	CC	CC	CC	CC	CC	TT	TT	CC	CC	CC	TT	TT	TT	TT	TT	TT	TT	TT	CC	CC	CC
Bn-A09-p28925363	T/C	A9	26858746	0.10325	CC	CC	CC	CC	TT	CC	CC	TT	TT	NN	CC	CC	NN	CC	CC	CC	CC	CC	CC	CC	CC	CC	CC	CC	CC	CC	CC	CC	CC	CC	TT	CC	CC	CC	TT	CC	TT	CC	CC	TT	TT	TT	CC	CC	CC
Bn-A09-p28951443	A/G	A9	26880454	0.08795	AA	GG	GG	AG	AA	AA	AA	AA	AA	NN	AA	AA	AG	GG	GG	GG	GG	GG	GG	AG	GG	NN	AA	AA	GG	GG	GG	GG	GG	AA	AA	GG	GG	GG	AA	AA	AA	AA	AA	AA	AA	AA	GG	GG	GG
Bn-A09-p28975119	A/G	A9	26898415	0.07266	AA	GG	GG	AG	AA	AA	AA	AA	AA	GG	AA	AA	AG	GG	GG	GG	GG	GG	GG	AG	GG	AG	AA	AA	GG	GG	GG	GG	GG	AA	AA	GG	GG	GG	AA	AA	GG	AA	AA	GG	GG	AA	GG	GG	GG
Bn-A09-p28996871	T/G	A9	26922518	0.05736	GG	TT	TT	GG	GG	GG	GG	GG	GG	TG	GG	GG	GG	GG	GG	GG	GG	GG	GG	GG	GG	GG	GG	GG	GG	GG	GG	GG	GG	GG	GG	GG	GG	TT	GG	GG	TG	GG	GG	TT	GG	GG	GG	GG	GG
Bn-A09-p29000054	T/C	A9	26925748	0.06692	CC	TT	TT	CC	CC	CC	CC	CC	CC	TT	CC	CC	CC	TT	TT	TT	TT	TT	TT	CC	TT	TC	CC	CC	TT	TT	TT	TT	NN	CC	CC	TT	TT	TT	CC	CC	TT	CC	CC	TT	TT	CC	TT	TT	TT
Bn-A09-p29151179	T/C	A9	27031967	0.08604	CC	CC	CC	TC	TT	CC	CC	TT	TT	NN	CC	CC	TT	TT	TT	TT	TT	TT	TT	TC	TT	TC	TT	CC	TT	TT	TT	TT	TT	CC	TT	TT	CC	CC	TT	CC	TT	CC	CC	TT	CC	TT	CC	TT	CC
Bn-A09-p29171797	T/G	A9	27047143	0.07648	GG	GG	GG	TG	GG	GG	GG	GG	GG	NN	GG	GG	TG	TT	TT	TT	TT	TT	TT	TG	TT	NN	TT	GG	TT	TT	TT	TT	TT	GG	GG	TT	GG	GG	GG	GG	TT	GG	GG	TT	GG	GG	GG	TT	GG
Bn-A09-p29198562	T/C	A9	27087882	0.07266	TT	CC	CC	NN	TT	CC	CC	TT	TT	NN	CC	CC	TT	TT	TT	TT	TT	TT	TT	TC	TT	TT	TT	TT	TT	TT	TT	TT	TT	TT	TT	TT	CC	TT	TT	CC	TT	CC	CC	TT	TT	TT	CC	CC	CC
Bn-A09-p29229941	A/G	A9	27112867	0.06119	GG	GG	GG	AG	GG	GG	GG	GG	GG	NN	GG	GG	AG	AA	AA	AA	AA	AA	AA	AG	AA	AG	AA	GG	AA	AA	AA	AA	AA	GG	GG	AA	GG	AA	GG	GG	AA	GG	GG	AA	GG	GG	GG	GG	GG
Bn-A09-p29241904	T/G	A9	27121006	0.05736	GG	TT	TT	GG	TT	GG	GG	TT	TT	NN	GG	GG	TG	GG	GG	GG	GG	GG	GG	GG	GG	GG	GG	GG	GG	GG	GG	GG	GG	GG	TT	GG	TT	GG	TT	GG	GG	GG	GG	GG	GG	TT	TT	GG	TT
Bn-A09-p29250220	A/G	A9	27129262	0.08222	NN	AA	AA	AG	GG	GG	GG	GG	GG	AA	GG	GG	AG	AA	AA	AA	AA	AA	AA	AG	AA	AA	AA	NN	AA	AA	AA	AA	AA	NN	GG	AA	AA	AA	GG	GG	AA	GG	GG	AA	AA	GG	AA	GG	AA
Bn-A09-p29272014	A/G	A9	27161908	0.07457	GG	AA	AA	AG	GG	GG	GG	GG	GG	AA	GG	GG	AG	AA	AA	AA	AA	AA	AA	AG	AA	NN	AA	GG	AA	AA	AA	AA	AA	GG	GG	AA	AA	AA	GG	GG	AA	GG	GG	AA	GG	GG	AA	GG	AA
Bn-A09-p29399896	T/C	A9	27265277	0.0956	TT	CC	CC	TC	TT	TT	TT	TT	TT	TT	TT	TT	NN	CC	CC	CC	CC	CC	CC	TC	CC	NN	CC	TT	CC	CC	CC	CC	CC	TT	TT	CC	CC	CC	TT	TT	CC	TT	TT	CC	TT	TT	CC	TT	CC
Bn-A09-p29416708	A/C	A9	27281948	0.07266	AA	CC	CC	AC	AA	AA	AA	AA	AA	AA	AA	AA	AC	CC	CC	CC	CC	CC	CC	AC	CC	NN	CC	AA	CC	CC	CC	CC	CC	AA	AA	CC	CC	CC	AA	AA	CC	AA	AA	CC	AA	AA	CC	AA	CC
Bn-A09-p29420099	T/C	A9	27285363	0.07839	CC	CC	CC	TC	CC	TT	TT	CC	CC	TT	TT	TT	TC	TC	CC	TC	CC	CC	CC	TC	TC	TC	CC	TC	CC	CC	CC	CC	CC	TC	CC	CC	CC	CC	CC	TT	CC	TT	TT	CC	TT	CC	CC	TT	CC
Bn-A09-p29444457	A/G	A9	27306346	0.07075	AA	GG	GG	AG	AA	AA	AA	AA	AA	AA	AA	AA	NN	GG	GG	GG	GG	GG	GG	AG	GG	NN	GG	AA	GG	GG	GG	GG	GG	AA	AA	GG	GG	GG	AA	AA	GG	AA	AA	GG	AA	AA	GG	AA	GG
Bn-A09-p29454619	T/C	A9	27314744	0.08031	TT	CC	CC	TC	TT	TT	TT	TT	TT	TT	TT	TT	TC	TC	CC	TC	CC	CC	CC	TC	TC	TC	CC	TT	CC	CC	CC	CC	CC	TT	TT	CC	CC	CC	TT	TT	CC	TT	TT	CC	TT	TT	CC	TT	CC
Bn-A09-p29493614	T/C	A9	27339734	0.05545	CC	TT	TT	TC	CC	CC	CC	CC	CC	CC	CC	CC	TC	TT	TT	TT	TT	TT	TT	TC	TT	TC	TT	CC	TT	TT	TT	TT	TT	CC	CC	TT	TT	TT	CC	CC	TT	CC	CC	TT	CC	TT	TT	CC	TT
Bn-A09-p29496571	T/C	A9	27342632	0.06501	TT	CC	CC	TC	TT	TT	TT	TT	TT	TT	TT	TT	TC	CC	CC	CC	CC	CC	CC	TC	CC	TC	CC	TT	CC	CC	CC	CC	CC	TT	TT	CC	CC	CC	TT	TT	CC	TT	TT	CC	TT	CC	CC	TT	CC
Bn-A09-p29496588	A/G	A9	27342699	0.05354	GG	AA	AA	AG	GG	GG	GG	GG	GG	GG	GG	GG	AG	AA	AA	AA	AA	AA	AA	AG	AA	AG	AA	GG	AA	AA	AA	AA	AA	GG	GG	AA	AA	AA	GG	GG	AA	GG	GG	AA	GG	AA	AA	GG	AA
Bn-A09-p29507416	A/G	A9	27349592	0.12237	NN	AA	AA	AG	GG	GG	GG	GG	GG	GG	GG	GG	AG	AA	AA	AA	AA	AA	AA	AG	AA	AA	AA	NN	AA	AA	AA	AA	AA	NN	GG	AA	AA	AA	GG	GG	AA	GG	GG	AA	GG	AA	AA	GG	AA
Bn-A09-p29699253	T/C	A9	27524201	0.13767	TT	CC	CC	TC	CC	CC	TT	TT	NN	CC	CC	TT	NN	CC	CC	CC	CC	CC	CC	CC	CC	CC	CC	CC	CC	CC	CC	CC	CC	CC	TT	CC	CC	CC	TT	CC	CC	CC	CC	CC	TC	CC	CC	CC	CC
Bn-A09-p29944855	T/C	A9	27756481	0.06119	CC	CC	CC	CC	CC	CC	CC	NN	CC	CC	CC	NN	CC	CC	CC	CC	CC	CC	CC	CC	CC	CC	CC	CC	CC	CC	CC	CC	CC	CC	CC	CC	CC	CC	CC	CC	CC	CC	CC	CC	CC	CC	CC	CC	CC
Bn-A09-p29991443	T/A	A9	27815519	0.04589	AA	AA	AA	AA	AA	TT	TT	TT	AA	AA	AA	TT	AA	AA	AA	AA	AA	AA	AA	AA	AA	AA	AA	AA	AA	AA	AA	AA	AA	AA	AA	AA	AA	AA	AA	AA	AA	AA	AA	AA	AA	AA	AA	AA	AA
Bn-A09-p30010889	T/C	A9	27836142	0.07266	TT	CC	CC	TC	CC	TT	TT	TT	TC	CC	CC	TT	TC	CC	CC	CC	CC	CC	CC	CC	CC	CC	CC	CC	CC	CC	CC	CC	CC	CC	TT	TT	TT	TT	TT	CC	CC	CC	CC	TT	TC	TT	TT	TT	TT
Bn-A09-p30032125	T/G	A9	27850119	0.1109	TT	TT	TT	TT	TT	TG	TT	TG	NN	TT	TT	TG	TG	TT	TT	TT	TT	TT	TT	TT	TT	TT	TT	TT	TT	TT	TT	TT	TT	TT	TG	TT	TT	TT	NN	TT	TT	TT	TT	TT	TT	TG	TT	TT	TT
Bn-A09-p30105467	A/G	A9	27920518	0.17591	GG	GG	GG	AG	GG	GG	GG	GG	GG	GG	AG	GG	AG	AA	AA	AA	AA	AA	AA	AG	AA	AA	AA	AA	AA	AA	AA	AA	AA	AA	GG	GG	AA	GG	GG	AG	GG	GG	AA	GG	AA	GG	AA	AA	AA
Bn-A09-p30108245	T/C	A9	27923568	0.08031	TT	TT	TT	TC	TT	TT	CC	CC	TC	TT	TC	TT	CC	CC	CC	CC	CC	CC	CC	TC	CC	CC	CC	CC	CC	CC	CC	CC	CC	CC	CC	TT	CC	TT	CC	TC	TT	TT	CC	TT	CC	CC	CC	CC	CC
Bn-A09-p30108430	A/G	A9	27923804	0.06501	GG	AA	AA	NN	AA	GG	GG	GG	AG	AA	GG	GG	GG	GG	GG	GG	GG	GG	GG	AG	GG	GG	GG	GG	GG	GG	GG	GG	GG	GG	GG	GG	GG	AA	GG	AG	AA	AA	GG	GG	GG	GG	GG	GG	GG
Bn-A09-p30117412	A/C	A9	27935262	0.0956	CC	AA	AA	AC	CC	AA	CC	CC	CC	CC	AA	CC	NN	AA	AA	AA	AA	AA	AA	AA	AA	AA	AA	AA	AA	AA	AA	AA	AA	AA	CC	CC	AA	AA	CC	AC	AA	CC	AA	CC	AA	CC	AA	AA	AA
Bn-A09-p30117469	T/C	A9	27935268	0.08031	CC	CC	CC	CC	TT	NN	CC	CC	TC	TT	CC	TT	CC	CC	CC	CC	CC	CC	CC	CC	CC	CC	CC	CC	CC	CC	CC	CC	CC	CC	CC	CC	CC	CC	CC	TC	CC	TT	CC	TT	CC	CC	CC	CC	CC
Bn-A09-p30119978	A/G	A9	27937910	0.04398	GG	AA	AA	NN	GG	GG	GG	GG	GG	GG	AG	GG	GG	GG	GG	GG	GG	GG	GG	AG	AG	GG	GG	GG	GG	GG	GG	GG	GG	GG	GG	GG	GG	AA	GG	GG	AA	GG	GG	GG	GG	GG	GG	AA	GG
Bn-A09-p30121269	T/C	A9	27938040	0.02294	CC	TT	TT	TC	CC	CC	CC	CC	CC	CC	TC	CC	CC	CC	CC	CC	CC	CC	CC	TC	TC	CC	CC	CC	CC	CC	CC	CC	CC	CC	CC	CC	CC	TT	CC	CC	TT	CC	CC	CC	CC	CC	CC	TT	CC
Bn-A09-p30147263	T/G	A9	27950153	0.15105	GG	NN	NN	NN	NN	NN	TT	GG	TG	TT	NN	GG	GG	GG	GG	GG	GG	GG	GG	TG	TG	GG	GG	GG	NN	NN	GG	GG	GG	GG	GG	GG	NN	TG	GG	TG	NN	NN	GG	TG	GG	GG	TT	TT	NN
Bn-A09-p30233844	A/G	A9	28002402	0.0325	GG	AA	AA	AG	GG	GG	GG	GG	GG	GG	AG	GG	GG	GG	GG	GG	GG	GG	GG	AG	NN	GG	GG	GG	AA	AG	GG	GG	GG	GG	GG	GG	AA	AA	GG	GG	AA	GG	GG	AA	GG	GG	AA	AA	AA
Bn-A09-p30260475	T/C	A9	28037360	0.08413	CC	TT	TT	TC	CC	CC	TT	TT	TC	CC	TC	CC	TC	CC	CC	CC	CC	CC	CC	TC	NN	CC	CC	CC	TT	TC	CC	CC	CC	CC	TT	CC	TT	TT	TT	CC	TT	CC	CC	TT	CC	TT	TT	TT	TT
Bn-A09-p30264538	A/C	A9	28041299	0.05354	CC	AA	AA	CC	CC	CC	CC	CC	CC	CC	CC	CC	CC	CC	CC	CC	CC	CC	CC	NN	AC	CC	CC	CC	AA	CC	CC	CC	CC	CC	CC	CC	AA	AA	CC	CC	AA	CC	CC	AA	CC	CC	NN	NN	NN
Bn-A09-p30265013	A/C	A9	28041828	0.03059	AA	CC	CC	NN	AA	AA	AA	AA	AA	AA	AA	AA	AA	AA	AA	AA	AA	AA	AA	AC	NN	AA	AA	AA	CC	AC	AA	AA	AA	AA	AA	AA	CC	CC	AA	AA	CC	AA	AA	CC	AA	AA	CC	CC	CC
Bn-A09-p30269740	T/C	A9	28047697	0.04971	TT	CC	CC	TC	TT	TT	TT	TT	TT	TT	TT	CC	TT	TT	TT	TT	TT	TT	TT	TC	CC	TT	TT	TT	CC	TC	TT	TT	TT	TT	TT	TT	CC	CC	TT	TT	CC	TT	TT	CC	TT	TT	CC	CC	CC
Bn-A09-p30280052	T/C	A9	28058969	0.14532	CC	CC	CC	CC	TT	CC	CC	CC	TC	TT	CC	CC	CC	CC	CC	CC	CC	CC	CC	TC	NN	CC	CC	CC	TT	NN	CC	CC	CC	CC	CC	CC	TT	TT	CC	TC	TT	TT	CC	CC	CC	CC	TT	TT	TT
Bn-A09-p30280973	T/C	A9	28059939	0.08604	CC	CC	CC	CC	TT	CC	CC	CC	TC	TT	CC	CC	CC	CC	CC	CC	CC	CC	CC	TC	NN	CC	CC	CC	TT	NN	CC	CC	CC	CC	CC	CC	TT	TT	CC	TC	TT	TT	CC	CC	CC	CC	TT	TT	TT
Bn-A09-p30284632	T/G	A9	28063509	0.0478	GG	GG	GG	GG	TT	GG	GG	GG	TG	TT	GG	GG	GG	GG	GG	GG	GG	GG	GG	TG	NN	GG	GG	GG	TT	TG	GG	GG	GG	GG	GG	GG	TT	TT	GG	TG	TT	TT	GG	GG	GG	GG	TT	TT	TT
Bn-A09-p30292279	A/G	A9	28070114	0.07839	AG	AG	AG	AG	GG	GG	GG	AG	NN	GG	NN	GG	AG	AG	AG	AG	AG	AG	AG	AG	AG	AG	AG	AG	AG	AG	AA	AG	AG	AG	AA	AG	AG	AG	AG	AG	AG	GG	AA	AA	AG	AG	AG	AG	AG
Bn-A09-p30329663	A/G	A9	28112226	0.0631	GG	AA	AA	AG	AA	GG	AA	GG	AA	AA	AG	GG	GG	GG	GG	GG	GG	GG	GG	AG	NN	GG	GG	GG	GG	GG	GG	GG	GG	GG	GG	GG	AA	AA	GG	AG	AA	AA	GG	GG	GG	GG	AA	AA	AA
Bn-A09-p30348281	A/C	A9	28130880	0.09369	CC	CC	CC	CC	CC	AA	AA	AA	AA	AA	CC	AA	AC	CC	CC	CC	CC	CC	CC	CC	CC	CC	CC	CC	NN	CC	CC	CC	CC	CC	AA	CC	CC	CC	AA	AC	CC	AA	CC	CC	CC	AA	CC	CC	CC
Bn-A09-p30371768	T/C	A9	28155712	0.05163	TT	TT	TT	TC	TT	TT	CC	CC	CC	CC	TC	CC	CC	CC	CC	CC	CC	CC	CC	CC	NN	CC	CC	CC	CC	CC	CC	CC	CC	CC	CC	TT	CC	TT	CC	CC	CC	CC	CC	TT	CC	CC	CC	TT	CC
Bn-A09-p30373180	T/G	A9	28157200	0.1109	TT	TT	TT	TG	TT	GG	GG	GG	GG	GG	TT	GG	GG	GG	GG	GG	GG	GG	GG	GG	NN	GG	GG	GG	NN	GG	GG	GG	GG	GG	GG	TT	GG	TT	GG	GG	GG	GG	GG	TT	GG	GG	GG	TT	GG
Bn-A09-p30391674	A/C	A9	28174103	0.16635	AA	CC	CC	AA	CC	CC	CC	CC	NN	CC	NN	NN	NN	AA	AA	AA	AA	AA	AA	AA	CC	AA	AA	AA	AC	NN	AA	AA	AA	AA	CC	AA	AA	AC	CC	AC	AA	CC	AA	CC	AA	CC	AA	AA	AA
Bn-A09-p30404228	A/C	A9	28188668	0.08604	CC	AA	AA	AC	CC	CC	CC	CC	CC	CC	AC	CC	AC	AA	AA	AA	AA	AA	AA	AA	AA	AA	AA	AA	CC	AC	AA	AA	AA	AA	CC	CC	AA	AA	CC	AC	AA	CC	AA	AA	AA	CC	AA	AA	AA
Bn-A09-p25899239	A/C	A9	28210322	0.07648	AA	CC	CC	NN	CC	AA	CC	CC	CC	CC	CC	CC	AC	AA	AA	AA	AA	AA	AA	AA	NN	AA	AA	AA	CC	AC	AA	AA	AA	AA	CC	AA	AA	AA	CC	AC	CC	CC	AA	CC	AA	CC	AA	CC	AA
Bn-A09-p30417650	T/C	A9	28221418	0.05736	CC	TT	TT	TC	TT	CC	TT	TT	TT	TT	TT	TT	TC	CC	CC	CC	CC	CC	CC	CC	NN	CC	CC	CC	TT	TC	CC	CC	CC	CC	TT	CC	CC	CC	TT	TC	TT	TT	CC	TT	CC	TT	TT	TT	TT
Bn-A09-p30424208	A/G	A9	28223097	0.05545	GG	AA	AA	NN	AA	GG	AA	AA	AA	AA	AA	AA	AG	GG	GG	GG	GG	GG	GG	GG	NN	GG	GG	GG	AA	NN	GG	GG	GG	GG	AA	GG	GG	GG	AA	AG	AA	AA	GG	AA	GG	AA	AA	AA	AA
Bn-A09-p30439085	A/G	A9	28237981	0.06883	GG	AA	AA	AG	AA	GG	GG	GG	GG	GG	AA	GG	GG	GG	GG	GG	GG	GG	GG	GG	NN	GG	GG	GG	AA	AG	GG	GG	GG	GG	GG	GG	AA	AA	GG	GG	AA	GG	GG	AA	GG	GG	GG	AA	GG
Bn-A09-p30463234	A/C	A9	28257826	0.05163	CC	CC	CC	AC	CC	CC	CC	CC	CC	CC	AC	CC	AC	AA	AA	AA	AA	AA	AA	AA	NN	AA	AA	AA	CC	AC	AA	AA	AA	AA	CC	CC	CC	CC	CC	AC	CC	CC	AA	AA	AA	CC	AA	CC	AA
Bn-A09-p30466030	A/G	A9	28260675	0.10899	AA	GG	GG	AG	GG	AA	AA	AA	AA	AA	AA	AA	AG	GG	GG	GG	GG	GG	GG	GG	GG	GG	GG	GG	AA	AG	GG	GG	GG	GG	AA	AA	GG	GG	AA	AG	GG	AA	GG	AA	GG	AA	GG	AA	GG
Bn-A09-p30535727	T/C	A9	28336106	0.10134	CC	TT	TT	TC	TT	CC	CC	CC	CC	CC	TC	CC	NN	TT	TT	TT	TT	TT	TT	TT	CC	NN	TT	TT	CC	TC	TT	TT	TT	TT	CC	CC	CC	TT	CC	TC	TT	CC	TT	TT	TT	CC	TT	TT	TT
Bn-A09-p30678275	T/C	A9	28427178	0.0478	CC	CC	CC	TC	CC	CC	CC	CC	CC	CC	CC	CC	TC	TT	TT	TC	CC	CC	TT	TT	NN	CC	TT	CC	CC	TC	NN	TT	CC	CC	CC	CC	TT	CC	CC	TC	CC	CC	TT	CC	TT	CC	CC	CC	CC
Bn-A09-p30707848	T/C	A9	28458774	0.07266	TT	CC	CC	TC	CC	TT	NN	TT	TT	TT	TC	TT	TT	TT	TT	TT	TT	TT	TT	TT	CC	TT	TT	TT	TT	TT	TT	TT	TT	TT	TT	TT	TT	CC	TT	TT	CC	TT	TT	CC	TT	TT	CC	CC	TT
Bn-A09-p30709081	A/C	A9	28459951	0.08031	CC	AA	AA	AC	AA	CC	NN	CC	CC	CC	AC	CC	CC	CC	CC	CC	CC	CC	CC	CC	NN	CC	CC	CC	CC	CC	CC	CC	CC	CC	CC	CC	CC	CC	CC	CC	AA	CC	CC	AA	CC	CC	AA	AA	CC
Bn-A09-p30710881	T/C	A9	28461745	0.04971	TT	TT	TT	TC	TT	NN	TT	TT	TT	TT	TT	TT	TC	CC	CC	TC	TT	TT	CC	CC	NN	TT	CC	TT	TT	NN	TT	CC	TT	TT	TT	TT	CC	TT	TT	TC	CC	TT	CC	TT	CC	TT	TT	TT	TT
Bn-A09-p30724789	A/C	A9	28475531	0.14723	AC	AC	AC	AC	AC	CC	CC	CC	CC	CC	AC	CC	NN	AC	AC	AC	CC	CC	AC	AC	AC	CC	AC	CC	AC	AC	CC	AC	CC	CC	CC	AC	AC	CC	CC	NN	AC	CC	AC	AC	AC	CC	AC	AC	CC
Bn-A09-p30725020	T/C	A9	28475813	0.04398	CC	CC	CC	TC	CC	CC	NN	CC	CC	CC	CC	CC	TC	TT	TT	TC	CC	CC	TT	TT	CC	CC	TT	CC	CC	NN	CC	TT	CC	CC	CC	CC	TT	CC	CC	TC	TT	CC	TT	CC	TT	CC	CC	CC	CC
Bn-A09-p30729719	T/G	A9	28479154	0.06501	TT	TT	TT	TT	TT	GG	GG	GG	GG	GG	TT	GG	TG	TT	TT	TG	GG	GG	TT	TT	TT	GG	TT	GG	TT	TT	NN	TT	GG	GG	GG	TT	TT	GG	GG	TG	TT	GG	TT	TT	TT	GG	TT	TT	GG
Bn-A09-p30771886	T/C	A9	28528091	0.12237	CC	CC	CC	NN	CC	TT	CC	TT	TT	TT	CC	TT	TT	TT	TT	TT	TT	TT	TT	TT	CC	TT	TT	TT	CC	TT	TT	TT	TT	TT	TT	CC	TT	TT	TT	TT	TT	TT	TT	CC	TT	TT	CC	CC	TT
Bn-A09-p30780421	A/G	A9	28536846	0.13958	AA	AG	AG	AA	AA	AA	AA	AA	AA	AA	AG	AA	AA	NN	GG	NN	AA	AA	NN	NN	AG	AA	NN	AA	AG	AG	AA	NN	AA	AA	AA	AA	NN	AA	AA	NN	NN	AA	NN	AA	AG	AA	AA	AG	AA
Bn-A09-p30788157	A/G	A9	28540438	0.01912	AA	GG	GG	AA	AA	GG	AA	AA	AA	AA	AA	AA	AA	AA	AA	AA	AA	AA	AA	AA	AA	AA	AA	AA	AA	AA	AA	AA	AA	AA	AA	AA	AA	AA	AA	AA	AA	AA	AA	AA	AA	AA	AA	GG	AA
Bn-A09-p30805314	T/C	A9	28557586	0.13384	CC	NN	NN	TC	CC	NN	CC	TT	TT	TT	CC	TT	TT	TT	TT	TT	TT	TT	TT	TT	TT	TT	TT	TT	NN	TT	TT	TT	TT	TT	TT	CC	TT	TT	TT	TT	TT	TT	TT	CC	TT	TT	CC	NN	TT
Bn-A09-p30805387	T/C	A9	28557659	0.0631	CC	TT	TT	TC	CC	CC	CC	TT	TT	TT	CC	TT	TT	TT	TT	TT	TT	TT	TT	TT	TT	TT	TT	TT	CC	TC	TT	TT	TT	TT	TT	CC	TT	TT	TT	TT	TT	TT	TT	CC	TT	TT	CC	TT	TT
Bn-A09-p30846003	T/C	A9	28591828	0.08795	TT	TT	TT	NN	TC	TT	TT	TT	TC	TT	TC	TT	TT	TT	TT	TT	TT	TT	TT	TT	TT	TT	TT	TT	TC	NN	TT	TT	TT	TT	TT	TT	TC	TT	TT	TT	TC	TT	TT	TC	TT	TT	TC	TT	TT
Bn-A09-p30847721	A/G	A9	28593493	0.02677	GG	AA	AA	AG	GG	GG	GG	GG	GG	GG	GG	GG	AG	AA	AA	AG	GG	GG	AA	AA	AG	GG	AA	GG	GG	AG	NN	AA	GG	GG	GG	GG	GG	GG	GG	AG	GG	GG	AA	GG	AA	GG	GG	AA	GG
Bn-A09-p30856402	T/G	A9	28604561	0.07075	TT	GG	GG	TG	GG	TT	TT	TT	TG	TT	TG	TT	TT	TT	TT	TT	TT	TT	TT	TT	TT	TT	TT	TT	TT	TT	TT	TT	TT	TT	TT	TT	GG	TT	TT	TT	GG	TT	TT	GG	TT	TT	GG	GG	TT
Bn-A09-p30869609	T/C	A9	28613961	0.16826	TT	CC	CC	TC	CC	TT	CC	CC	TC	CC	TC	CC	NN	TT	TT	TC	CC	CC	TT	TT	CC	CC	TT	CC	TT	TT	CC	TT	CC	CC	CC	TT	TT	CC	CC	NN	CC	CC	TT	CC	TT	CC	CC	CC	CC
Bn-A09-p30877241	T/C	A9	28622735	0.05545	CC	CC	CC	TC	CC	TT	CC	CC	CC	CC	CC	CC	TC	TT	TT	TT	CC	CC	TT	TT	TC	CC	TT	CC	CC	TT	NN	TT	CC	CC	CC	CC	CC	CC	CC	NN	CC	CC	TT	CC	TT	CC	CC	CC	CC
Bn-A09-p30887157	A/C	A9	28628430	0.10707	AA	AA	AA	AC	AA	AA	CC	CC	AC	CC	AA	CC	CC	CC	CC	CC	CC	CC	CC	CC	CC	CC	CC	CC	AA	AC	CC	CC	CC	CC	CC	AA	AA	CC	CC	CC	CC	CC	CC	AA	CC	CC	AA	AA	CC
Bn-A09-p30890768	T/G	A9	28632043	0.14914	GG	GG	GG	TG	GG	GG	GG	GG	GG	GG	GG	GG	NN	TT	NN	TG	GG	GG	TT	TG	GG	GG	TT	GG	GG	TG	GG	TG	GG	GG	GG	GG	GG	GG	GG	NN	GG	GG	TG	GG	TT	GG	GG	GG	GG
Bn-A09-p30917919	A/C	A9	28661895	0.06119	AA	CC	CC	AC	CC	CC	CC	CC	CC	CC	CC	CC	CC	CC	CC	CC	CC	CC	CC	CC	CC	CC	CC	CC	CC	CC	CC	CC	CC	CC	CC	AA	CC	CC	CC	CC	CC	CC	CC	CC	CC	CC	CC	CC	CC
Bn-A09-p30918224	T/G	A9	28662207	0.08222	TT	TT	TT	TG	TT	TT	TT	TT	TT	TT	TT	TT	TG	GG	GG	TG	TT	TT	GG	GG	NN	TT	GG	TT	TT	TG	TT	GG	TT	TT	TT	TT	TT	TT	TT	TG	TT	TT	GG	TT	GG	TT	TT	TT	TT
Bn-A09-p30925903	A/G	A9	28668156	0.07266	GG	AA	AA	AG	AA	GG	GG	GG	AG	GG	AA	GG	GG	GG	GG	GG	GG	GG	GG	GG	GG	GG	GG	GG	AA	AG	GG	GG	GG	GG	GG	GG	AA	GG	GG	GG	GG	GG	GG	AA	GG	GG	AA	AA	GG
Bn-A09-p30956202	A/G	A9	28695583	0.07648	GG	GG	GG	NN	GG	GG	GG	AA	AA	AA	GG	AA	AA	AA	AA	AA	AA	AA	AA	AA	AA	AA	AA	AA	GG	AA	AA	AA	AA	AA	AA	GG	AA	AA	AA	AA	AA	AA	AA	GG	AA	AA	GG	GG	AA
Bn-A09-p30965242	T/G	A9	28702743	0.1587	NN	GG	GG	GG	GG	GG	GG	TT	TG	TT	GG	TT	TG	GG	GG	TG	TT	TT	GG	GG	NN	TT	GG	TT	GG	GG	NN	GG	TT	TT	TT	NN	TT	TT	TT	TG	TT	TT	GG	GG	GG	TT	GG	GG	TT
Bn-A09-p30971760	T/C	A9	28709269	0.09943	CC	TT	TT	TC	TT	CC	TT	CC	TC	CC	TC	CC	CC	CC	CC	CC	CC	CC	CC	CC	CC	CC	CC	CC	CC	CC	CC	CC	CC	CC	CC	CC	CC	CC	CC	CC	CC	CC	CC	TT	CC	CC	TT	TT	CC
Bn-A09-p30971818	T/C	A9	28709276	0.07839	CC	TT	TT	TC	TT	CC	TT	CC	TC	CC	TC	CC	CC	CC	CC	CC	CC	CC	CC	CC	CC	CC	CC	CC	CC	CC	CC	CC	CC	CC	CC	CC	CC	CC	CC	CC	CC	CC	CC	TT	CC	CC	TT	TT	CC
Bn-A09-p31118981	A/G	A9	28809020	0.03633	GG	AA	AA	AG	AA	GG	AA	AA	AA	AA	AA	AA	AA	AA	AA	AA	AA	AA	AA	AA	AA	AA	AA	AA	AA	AA	AA	AA	AA	AA	AA	GG	GG	AA	AA	AA	AA	AA	AA	AA	AA	AA	AA	AA	AA
Bn-A09-p31377029	A/G	A9	29072603	0.06501	GG	AA	AA	GG	GG	GG	GG	GG	AG	GG	AG	GG	GG	GG	GG	GG	GG	GG	GG	GG	NN	GG	GG	GG	GG	GG	GG	GG	GG	GG	GG	GG	GG	GG	GG	AG	GG	AA	GG	NN	GG	GG	AA	GG	AA
Bn-A09-p31393136	T/C	A9	29088886	0.0478	TT	TT	TT	TC	TT	TT	TT	TT	TT	TT	TT	TT	TC	CC	CC	TC	TT	TT	CC	CC	TC	TT	TT	TT	TT	CC	NN	CC	TT	TT	TT	TT	TT	TT	TT	TC	TT	TT	CC	TT	CC	TT	TT	CC	TT
Bn-A09-p31393314	A/C	A9	29089126	0.05927	CC	CC	CC	AC	CC	CC	CC	CC	CC	CC	CC	CC	AC	AA	AA	AC	CC	CC	AA	AA	AC	CC	CC	CC	CC	AA	NN	AA	CC	CC	CC	CC	CC	CC	CC	AC	CC	CC	AA	CC	AA	CC	CC	AA	CC
Bn-A09-p31395071	A/C	A9	29089689	0.05163	AA	AA	AA	AC	AA	AA	AA	AA	AA	AA	AA	AA	AC	CC	CC	AC	AA	AA	CC	CC	AC	AA	AA	AA	AA	CC	AA	CC	AA	AA	AA	AA	AA	AA	AA	AC	AA	AA	CC	AA	CC	AA	AA	CC	AA
Bn-A09-p31416695	A/C	A9	29117684	0.06119	AA	AA	AA	AC	AA	AA	AA	AA	AA	AA	AA	AA	AC	CC	CC	AC	AA	AA	CC	CC	AC	AA	AA	AA	AA	CC	AA	CC	AA	AA	AA	AA	AA	AA	AA	AC	AA	AA	CC	AA	CC	AA	AA	CC	AA
Bn-A09-p31494058	A/G	A9	29185588	0.07839	GG	AA	AA	AG	GG	GG	GG	GG	AG	GG	AG	GG	GG	GG	GG	GG	GG	GG	GG	GG	AG	GG	GG	GG	GG	GG	AG	AG	GG	GG	GG	GG	GG	AG	GG	AG	GG	AA	GG	AG	GG	GG	AA	GG	AA
Bn-A09-p31505811	A/G	A9	29203428	0.0631	GG	AA	AA	GG	GG	GG	GG	GG	GG	GG	AG	GG	GG	GG	GG	GG	GG	GG	GG	GG	AG	GG	GG	GG	GG	GG	AG	AG	GG	GG	GG	GG	GG	AG	GG	AG	GG	AA	GG	AG	GG	GG	AA	GG	AA
Bn-A09-p31549208	A/G	A9	29244326	0.08795	GG	AA	AA	NN	GG	GG	GG	GG	GG	GG	AG	GG	GG	GG	GG	GG	GG	GG	GG	GG	AG	GG	GG	GG	GG	GG	AG	AG	GG	GG	GG	GG	GG	AG	GG	AG	GG	AA	GG	AG	GG	GG	AA	GG	AA
Bn-A09-p31549492	A/C	A9	29244589	0.06692	CC	AA	AA	NN	CC	CC	CC	CC	CC	CC	AC	CC	CC	CC	CC	CC	CC	CC	CC	CC	AC	CC	CC	CC	CC	CC	AC	AC	CC	CC	CC	CC	CC	AC	CC	AC	CC	AA	CC	AC	CC	CC	AA	CC	AA
Bn-A09-p31549655	T/G	A9	29244701	0.09178	GG	TT	TT	NN	GG	GG	GG	GG	GG	GG	TG	GG	GG	GG	GG	GG	GG	GG	GG	GG	TG	GG	GG	GG	GG	GG	TG	TG	GG	GG	GG	GG	GG	TG	GG	TG	GG	TT	GG	TG	GG	GG	TT	GG	TT
Bn-A09-p31554401	T/G	A9	29246481	0.08222	TT	GG	GG	TG	TT	TT	TT	TT	TT	TT	TG	TT	TT	TT	TT	TT	TT	TT	TT	TT	TG	TT	TT	TT	TT	TT	TG	TG	TT	TT	TT	TT	TT	TG	TT	TG	TT	GG	TT	TG	TT	TT	GG	TT	GG
Bn-A09-p31554524	A/C	A9	29246553	0.10516	AA	CC	CC	NN	AA	AA	AA	AA	AA	AA	AC	AA	AA	AA	AA	AA	AA	AA	AA	AA	AC	AA	AA	AA	AA	AA	AC	AC	AA	AA	AA	AA	AA	AC	AA	AC	AA	CC	AA	AC	AA	AA	CC	AA	CC
Bn-A09-p31578167	A/G	A9	29268691	0.10899	NN	AA	AA	NN	GG	NN	GG	GG	AG	GG	AG	GG	GG	GG	GG	AG	AA	AA	GG	GG	NN	AA	GG	AA	GG	GG	AA	NN	AA	AA	GG	GG	GG	NN	GG	AG	GG	AA	GG	AG	GG	GG	AA	GG	AA
Bn-A09-p31611193	T/C	A9	29298769	0.11281	TT	TT	TT	NN	CC	CC	CC	CC	CC	TC	TC	CC	NN	TT	TT	TT	TT	TT	TT	TT	TT	TT	CC	TT	CC	TT	TT	TT	TT	TT	CC	TT	TT	CC	CC	TC	CC	CC	TT	TC	TT	CC	CC	TT	CC
Bn-A09-p31611279	A/G	A9	29298855	0.08795	AA	AA	AA	AG	GG	GG	GG	GG	GG	AG	AG	GG	AG	AA	AA	AA	AA	AA	AA	AA	AA	AA	GG	AA	GG	AA	AA	AA	AA	AA	GG	AA	AA	GG	GG	AG	GG	GG	AA	AG	AA	GG	GG	AA	GG
Bn-A09-p31611436	A/G	A9	29298961	0.08795	AA	AA	AA	NN	GG	GG	GG	GG	GG	AG	AG	GG	AG	AA	AA	AA	AA	AA	AA	AA	AA	AA	GG	AA	GG	AA	AA	AA	AA	AA	GG	AA	AA	GG	GG	AG	GG	GG	AA	AG	AA	GG	GG	AA	GG
Bn-A09-p31611521	A/G	A9	29299097	0.10707	GG	GG	GG	AG	AA	AA	AA	AA	AA	AG	AG	AA	AG	GG	GG	GG	GG	GG	GG	GG	GG	GG	AA	GG	AA	GG	GG	GG	GG	GG	AA	GG	GG	AA	AA	AG	AA	AA	GG	AG	GG	AA	AA	GG	AA
Bn-A09-p31611638	T/G	A9	29299214	0.06501	TT	TT	TT	TG	GG	GG	GG	GG	GG	TG	TG	GG	TG	TT	TT	TT	TT	TT	TT	TT	TT	TT	GG	TT	GG	TT	TT	TT	TT	TT	GG	TT	TT	GG	GG	TG	GG	GG	TT	TG	TT	GG	GG	TT	GG
Bn-A09-p31612154	T/C	A9	29299738	0.19885	TT	TT	TT	TT	TT	TT	TT	TT	NN	TT	NN	TT	TT	TT	TT	TT	TT	TT	TT	TT	TT	NN	TT	TT	TT	TT	TT	NN	NN	NN	TT	TT	TT	TT	TT	TT	TT	CC	TT	TC	TT	TT	CC	TT	CC
Bn-A09-p31613718	T/G	A9	29301293	0.1434	TT	TT	TT	TG	GG	GG	GG	GG	GG	TG	TG	GG	NN	TT	TT	TT	TT	TT	TT	TT	TT	TT	GG	TT	GG	TT	TT	TT	NN	TT	GG	TT	TT	GG	GG	TG	GG	GG	TT	TG	TT	GG	GG	TT	GG
Bn-A09-p31614055	T/G	A9	29301679	0.07457	TT	TT	TT	TG	GG	GG	GG	GG	GG	TG	TG	GG	NN	TT	TT	TT	TT	TT	TT	TT	TT	TT	GG	TT	GG	TT	TT	TT	TT	TT	GG	TT	TT	GG	GG	TG	GG	GG	TT	TG	TT	GG	GG	TT	GG
Bn-A09-p31614130	T/C	A9	29301754	0.12046	TT	TT	TT	NN	CC	CC	CC	CC	CC	TC	TC	CC	NN	TT	TT	TT	TT	TT	TT	TT	TT	TT	CC	TT	CC	TT	TT	TT	TT	TT	CC	TT	TT	CC	CC	TC	CC	CC	TT	TC	TT	CC	CC	TT	CC
Bn-A09-p31614376	A/C	A9	29302002	0.10707	CC	CC	CC	AC	AA	AA	AA	AA	AA	AC	AC	AA	NN	CC	CC	CC	CC	CC	CC	CC	CC	CC	AA	CC	AA	CC	CC	CC	CC	CC	AA	CC	CC	AA	AA	AC	AA	AA	CC	AC	CC	AA	AA	CC	AA
Bn-A09-p31651915	A/G	A9	29341513	0.04971	GG	AA	AA	GG	GG	GG	GG	GG	AG	GG	AA	GG	GG	GG	GG	GG	GG	GG	GG	GG	GG	GG	GG	GG	GG	GG	GG	GG	GG	GG	GG	GG	AA	GG	GG	GG	GG	AA	GG	AG	GG	GG	AA	GG	AA
Bn-A09-p31658403	A/C	A9	29344950	0.06501	AA	CC	CC	AA	AA	AA	AA	AA	AC	AA	CC	AA	AA	AA	AA	AA	AA	AA	AA	AA	AA	AA	AA	AA	AA	AA	AA	AA	AA	AA	AA	AA	CC	AA	AA	AA	AA	CC	AA	AC	AA	AA	CC	AA	CC
Bn-A09-p31678038	T/C	A9	29364177	0.04971	CC	TT	TT	CC	CC	TT	CC	CC	TC	CC	TC	CC	CC	CC	CC	CC	CC	CC	CC	CC	CC	CC	CC	CC	CC	CC	CC	CC	CC	CC	CC	CC	CC	CC	CC	CC	CC	TT	CC	TC	CC	CC	TT	CC	TT
Bn-A09-p31706338	T/G	A9	29395500	0.12237	GG	GG	GG	TG	TT	TT	TT	TT	TG	TT	TG	TT	TT	TT	TT	TG	GG	GG	TT	TT	TT	GG	TT	GG	TT	TT	GG	TT	GG	GG	TT	GG	TT	TT	TT	TT	TT	GG	TT	GG	TT	TT	GG	TT	GG
Bn-A09-p31706416	A/G	A9	29395578	0.08604	AA	AA	AA	AG	GG	GG	GG	GG	AG	GG	AG	GG	GG	GG	GG	AG	AA	AA	GG	GG	GG	AA	GG	AA	GG	GG	NN	GG	AA	AA	GG	AA	GG	GG	GG	GG	GG	AA	GG	AA	GG	GG	AA	GG	AA
Bn-A09-p31706472	T/C	A9	29395687	0.07648	CC	CC	CC	TC	TT	TT	TT	TT	TC	TT	TC	TT	TT	TT	TT	TC	CC	CC	TT	TT	TT	CC	TT	CC	TT	TT	CC	TT	CC	CC	TT	CC	TT	TT	TT	TT	TT	CC	TT	CC	TT	TT	CC	TT	CC
Bn-A09-p31709548	T/C	A9	29400417	0.10134	TT	TT	TT	TC	CC	CC	CC	CC	TC	CC	TC	CC	CC	CC	CC	TC	TT	TT	CC	CC	CC	TT	CC	TT	CC	CC	TT	CC	TT	TT	CC	TT	CC	CC	CC	CC	CC	TT	CC	TT	CC	CC	TT	CC	TT
Bn-A09-p31740290	A/G	A9	29426258	0.08222	GG	AA	AA	NN	AA	GG	AA	AA	AA	AG	AA	AA	AG	GG	GG	AG	AA	AA	GG	GG	GG	AA	AA	AA	AA	GG	NN	GG	AA	AA	AA	GG	AA	AA	AA	AA	AA	AA	GG	AG	AA	AA	AA	GG	AA
Bn-A09-p4997670	T/C	A9	29577613	0.1109	TT	CC	CC	TT	TT	NN	TT	TT	TT	TT	TT	TT	TT	TT	TT	TC	CC	CC	TT	TT	TT	CC	TT	CC	TT	TT	CC	TT	CC	CC	TT	TT	TT	TT	TT	TT	TT	TT	TT	TT	TT	TT	TT	TT	TT
Bn-A09-p5013589	T/C	A9	29598669	0.07075	CC	TT	TT	TC	TT	CC	TT	TT	TC	TC	TC	TT	TC	CC	CC	TC	TT	TT	CC	CC	CC	TT	TT	TT	TT	CC	NN	CC	TT	TT	TT	CC	TT	CC	CC	TT	TT	CC	CC	CC	TT	TT	TT	CC	TT
Bn-A09-p5034747	A/G	A9	29631010	0.05354	AA	GG	GG	AG	GG	AA	GG	GG	GG	GG	GG	GG	GG	GG	GG	GG	GG	GG	GG	GG	GG	GG	GG	GG	GG	GG	GG	GG	GG	GG	GG	AA	GG	GG	GG	GG	GG	GG	GG	AG	GG	GG	GG	GG	GG
Bn-A09-p5037318	T/C	A9	29633342	0.10707	TT	TT	TT	TC	CC	TT	CC	CC	CC	CC	TC	CC	CC	CC	CC	TC	CC	TT	CC	CC	CC	TT	CC	TT	CC	CC	TT	TT	TT	TT	CC	TT	TT	CC	CC	CC	CC	CC	CC	TC	CC	CC	CC	CC	CC
Bn-A09-p5040112	T/G	A9	29637682	0.07457	TT	TT	TT	TG	GG	TT	GG	GG	GG	GG	TG	GG	GG	GG	GG	GG	GG	GG	GG	GG	GG	GG	GG	GG	GG	GG	GG	GG	GG	GG	GG	TT	TT	GG	GG	GG	GG	TT	GG	TG	GG	GG	GG	GG	GG
Bn-A09-p5061646	T/C	A9	29660789	0.09751	CC	CC	CC	CC	CC	CC	CC	CC	TC	CC	TC	CC	CC	CC	CC	TC	CC	TT	CC	CC	CC	TT	CC	TT	CC	CC	TT	TT	TT	TT	CC	CC	CC	CC	CC	CC	CC	TT	CC	TC	CC	CC	CC	CC	CC
Bn-A09-p5149149	A/C	A9	29720641	0.06883	CC	CC	CC	AC	CC	CC	CC	CC	CC	AC	CC	CC	AC	AA	AA	AC	AA	CC	AA	AA	AA	CC	CC	CC	CC	AA	CC	CC	CC	CC	CC	CC	CC	AA	AA	CC	CC	CC	AA	CC	CC	CC	CC	AA	CC
Bn-A09-p31884693	A/G	A9	29782842	0.08031	AA	GG	GG	AG	GG	GG	GG	GG	GG	AG	GG	GG	NN	AA	AA	AG	AA	GG	AA	AA	AA	GG	GG	GG	GG	AA	GG	GG	GG	GG	GG	AA	GG	AA	AA	GG	GG	GG	AA	AA	GG	GG	GG	AA	GG
Bn-A09-p31890957	T/C	A9	29790001	0.07648	TT	CC	CC	NN	CC	CC	CC	CC	CC	TC	TC	CC	NN	TT	TT	TC	TT	CC	TT	TT	TT	CC	CC	CC	CC	TT	CC	CC	CC	CC	CC	TT	TT	TT	TT	CC	CC	CC	TT	TT	CC	CC	CC	TT	CC
Bn-A09-p31987382	T/C	A9	29887530	0.07648	TT	TT	TT	TC	CC	CC	CC	CC	CC	TC	TC	TT	TT	TT	TT	TT	TT	TT	TT	TT	TT	NN	CC	TT	TT	TT	TT	TT	TT	TT	TT	CC	TT	TT	TT	CC	CC	CC	TT	CC	CC	TT	CC	TT	CC
Bn-A09-p32161150	T/C	A9	30024826	0.10516	CC	CC	CC	TC	CC	CC	CC	CC	TC	TC	TC	TT	TT	TT	TT	TC	TT	CC	TT	TT	NN	CC	CC	CC	TT	TT	CC	CC	CC	CC	TT	CC	CC	TT	TT	CC	TT	CC	CC	TC	CC	TT	CC	TT	CC
Bn-A09-p32167322	T/C	A9	30026063	0.08222	TT	CC	CC	TT	TT	CC	TT	TT	TT	TT	TC	TT	TT	TT	TT	TT	TT	TT	TT	TT	TT	TT	TT	TT	TT	TT	TT	TT	TT	TT	TT	TT	CC	TT	TT	CC	TT	CC	CC	TT	CC	TT	CC	TT	CC
Bn-A09-p32225646	A/G	A9	30078510	0.07075	AA	AA	AA	AG	NN	AA	AA	NN	AA	AA	AA	AA	AA	AA	AA	AA	GG	AA	AA	AA	AA	AA	AA	AA	AA	AA	AA	AA	AA	AA	AA	AA	AA	AA	AA	GG	AA	GG	AA	AG	GG	AA	GG	AA	GG
Bn-Scaffold011301-p120	T/C	A9	30084196	0.17591	TT	CC	CC	TC	TT	TT	TT	TT	TT	TC	TC	CC	CC	CC	CC	CC	CC	CC	CC	CC	CC	TC	TT	CC	CC	CC	CC	CC	CC	CC	CC	TT	TT	CC	CC	CC	CC	TT	CC	TT	CC	CC	CC	CC	CC
Bn-A09-p32257776	A/G	A9	30105415	0.06119	GG	GG	GG	GG	AA	GG	GG	AA	AA	GG	GG	GG	GG	GG	GG	AG	GG	AA	GG	GG	NN	AG	GG	AA	GG	GG	AA	AA	AA	AA	GG	GG	GG	GG	GG	GG	GG	AA	GG	AG	GG	GG	GG	GG	GG
Bn-A09-p32269283	T/C	A9	30114885	0.04589	CC	TC	TC	CC	TC	TC	CC	TC	NN	CC	CC	CC	CC	CC	CC	CC	CC	CC	CC	CC	CC	CC	CC	CC	CC	CC	CC	CC	CC	CC	CC	CC	CC	CC	CC	CC	CC	CC	TC	CC	CC	CC	CC	CC	CC
Bn-A09-p32270596	A/G	A9	30116252	0.05736	GG	GG	GG	GG	AA	AA	GG	AA	AG	GG	GG	GG	GG	GG	GG	AG	GG	AA	GG	GG	NN	AG	GG	AA	GG	GG	AA	AA	AA	AA	GG	GG	GG	GG	GG	GG	GG	GG	GG	GG	GG	GG	GG	GG	GG
Bn-A09-p32321534	T/C	A9	30146154	0.06692	TT	TT	TT	TT	TT	TT	TT	TT	TT	TC	TT	TT	TC	TT	TT	TT	TT	TT	TT	TT	TT	TT	TT	TT	TT	TT	TT	TT	TT	TT	CC	TT	TT	TT	TT	TT	TT	CC	CC	TT	TT	TT	TT	TT	TT
Bn-A09-p32344408	T/C	A9	30167178	0.07457	CC	CC	CC	CC	CC	CC	CC	CC	TC	TC	CC	CC	TT	TT	TT	TT	TT	TT	TT	TT	TT	CC	TT	TT	TT	TT	TT	TT	TT	TT	TT	CC	CC	TT	TT	TT	TT	TT	TT	CC	TT	TT	TT	TT	TT
Bn-A09-p32441297	T/G	A9	30259671	0.08413	GG	GG	GG	GG	TT	TT	GG	TT	TG	GG	GG	GG	GG	GG	GG	TG	GG	TT	GG	GG	TG	TG	TT	TT	GG	GG	TT	TT	TT	TT	GG	GG	GG	GG	GG	GG	GG	GG	GG	GG	GG	GG	TT	GG	GG
Bn-A09-p32862905	T/G	A9	30615117	0.08413	NN	GG	GG	GG	GG	GG	GG	GG	GG	GG	TG	GG	GG	GG	GG	GG	GG	TT	GG	GG	TG	TG	GG	TT	GG	GG	TT	TT	TT	TT	GG	GG	GG	GG	GG	GG	GG	TT	TT	TG	TG	GG	GG	GG	GG
Bn-A09-p32903518	A/G	A9	30656845	0.02486	NN	AA	AA	AA	AA	AA	AA	AA	AA	AG	AA	AA	AA	AA	AA	AA	AA	AA	AA	AA	AA	AA	AA	AA	AA	AA	AA	AA	AA	AA	AA	AA	AA	AA	AA	AA	AA	AA	AA	AA	AA	AA	AA	AA	AA
Bn-A09-p32923447	A/G	A9	30668139	0.06692	NN	AA	AA	AG	AA	AA	AA	AA	AA	AA	AA	AA	AG	GG	GG	GG	GG	GG	GG	GG	AG	AG	AA	GG	GG	GG	NN	AA	GG	GG	AA	AA	GG	GG	GG	GG	GG	GG	AA	AG	GG	GG	GG	GG	GG
Bn-A09-p32923478	A/G	A9	30668221	0.06692	NN	AA	AA	AG	GG	GG	AA	GG	GG	AG	AA	GG	AG	AA	AA	AA	AA	AA	AA	AA	AG	AG	AA	AA	AA	AA	AA	AA	AA	AA	GG	GG	AA	AA	AA	AA	AA	AA	AA	AG	AA	AA	AA	AA	AA
Bn-A09-p32937856	A/G	A9	30681404	0.05736	GG	GG	GG	NN	AG	AA	AA	AA	NN	AA	AA	GG	AA	GG	GG	GG	GG	AA	GG	GG	AA	AA	AA	AA	GG	GG	AA	AA	AA	AA	AA	AA	AA	GG	GG	GG	GG	AA	AA	AA	GG	GG	GG	GG	GG
Bn-A09-p32954471	A/G	A9	30697604	0.06501	AA	AA	AA	NN	AA	AA	AG	AA	AA	AG	AG	AA	AG	AG	AG	AG	AG	AA	AG	AG	AG	AA	AG	AA	AG	AG	NN	AG	AA	AA	AA	AA	AA	AG	AG	AG	AA	AA	AG	AA	AG	AA	AG	NN	AG
Bn-A09-p32959480	T/C	A9	30702682	0.10134	NN	CC	CC	TC	TC	TT	CC	CC	CC	CC	NN	CC	NN	TT	TT	TT	TT	TT	TT	TT	TT	TC	CC	TT	TT	TT	NN	CC	TT	TT	CC	CC	CC	TT	TT	TT	TT	CC	TT	CC	TT	TT	TT	TT	TT
Bn-A09-p32995843	A/G	A9	30755321	0.17591	NN	AA	AA	AA	AG	GG	AA	AA	AG	AA	AG	AA	AA	NN	NN	NN	NN	GG	NN	NN	AG	AG	AA	GG	NN	NN	NN	AA	GG	GG	AA	AA	AA	AG	NN	NN	GG	AA	AG	AA	NN	GG	NN	NN	NN
Bn-A09-p33006858	T/G	A9	30768854	0.06119	NN	GG	GG	TG	GG	GG	GG	GG	GG	GG	GG	GG	TG	TT	TT	TT	TT	GG	TT	TT	GG	GG	GG	GG	TT	TT	GG	GG	GG	GG	GG	GG	GG	TT	TT	TT	GG	GG	TT	GG	TT	GG	TT	TT	TT
Bn-A09-p33029336	T/C	A9	30784768	0.13002	TT	TT	TT	NN	CC	CC	CC	CC	NN	CC	CC	TT	CC	TT	TT	TT	TT	TT	TT	TT	TT	NN	CC	TT	TT	TT	TC	CC	TT	TT	CC	CC	CC	TT	TT	TT	TT	CC	TT	CC	TT	TT	TT	TT	TT
Bn-A09-p33040441	T/G	A9	30795822	0.06501	NN	TT	TT	TG	GG	GG	TT	GG	GG	TG	TG	TT	TG	TT	TT	TT	TT	GG	TT	TT	GG	GG	TT	GG	TT	TT	NN	TT	GG	GG	GG	GG	GG	TT	TT	TT	GG	GG	TT	GG	TT	GG	TT	TT	TT
Bn-A09-p33073037	T/C	A9	30824739	0.16252	NN	CC	CC	CC	TT	TT	TT	CC	CC	TC	TT	CC	CC	CC	CC	CC	CC	CC	CC	CC	CC	CC	TT	CC	CC	CC	NN	TT	CC	CC	CC	CC	CC	CC	CC	CC	CC	CC	CC	CC	CC	CC	CC	CC	CC
Bn-A09-p33179406	T/C	A9	30892873	0.07075	NN	CC	CC	TC	CC	CC	TT	CC	CC	TT	TT	TT	TT	TT	TT	TT	TT	TT	TT	TT	TT	TT	TT	TT	TT	TT	TT	TT	TT	TT	TT	TT	TT	TT	TT	TT	CC	TT	TT	TT	TT	CC	TT	TT	TT
Bn-scaff_16445_1-p1780240	T/C	A9	30997919	0.16061	TT	NN	TT	NN	TT	TC	TT	TT	TC	TT	TT	TT	NN	NN	CC	NN	NN	TT	NN	CC	NN	TT	TT	TT	NN	NN	TT	TT	TT	TT	TT	TC	TT	CC	CC	NN	TT	TT	TT	TT	TT	TT	TT	NN	NN
Bn-scaff_16445_1-p1764126	A/C	A9	31001817	0.1262	AA	NN	AA	AC	AA	AC	AA	AA	AC	AA	AA	AA	NN	NN	CC	NN	NN	AA	NN	CC	AA	AA	AA	AA	NN	NN	AA	AA	AA	AA	AA	AC	AA	CC	CC	NN	AA	AA	AA	AA	AA	AA	AA	NN	NN
Bn-scaff_16445_1-p1763905	A/G	A9	31002048	0.1262	GG	NN	GG	AG	GG	AG	GG	GG	AG	GG	GG	GG	NN	NN	AA	NN	NN	GG	NN	AA	GG	GG	GG	GG	NN	NN	GG	GG	GG	GG	GG	AG	GG	NN	AA	NN	GG	GG	GG	GG	GG	GG	GG	NN	NN
Bn-scaff_16445_1-p1760442	A/C	A9	31003107	0.1109	AA	NN	AA	AC	AA	AC	AA	AA	AC	AA	AA	AA	NN	NN	CC	NN	NN	AA	NN	CC	NN	AA	AA	AA	NN	NN	AA	AA	AA	AA	AA	AC	AA	CC	CC	NN	AA	AA	AA	AA	AA	AA	AA	NN	NN
Bn-A09-p33777987	A/G	A9	31045560	0.05163	AA	AA	AA	AG	AA	AA	AA	AA	AA	AG	AA	AA	GG	GG	GG	GG	GG	AA	GG	GG	NN	AA	AA	AA	GG	GG	AA	AA	AA	AA	AA	AA	AA	GG	GG	GG	AA	AA	AA	AA	AG	AA	AA	GG	GG
Bn-A09-p33783680	T/C	A9	31047849	0.0956	TT	CC	CC	TC	TC	TT	TT	TT	TT	CC	TT	TT	CC	CC	CC	CC	CC	CC	CC	CC	CC	TC	TT	CC	CC	CC	TC	TT	CC	CC	TT	TT	TT	CC	CC	CC	TT	TT	TT	TT	TC	TT	CC	CC	CC
Bn-A09-p33815163	A/G	A9	31074588	0.08413	GG	AA	GG	AG	AG	GG	GG	AA	GG	AG	AG	GG	AA	AA	AA	AA	AA	GG	AA	AA	AG	GG	AA	GG	AA	AA	GG	GG	GG	GG	GG	GG	GG	AA	AA	AA	GG	GG	GG	GG	AG	GG	GG	AA	AA
Bn-A09-p33817337	T/C	A9	31076748	0.13002	TT	NN	CC	TT	NN	TT	TT	CC	TT	CC	TC	TT	NN	NN	NN	NN	NN	CC	NN	NN	CC	TC	CC	CC	CC	NN	NN	TT	CC	CC	TT	TT	TT	NN	NN	CC	TT	TT	TT	TT	TT	TT	CC	NN	NN
Bn-A09-p33821269	A/C	A9	31082780	0.07839	AA	NN	AA	AC	AA	AA	AA	NN	AA	AC	AA	AA	CC	CC	CC	CC	CC	AA	CC	CC	AC	AA	NN	AA	CC	CC	AA	AA	AA	AA	AA	AA	AA	CC	CC	CC	AA	AA	AA	AA	AC	AA	AA	CC	CC
Bn-A09-p33822952	A/G	A9	31084503	0.0631	AA	GG	AA	AG	AG	AA	AA	GG	AA	AG	AG	AA	GG	GG	GG	GG	GG	AA	GG	GG	AG	AA	GG	AA	GG	GG	AA	AA	AA	AA	AA	AA	AA	GG	GG	GG	AA	AA	AA	AA	AG	AA	AA	GG	GG
Bn-A09-p33925635	A/C	A9	31175821	0.09178	AA	AA	CC	AC	AC	AA	AA	CC	AC	CC	AC	AA	CC	CC	CC	CC	CC	CC	CC	CC	CC	AC	CC	CC	CC	CC	AC	AA	CC	CC	AA	AA	AA	CC	CC	CC	AA	AA	AA	AA	CC	AA	CC	CC	CC
Bn-A09-p33927099	T/C	A9	31177285	0.08604	TT	CC	TT	TC	TC	TT	TT	CC	TC	TC	TC	TT	CC	CC	CC	CC	CC	TT	CC	CC	NN	TT	CC	TT	CC	CC	TT	TT	TT	TT	TT	TT	TT	CC	CC	CC	TT	TT	TT	TT	CC	TT	TT	CC	CC
Bn-A09-p33971771	A/G	A9	31205621	0.1262	GG	AA	AA	AG	GG	GG	GG	AA	AG	AA	AG	GG	AA	AA	AA	AA	AA	AA	AA	AA	AA	AG	AA	AA	AA	AA	NN	GG	AA	AA	GG	GG	GG	AA	AA	AA	GG	GG	GG	GG	AA	GG	AA	AA	AA
Bn-A09-p33972258	A/G	A9	31206054	0.10325	GG	AA	AA	AG	GG	GG	GG	AA	NN	AA	AG	GG	AA	AA	AA	AA	AA	AA	AA	AA	AA	AG	AA	AA	AA	AA	NN	GG	AA	AA	GG	GG	GG	AA	AA	AA	GG	GG	GG	GG	AA	GG	AA	AA	AA
Bn-A09-p33973275	A/C	A9	31207101	0.1262	AA	CC	CC	AC	AA	AA	AA	CC	AC	CC	NN	AA	CC	CC	CC	CC	CC	CC	CC	CC	CC	AC	CC	CC	CC	CC	AC	AA	NN	CC	AA	AA	AA	CC	CC	CC	AA	AA	AA	AA	CC	AA	CC	CC	CC
Bn-A09-p33975959	A/G	A9	31209794	0.08413	GG	AA	AA	AG	GG	GG	GG	AA	AG	AA	AG	GG	AA	AA	AA	AA	AA	AA	AA	AA	AA	AG	AA	AA	AA	AA	AG	GG	AA	AA	GG	GG	GG	AA	AA	AA	GG	GG	GG	GG	AA	GG	AA	AA	AA
Bn-A09-p33976066	A/G	A9	31209851	0.09943	GG	AA	AA	AG	GG	GG	GG	AA	AG	AA	AG	GG	AA	AA	AA	AA	AA	AA	AA	AA	AA	AG	AA	AA	AA	AA	AG	GG	AA	AA	GG	GG	GG	AA	AA	AA	GG	GG	GG	GG	AA	GG	AA	AA	AA
Bn-A09-p33976347	T/C	A9	31210132	0.08987	TT	CC	CC	TC	TT	TT	TT	CC	TC	CC	TC	TT	CC	CC	CC	CC	CC	CC	CC	CC	CC	TC	CC	CC	CC	CC	TC	TT	CC	CC	TT	TT	TT	CC	CC	CC	TT	TT	TT	TT	CC	TT	CC	CC	CC
Bn-A09-p33976464	A/G	A9	31210535	0.06883	GG	AA	AA	AG	GG	GG	GG	AA	AG	AA	NN	GG	AA	AA	AA	AA	AA	AA	AA	AA	AA	NN	AA	AA	AA	AA	AG	GG	AA	AA	GG	GG	GG	AA	AA	AA	GG	GG	GG	GG	AA	GG	AA	AA	AA
Bn-A09-p33976515	T/C	A9	31210535	0.08604	CC	TT	TT	TC	CC	CC	CC	TT	TC	TT	NN	CC	TT	TT	TT	TT	TT	TT	TT	TT	TT	TC	TT	TT	TT	TT	TC	CC	TT	TT	CC	CC	CC	TT	TT	TT	CC	CC	CC	CC	TT	CC	TT	TT	TT
Bn-A09-p33981445	T/C	A9	31213015	0.12237	CC	TT	TT	TC	CC	CC	CC	TT	TC	TT	NN	CC	TT	TT	TT	TT	TT	TT	TT	TT	TT	TC	TT	TT	TT	TT	TC	CC	TT	TT	CC	CC	CC	TT	TT	TT	CC	CC	CC	CC	TT	CC	TT	TT	TT
Bn-A09-p34018790	A/C	A9	31256262	0.09943	AA	CC	AA	AC	AA	AA	AA	AA	AA	AC	AA	AA	CC	CC	CC	CC	CC	AA	CC	CC	AA	AA	AA	AA	CC	CC	AA	AA	AA	AA	AA	AA	AA	CC	CC	CC	AA	AA	AA	AA	AC	AA	AA	CC	CC
Bn-A09-p34037290	A/G	A9	31289474	0.0325	GG	AA	GG	NN	GG	GG	GG	GG	GG	AG	GG	GG	AG	AG	AA	AA	AG	GG	AG	AG	GG	GG	GG	GG	AG	AG	GG	GG	GG	GG	GG	GG	GG	NN	AG	AG	GG	GG	GG	GG	NN	GG	GG	AG	AA
Bn-A09-p34039082	A/G	A9	31291318	0.08413	GG	AA	GG	AG	GG	GG	GG	GG	GG	AG	GG	GG	AA	AA	AA	AA	AA	GG	AA	AA	NN	GG	GG	GG	AA	AA	GG	GG	GG	GG	GG	GG	GG	AA	AA	AA	GG	GG	GG	GG	AG	GG	GG	AA	AA
Bn-A09-p34045999	T/C	A9	31298220	0.1109	TT	CC	TT	NN	TT	NN	TT	TT	TT	NN	TT	NN	CC	CC	CC	CC	CC	TT	CC	CC	TC	TT	TT	TT	CC	CC	TT	TT	TT	TT	TT	TT	TT	CC	CC	CC	TT	TT	TT	TT	NN	TT	TT	CC	CC
Bn-A09-p34046789	A/C	A9	31299010	0.12811	AA	CC	CC	AC	AA	AA	AA	CC	AC	CC	AC	AA	CC	CC	CC	CC	CC	CC	CC	CC	CC	CC	CC	CC	CC	CC	NN	AA	CC	CC	AA	AA	AA	CC	CC	CC	AA	AA	AA	AA	CC	AA	CC	CC	CC
Bn-A09-p34469671	A/G	A9	31707815	0.08222	AA	NN	GG	AA	AA	AA	AA	AA	AA	AG	AA	AA	AA	AA	AA	AA	AA	AA	AA	AA	NN	AA	AA	AA	AA	AA	AA	AA	AA	AA	AA	AA	AA	AA	AA	AA	AA	AA	AA	AA	AA	AA	GG	AA	AA
Bn-scaff_16445_1-p594145	T/C	A9	31985192	0.02677	TT	TT	TT	TT	TT	CC	TT	TT	TT	TT	TT	TT	TT	TT	TT	TT	TT	TT	TT	TT	TT	TT	TT	TT	TT	TT	TT	TT	TT	TT	TT	TT	TT	TT	TT	TT	TT	TT	TT	TT	TT	TT	TT	TT	TT
Bn-A09-p34779068	A/G	A9	32025024	0.07839	GG	GG	GG	NN	GG	GG	AA	GG	AA	NN	AA	AA	AA	AA	AA	AA	AA	AA	AA	AA	AG	AA	NN	AA	AA	AA	AA	AA	AA	AA	AA	AA	AA	AA	AA	AA	AA	NN	GG	AA	AG	AA	GG	AA	AA
Bn-A09-p34995922	A/G	A9	32206350	0.08413	GG	GG	AA	GG	AA	AA	GG	GG	GG	AG	GG	GG	GG	GG	AA	GG	GG	AA	GG	GG	NN	AG	GG	AA	GG	GG	AA	AA	AA	AA	GG	GG	GG	GG	GG	GG	GG	NN	NN	AA	AG	GG	AA	GG	AA
Bn-A09-p35162641	T/G	A9	32375896	0.13576	GG	GG	GG	TG	GG	GG	GG	GG	TG	TG	NN	TT	TT	TT	TT	TT	TT	TT	TT	TT	GG	TT	GG	TT	GG	TT	TT	TT	TT	TT	TT	TT	GG	TT	TT	TT	NN	NN	GG	TT	TG	NN	GG	TT	GG
Bn-A09-p35299111	A/G	A9	32431087	0.10516	AA	GG	AA	NN	AA	AA	AA	AA	NN	AG	GG	GG	GG	GG	AA	GG	GG	AA	GG	AA	GG	AG	GG	AA	GG	GG	AA	AA	AA	AA	GG	GG	AA	GG	GG	GG	GG	GG	AA	AA	NN	GG	AA	GG	AA
Bn-A09-p35303838	T/C	A9	32435825	0.10899	TT	TT	TT	TC	TC	TT	TC	TC	TC	TC	CC	CC	CC	CC	TC	CC	CC	TT	CC	TT	CC	TC	CC	TC	NN	CC	TT	TT	TT	TT	CC	CC	CC	CC	CC	CC	CC	CC	TT	TT	TC	CC	TC	CC	TC
Bn-A09-p35426888	A/G	A9	32571264	0.04971	GG	AA	GG	GG	GG	GG	GG	GG	GG	GG	GG	GG	GG	GG	GG	GG	GG	GG	GG	GG	GG	GG	GG	GG	AA	GG	GG	GG	GG	GG	GG	GG	GG	GG	GG	GG	GG	NN	GG	GG	GG	GG	GG	GG	GG
Bn-A09-p35483201	T/G	A9	32625943	0.0631	GG	GG	GG	GG	GG	GG	GG	GG	GG	GG	GG	GG	GG	GG	TT	GG	GG	TT	GG	TT	GG	TG	GG	TT	TT	GG	TT	TT	TT	TT	GG	GG	GG	GG	GG	GG	GG	NN	GG	TT	GG	GG	GG	GG	GG
Bn-A09-p35484843	A/G	A9	32627539	0.07266	GG	GG	GG	GG	GG	GG	GG	GG	GG	GG	GG	GG	GG	GG	AA	GG	GG	AA	GG	AG	GG	AG	GG	AA	GG	GG	AG	NN	AA	AA	GG	GG	GG	GG	GG	GG	GG	GG	GG	AA	GG	GG	GG	GG	GG
Bn-A09-p35505057	T/C	A9	32651595	0.06119	TT	CC	TT	TT	TT	TT	TT	TT	TT	TT	TT	TT	TT	TT	TT	TT	TT	TT	TT	TT	TT	TT	TT	TT	CC	TT	TT	TT	TT	TT	TT	TT	TT	TT	TT	TT	TT	NN	TT	TT	TT	TT	TT	TT	TT
Bn-A09-p35505120	A/C	A9	32651607	0.05354	CC	AA	CC	CC	CC	CC	CC	CC	CC	CC	CC	CC	CC	CC	CC	CC	CC	CC	CC	CC	CC	CC	CC	CC	AA	CC	CC	CC	CC	CC	CC	CC	CC	CC	CC	CC	CC	NN	CC	CC	CC	CC	CC	CC	CC
Bn-A09-p35508720	A/G	A9	32655365	0.05354	AA	GG	AA	AA	AA	AA	AA	AA	AA	AA	AA	AA	AA	AA	GG	AA	AA	GG	AA	GG	AA	AG	AA	GG	AA	AA	GG	GG	GG	GG	AA	AA	AA	AA	AA	AA	AA	NN	AA	GG	AA	AA	AA	AA	AA
Bn-A09-p35508955	T/C	A9	32655599	0.08604	CC	TT	CC	CC	CC	CC	CC	CC	CC	CC	CC	CC	CC	CC	TT	CC	CC	TT	CC	TT	CC	TC	CC	TT	CC	CC	TT	TT	TT	TT	CC	CC	CC	CC	CC	CC	CC	NN	CC	TT	CC	CC	CC	CC	CC
Bn-A09-p35520884	T/C	A9	32661474	0.07839	CC	TT	CC	CC	CC	CC	CC	CC	CC	CC	CC	CC	CC	CC	TT	CC	CC	TT	CC	TT	CC	TC	CC	TT	CC	CC	TT	TT	TT	TT	CC	CC	CC	CC	CC	CC	CC	NN	CC	TT	CC	CC	CC	CC	CC
Bn-A09-p35520944	T/C	A9	32661534	0.07457	CC	TT	CC	CC	CC	CC	CC	CC	CC	CC	CC	CC	CC	CC	TT	CC	CC	TT	CC	TT	CC	TC	CC	TT	CC	CC	TT	TT	TT	TT	CC	CC	CC	CC	CC	CC	CC	NN	CC	TT	CC	CC	CC	CC	CC
Bn-A09-p35594338	T/C	A9	32724430	0.09369	TT	TT	TT	TT	TT	TT	TT	TT	TT	TT	TT	TT	TT	TT	CC	TT	TT	CC	TT	CC	TT	TC	TT	CC	CC	TT	CC	CC	CC	CC	TT	TT	NN	TT	TT	TT	TT	NN	TT	CC	TT	TT	TT	TT	TT
Bn-A09-p35604358	T/C	A9	32733895	0.08031	TT	TT	TT	TT	TT	TT	TT	TT	TT	TT	TT	TT	TT	TT	CC	TT	TT	CC	TT	CC	TT	TC	TT	CC	TT	TT	CC	CC	CC	CC	TT	TT	NN	TT	TT	TT	TT	NN	TT	CC	TT	TT	TT	TT	TT
Bn-A09-p35624679	T/G	A9	32761724	0.11855	GG	TT	GG	NN	GG	TT	GG	GG	TG	TG	GG	TT	TT	TT	TT	TT	TT	TT	TT	TT	TT	TT	TT	TT	GG	TT	TT	TT	TT	TT	TT	TT	NN	TT	TT	TT	TT	NN	TT	TT	TT	TT	GG	TT	GG
Bn-A09-p35681738	A/G	A9	32820016	0.07457	AA	AA	AA	AA	AA	GG	AA	AA	AG	AA	GG	AA	AA	AA	GG	AA	AA	GG	AA	GG	AA	AG	AA	GG	AA	AA	GG	GG	GG	GG	AA	AA	GG	AA	AA	AA	AA	NN	GG	GG	AG	AA	AA	AA	AA
Bn-A09-p35724973	A/G	A9	32873948	0.08031	AA	AG	AG	AA	GG	AA	AA	GG	AA	AG	AA	AA	AA	AA	AA	AA	AA	AA	AA	AA	AA	AA	AA	AA	GG	AA	AA	AA	AA	AA	AA	AA	AA	AA	AA	AG	AA	AA	AA	AA	AA	AA	GG	AA	GG
Bn-A09-p35753486	A/G	A9	32900728	0.08222	GG	AG	AG	GG	AA	AA	GG	AA	GG	AG	GG	GG	GG	GG	GG	GG	GG	GG	GG	GG	GG	GG	GG	GG	AA	GG	GG	GG	GG	GG	GG	GG	GG	GG	GG	AG	GG	GG	GG	GG	GG	GG	AA	GG	AA
Bn-A09-p35797678	A/C	A9	32939216	0.10707	AA	AC	AA	AA	CC	NN	AA	AA	AA	AA	NN	AA	NN	AC	AA	AA	AA	AA	AA	AA	AA	AA	AA	AA	AA	AC	AA	AA	AA	AA	AA	AA	AA	AA	AA	AA	AA	AA	AA	AA	AA	AA	AA	AA	AA
Bn-A09-p35890304	T/C	A9	32971528	0.04589	CC	CC	CC	CC	CC	CC	CC	CC	CC	CC	CC	CC	CC	CC	CC	CC	CC	TC	CC	TT	CC	TC	CC	TC	CC	CC	TC	TC	TC	TT	CC	CC	CC	CC	CC	CC	CC	CC	CC	TC	CC	CC	CC	CC	CC
Bn-A09-p35907846	A/G	A9	32989677	0.07075	GG	AG	AG	GG	GG	GG	GG	AA	GG	AG	AA	GG	GG	GG	GG	GG	GG	AG	GG	AA	GG	AG	GG	AG	GG	GG	AG	AG	AG	AA	GG	GG	GG	GG	GG	AG	GG	AA	GG	AG	GG	GG	AA	GG	AA
Bn-A09-p35908013	A/G	A9	32989793	0.08031	GG	AG	AG	GG	GG	GG	GG	AA	GG	AG	AA	GG	GG	GG	GG	GG	GG	AG	GG	AA	GG	AG	GG	AG	GG	GG	AG	AG	AG	AA	GG	GG	GG	GG	GG	AG	GG	GG	GG	AG	GG	GG	AA	GG	AA
Bn-A09-p36062760	A/G	A9	33176578	0.02486	GG	AG	GG	GG	GG	GG	GG	GG	GG	GG	AA	GG	GG	GG	GG	GG	GG	GG	GG	GG	GG	GG	GG	GG	GG	GG	GG	GG	GG	GG	GG	GG	GG	GG	GG	GG	GG	AG	GG	GG	GG	GG	GG	GG	GG
Bn-A09-p36062825	A/C	A9	33176592	0.03059	CC	AC	CC	CC	CC	CC	CC	CC	CC	CC	AA	CC	CC	CC	CC	CC	CC	CC	CC	CC	CC	CC	CC	CC	CC	CC	CC	CC	CC	CC	CC	CC	CC	CC	CC	CC	CC	NN	CC	CC	CC	CC	CC	CC	CC
Bn-A09-p36248653	A/C	A9	33336342	0.10516	AA	CC	CC	CC	AA	AA	AA	CC	AC	CC	AA	CC	CC	CC	CC	CC	CC	AC	CC	AA	CC	CC	CC	AC	CC	CC	AC	AC	CC	AA	CC	CC	AA	CC	CC	CC	CC	NN	AC	CC	AC	CC	CC	CC	CC
Bn-A09-p36259207	T/C	A9	33344465	0.09369	CC	TC	TT	TT	CC	CC	CC	TT	TC	TT	TT	TT	TT	TT	TT	TT	TT	CC	TT	CC	TT	TT	TT	CC	TT	TT	TC	TC	TT	CC	TT	TT	CC	TT	TT	TT	TT	TT	TC	TT	NN	TT	TT	TT	TT
Bn-A09-p36403465	T/G	A9	33414999	0.12428	TT	TG	TG	GG	TT	TT	TT	GG	TG	GG	TT	GG	GG	GG	GG	GG	GG	TT	GG	TT	GG	GG	GG	TT	GG	GG	TG	TG	TT	TT	GG	GG	TT	GG	GG	GG	GG	NN	GG	GG	TG	GG	TT	GG	TT
Bn-A09-p36410312	T/G	A9	33421756	0.13002	TT	TG	TG	GG	TT	TT	TT	GG	NN	GG	TT	GG	GG	GG	GG	GG	GG	TT	GG	TT	GG	GG	GG	TT	GG	GG	TG	TG	TT	TT	GG	GG	TT	GG	GG	GG	GG	NN	GG	GG	TG	GG	TT	GG	TT
Bn-A09-p36429976	A/G	A9	33437717	0.16826	GG	AG	AG	AA	GG	GG	GG	AA	AG	AA	GG	AA	AA	AA	AA	AA	AA	GG	AA	GG	AA	AA	AA	GG	AA	AA	AG	NN	GG	GG	AA	AA	GG	AA	AA	AA	AA	NN	AA	AA	GG	AA	GG	AA	GG
Bn-A09-p36434436	A/G	A9	33442206	0.1434	GG	AG	AG	AA	GG	GG	GG	AA	AG	AA	GG	AA	AA	AA	AA	AA	AA	GG	AA	GG	AA	AA	AA	GG	AA	AA	AG	AG	GG	GG	AA	AA	GG	AA	AA	AA	AA	NN	AA	AA	AG	AA	GG	AA	GG
Bn-A09-p36462450	A/C	A9	33469999	0.10899	AA	AC	CC	CC	CC	CC	AA	AA	AC	CC	CC	CC	CC	CC	CC	CC	CC	AA	CC	AA	CC	CC	CC	AA	CC	CC	AC	AC	AA	AA	CC	CC	AA	CC	CC	CC	CC	CC	CC	CC	AC	CC	AA	CC	AA
Bn-A09-p36551108	A/G	A9	33561802	0.06692	AA	AG	AG	AA	AA	AA	AA	AA	AA	AA	GG	AA	AA	AA	AA	GG	AA	AA	AA	GG	AA	AA	AA	GG	AA	AA	AG	AG	AA	GG	AA	AA	AA	AA	AA	AA	AA	NN	AG	AA	AG	AA	AA	AA	AA
Bn-A10-p4840892	T/C	A10	41811	0.03442	TT	CC	CC	TC	TC	TC	TC	TT	TT	TT	TT	TT	TT	TT	TT	TC	TT	TT	TT	TT	TT	TT	TT	TT	TT	TT	TT	TC	CC	TC	TT	TT	TT	TT	TT	TT	TT	TT	TT	TT	TT	TT	TC	TT	TT
Bn-A10-p4727374	T/C	A10	160095	0.07648	TT	TT	TT	TT	CC	TT	TT	TT	TT	TT	TT	CC	TC	TT	CC	TT	CC	CC	TT	TT	TT	CC	TT	TT	NN	NN	TT	TT	TT	TT	TT	TT	TT	TT	TT	TT	CC	CC	TT	TT	TT	CC	TT	CC	TT
Bn-A10-p4653595	T/C	A10	218850	0.0631	TT	TT	TT	TT	CC	TT	TT	TT	TT	TT	TT	CC	TC	TT	TT	TT	TT	TT	TT	TT	TT	TT	TT	TT	CC	CC	TT	TT	TT	TT	TT	TT	TT	TT	TT	TT	CC	CC	TT	TT	TT	CC	TT	CC	TT
Bn-A10-p4627479	A/C	A10	243882	0.07648	AA	CC	CC	AA	CC	AA	AA	CC	AA	AA	AA	CC	AC	AA	AA	AA	AA	AA	CC	AA	CC	AA	AA	AA	CC	CC	AA	AA	CC	AA	AA	AA	AA	AA	AA	CC	CC	CC	CC	AA	AA	CC	CC	CC	CC
Bn-A10-p4625350	A/G	A10	246063	0.05354	GG	AA	AA	GG	AA	GG	GG	AA	GG	GG	GG	AA	AG	GG	GG	GG	GG	GG	AA	GG	AA	GG	GG	GG	AA	AA	GG	GG	AA	GG	GG	GG	GG	GG	GG	AA	AA	AA	AA	GG	GG	AA	AA	AA	AA
Bn-A10-p4624712	T/C	A10	246618	0.08031	CC	TT	TT	CC	TT	CC	CC	TT	CC	CC	CC	TT	TC	CC	CC	CC	CC	CC	TT	CC	TT	CC	CC	CC	TT	TT	CC	CC	TT	CC	CC	CC	CC	CC	CC	TT	TT	TT	TT	CC	CC	TT	TT	TT	TT
Bn-A10-p4623186	T/C	A10	248152	0.10134	TT	CC	CC	TT	CC	TT	TT	CC	TT	TT	TT	CC	TC	TT	TT	TT	TT	TT	CC	TT	CC	TT	TT	TT	CC	CC	TT	TT	CC	TT	TT	TT	TT	TT	TT	CC	CC	CC	CC	TT	TT	CC	CC	CC	CC
Bn-A10-p4623073	A/G	A10	248316	0.04971	GG	AA	AA	GG	AA	GG	GG	AA	GG	GG	GG	AA	AG	GG	GG	GG	GG	GG	AA	GG	AA	GG	GG	GG	AA	AA	GG	GG	AA	GG	GG	GG	GG	GG	GG	AA	AA	AA	AA	GG	GG	AA	AA	AA	AA
Bn-A10-p4622812	T/G	A10	248579	0.05927	GG	TT	TT	GG	TT	GG	GG	TT	GG	GG	GG	TT	TG	GG	GG	GG	GG	GG	TT	GG	TT	GG	GG	GG	TT	TT	GG	GG	TT	GG	GG	GG	GG	GG	GG	TT	TT	TT	TT	GG	GG	TT	TT	TT	TT
Bn-A10-p4622728	T/G	A10	248612	0.17591	GG	NN	TT	GG	TT	GG	GG	TT	GG	GG	GG	TT	TG	GG	GG	GG	GG	GG	TT	GG	TT	GG	GG	GG	TT	TT	GG	GG	TT	GG	GG	GG	GG	GG	GG	NN	TT	TT	NN	GG	GG	TT	TT	TT	NN
Bn-A10-p4622333	T/C	A10	249051	0.07839	TT	CC	CC	TT	CC	TT	TT	CC	TT	TT	TT	CC	TC	TT	TT	TT	TT	TT	CC	TT	CC	TT	TT	TT	CC	CC	TT	TT	CC	TT	TT	TT	TT	TT	TT	CC	CC	CC	CC	TT	TT	CC	CC	CC	CC
Bn-A10-p4622209	T/C	A10	249175	0.08222	TT	CC	CC	TT	CC	TT	TT	CC	TT	TT	TT	CC	TC	TT	TT	TT	TT	TT	CC	TT	CC	TT	TT	TT	CC	CC	TT	TT	CC	TT	TT	TT	TT	TT	TT	CC	CC	CC	CC	TT	TT	CC	CC	CC	CC
Bn-A10-p4622176	A/G	A10	249259	0.05545	GG	AA	AA	GG	AA	GG	GG	AA	GG	GG	GG	AA	AG	GG	GG	GG	GG	GG	AA	GG	AA	GG	GG	GG	AA	AA	GG	GG	AA	GG	GG	GG	GG	GG	GG	AA	AA	AA	AA	GG	GG	AA	AA	AA	AA
Bn-A10-p4621384	A/C	A10	249989	0.10707	CC	AA	AA	CC	AA	CC	CC	AA	CC	CC	CC	AA	NN	CC	CC	CC	CC	CC	AA	CC	AA	NN	CC	CC	AA	AA	CC	CC	AA	CC	CC	CC	CC	CC	CC	AA	AA	AA	AA	CC	CC	AA	AA	AA	AA
Bn-A10-p4619719	A/G	A10	252412	0.05927	AA	GG	GG	AA	GG	AA	AA	GG	AA	AA	AA	GG	AG	AA	AA	AA	AA	AA	GG	AA	GG	AA	AA	AA	GG	GG	AA	AA	GG	AA	AA	AA	AA	AA	AA	GG	GG	GG	GG	AA	AA	GG	GG	GG	GG
Bn-A10-p4619653	A/C	A10	252427	0.0631	CC	AA	AA	CC	AA	CC	CC	AA	CC	CC	CC	AA	AC	CC	CC	CC	CC	CC	AA	CC	AA	CC	CC	CC	AA	AA	CC	CC	AA	CC	CC	CC	CC	CC	CC	AA	AA	AA	AA	CC	CC	AA	AA	AA	AA
Bn-A10-p4613784	T/C	A10	256223	0.06883	TT	CC	CC	TT	CC	TT	TT	CC	TT	TT	TT	CC	TT	TT	TT	TT	TT	TT	CC	TT	CC	TT	TT	TT	CC	CC	TT	TT	CC	TT	TT	TT	TT	TT	TT	CC	TT	TT	CC	TT	TT	TT	CC	TT	CC
Bn-A10-p4506119	A/C	A10	344598	0.11281	CC	AA	AA	CC	AA	CC	CC	CC	CC	CC	CC	CC	CC	CC	CC	CC	CC	CC	AA	CC	CC	CC	CC	CC	CC	CC	CC	CC	CC	CC	CC	CC	CC	CC	NN	CC	CC	AA	AA	CC	CC	CC	CC	AA	CC
Bn-A10-p4506059	T/C	A10	344607	0.0478	CC	TT	TT	CC	TT	CC	CC	CC	CC	CC	CC	CC	CC	CC	CC	CC	CC	CC	TT	CC	CC	CC	CC	CC	CC	CC	CC	CC	CC	CC	CC	CC	CC	CC	CC	CC	CC	TT	TT	CC	CC	CC	CC	TT	CC
Bn-A10-p4480010	A/G	A10	363769	0.03633	AA	AA	AA	AA	GG	AA	AA	GG	AA	AA	AA	AA	AA	AA	AA	AA	AA	AA	GG	AA	GG	AA	AA	AA	GG	GG	AA	AA	AA	AA	AA	AA	AA	AA	AA	AA	AA	GG	GG	AA	AA	AA	AA	GG	AA
Bn-A10-p4478517	A/G	A10	365156	0.06119	GG	GG	GG	GG	AA	GG	GG	AA	GG	GG	GG	GG	GG	GG	GG	GG	GG	GG	AA	GG	NN	GG	GG	GG	AA	AA	GG	GG	GG	GG	GG	GG	GG	GG	GG	GG	GG	AA	AA	GG	GG	GG	GG	AA	GG
Bn-A10-p4478469	A/C	A10	365255	0.07266	CC	CC	CC	CC	AA	CC	CC	AA	CC	CC	CC	CC	CC	CC	CC	CC	CC	CC	AA	CC	NN	CC	CC	CC	AA	AA	CC	CC	CC	CC	CC	CC	CC	CC	CC	CC	CC	AA	AA	CC	CC	CC	CC	AA	CC
Bn-A10-p4478343	T/G	A10	365382	0.03633	GG	TT	TT	TG	TT	GG	GG	TT	GG	GG	TG	GG	GG	GG	GG	TG	GG	GG	TT	GG	NN	GG	GG	GG	TT	TT	GG	GG	GG	GG	GG	GG	GG	GG	GG	GG	GG	TT	TT	GG	GG	GG	GG	TT	GG
Bn-A10-p4478046	A/G	A10	365680	0.05736	AA	GG	GG	AG	GG	AA	AA	GG	AA	AA	AG	AA	AA	AA	AA	AG	AA	AA	GG	AA	GG	AA	AA	AA	GG	GG	AA	AA	AA	AA	AA	AA	AA	AA	AA	AA	AA	GG	GG	AA	AA	AA	AA	GG	AA
Bn-A10-p4477643	T/G	A10	366035	0.06692	GG	TT	TT	TG	TT	GG	GG	TT	GG	GG	TG	GG	GG	GG	GG	TG	GG	GG	TT	GG	NN	GG	GG	GG	TT	TT	GG	GG	GG	GG	GG	GG	GG	GG	GG	GG	GG	TT	TT	GG	GG	GG	GG	TT	GG
Bn-A10-p4477601	T/C	A10	366128	0.0631	CC	TT	TT	TC	TT	CC	CC	TT	CC	CC	TC	CC	CC	CC	CC	TC	CC	CC	TT	CC	NN	CC	CC	CC	TT	TT	CC	CC	CC	CC	CC	CC	CC	CC	CC	CC	CC	TT	TT	CC	CC	CC	CC	TT	CC
Bn-A10-p4477499	A/G	A10	366230	0.02868	AA	GG	GG	AG	GG	AA	AA	GG	AA	AA	AG	AA	AA	AA	AA	AG	AA	AA	GG	AA	NN	AA	AA	AA	GG	GG	AA	AA	AA	AA	AA	AA	AA	AA	AA	AA	AA	GG	GG	AA	AA	AA	AA	GG	AA
Bn-A10-p4469775	T/C	A10	367861	0.08604	TT	CC	TT	TT	NN	TT	TT	CC	TT	TT	TT	TT	TT	TT	TT	TC	TT	TT	CC	TT	CC	TT	TT	TT	CC	CC	TT	TT	TT	TT	TT	TT	TT	TT	TT	TT	TT	CC	CC	TT	TT	TT	TT	CC	TT
Bn-A10-p4467083	T/C	A10	369639	0.0478	TT	TT	TT	TT	CC	TT	TT	TT	TT	TT	TT	TT	TT	TT	TT	TT	TT	TT	TT	TT	CC	TT	TT	TT	TT	TT	TT	TT	TT	TT	TT	TT	TT	TT	TT	TT	TT	CC	CC	TT	TT	TT	TT	CC	TT
Bn-A10-p4466886	T/C	A10	369837	0.05163	CC	TT	CC	CC	TT	CC	CC	TT	CC	CC	CC	CC	CC	CC	CC	NN	CC	CC	TT	CC	NN	CC	CC	CC	TT	TT	CC	CC	CC	CC	CC	CC	CC	CC	CC	CC	CC	TT	TT	CC	CC	CC	CC	TT	CC
Bn-A10-p4437644	A/G	A10	412082	0.0631	GG	GG	AA	NN	GG	AA	AA	AA	AA	AA	AA	AA	AA	GG	GG	NN	GG	GG	AA	AA	AA	GG	AA	GG	AA	AA	AA	AA	GG	GG	AA	GG	AA	AA	AA	AA	AA	GG	GG	GG	AA	AA	AA	GG	AA
Bn-A10-p4425312	T/C	A10	424660	0.07648	TT	TT	TT	TT	TT	CC	CC	CC	CC	CC	TC	CC	NN	TT	TT	TC	TT	TT	TT	CC	CC	TT	CC	TT	TT	TT	CC	CC	TT	TT	CC	TT	CC	CC	CC	TT	CC	TT	TT	TT	CC	CC	TT	TT	TT
Bn-A10-p4356450	T/C	A10	474791	0.13767	CC	TT	CC	CC	CC	CC	CC	CC	TC	CC	TC	TT	CC	CC	CC	TC	CC	CC	CC	TT	NN	CC	CC	CC	CC	CC	CC	CC	CC	CC	TT	CC	CC	CC	CC	TT	CC	TT	CC	CC	CC	CC	TT	TT	CC
Bn-A10-p4355840	A/C	A10	475401	0.07839	AA	CC	AA	AC	AA	AA	AA	AA	AC	AA	CC	CC	AA	AA	AA	AC	AA	AA	CC	CC	NN	AA	AA	AA	AA	AA	AA	AA	AA	AA	CC	AA	AA	AA	AA	CC	AA	CC	AA	AA	AA	AA	CC	CC	NN
Bn-A10-p4355750	T/C	A10	475440	0.05927	TT	CC	TT	TC	TT	TT	TT	TT	TC	TT	CC	CC	TT	TT	TT	TC	TT	TT	CC	CC	CC	TT	TT	TT	TT	TT	TT	TT	TT	TT	CC	TT	TT	TT	TT	CC	TT	CC	TT	TT	TT	TT	CC	CC	NN
Bn-A10-p4355682	A/C	A10	475508	0.08604	AA	CC	AA	AC	AA	AA	AA	AA	AC	AA	CC	CC	AA	AA	AA	AC	AA	AA	CC	CC	NN	AA	AA	AA	AA	AA	AA	AA	AA	AA	CC	AA	AA	AA	AA	CC	AA	CC	AA	AA	AA	AA	CC	CC	NN
Bn-A10-p4355648	T/C	A10	475593	0.06692	CC	TT	CC	TC	CC	CC	CC	CC	TC	CC	TT	TT	CC	CC	CC	TC	CC	CC	TT	TT	NN	CC	CC	CC	CC	CC	CC	CC	CC	CC	TT	CC	CC	CC	CC	TT	CC	TT	CC	CC	CC	CC	TT	TT	NN
Bn-A10-p4355593	T/C	A10	475597	0.06501	CC	TT	CC	CC	CC	CC	CC	CC	TC	CC	TC	TT	CC	CC	CC	TC	CC	CC	CC	TT	NN	CC	CC	CC	CC	CC	CC	CC	CC	CC	TT	CC	CC	CC	CC	TT	CC	TT	CC	CC	CC	CC	TT	TT	NN
Bn-A10-p4347862	T/C	A10	486208	0.13002	CC	TC	CC	CC	CC	CC	CC	CC	TC	CC	TC	TC	CC	CC	CC	NN	CC	CC	CC	TC	TC	CC	CC	CC	CC	CC	CC	CC	CC	CC	TC	CC	CC	CC	CC	TC	CC	TC	CC	CC	CC	CC	TC	TC	CC
Bn-A09-p22656762	T/G	A10	496839	0.07266	GG	GG	GG	GG	GG	GG	GG	TG	TG	GG	TG	GG	GG	GG	GG	GG	GG	GG	GG	TG	TG	GG	GG	GG	GG	GG	GG	GG	GG	GG	TG	GG	GG	NN	GG	GG	GG	TG	GG	GG	GG	GG	GG	TG	GG
Bn-A10-p4212056	T/C	A10	623631	0.05927	CC	CC	CC	CC	CC	CC	CC	TT	CC	CC	CC	CC	CC	CC	CC	CC	TT	CC	TT	TT	CC	CC	CC	CC	CC	CC	CC	CC	CC	CC	TT	CC	CC	CC	CC	TT	CC	CC	CC	CC	CC	CC	NN	CC	NN
Bn-A10-p4197906	T/C	A10	638014	0.05927	CC	CC	CC	CC	CC	CC	CC	TT	CC	CC	TC	CC	CC	CC	CC	CC	TT	CC	TT	TT	CC	CC	CC	CC	CC	CC	CC	CC	CC	CC	TT	CC	CC	CC	CC	TT	CC	CC	CC	CC	CC	CC	TT	CC	TT
Bn-A10-p4154238	T/G	A10	709404	0.19503	GG	TT	TT	TG	NN	GG	GG	TT	GG	GG	TT	NN	GG	GG	GG	TG	GG	GG	GG	TT	GG	GG	GG	GG	NN	GG	GG	GG	GG	GG	TT	GG	TT	GG	GG	GG	GG	NN	NN	GG	NN	GG	GG	NN	GG
Bn-A10-p4118433	A/G	A10	747620	0.04015	GG	GG	GG	GG	GG	GG	GG	AA	GG	GG	AG	GG	GG	GG	GG	GG	GG	GG	GG	AA	GG	GG	GG	GG	GG	GG	GG	GG	GG	GG	AA	GG	AA	GG	GG	GG	GG	GG	GG	GG	GG	GG	GG	GG	GG
Bn-A10-p4115062	T/G	A10	750922	0.03633	GG	GG	GG	GG	GG	GG	GG	TT	GG	GG	NN	GG	GG	GG	GG	GG	GG	GG	GG	TT	GG	GG	GG	GG	GG	GG	GG	GG	GG	GG	TT	GG	GG	GG	GG	GG	GG	GG	GG	GG	GG	GG	GG	GG	GG
Bn-A10-p4114477	T/C	A10	751507	0.08031	TT	TT	CC	TT	TT	TT	TT	CC	TT	TT	TC	TT	TT	TT	TT	TC	CC	TT	CC	CC	NN	TT	TT	TT	TT	TT	TT	TT	TT	TT	CC	TT	TT	TT	TT	TT	TT	TT	TT	TT	TT	TT	CC	TT	CC
Bn-A10-p4114397	T/G	A10	751536	0.06692	TT	TT	GG	TT	TT	TT	TT	GG	TT	TT	TG	TT	TT	TT	TT	TG	GG	TT	GG	GG	TG	TT	TT	TT	TT	TT	TT	TT	TT	TT	TT	TT	TT	TT	TT	TT	TT	TT	TT	TT	TT	TT	GG	TT	GG
Bn-A10-p4108968	T/C	A10	756007	0.05927	TT	TT	CC	CC	TT	CC	TT	CC	TC	CC	CC	TT	TT	TT	TT	TC	CC	TT	CC	CC	CC	TT	CC	TT	CC	TC	CC	CC	TT	TT	TT	TT	TT	CC	CC	CC	TT	TT	TT	TT	TT	TT	CC	CC	CC
Bn-A10-p4104015	A/G	A10	760027	0.07075	AA	NN	AA	AA	AA	AA	AA	GG	AA	AA	AG	AA	AA	AA	AA	AA	GG	AA	GG	GG	AG	AA	AA	AA	NN	AA	AA	AA	AA	AA	AA	AA	AA	AA	AA	AA	AA	AA	AA	AA	AA	AA	GG	AA	GG
Bn-A10-p4101984	T/C	A10	761996	0.12811	CC	CC	NN	CC	NN	CC	CC	CC	CC	CC	CC	NN	CC	CC	CC	CC	CC	CC	CC	CC	CC	CC	CC	CC	CC	CC	CC	CC	CC	CC	CC	CC	NN	CC	CC	CC	CC	NN	NN	CC	NN	CC	CC	CC	CC
Bn-A10-p4089670	A/C	A10	771079	0.19503	CC	AA	AA	CC	AA	AA	CC	CC	AC	AA	CC	AA	CC	CC	CC	AC	NN	CC	NN	CC	NN	CC	AA	CC	AA	AC	AA	AA	CC	CC	CC	CC	AA	AA	AA	AA	CC	AA	AA	CC	AA	CC	NN	AA	NN
Bn-A10-p4078158	A/C	A10	783302	0.07839	CC	CC	CC	AC	AA	CC	CC	CC	CC	CC	AC	AA	CC	CC	CC	NN	CC	CC	CC	CC	NN	CC	CC	CC	CC	CC	CC	CC	CC	CC	CC	CC	AA	CC	CC	CC	CC	AA	AA	CC	AA	CC	CC	CC	CC
Bn-A10-p4076884	T/C	A10	784708	0.07457	CC	CC	CC	TC	TT	TT	CC	CC	NN	TT	TC	TT	CC	CC	CC	TC	CC	CC	CC	CC	NN	CC	TT	CC	CC	CC	TT	TT	CC	CC	CC	CC	TT	TT	TT	TT	CC	TT	TT	CC	TT	CC	CC	TT	CC
Bn-A10-p4038884	T/G	A10	821098	0.0956	GG	TT	TT	TG	TT	GG	GG	GG	TG	GG	TG	TT	GG	GG	GG	TG	GG	GG	GG	GG	GG	GG	GG	GG	TT	TG	TT	TT	GG	GG	GG	GG	GG	GG	GG	GG	GG	TT	TT	GG	TT	GG	GG	GG	GG
Bn-A10-p3991855	T/G	A10	849432	0.05927	GG	TT	TT	TG	TT	TT	GG	GG	TG	TT	TG	TT	GG	GG	GG	TG	GG	GG	GG	GG	NN	GG	TT	GG	TT	TG	GG	GG	GG	GG	GG	GG	TT	TT	TT	TT	GG	TT	TT	GG	TT	GG	GG	TT	GG
Bn-A10-p3980498	T/C	A10	870834	0.17782	TT	TT	CC	TT	NN	TT	TT	TT	TT	TT	TC	NN	TT	TT	TT	TC	TT	TT	TT	TT	TT	TT	TT	TT	CC	TC	TT	TT	TT	TT	TT	TT	CC	TT	TT	TT	TT	NN	NN	TT	NN	TT	TT	TT	TT
Bn-A10-p3955901	A/G	A10	898648	0.10516	GG	AG	AA	GG	AA	AA	GG	GG	AA	AA	AG	AA	GG	GG	GG	AG	GG	GG	GG	GG	NN	GG	AA	GG	NN	GG	GG	GG	GG	GG	GG	GG	AA	AA	AA	AA	GG	AA	AA	GG	AA	GG	GG	AA	GG
Bn-A10-p3921433	A/G	A10	900458	0.05545	AA	AA	AA	AA	GG	GG	AA	AA	GG	GG	NN	GG	AA	AA	AA	AA	AA	AA	AA	AA	AG	AA	GG	AA	AA	AA	AA	AA	AA	AA	AA	AA	AA	GG	GG	GG	AA	GG	GG	AA	GG	AA	AA	GG	AA
Bn-scaff_16414_1-p1086180	T/C	A10	906989	0.07075	CC	TT	TT	TC	CC	CC	CC	CC	TC	TT	CC	CC	TT	TT	CC	TT	TT	TT	CC	TT	NN	TT	TT	TT	TT	TT	CC	CC	CC	TT	TT	TT	CC	CC	TT	TT	TT	TT	TT	NN	TT	TT	TT	TT	TT
Bn-A10-p3906905	T/C	A10	916019	0.06119	CC	CC	CC	CC	TT	CC	CC	CC	CC	CC	TC	TT	CC	CC	CC	CC	CC	CC	CC	CC	CC	CC	CC	CC	CC	CC	CC	CC	CC	CC	CC	CC	CC	CC	CC	CC	CC	TT	TT	CC	CC	CC	CC	CC	CC
Bn-A10-p3905295	T/G	A10	917325	0.11472	TT	GG	GG	TT	GG	TT	TT	TT	NN	TT	GG	GG	TT	TT	TT	TG	GG	TT	GG	TT	NN	TT	TT	TT	GG	TG	TT	TT	TT	TT	TT	TT	GG	TT	TT	TT	TT	GG	GG	TT	TT	TT	GG	TT	GG
Bn-A10-p3905100	A/C	A10	917520	0.06692	AC	AA	AA	AC	AA	AA	AC	AC	AA	AA	AA	AA	AC	AC	AC	AC	AA	AC	AA	AC	AC	AC	AA	AC	AA	AC	AC	AC	AC	AC	AC	AC	AA	AA	AA	AA	AC	AA	AA	AC	AA	AC	AA	AA	AA
Bn-A10-p3903845	A/G	A10	918837	0.05545	AA	GG	GG	AA	GG	GG	AA	AA	GG	GG	GG	GG	AA	AA	AA	AG	GG	AA	GG	AA	NN	AA	GG	AA	GG	AG	AA	AA	AA	AA	AA	AA	GG	GG	GG	GG	AA	GG	GG	AA	GG	AA	GG	GG	GG
Bn-A10-p3894990	T/C	A10	933982	0.07075	CC	CC	TT	CC	TT	CC	CC	CC	TC	CC	TT	TT	CC	CC	CC	TC	TT	CC	TT	TT	NN	CC	CC	CC	CC	CC	CC	CC	CC	CC	CC	CC	CC	CC	CC	CC	CC	TT	TT	CC	CC	CC	TT	CC	TT
Bn-A10-p3825331	T/A	A10	999657	0.0631	AA	AA	AA	AA	TT	TT	AA	AA	TT	TT	TA	TT	AA	AA	AA	AA	TT	AA	TT	TT	NN	AA	TT	AA	AA	AA	AA	AA	AA	AA	AA	AA	AA	TT	TT	TT	AA	AA	TT	AA	TT	AA	TT	TT	TT
Bn-A10-p3806889	T/C	A10	1013376	0.16252	TT	TT	TT	TT	TT	TT	TT	NN	NN	TT	TC	TT	TT	TT	TT	TC	TT	TT	NN	TT	TT	TT	TT	TT	TT	TT	TT	TT	TT	TT	TT	TT	TT	TT	TT	TT	TT	NN	TT	TT	TT	TT	CC	TT	NN
Bn-A10-p2852183	A/G	A10	1080340	0.16826	GG	AA	AA	GG	NN	AA	GG	AA	AA	AA	AA	NN	GG	GG	GG	AA	GG	GG	AA	GG	AG	GG	AA	GG	AA	AG	GG	GG	GG	GG	GG	GG	AA	AA	AA	AA	GG	AA	NN	GG	AA	GG	AA	AA	NN
Bn-A10-p2833336	A/C	A10	1106650	0.17973	AA	CC	AA	AA	NN	CC	AA	CC	CC	CC	CC	NN	AA	AA	AA	AA	AA	AA	CC	AA	AA	AA	CC	AA	AA	AA	AA	AA	AA	AA	AA	AA	AA	CC	CC	CC	AA	CC	NN	AA	CC	AA	CC	CC	AC
Bn-A10-p2819947	A/G	A10	1122995	0.13002	AA	GG	GG	AA	GG	GG	AA	GG	GG	GG	GG	GG	AA	AA	AA	NN	AA	AA	GG	AA	NN	AA	GG	AA	NN	AA	AA	AA	AA	AA	AA	AA	GG	GG	GG	GG	AA	GG	GG	AA	GG	AA	GG	GG	AG
Bn-A10-p2777921	A/C	A10	1154159	0.08031	AA	AA	CC	AA	CC	AA	AA	AA	AA	AA	CC	CC	AA	AA	AA	AA	AA	AA	CC	AA	AA	AA	AA	AA	AA	AA	AA	AA	AA	AA	AA	AA	AA	AA	AA	AA	AA	CC	CC	AA	AA	AA	CC	AA	AC
Bn-A10-p2765290	T/C	A10	1164549	0.08987	CC	CC	CC	CC	CC	TT	CC	TT	TT	TC	CC	CC	CC	CC	CC	CC	CC	CC	CC	TT	NN	CC	TT	CC	TT	TC	CC	CC	CC	CC	CC	CC	CC	TT	TT	TT	CC	CC	CC	CC	TT	CC	CC	TT	CC
Bn-A10-p2762385	T/G	A10	1167395	0.06692	GG	GG	GG	GG	GG	TT	GG	TT	TT	NN	GG	GG	GG	GG	GG	GG	GG	GG	GG	TT	NN	GG	TT	GG	TT	TG	GG	GG	GG	GG	GG	GG	GG	TT	TT	TT	GG	GG	GG	GG	TT	GG	GG	TT	GG
Bn-A10-p2523239	T/G	A10	1360961	0.06501	GG	TT	GG	GG	TT	GG	GG	GG	GG	GG	TG	TT	GG	GG	GG	TT	GG	GG	TT	GG	GG	GG	GG	GG	GG	GG	GG	GG	GG	GG	GG	GG	TT	GG	GG	GG	GG	TT	TT	GG	GG	GG	TT	GG	TG
Bn-A10-p2523110	T/C	A10	1361092	0.07457	CC	TT	CC	CC	TT	CC	CC	CC	CC	CC	TC	TT	CC	CC	CC	TT	CC	CC	TT	CC	CC	CC	CC	CC	CC	CC	CC	CC	CC	CC	CC	CC	TT	CC	CC	CC	CC	TT	TT	CC	CC	CC	TT	CC	TC
Bn-A10-p2500393	T/G	A10	1381902	0.08031	GG	TT	GG	GG	TT	GG	GG	GG	GG	GG	TG	TT	GG	GG	GG	TT	GG	GG	TT	GG	GG	GG	GG	GG	GG	GG	GG	GG	GG	GG	GG	GG	NN	GG	GG	GG	GG	TT	TT	GG	GG	GG	TT	GG	GG
Bn-A10-p2468805	A/G	A10	1409036	0.08413	AA	GG	AA	AA	GG	AA	AA	AA	AA	AA	AA	GG	AA	AA	AA	GG	AA	AA	GG	AA	AA	AA	AA	AA	AA	AA	AA	AA	AA	AA	AA	AA	GG	AA	AA	AA	AA	GG	GG	AA	AA	AA	GG	AA	NN
Bn-A10-p2461822	A/G	A10	1416037	0.07266	AA	AA	AA	AA	GG	AA	AA	AA	AA	AA	AA	GG	AA	AA	AA	GG	AA	AA	GG	AA	AA	AA	AA	AA	AA	AA	AA	AA	AA	AA	AA	AA	GG	AA	AA	AA	AA	GG	GG	AA	AA	AA	GG	AA	AG
Bn-A10-p2449120	A/G	A10	1428872	0.04971	AA	AA	AA	AG	GG	AA	AA	AA	AA	AA	AA	GG	AA	AA	GG	GG	AA	GG	GG	AA	AA	GG	AA	GG	AA	AA	AA	AA	AA	AA	AA	AA	GG	AA	AA	AA	AA	GG	GG	AA	AA	AA	GG	AA	AG
Bn-A10-p2443900	T/C	A10	1432854	0.04207	TC	TT	CC	TC	TT	CC	CC	CC	CC	CC	CC	TT	CC	CC	TT	TT	CC	TT	TT	CC	CC	TT	CC	TT	CC	CC	CC	CC	CC	CC	CC	CC	TT	CC	CC	CC	CC	TT	TT	CC	CC	CC	TT	CC	TC
Bn-A10-p2416648	A/G	A10	1458379	0.0478	GG	AA	GG	AG	AA	GG	GG	GG	GG	GG	AG	AA	GG	GG	AA	AA	GG	AA	AA	GG	GG	AA	GG	AA	GG	GG	GG	GG	GG	GG	GG	GG	AA	GG	GG	GG	GG	GG	AA	GG	GG	GG	AA	GG	AG
Bn-A10-p2415609	A/C	A10	1459429	0.07648	AA	CC	AA	AC	CC	AA	AA	AA	AA	AA	AC	CC	AA	AA	CC	CC	AA	CC	CC	AA	AA	CC	AA	CC	AA	AA	AA	AA	AA	AA	AA	AA	CC	AA	AA	AA	AA	AA	CC	AA	AA	AA	CC	AA	AC
Bn-A10-p2369622	A/C	A10	1493834	0.07839	CC	AA	CC	AC	AA	AA	CC	AA	AC	CC	AC	AA	CC	CC	AA	AA	CC	AA	AA	AA	NN	AA	CC	AA	CC	CC	CC	CC	CC	CC	CC	CC	AA	CC	CC	CC	CC	CC	AA	CC	CC	CC	AA	CC	NN
Bn-A10-p2369024	T/G	A10	1494380	0.08413	GG	GG	GG	TG	TT	GG	GG	GG	GG	GG	TG	TT	GG	GG	TT	NN	GG	TT	TT	GG	GG	TT	GG	TT	GG	GG	GG	GG	GG	GG	GG	GG	GG	GG	GG	GG	GG	GG	TT	GG	GG	GG	TT	GG	NN
Bn-A10-p2367479	T/G	A10	1495646	0.10707	TT	NN	TT	TG	GG	GG	TT	TT	TG	TT	TG	GG	TT	TT	GG	GG	TT	GG	GG	GG	GG	GG	TT	GG	TT	TT	TT	TT	TT	TT	TT	TT	GG	TT	TT	TT	TT	TT	GG	TT	TT	TT	GG	TT	NN
Bn-A10-p2312209	A/G	A10	1540013	0.16061	AA	GG	AA	AA	AA	AA	AA	AA	AA	AA	AA	AA	AA	NN	AA	GG	AA	AA	AA	AA	AA	AA	AA	AA	AA	AA	NN	NN	AG	NN	NN	NN	GG	AA	AA	AA	AA	AA	AA	NN	NN	AA	AA	AA	AA
Bn-A10-p2311797	A/G	A10	1540425	0.18164	GG	GG	AA	AA	AA	AA	AA	AA	AG	AG	AA	AA	GG	NN	AA	GG	GG	AA	AA	AA	GG	AA	AA	AA	AA	AA	NN	NN	NN	NN	NN	NN	GG	AA	AA	AA	GG	AA	AA	NN	NN	GG	AA	GG	GG
Bn-A10-p2309307	T/C	A10	1542915	0.17208	CC	CC	TT	TT	TT	TT	TT	TT	TC	TC	TT	TT	CC	NN	TT	CC	CC	TT	TT	TT	CC	TT	TT	TT	TT	TT	NN	NN	NN	NN	NN	NN	CC	TT	TT	TT	CC	TT	TT	NN	NN	CC	TT	CC	CC
Bn-A10-p2295027	A/C	A10	1556611	0.08031	CC	CC	AA	AC	AA	AA	AA	AA	NN	AC	AA	AA	CC	CC	AA	NN	CC	AA	AA	AA	CC	AA	AA	AA	AA	AC	CC	CC	CC	CC	CC	CC	NN	AA	AA	AA	CC	AA	AA	CC	CC	CC	AA	CC	CC
Bn-A10-p2294849	A/C	A10	1556840	0.08795	CC	CC	AA	AC	AA	AA	AA	AA	AC	AC	AA	AA	CC	CC	AA	NN	CC	AA	AA	AA	CC	AA	AA	AA	AA	AC	CC	CC	CC	CC	CC	CC	NN	AA	AA	AA	CC	AA	AA	CC	CC	CC	AA	CC	CC
Bn-A10-p2268881	A/G	A10	1569746	0.06692	AA	GG	GG	GG	GG	GG	GG	GG	GG	GG	GG	GG	GG	GG	GG	GG	AA	GG	GG	GG	AA	GG	GG	GG	GG	GG	GG	GG	GG	GG	GG	GG	NN	GG	GG	GG	GG	GG	GG	GG	GG	GG	GG	GG	AA
Bn-A10-p2266029	A/G	A10	1572504	0.02868	AA	AA	AA	AG	AA	AA	AA	AA	AA	AA	AA	AA	AG	GG	AA	AA	AA	AA	AA	AA	AA	AA	AA	AA	AA	AG	GG	GG	GG	GG	GG	GG	AA	AA	AA	AA	AA	AA	AA	GG	GG	AA	AA	AA	AA
Bn-A10-p2262873	A/G	A10	1574720	0.05163	AA	GG	GG	AG	GG	GG	GG	GG	GG	GG	GG	GG	AG	AA	GG	GG	AA	GG	GG	GG	AA	GG	GG	GG	GG	AG	AA	AA	AA	AA	AA	AA	GG	GG	GG	GG	GG	GG	GG	AA	AA	GG	GG	GG	AA
Bn-A10-p2246688	A/C	A10	1588416	0.04398	CC	CC	AA	AA	AA	AA	AA	AA	AA	AA	AC	AA	AA	AA	AA	AA	CC	AA	AA	AA	CC	AA	AA	AA	AA	AA	AA	AA	AA	AA	AA	AA	CC	AA	AA	AA	AA	AA	AA	AA	AA	AA	AA	AA	CC
Bn-A10-p2107673	T/C	A10	1611836	0.05354	CC	TT	TT	TT	TT	CC	TT	CC	NN	TC	CC	TT	TT	TT	TT	TT	CC	TT	TT	TT	CC	TT	CC	TT	CC	TC	TT	TT	TT	TT	TT	TT	TT	TT	TT	CC	TT	TT	TT	TT	TT	TT	TT	TT	CC
Bn-A10-p2107649	T/G	A10	1611911	0.174	TG	TT	TT	TT	TT	TG	TT	TG	TG	NN	NN	TT	TT	TT	TT	TT	TG	TT	TT	TT	TG	TT	TG	TT	TG	TG	TT	TT	TT	TT	TT	TT	TT	TT	TT	TG	TT	TT	TT	TT	TT	TT	TT	TT	NN
Bn-A10-p2106781	A/G	A10	1612728	0.04971	AA	GG	GG	GG	GG	AA	GG	AA	AG	AG	AA	GG	GG	GG	GG	GG	AA	GG	GG	GG	AA	GG	AA	GG	AA	AG	GG	GG	GG	GG	GG	GG	GG	GG	GG	AA	GG	GG	GG	GG	GG	GG	GG	GG	AA
Bn-A10-p2096482	T/C	A10	1624111	0.07839	TT	TT	CC	CC	CC	CC	CC	TT	NN	TT	TC	CC	CC	CC	CC	TT	TT	CC	CC	TT	NN	CC	CC	CC	TT	TC	CC	CC	CC	CC	CC	CC	TT	CC	CC	TT	CC	CC	CC	CC	CC	CC	CC	CC	TT
Bn-A10-p2074000	A/G	A10	1640613	0.04971	AA	GG	AA	AG	GG	AA	GG	AA	AA	AG	AA	GG	AA	AA	GG	GG	AA	GG	GG	AG	AA	NN	AA	GG	AA	AA	AA	AA	AA	AA	AA	AA	AA	AA	AA	AA	AA	AA	GG	AA	AA	AA	GG	AA	AA
Bn-A10-p2065185	A/C	A10	1649354	0.06883	AA	AA	AA	AC	AA	AA	AA	AA	AC	AA	AA	AA	NN	CC	AA	AA	AA	AA	AA	NN	AA	AA	AA	AA	AA	AC	CC	CC	NN	CC	CC	CC	AA	AA	AA	AA	AA	AA	AA	CC	CC	AA	AA	AA	AA
Bn-A10-p2062185	T/C	A10	1650484	0.04398	CC	CC	CC	TC	CC	CC	CC	CC	TC	CC	CC	CC	NN	TT	CC	CC	CC	CC	CC	TC	CC	CC	CC	CC	CC	TC	TT	TT	TT	TT	TT	TT	CC	CC	CC	CC	CC	CC	CC	TT	TT	CC	CC	CC	CC
Bn-A10-p2059382	T/C	A10	1653297	0.10516	TT	CC	TT	TC	CC	CC	CC	CC	TC	CC	TC	CC	NN	TT	CC	CC	TT	CC	CC	TC	CC	CC	CC	CC	TT	TT	TT	TT	TT	TT	TT	TT	TT	CC	CC	CC	CC	CC	CC	TT	TT	CC	CC	CC	TT
Bn-A10-p2048923	A/C	A10	1670989	0.07648	AA	AA	AA	AC	CC	AA	CC	AA	AA	AA	AA	CC	AA	AA	CC	AA	AA	CC	CC	AC	AA	NN	AA	CC	AA	AA	AA	AA	AA	AA	AA	AA	CC	AA	AA	AA	AA	AA	CC	AA	AA	AA	CC	AA	AA
Bn-A10-p2044339	A/G	A10	1675240	0.05354	GG	AA	GG	GG	GG	AA	GG	AA	AG	AA	AG	GG	AG	GG	GG	AA	GG	GG	GG	GG	NN	GG	AA	GG	GG	GG	GG	GG	GG	GG	GG	GG	GG	AA	AA	AA	AA	AA	GG	GG	GG	AA	GG	AA	GG
Bn-A10-p2042772	A/G	A10	1676756	0.04398	AA	AA	AA	AG	AA	AA	AA	AA	AG	AA	AA	AA	AG	GG	AA	AA	AA	AA	AA	AG	AA	NN	AA	AA	AA	AG	GG	GG	GG	GG	GG	GG	AA	AA	AA	AA	AA	AA	AA	GG	GG	AA	AA	AA	AA
Bn-A10-p2042679	T/C	A10	1676900	0.05736	CC	CC	CC	TC	CC	CC	CC	CC	TC	CC	CC	CC	TC	TT	CC	CC	CC	CC	CC	TC	CC	NN	CC	CC	CC	TC	TT	TT	TT	TT	TT	TT	CC	CC	CC	CC	CC	CC	CC	TT	TT	CC	CC	CC	CC
Bn-A10-p2012635	A/G	A10	1704262	0.0478	GG	GG	GG	AG	GG	AA	GG	AA	AA	AA	AG	GG	AA	AA	GG	GG	GG	GG	GG	NN	NN	GG	AA	GG	GG	AG	AA	AA	AA	AA	AA	AA	GG	AA	AA	AA	AA	AA	GG	AA	AA	AA	GG	AA	GG
Bn-A10-p2010205	T/C	A10	1706908	0.1434	CC	CC	CC	TC	CC	NN	CC	TT	TT	TT	TC	CC	TT	TT	CC	CC	CC	CC	CC	NN	NN	CC	TT	CC	CC	TC	TT	TT	NN	TT	TT	TT	CC	TT	TT	TT	TT	TT	CC	NN	TT	TT	CC	TT	CC
Bn-A10-p2008903	A/G	A10	1708153	0.04971	GG	GG	GG	AG	GG	AA	GG	AA	AA	AA	AG	GG	AA	AA	GG	AA	GG	GG	GG	NN	NN	GG	AA	GG	GG	AG	AA	AA	AA	AA	AA	AA	AA	AA	AA	AA	AA	AA	GG	AA	AA	AA	GG	AA	GG
Bn-A10-p1962854	A/G	A10	1743150	0.0478	GG	GG	GG	AG	GG	AA	GG	AA	AA	AA	AG	GG	AA	AA	GG	GG	GG	GG	GG	NN	NN	GG	AA	GG	GG	AG	AA	AA	AA	AA	AA	AA	GG	AA	AA	AA	AA	AA	GG	AA	AA	AA	GG	AA	GG
Bn-A10-p1956491	T/G	A10	1749899	0.05545	GG	GG	GG	TG	GG	TT	GG	TT	TT	TT	TG	GG	TT	TT	GG	GG	GG	GG	GG	NN	NN	GG	TT	GG	GG	TG	TT	TT	TT	TT	TT	TT	GG	TT	TT	TT	TT	TT	GG	TT	TT	TT	GG	TT	GG
Bn-A10-p1956075	A/G	A10	1750264	0.05545	GG	GG	GG	AG	GG	AA	GG	AA	AA	AA	AG	GG	AA	AA	GG	GG	GG	GG	GG	AG	NN	NN	AA	GG	GG	AG	AA	AA	AA	AA	AA	AA	GG	AA	AA	AA	AA	AA	GG	AA	AA	AA	GG	AA	GG
Bn-A10-p1939668	A/G	A10	1770263	0.0478	GG	GG	GG	AG	GG	AA	GG	AA	AA	AA	AG	GG	AA	AA	GG	GG	GG	GG	GG	AG	NN	NN	AA	GG	GG	AG	AA	AA	AA	AA	AA	AA	GG	AA	AA	AA	AA	AA	GG	AA	AA	AA	GG	AA	GG
Bn-A10-p1920466	A/G	A10	1779195	0.04589	AA	GG	AA	AG	AA	GG	AA	GG	GG	GG	AG	AA	GG	GG	AA	GG	AA	AA	AA	AG	NN	NN	GG	AA	AA	AG	GG	GG	GG	GG	GG	GG	GG	GG	GG	GG	GG	GG	AA	GG	GG	GG	AA	GG	AA
Bn-A10-p1782825	A/G	A10	1989470	0.06501	GG	AA	AA	AG	AA	GG	AA	GG	GG	GG	GG	AA	GG	GG	AA	AA	AA	AA	AA	NN	GG	NN	GG	AA	GG	GG	GG	GG	GG	GG	GG	GG	AA	GG	GG	GG	GG	GG	AA	GG	GG	GG	AA	GG	AA
Bn-A10-p1746455	T/G	A10	2018400	0.0478	GG	TT	TT	TG	TT	GG	TT	GG	GG	GG	GG	TT	GG	GG	TT	TT	TT	TT	TT	NN	NN	NN	GG	TT	GG	GG	GG	GG	GG	GG	GG	GG	TT	GG	GG	GG	GG	GG	TT	GG	GG	GG	TT	GG	TT
Bn-A10-p1611973	T/C	A10	2093124	0.0325	TT	TT	CC	TT	TT	TT	CC	TT	TT	TT	TT	TT	TT	TT	TT	TT	CC	TT	TT	TT	NN	TT	TT	TT	TT	TT	TT	TT	TT	TT	TT	TT	TT	TT	TT	TT	TT	TT	TT	TT	TT	TT	TT	TT	CC
Bn-A10-p1606279	A/T	A10	2098034	0.03442	TT	TT	AA	TT	TT	TT	AA	TT	TT	TT	TT	TT	TT	TT	TT	AA	AA	TT	TT	TT	NN	TT	TT	TT	TT	TT	TT	TT	TT	TT	TT	TT	AA	TT	TT	TT	TT	TT	TT	TT	TT	TT	TT	TT	AA
Bn-A10-p1592490	T/C	A10	2111764	0.08413	CC	CC	CC	CC	CC	CC	CC	CC	CC	CC	CC	CC	CC	CC	CC	CC	CC	CC	CC	CC	CC	CC	CC	CC	CC	CC	CC	CC	CC	CC	CC	CC	CC	CC	CC	CC	CC	CC	CC	CC	CC	CC	CC	CC	CC
Bn-A10-p1582783	T/C	A10	2121465	0.05163	CC	CC	TT	TC	TT	CC	TT	CC	CC	CC	TC	TT	CC	CC	TT	TT	CC	TT	TT	NN	CC	NN	CC	TT	CC	CC	CC	CC	CC	CC	CC	CC	TT	CC	CC	CC	CC	CC	TT	CC	CC	CC	TT	CC	CC
Bn-A10-p1580627	T/G	A10	2123082	0.06883	GG	TT	TT	NN	TT	GG	TT	GG	GG	GG	TG	TT	GG	GG	TT	TT	GG	TT	TT	NN	GG	NN	GG	TT	GG	GG	GG	GG	GG	GG	GG	GG	TT	GG	GG	GG	GG	GG	TT	GG	GG	GG	TT	GG	GG
Bn-A10-p1303093	T/C	A10	2290405	0.09178	CC	TT	CC	TC	TT	CC	CC	CC	TC	CC	TC	TT	NN	CC	TT	CC	CC	TT	TT	NN	CC	NN	CC	TT	CC	CC	TT	TT	CC	CC	CC	CC	CC	CC	CC	CC	TT	TT	TT	CC	CC	TT	TT	TT	CC
Bn-A10-p1273491	A/G	A10	2299444	0.06119	GG	GG	GG	AG	AA	GG	GG	AA	GG	GG	GG	AA	GG	GG	AA	AA	AA	AA	AA	AA	NN	NN	GG	AA	AA	AG	AA	AA	GG	GG	GG	GG	GG	GG	GG	GG	GG	GG	AA	GG	GG	GG	AA	GG	AA
Bn-A10-p1131424	A/G	A10	2410157	0.08413	NN	GG	AA	AG	AA	GG	NN	NN	AG	AG	AG	AA	AG	GG	AA	AA	AA	AA	AA	NN	NN	NN	GG	AA	AA	AG	AA	AA	GG	GG	GG	GG	AA	AA	AA	GG	AA	AA	AA	GG	GG	AA	AA	AA	AA
Bn-A10-p1125156	A/G	A10	2416699	0.09178	GG	AA	GG	NN	GG	AA	GG	GG	NN	AG	AG	GG	AG	AA	GG	AA	AA	GG	GG	NN	AA	NN	AA	GG	GG	AG	GG	GG	AA	AA	AA	AA	GG	GG	GG	AA	GG	AA	GG	AA	AA	GG	GG	GG	AA
Bn-A10-p1123189	A/G	A10	2418329	0.07266	GG	AA	GG	AG	GG	AA	GG	GG	AG	AG	AG	GG	AG	AA	GG	GG	GG	GG	GG	NN	NN	NN	AA	GG	GG	NN	GG	GG	AA	AA	AA	AA	GG	GG	GG	AA	GG	GG	GG	AA	AA	GG	GG	GG	GG
Bn-A10-p1003667	A/G	A10	2518663	0.08031	AG	AA	NN	AG	GG	AA	AA	AA	AG	AG	AG	GG	AG	AA	GG	GG	GG	GG	GG	GG	AG	NN	AA	GG	GG	AG	GG	GG	AA	AA	AA	AA	GG	GG	GG	AA	GG	GG	GG	AA	AA	GG	GG	GG	GG
Bn-A10-p1002178	A/G	A10	2520152	0.07648	AA	AA	NN	AG	GG	AA	AA	AA	AG	AG	AG	GG	AG	AA	GG	NN	GG	GG	GG	GG	NN	NN	AA	GG	GG	AG	GG	GG	AA	AA	AA	AA	GG	GG	GG	AA	GG	GG	GG	AA	AA	GG	GG	GG	GG
Bn-A10-p1001670	T/G	A10	2520609	0.07266	TT	TT	NN	TG	GG	TT	TT	TT	TG	TG	TG	GG	TG	TT	GG	NN	GG	GG	GG	GG	NN	NN	TT	GG	GG	TG	GG	GG	TT	TT	TT	TT	GG	GG	GG	TT	GG	GG	GG	TT	TT	GG	GG	GG	GG
Bn-A10-p991279	A/G	A10	2531048	0.05545	AA	GG	GG	AG	GG	AA	AA	AA	AA	AA	AA	GG	AA	AA	GG	GG	GG	GG	GG	GG	AG	GG	AA	GG	GG	AG	GG	GG	AA	AA	AA	AA	GG	GG	GG	AA	AA	GG	GG	AA	AA	AA	GG	AA	GG
Bn-A10-p991199	T/G	A10	2531077	0.06501	TT	GG	GG	TG	GG	TT	TT	TT	TT	TT	TT	GG	TT	TT	GG	GG	GG	GG	GG	GG	NN	NN	TT	GG	GG	TG	GG	GG	TT	TT	TT	TT	GG	GG	GG	TT	TT	GG	GG	TT	TT	TT	GG	TT	GG
Bn-A10-p983013	T/C	A10	2533791	0.08987	CC	TT	CC	TC	TT	CC	CC	CC	CC	CC	CC	TT	CC	CC	TT	TT	TT	TT	TT	TT	NN	NN	CC	TT	TT	TC	TT	TT	CC	CC	CC	CC	TT	TT	TT	CC	CC	TT	TT	CC	CC	CC	TT	CC	TT
Bn-A10-p926733	A/G	A10	2578507	0.03824	GG	GG	AA	AG	GG	GG	GG	GG	GG	GG	GG	GG	AG	AA	GG	GG	GG	GG	GG	GG	GG	NN	GG	GG	GG	AG	GG	GG	AA	AA	AA	AA	GG	GG	GG	GG	GG	GG	GG	AA	AA	GG	GG	GG	GG
Bn-A10-p754475	T/G	A10	2691375	0.04015	GG	GG	GG	TT	TT	GG	GG	GG	GG	TG	GG	TT	NN	TT	TT	GG	GG	TT	TT	TT	GG	TT	GG	TT	GG	TG	TT	TT	TT	TT	TT	TT	GG	GG	GG	TT	GG	GG	TT	TT	TT	GG	TT	GG	GG
Bn-A10-p750464	A/C	A10	2695865	0.07839	AA	AA	AA	AC	CC	AA	AA	AA	AA	NN	AA	CC	AA	AA	CC	AA	AA	CC	CC	CC	AA	NN	AA	CC	AA	AA	CC	CC	AA	AA	AA	AA	AA	AA	AA	CC	AA	AA	CC	AA	AA	AA	CC	AA	AA
Bn-A10-p709917	T/C	A10	2736779	0.05545	TT	TT	CC	CC	CC	TT	TT	TT	TT	CC	TC	CC	CC	CC	CC	CC	TT	CC	CC	CC	TT	CC	TT	CC	TT	TC	CC	CC	CC	CC	CC	CC	TT	TT	TT	CC	CC	TT	CC	CC	CC	CC	CC	TT	TT
Bn-A10-p708566	T/C	A10	2738124	0.06501	CC	CC	TT	TC	TT	CC	CC	CC	CC	TT	TC	TT	TC	CC	TT	TT	CC	TT	TT	TT	CC	NN	CC	TT	CC	CC	TT	TT	CC	CC	CC	CC	CC	CC	CC	TT	TT	CC	TT	CC	CC	TT	TT	CC	CC
Bn-Scaffold000337-p6012	T/C	A10	2916372	0.07266	TT	TT	TT	TC	CC	TT	TT	CC	TT	CC	TC	CC	TC	TT	CC	NN	CC	CC	CC	CC	NN	NN	TT	CC	TT	TT	CC	CC	TT	TT	TT	TT	TT	CC	CC	CC	CC	CC	CC	TT	TT	CC	CC	TT	CC
Bn-A10-p510846	T/C	A10	2998026	0.10134	CC	TT	CC	TC	CC	CC	CC	TT	CC	TT	TC	CC	TT	TT	CC	CC	TT	CC	CC	CC	NN	NN	CC	CC	CC	TC	CC	CC	TT	TT	TT	TT	CC	TT	TT	TT	TT	TT	TT	TT	TT	TT	CC	CC	TT
Bn-A10-p4922362	A/G	A10	3131443	0.08413	GG	AA	AA	NN	AA	GG	GG	AA	GG	AA	AG	AA	AG	GG	AA	AA	AA	AA	AA	AA	GG	NN	GG	AA	AA	AG	AA	AA	GG	GG	GG	GG	AA	AA	AA	AA	AA	AA	AA	GG	GG	AA	AA	GG	AA
Bn-A10-p4871099	T/C	A10	3184906	0.0956	CC	NN	NN	CC	CC	CC	CC	TT	CC	TT	TC	CC	TC	CC	CC	NN	TT	CC	CC	CC	NN	CC	CC	CC	NN	CC	CC	CC	CC	CC	CC	CC	NN	TT	TT	TT	TT	TT	TT	CC	CC	TT	CC	CC	TT
Bn-Scaffold000212-p66182	T/C	A10	3310356	0.16061	TT	TT	TT	TC	CC	TT	TT	TT	TT	TT	TT	CC	TT	TT	CC	TT	TT	CC	CC	CC	TT	CC	TT	CC	TT	TT	CC	CC	TT	TT	TT	TT	TT	TT	TT	TT	TT	TT	CC	TT	TT	TT	CC	TT	TT
Bn-Scaffold000212-p72938	T/C	A10	3317383	0.0631	TT	NN	NN	TC	CC	TT	TT	NN	TT	NN	TT	CC	NN	TT	CC	CC	CC	CC	CC	CC	TT	CC	TT	CC	TT	TT	CC	CC	TT	TT	TT	TT	TT	CC	NN	CC	CC	CC	CC	TT	TT	CC	CC	TT	CC
Bn-A10-p349436	T/C	A10	3400321	0.14914	CC	NN	NN	TC	TT	CC	CC	CC	CC	CC	CC	TT	CC	CC	TT	NN	CC	TT	TT	TT	CC	NN	CC	TT	NN	CC	TT	TT	CC	CC	CC	CC	NN	CC	CC	CC	NN	CC	TT	CC	CC	NN	TT	CC	CC
Bn-A10-p327056	A/G	A10	3403695	0.12046	AA	NN	NN	AG	GG	AA	AA	AA	AA	AG	AG	GG	AG	AA	GG	NN	AA	GG	GG	GG	AA	NN	AA	GG	GG	AG	GG	GG	AA	AA	AA	AA	GG	AA	AA	AA	GG	AA	GG	AA	AA	GG	GG	AA	AA
Bn-A10-p326170	T/C	A10	3404759	0.1109	TT	NN	NN	TC	CC	TT	TT	TT	TT	TT	TT	CC	TT	TT	CC	NN	TT	CC	CC	CC	TT	CC	TT	CC	TT	TT	CC	CC	TT	TT	TT	TT	TT	TT	TT	TT	TT	TT	CC	TT	TT	TT	CC	TT	TT
Bn-A10-p303664	T/G	A10	3417246	0.03442	GG	GG	GG	NN	TT	GG	GG	GG	GG	GG	GG	TT	GG	GG	TT	GG	GG	TT	TT	TT	GG	NN	GG	TT	GG	GG	TT	TT	GG	GG	GG	GG	GG	GG	GG	GG	GG	GG	TT	GG	GG	GG	TT	GG	GG
Bn-A10-p286335	T/C	A10	3441354	0.08031	TT	CC	CC	NN	CC	TT	TT	CC	TT	CC	TC	CC	TC	TT	CC	CC	CC	CC	CC	CC	TT	NN	TT	CC	CC	TC	CC	CC	TT	TT	TT	TT	CC	CC	CC	CC	CC	CC	CC	TT	TT	CC	CC	TT	CC
Bn-A10-p286279	T/G	A10	3441461	0.0478	GG	TT	TT	NN	TT	GG	GG	TT	GG	NN	GG	TT	GG	GG	TT	TT	TT	TT	TT	TT	GG	NN	GG	TT	GG	GG	TT	TT	GG	GG	GG	GG	GG	TT	TT	TT	GG	TT	TT	GG	GG	GG	TT	GG	TT
Bn-A10-p285601	T/C	A10	3442088	0.05927	CC	CC	CC	TC	TT	CC	CC	CC	CC	CC	CC	TT	CC	CC	TT	CC	CC	TT	TT	TT	CC	NN	CC	TT	CC	CC	TT	TT	CC	CC	CC	CC	CC	CC	CC	CC	CC	CC	TT	CC	CC	CC	TT	CC	CC
Bn-A10-p285533	A/C	A10	3442207	0.10325	CC	AA	AA	AC	AA	CC	CC	AA	CC	AC	CC	AA	CC	CC	AA	AA	AA	AA	AA	AA	NN	NN	CC	AA	CC	CC	AA	AA	CC	CC	CC	CC	CC	AA	AA	AA	CC	AA	AA	CC	CC	CC	AA	CC	AA
Bn-A10-p285279	A/G	A10	3442461	0.08795	AA	GG	GG	AG	GG	AA	AA	GG	AA	GG	AG	GG	AG	AA	GG	GG	GG	GG	GG	GG	NN	GG	AA	GG	GG	AG	GG	GG	AA	AA	AA	AA	GG	GG	GG	GG	GG	GG	GG	AA	AA	GG	GG	AA	GG
Bn-A10-p285203	A/G	A10	3442486	0.09369	AA	AA	AA	NN	GG	NN	AA	AA	AA	AA	AA	GG	AA	AA	GG	AA	AA	GG	GG	GG	AA	GG	AA	GG	AA	AA	GG	GG	AA	AA	AA	AA	AA	AA	AA	AA	AA	AA	GG	AA	AA	AA	GG	AA	AA
Bn-A10-p285080	T/C	A10	3442609	0.06501	TT	TT	TT	TC	CC	TT	TT	TT	TT	TT	TT	CC	TT	TT	CC	TT	TT	CC	CC	CC	TT	NN	TT	CC	TT	TT	CC	CC	TT	TT	TT	TT	TT	TT	TT	TT	TT	TT	CC	TT	TT	TT	CC	TT	TT
Bn-A10-p284815	A/G	A10	3442875	0.08987	GG	AA	AA	AG	AA	GG	GG	AA	GG	AG	GG	AA	GG	GG	AA	AA	AA	AA	AA	AA	GG	NN	GG	AA	GG	GG	AA	AA	GG	GG	GG	GG	GG	AA	AA	AA	GG	AA	AA	GG	GG	GG	AA	GG	AA
Bn-A10-p284701	A/C	A10	3442989	0.09369	CC	AA	AA	AC	AA	CC	CC	AA	CC	AC	CC	AA	CC	CC	AA	AA	AA	AA	AA	AA	NN	NN	CC	AA	CC	CC	AA	AA	CC	CC	CC	CC	CC	AA	AA	AA	CC	AA	AA	CC	CC	CC	AA	CC	AA
Bn-A10-p246700	T/C	A10	3478980	0.03442	CC	CC	CC	TC	TT	CC	CC	CC	CC	CC	CC	TT	CC	CC	TT	CC	CC	TT	TT	TT	CC	NN	CC	TT	CC	CC	TT	TT	CC	CC	CC	CC	CC	CC	CC	CC	CC	CC	TT	CC	CC	CC	TT	CC	CC
Bn-A10-p235238	T/G	A10	3490467	0.05163	TT	TT	TT	TG	GG	TT	TT	TT	TT	TT	TT	GG	TT	TT	GG	TT	TT	GG	GG	GG	TT	GG	TT	GG	TT	TT	GG	GG	TT	TT	TT	TT	TT	TT	TT	TT	TT	TT	GG	TT	TT	TT	GG	TT	TT
Bn-A10-p212837	A/G	A10	3513202	0.04971	GG	GG	GG	AG	AA	GG	GG	GG	GG	GG	GG	AA	GG	GG	AA	GG	GG	AA	AA	AA	GG	NN	GG	AA	GG	GG	AA	AA	GG	GG	GG	GG	GG	GG	GG	GG	GG	GG	AA	GG	GG	GG	AA	GG	GG
Bn-A10-p191700	A/G	A10	3534373	0.06119	GG	AA	AA	AG	AA	GG	GG	AA	GG	AA	AG	AA	AG	GG	AA	AA	AA	AA	AA	AA	NN	AG	GG	AA	AA	AG	AA	AA	GG	GG	GG	GG	AA	AA	AA	AA	AA	AA	AA	GG	GG	AA	AA	GG	AA
Bn-A10-p191555	T/C	A10	3534467	0.04015	CC	CC	CC	CC	CC	CC	CC	TT	CC	TC	CC	CC	CC	CC	CC	CC	TT	CC	CC	CC	TC	CC	CC	CC	CC	CC	CC	CC	CC	CC	CC	CC	CC	TT	TT	TT	CC	TT	CC	CC	CC	CC	CC	CC	TT
Bn-A10-p191051	A/G	A10	3534971	0.04589	GG	GG	GG	AG	AA	GG	GG	GG	GG	GG	GG	AA	GG	GG	AA	GG	GG	AA	AA	AA	GG	NN	GG	AA	GG	GG	AA	AA	GG	GG	GG	GG	GG	GG	GG	GG	GG	GG	AA	GG	GG	GG	AA	GG	GG
Bn-A10-p190381	T/C	A10	3535692	0.09178	TT	CC	CC	NN	CC	TT	TT	CC	TT	CC	TC	CC	TC	TT	CC	CC	CC	CC	CC	CC	NN	NN	TT	CC	CC	TC	CC	CC	TT	TT	TT	TT	CC	CC	CC	CC	CC	CC	CC	TT	TT	CC	CC	TT	CC
Bn-A10-p189778	A/C	A10	3536295	0.06501	CC	CC	CC	AC	AA	CC	CC	CC	CC	CC	CC	AA	CC	CC	AA	CC	CC	AA	AA	AA	CC	NN	CC	AA	CC	CC	AA	AA	CC	CC	CC	CC	CC	CC	CC	CC	CC	CC	AA	CC	CC	CC	AA	CC	CC
Bn-A10-p189638	A/G	A10	3536435	0.05736	GG	GG	GG	AG	AA	GG	GG	GG	GG	GG	GG	AA	GG	GG	AA	GG	GG	AA	AA	AA	GG	NN	GG	AA	GG	GG	AA	AA	GG	GG	GG	GG	GG	GG	GG	GG	GG	GG	AA	GG	GG	GG	AA	GG	GG
Bn-A10-p175661	A/G	A10	3550527	0.06501	AA	GG	GG	AG	GG	AA	AA	GG	AA	GG	AG	GG	NN	AA	GG	GG	GG	GG	GG	GG	NN	GG	AA	GG	GG	AG	GG	GG	AA	AA	AA	AA	GG	GG	GG	GG	GG	GG	GG	AA	AA	GG	GG	AA	GG
Bn-A10-p175613	A/G	A10	3550626	0.08031	AA	GG	GG	NN	GG	AA	AA	GG	AA	GG	AG	GG	AG	AA	GG	GG	GG	GG	GG	GG	AA	NN	AA	GG	GG	AG	GG	GG	AA	AA	AA	AA	GG	GG	GG	GG	GG	GG	GG	AA	AA	GG	GG	AA	GG
Bn-A10-p174519	A/G	A10	3551669	0.08031	AA	GG	GG	AG	GG	AA	AA	GG	AA	GG	AG	GG	AG	AA	GG	GG	GG	GG	GG	GG	NN	NN	AA	GG	GG	AG	GG	GG	AA	AA	AA	AA	GG	GG	GG	GG	GG	GG	GG	AA	AA	GG	GG	AA	GG
Bn-A10-p173989	T/C	A10	3552250	0.08987	TT	CC	CC	TC	CC	TT	TT	CC	TT	CC	TC	CC	TC	TT	CC	CC	CC	CC	CC	CC	NN	NN	TT	CC	CC	TC	CC	CC	TT	TT	TT	TT	CC	CC	CC	CC	CC	CC	CC	TT	TT	CC	CC	TT	CC
Bn-A04-p12452535	T/G	A10	3969345	0.0631	TT	GG	GG	TG	GG	TT	TT	GG	TT	TG	TT	GG	TT	TT	GG	GG	GG	GG	GG	GG	NN	NN	TT	GG	GG	TG	GG	GG	TT	TT	TT	TT	GG	GG	GG	GG	TT	GG	GG	TT	TT	TT	GG	TT	GG
Bn-A04-p12509027	T/C	A10	4000599	0.10325	CC	TT	CC	TC	TT	CC	CC	NN	CC	CC	CC	TT	CC	CC	TT	CC	CC	TT	TT	TT	CC	NN	CC	TT	TT	TC	TT	TT	CC	CC	CC	CC	TT	CC	CC	CC	CC	NN	TT	CC	CC	CC	TT	CC	CC
Bn-A04-p12526741	A/C	A10	4019172	0.05163	AA	AA	AA	AA	AA	AA	AA	AA	AA	AC	AA	AA	AA	AA	AA	AA	CC	AA	AA	AA	NN	AA	AA	AA	AA	AA	AA	AA	AA	AA	AA	AA	AA	CC	CC	CC	AA	AA	AA	AA	AA	AA	AA	AA	CC
Bn-A04-p12527154	A/G	A10	4019585	0.06119	GG	GG	GG	AG	AA	GG	GG	GG	GG	GG	GG	AA	GG	GG	AA	GG	GG	AA	AA	AA	GG	NN	GG	AA	GG	GG	AA	AA	GG	GG	GG	GG	GG	GG	GG	GG	GG	GG	AA	GG	GG	GG	AA	GG	GG
Bn-A04-p12540627	A/G	A10	4046015	0.04589	AA	AA	AA	AG	GG	AA	AA	AA	AA	AA	AA	GG	AA	AA	GG	AA	AA	GG	GG	GG	AA	GG	AA	GG	AA	AA	GG	GG	AA	AA	AA	AA	AA	AA	AA	AA	AA	AA	GG	AA	AA	AA	GG	AA	AA
Bn-A04-p12542184	T/C	A10	4047607	0.05163	CC	CC	CC	TC	TT	CC	CC	CC	CC	CC	CC	TT	CC	CC	TT	CC	CC	TT	TT	TT	CC	NN	CC	TT	CC	CC	TT	TT	CC	CC	CC	CC	CC	CC	CC	CC	CC	CC	TT	CC	CC	CC	TT	CC	CC
Bn-A04-p12547910	A/G	A10	4058914	0.03633	GG	GG	GG	AG	AA	GG	GG	GG	GG	GG	GG	AA	GG	GG	AA	GG	GG	AA	AA	AA	GG	NN	GG	AA	GG	GG	AA	AA	GG	GG	GG	GG	GG	GG	GG	GG	GG	GG	AA	GG	GG	GG	AA	GG	GG
Bn-A04-p12550756	T/C	A10	4061745	0.05354	CC	TT	TT	CC	TT	CC	CC	CC	CC	CC	CC	TT	CC	CC	TT	TT	CC	TT	TT	TT	CC	TC	CC	TT	CC	CC	TT	TT	CC	CC	CC	CC	CC	CC	CC	CC	CC	CC	TT	CC	CC	CC	TT	CC	CC
Bn-A04-p12551118	A/G	A10	4062107	0.04971	AA	AA	AA	AG	GG	AA	AA	AA	AA	AA	AA	GG	AA	AA	GG	AA	AA	GG	GG	GG	AA	NN	AA	GG	AA	AA	GG	GG	AA	AA	AA	AA	AA	AA	AA	AA	AA	AA	GG	AA	AA	AA	GG	AA	AA
Bn-A04-p12572164	T/G	A10	4111729	0.08987	TT	GG	GG	TG	GG	TT	TT	GG	TT	TG	TT	GG	TT	TT	GG	GG	GG	GG	GG	GG	NN	NN	TT	GG	GG	TG	GG	GG	TT	TT	TT	TT	GG	GG	GG	GG	TT	GG	GG	TT	TT	TT	GG	TT	GG
Bn-A04-p12572376	A/G	A10	4111891	0.04015	GG	GG	GG	NN	AA	GG	GG	GG	GG	GG	GG	AA	GG	GG	AA	GG	GG	AA	AA	AA	GG	NN	GG	AA	GG	GG	AA	AA	GG	GG	GG	GG	GG	GG	GG	GG	GG	GG	AA	GG	GG	GG	AA	GG	GG
Bn-A04-p12572577	T/G	A10	4112054	0.08222	GG	GG	GG	GG	TT	GG	GG	GG	GG	GG	GG	TT	GG	GG	TT	GG	GG	TT	TT	TT	GG	NN	GG	TT	GG	GG	TT	NN	GG	GG	GG	GG	GG	GG	GG	GG	GG	GG	TT	GG	GG	GG	TT	GG	GG
Bn-A04-p12586651	T/C	A10	4136277	0.10325	TT	NN	NN	TC	CC	TT	TT	TT	TT	TT	TT	CC	TT	TT	CC	NN	TT	CC	CC	CC	TT	CC	TT	CC	TT	TT	CC	CC	TT	TT	TT	TT	TT	TT	TT	TT	TT	TT	CC	TT	TT	TT	CC	TT	TT
Bn-A04-p12634330	A/C	A10	4164722	0.07839	AA	AA	AA	AC	CC	AA	AA	CC	AA	AC	AA	CC	AA	AA	CC	AA	CC	CC	CC	CC	NN	NN	AA	CC	CC	AC	CC	CC	AA	AA	AA	AA	CC	CC	CC	CC	AA	CC	CC	AA	AA	AA	CC	AA	CC
Bn-A04-p12634856	A/G	A10	4165198	0.07648	AA	AA	AA	AG	GG	AA	AA	GG	AA	AG	AA	GG	AA	AA	GG	AA	GG	GG	GG	GG	NN	NN	AA	GG	GG	AG	GG	GG	AA	AA	AA	AA	GG	GG	GG	GG	AA	GG	GG	AA	AA	AA	GG	AA	GG
Bn-A04-p12635106	T/C	A10	4165499	0.08413	CC	CC	CC	TC	TT	CC	CC	TT	CC	TC	CC	TT	CC	CC	TT	CC	TT	TT	TT	TT	NN	NN	CC	TT	TT	TC	TT	TT	CC	CC	CC	CC	TT	TT	TT	TT	CC	TT	TT	CC	CC	CC	TT	CC	TT
Bn-A04-p12635986	A/G	A10	4166379	0.07648	GG	AA	AA	AG	AA	GG	GG	AA	GG	NN	GG	AA	GG	GG	AA	AA	AA	AA	AA	AA	GG	NN	GG	AA	AA	AG	AA	AA	GG	GG	GG	GG	AA	AA	AA	AA	GG	AA	AA	GG	GG	GG	AA	GG	AA
Bn-Scaffold000211-p25905	A/G	A10	4201684	0.05163	AA	AA	AA	AG	GG	AA	AA	AA	AA	AA	AA	GG	AA	AA	GG	AA	AA	GG	GG	GG	AA	NN	AA	GG	AA	AA	GG	GG	AA	AA	AA	AA	AA	AA	AA	AA	AA	AA	GG	AA	AA	AA	GG	AA	AA
Bn-Scaffold000211-p29527	T/G	A10	4205481	0.06119	GG	GG	GG	TG	TT	GG	GG	GG	GG	GG	GG	TT	GG	GG	TT	GG	GG	TT	TT	TT	GG	NN	GG	TT	GG	GG	TT	TT	GG	GG	GG	GG	GG	GG	GG	GG	GG	GG	TT	GG	GG	GG	TT	GG	GG
Bn-Scaffold000211-p63056	A/C	A10	4227861	0.05927	CC	CC	CC	AC	AA	CC	CC	CC	CC	CC	CC	AA	CC	CC	AA	CC	CC	AA	AA	AA	CC	NN	CC	AA	CC	CC	AA	AA	CC	CC	CC	CC	CC	CC	CC	CC	CC	CC	AA	CC	CC	CC	AA	CC	CC
Bn-Scaffold000211-p65635	T/G	A10	4230440	0.0631	GG	GG	GG	NN	TT	GG	GG	TT	GG	NN	GG	TT	GG	GG	TT	GG	TT	TT	TT	TT	NN	TG	GG	TT	TT	TG	TT	TT	GG	GG	GG	GG	TT	TT	TT	TT	GG	TT	TT	GG	GG	GG	TT	GG	TT
Bn-Scaffold000211-p79530	T/C	A10	4240314	0.08031	TT	CC	CC	TC	CC	TT	TT	CC	TT	TC	TT	CC	TT	TT	CC	CC	CC	CC	CC	CC	NN	NN	TT	CC	CC	TC	CC	CC	TT	TT	TT	TT	CC	CC	CC	CC	TT	CC	CC	TT	TT	TT	CC	TT	CC
Bn-Scaffold000211-p80994	A/G	A10	4241777	0.08795	AA	GG	GG	AG	GG	AA	AA	GG	AA	AG	AA	GG	AA	AA	GG	GG	GG	GG	GG	GG	NN	GG	AA	GG	GG	AG	GG	GG	AA	AA	AA	AA	GG	GG	GG	GG	AA	GG	GG	AA	AA	AA	GG	AA	GG
Bn-Scaffold000357-p13182	T/G	A10	4310927	0.04971	TT	TT	TT	TG	TG	TT	TT	TT	TG	TT	TT	GG	TT	TT	GG	TT	TT	GG	GG	GG	TT	GG	TT	GG	TT	TT	GG	GG	TT	TT	TT	TT	TT	TT	TT	TT	TT	TT	GG	TT	TT	TT	GG	TT	TT
Bn-Scaffold000357-p2606	T/C	A10	4316947	0.04589	TT	TT	TT	TC	CC	TT	TT	TT	TT	TT	TT	CC	TT	TT	CC	TT	TT	CC	CC	CC	TT	NN	TT	CC	TT	TT	CC	CC	TT	TT	TT	TT	TT	TT	TT	TT	TT	TT	CC	TT	TT	TT	CC	TT	TT
Bn-A08-p3881337	A/G	A10	4347745	0.16444	AA	AA	AA	AG	GG	AA	AA	NN	AA	AA	AA	GG	AA	AA	GG	AA	NN	GG	GG	GG	AA	NN	AA	GG	NN	AA	GG	GG	AA	AA	AA	AA	NN	NN	NN	NN	AA	NN	GG	AA	AA	AA	GG	AA	NN
Bn-A08-p3881526	T/C	A10	4347934	0.08222	TT	TT	TT	TC	CC	TT	TT	CC	TT	TT	TT	CC	TT	TT	CC	TT	CC	CC	CC	CC	TT	NN	TT	CC	CC	NN	CC	CC	TT	TT	TT	TT	CC	CC	CC	CC	TT	CC	CC	TT	TT	TT	CC	TT	CC
Bn-A08-p3883962	A/G	A10	4355208	0.16826	GG	GG	GG	AG	AA	GG	GG	NN	GG	GG	GG	AA	GG	GG	AA	GG	NN	AA	AA	AA	GG	NN	GG	AA	NN	GG	AA	AA	GG	GG	GG	GG	NN	NN	NN	NN	GG	NN	AA	GG	GG	GG	AA	GG	NN
Bn-A08-p3893922	T/C	A10	4358300	0.03633	CC	CC	CC	TC	TC	CC	CC	CC	CC	CC	CC	TT	CC	CC	TT	CC	CC	TT	TT	TT	CC	NN	CC	TT	CC	CC	TT	TT	CC	CC	CC	CC	CC	CC	CC	CC	CC	CC	TT	CC	CC	CC	TT	CC	CC
Bn-A08-p3894164	A/C	A10	4358542	0.09751	AA	AA	AA	NN	CC	AA	AA	CC	AA	AA	AA	CC	AA	AA	CC	AA	CC	CC	CC	CC	AA	NN	AA	CC	CC	NN	CC	CC	AA	AA	AA	AA	CC	CC	CC	CC	AA	CC	CC	AA	AA	AA	CC	AA	CC
Bn-A08-p3907214	T/C	A10	4370270	0.1434	TT	TT	TT	NN	CC	TT	TT	NN	TT	TT	TT	CC	TT	TT	CC	TT	NN	CC	CC	CC	TT	TC	TT	CC	TC	TT	CC	CC	TT	TT	TT	TT	TC	TC	NN	TC	TT	NN	CC	TT	TT	TT	CC	TT	NN
Bn-A08-p3907556	T/C	A10	4370612	0.12237	CC	CC	CC	NN	TT	CC	CC	TT	CC	CC	CC	TT	CC	CC	TT	CC	NN	TT	TT	TT	CC	TT	CC	TT	NN	CC	TT	TT	CC	CC	CC	CC	NN	TC	NN	CC	CC	NN	TT	CC	CC	CC	TT	CC	CC
Bn-A08-p3919702	T/C	A10	4379291	0.07839	TT	TT	TT	TC	CC	TT	TT	CC	TT	TC	TT	CC	TT	TT	CC	TT	CC	CC	CC	CC	NN	CC	TT	CC	CC	TC	CC	CC	TT	TT	TT	TT	CC	CC	CC	CC	TT	CC	CC	TT	TT	TT	CC	TT	CC
Bn-A08-p3924770	T/G	A10	4384214	0.10707	GG	TT	TT	NN	TT	GG	GG	TT	GG	GG	GG	TT	GG	GG	TT	TT	TT	TT	TT	TT	GG	TG	GG	TT	TT	TG	TT	TT	GG	GG	GG	GG	TT	TT	TT	TT	GG	TT	TT	GG	GG	GG	TT	GG	TT
Bn-A08-p3926038	A/G	A10	4385575	0.07266	AA	GG	GG	AG	GG	AA	AA	GG	AA	AG	AA	GG	AA	AA	GG	GG	GG	GG	GG	GG	NN	NN	AA	GG	GG	AG	GG	GG	AA	AA	AA	AA	GG	GG	GG	GG	AA	GG	GG	AA	AA	AA	GG	AA	GG
Bn-A10-p8941	T/C	A10	4433086	0.07075	CC	TT	TT	NN	TT	CC	CC	TT	CC	NN	CC	TT	CC	CC	TT	TT	TT	TT	TT	TT	CC	NN	CC	TT	TT	NN	TT	TT	CC	CC	CC	CC	TT	TT	TT	TT	CC	TT	TT	CC	CC	CC	TT	CC	TT
Bn-A10-p11422	A/G	A10	4434351	0.10899	AA	GG	GG	AG	GG	AA	AA	GG	AA	AG	AA	GG	AA	AA	GG	GG	GG	GG	GG	GG	NN	GG	AA	GG	GG	NN	GG	GG	AA	AA	AA	AA	GG	GG	GG	GG	AA	GG	GG	AA	AA	AA	GG	AA	GG
Bn-A10-p37005	A/G	A10	4443842	0.05163	GG	GG	GG	AG	AA	GG	GG	GG	GG	GG	GG	AA	GG	GG	AA	GG	GG	AA	AA	AA	GG	NN	GG	AA	GG	GG	AA	AA	GG	GG	GG	GG	GG	GG	GG	GG	GG	GG	AA	GG	GG	GG	AA	GG	GG
Bn-A10-p46022	T/C	A10	4452177	0.08413	CC	CC	CC	NN	TT	CC	CC	CC	CC	CC	CC	TT	CC	CC	TT	CC	CC	TT	TT	TT	CC	TC	CC	TT	CC	CC	TT	TT	CC	CC	CC	CC	CC	CC	CC	CC	CC	CC	TT	CC	CC	CC	TT	CC	CC
Bn-Scaffold000286-p17553	A/G	A10	4494811	0.13002	GG	AA	AA	NN	AA	GG	GG	NN	GG	GG	GG	AA	GG	GG	AA	AA	NN	AA	AA	AA	GG	AG	GG	AA	AA	AG	AA	AA	GG	GG	GG	GG	AA	NN	NN	NN	GG	NN	AA	GG	GG	GG	AA	GG	NN
Bn-Scaffold000286-p17668	A/C	A10	4494926	0.15296	CC	AA	AA	AC	AA	CC	CC	NN	CC	CC	CC	AA	CC	CC	AA	AA	NN	AA	AA	AA	CC	NN	CC	AA	AA	AC	AA	AA	CC	CC	CC	CC	AA	NN	NN	NN	CC	NN	AA	CC	CC	CC	AA	CC	NN
Bn-Scaffold000286-p19036	T/C	A10	4497095	0.15296	CC	CC	CC	TC	TT	CC	CC	NN	CC	CC	CC	TT	CC	CC	TT	CC	NN	TT	TT	TT	CC	NN	CC	TT	CC	CC	TT	TT	CC	CC	CC	CC	CC	NN	NN	NN	CC	NN	TT	CC	CC	CC	TT	CC	NN
Bn-Scaffold000286-p19675	A/G	A10	4497734	0.13576	AA	AA	AA	AG	GG	AA	AA	NN	AA	AA	AA	GG	AA	AA	GG	AA	NN	GG	GG	GG	AA	NN	AA	GG	AA	AA	GG	GG	AA	AA	AA	AA	AA	NN	NN	NN	AA	NN	GG	AA	AA	AA	GG	AA	NN
Bn-Scaffold000286-p20113	A/G	A10	4498223	0.14723	AA	GG	GG	AG	GG	AA	AA	NN	AA	AA	AA	GG	AA	AA	GG	GG	NN	GG	GG	GG	AA	NN	AA	GG	GG	AG	GG	GG	AA	AA	AA	AA	GG	NN	NN	NN	AA	NN	GG	AA	AA	AA	GG	AA	NN
Bn-Scaffold000286-p20329	A/G	A10	4498388	0.15105	GG	AA	AA	AG	AA	GG	GG	NN	GG	GG	GG	AA	GG	GG	AA	AA	NN	AA	AA	AA	GG	NN	GG	AA	AA	AG	AA	AA	GG	GG	GG	GG	AA	NN	NN	NN	GG	NN	AA	GG	GG	GG	AA	GG	NN
Bn-Scaffold000286-p20362	A/G	A10	4498472	0.1434	GG	GG	GG	AG	AA	GG	GG	NN	GG	GG	GG	AA	GG	GG	AA	GG	NN	AA	AA	AA	GG	NN	GG	AA	GG	GG	AA	AA	GG	GG	GG	GG	GG	NN	NN	NN	GG	NN	AA	GG	GG	GG	AA	GG	NN
Bn-Scaffold000286-p20595	T/C	A10	4498705	0.14723	TT	CC	CC	TC	CC	TT	TT	NN	TT	TT	TT	CC	TT	TT	CC	CC	NN	CC	CC	CC	TT	NN	TT	CC	CC	TC	CC	CC	TT	TT	TT	TT	CC	NN	NN	NN	TT	NN	CC	TT	TT	TT	CC	TT	NN
Bn-A10-p58959	T/C	A10	4528197	0.19312	TT	NN	NN	TC	CC	TT	TT	NN	TT	TT	TT	CC	TT	TT	CC	NN	TC	CC	CC	CC	TT	NN	TT	CC	CC	TC	CC	CC	TT	TT	TT	TT	CC	NN	NN	NN	TT	NN	CC	TT	TT	TT	CC	TT	NN
Bn-A10-p89338	T/G	A10	4567408	0.14149	GG	GG	GG	TG	TT	GG	GG	NN	GG	GG	GG	TT	GG	GG	TT	GG	NN	TT	TT	TT	GG	NN	GG	TT	GG	GG	TT	TT	GG	GG	GG	GG	GG	NN	NN	NN	GG	NN	TT	GG	GG	GG	TT	GG	NN
Bn-A10-p110116	T/C	A10	4587948	0.07648	CC	TT	TT	TC	TT	CC	CC	TT	CC	TC	CC	TT	CC	CC	TT	TT	TT	TT	TT	TT	CC	NN	CC	TT	TT	TC	TT	TT	CC	CC	CC	CC	TT	TT	TT	TT	CC	TT	TT	CC	CC	CC	TT	CC	TT
Bn-A10-p112405	T/C	A10	4588843	0.04971	CC	CC	CC	TC	TT	CC	CC	CC	CC	CC	CC	TT	CC	CC	TT	CC	CC	TT	TT	TT	CC	NN	CC	TT	CC	CC	TT	TT	CC	CC	CC	CC	CC	CC	CC	CC	CC	CC	TT	CC	CC	CC	TT	CC	CC
Bn-A10-p112610	T/C	A10	4589048	0.08031	CC	CC	CC	TC	TT	CC	CC	CC	CC	CC	CC	TT	CC	CC	TT	CC	CC	TT	TT	TT	CC	NN	CC	TT	CC	CC	TT	TT	CC	CC	CC	CC	CC	CC	CC	CC	CC	CC	TT	CC	CC	CC	TT	CC	CC
Bn-A10-p112852	A/G	A10	4589291	0.08604	AA	GG	GG	AG	GG	AA	AA	GG	AA	AG	AA	GG	AA	AA	GG	GG	GG	GG	GG	GG	NN	NN	AA	GG	GG	AG	GG	GG	AA	AA	AA	AA	GG	GG	GG	GG	AA	GG	GG	AA	AA	AA	GG	AA	GG
Bn-A10-p119498	T/G	A10	4598612	0.07839	TT	GG	GG	TG	GG	TT	TT	GG	TT	GG	TG	GG	TG	TT	GG	GG	GG	GG	GG	GG	NN	NN	TT	GG	GG	TG	GG	GG	TT	TT	TT	TT	GG	GG	GG	GG	GG	GG	GG	TT	TT	GG	GG	TT	GG
Bn-A10-p119690	T/G	A10	4598753	0.07457	GG	TT	TT	TG	TT	GG	GG	TT	GG	TG	GG	TT	GG	GG	TT	TT	TT	TT	TT	TT	NN	NN	GG	TT	GG	GG	TT	TT	GG	GG	GG	GG	GG	TT	TT	TT	GG	TT	TT	GG	GG	GG	TT	GG	TT
Bn-A10-p5135356	T/C	A10	4696113	0.07075	TT	CC	CC	TC	CC	TT	TT	TT	TC	TC	TT	CC	TC	CC	CC	CC	CC	CC	CC	CC	TC	TC	TT	CC	TT	TT	CC	CC	TT	TT	TT	TT	TT	CC	CC	CC	TT	CC	TT	TT	TT	TT	CC	TT	CC
Bn-A10-p5143067	A/G	A10	4733155	0.1262	AA	GG	NN	AG	GG	AA	AA	AA	AG	AG	AA	GG	AG	GG	GG	GG	GG	GG	GG	GG	NN	AG	AA	GG	GG	AG	GG	GG	AA	AA	AA	AA	GG	GG	GG	GG	AA	GG	AA	AA	AA	AA	GG	AA	GG
Bn-A10-p5143614	A/G	A10	4733702	0.11855	GG	AA	NN	AG	AA	GG	GG	GG	AG	AG	GG	AA	AG	AA	AA	AA	AA	AA	AA	AA	NN	AG	GG	AA	GG	GG	AA	AA	GG	GG	GG	GG	GG	AA	AA	AA	GG	AA	GG	GG	GG	GG	AA	GG	AA
Bn-A10-p5178249	T/G	A10	4765864	0.12046	GG	TT	NN	TG	TT	GG	GG	GG	TG	TG	GG	TT	TG	TT	TT	TT	TT	TT	TT	TT	GG	TG	GG	TT	TT	TG	TT	TT	GG	GG	GG	GG	TT	TT	TT	TT	GG	TT	GG	GG	GG	GG	TT	GG	TT
Bn-A10-p5183795	T/G	A10	4769251	0.1109	GG	TT	NN	TG	TT	GG	GG	GG	TG	TG	GG	TT	TG	TT	TT	GG	TT	TT	TT	TT	TG	TG	GG	TT	GG	GG	TT	TT	GG	GG	GG	GG	GG	TT	TT	TT	GG	TT	GG	GG	GG	GG	TT	GG	TT
Bn-A10-p5183890	T/C	A10	4769346	0.14914	TT	CC	TC	TC	CC	TT	TT	TT	TC	TC	TT	CC	TC	CC	CC	CC	CC	CC	CC	CC	NN	TC	TT	CC	CC	TC	CC	CC	TT	TT	TT	TT	CC	CC	CC	CC	TT	CC	TT	TT	TT	TT	CC	TT	CC
Bn-A10-p5209915	T/C	A10	4798379	0.12811	TT	CC	CC	TC	CC	TT	TT	TT	TC	TC	TT	CC	TC	CC	CC	TT	CC	CC	CC	CC	NN	TC	TT	CC	TT	TT	CC	CC	TT	TT	TT	TT	TT	CC	CC	CC	TT	CC	TT	TT	TT	TT	CC	TT	CC
Bn-A10-p5210009	A/G	A10	4798422	0.07648	GG	AA	AA	AG	AA	GG	GG	GG	AG	AG	GG	AA	AG	AA	AA	AA	AA	AA	AA	AA	NN	AG	GG	AA	AA	AG	AA	AA	GG	GG	GG	GG	AA	AA	AA	AA	GG	AA	GG	GG	GG	GG	AA	GG	AA
Bn-A10-p5210045	A/G	A10	4798509	0.10516	GG	AA	NN	AG	AA	GG	GG	GG	AG	AG	GG	AA	AG	AA	AA	GG	AA	AA	AA	AA	NN	AG	GG	AA	GG	GG	AA	AA	GG	GG	GG	GG	GG	AA	AA	AA	GG	AA	GG	GG	GG	GG	AA	GG	AA
Bn-A10-p5210204	T/G	A10	4798617	0.05354	TT	GG	GG	TG	GG	TT	TT	TT	TG	TG	TT	GG	TG	GG	GG	TT	GG	GG	GG	GG	NN	TG	TT	GG	TT	TT	GG	GG	TT	TT	TT	TT	TT	GG	GG	GG	TT	GG	TT	TT	TT	TT	GG	TT	GG
Bn-A10-p5210238	A/C	A10	4798702	0.08413	CC	AA	CC	AC	AA	CC	CC	CC	AC	AC	CC	AA	AC	AA	AA	CC	AA	AA	AA	AA	NN	AC	CC	AA	CC	CC	AA	AA	CC	CC	CC	CC	CC	AA	AA	AA	CC	AA	CC	CC	CC	CC	AA	CC	AA
Bn-A10-p5210317	A/G	A10	4798730	0.07075	GG	AA	AA	AG	AA	GG	GG	GG	AG	AG	GG	AA	AG	AA	AA	AA	AA	AA	AA	AA	NN	AG	GG	AA	GG	GG	AA	AA	GG	GG	GG	GG	GG	AA	AA	AA	GG	AA	GG	GG	GG	GG	AA	GG	AA
Bn-A10-p5210388	T/C	A10	4798801	0.14149	TT	CC	CC	TC	CC	TT	TT	TT	TC	TC	TT	CC	TC	CC	CC	TT	CC	CC	CC	CC	NN	TC	TT	CC	TT	TT	CC	CC	TT	TT	TT	TT	TT	CC	CC	CC	TT	CC	TT	TT	TT	TT	CC	TT	CC
Bn-A10-p5212114	A/G	A10	4801662	0.04971	AA	GG	AA	AG	GG	AA	AA	AA	AG	AG	AA	GG	AG	GG	GG	AA	GG	GG	GG	GG	AG	NN	AA	GG	AA	AA	GG	GG	AA	AA	AA	AA	AA	GG	GG	GG	AA	GG	AA	AA	AA	AA	GG	AA	GG
Bn-A10-p5213281	T/C	A10	4802820	0.07648	CC	TT	CC	TC	TT	CC	CC	CC	TC	NN	CC	TT	NN	TT	TT	CC	TT	TT	TT	TT	CC	TC	CC	TT	CC	CC	TT	TT	CC	CC	CC	CC	CC	TT	TT	TT	CC	TT	CC	CC	CC	CC	TT	CC	TT
Bn-A10-p5219035	T/C	A10	4806268	0.07266	TT	CC	CC	TC	CC	TT	TT	TT	TC	TC	TT	CC	TC	CC	CC	TT	CC	CC	CC	CC	NN	TC	TT	CC	TT	TT	CC	CC	TT	TT	TT	TT	TT	CC	CC	CC	TT	CC	TT	TT	TT	TT	CC	TT	CC
Bn-A10-p5219089	A/C	A10	4806271	0.06883	CC	AA	CC	AC	AA	CC	CC	CC	AC	AC	CC	AA	AC	AA	AA	CC	AA	AA	AA	AA	NN	NN	CC	AA	CC	CC	AA	AA	CC	CC	CC	CC	CC	AA	AA	AA	CC	AA	CC	CC	CC	CC	AA	CC	AA
Bn-A10-p5225089	T/C	A10	4814062	0.10707	TT	CC	NN	TC	CC	TT	TT	TT	TC	TC	TT	CC	NN	CC	CC	CC	CC	CC	CC	CC	NN	NN	TT	CC	CC	TC	CC	CC	TT	TT	TT	TT	CC	CC	CC	CC	TT	CC	TT	TT	TT	TT	CC	TT	CC
Bn-A10-p5225094	A/G	A10	4814118	0.07648	GG	AA	AG	AG	AA	GG	GG	GG	AG	AG	GG	AA	AG	AA	AA	GG	AA	AA	AA	AA	GG	AG	GG	AA	GG	GG	AA	AA	GG	GG	GG	GG	GG	AA	AA	AA	GG	AA	GG	GG	GG	GG	AA	GG	AA
Bn-A10-p5236071	A/G	A10	4822671	0.05736	GG	AA	GG	AG	AA	GG	GG	GG	AG	AG	GG	AA	AG	AA	AA	GG	AA	AA	AA	AA	NN	AG	GG	AA	GG	GG	AA	AA	GG	GG	GG	GG	GG	AA	AA	AA	GG	AA	GG	GG	GG	GG	AA	GG	AA
Bn-A10-p5239454	A/G	A10	4823622	0.07457	GG	AA	AA	AG	AA	GG	GG	GG	AG	AG	GG	AA	AG	AA	AA	AA	AA	AA	AA	AA	AG	AG	GG	AA	GG	GG	AA	AA	GG	GG	GG	GG	GG	AA	AA	AA	GG	AA	GG	GG	GG	GG	AA	GG	AA
Bn-A10-p5239634	T/G	A10	4823853	0.05736	GG	TT	TT	TG	TT	GG	GG	GG	TG	TG	GG	TT	TG	TT	TT	GG	TT	TT	TT	TT	TG	TG	GG	TT	GG	GG	TT	TT	GG	GG	GG	GG	GG	TT	TT	TT	GG	TT	GG	GG	GG	GG	TT	GG	TT
Bn-A10-p5239938	T/C	A10	4824157	0.06119	TT	CC	CC	TC	CC	TT	TT	TT	TC	TC	TT	CC	TC	CC	CC	TT	CC	CC	CC	CC	NN	TC	TT	CC	TT	TT	CC	CC	TT	TT	TT	TT	TT	CC	CC	CC	TT	CC	TT	TT	TT	TT	CC	TT	CC
Bn-A10-p5240072	T/C	A10	4824291	0.06692	TT	CC	CC	TC	CC	TT	TT	TT	TC	TC	TT	CC	TC	CC	CC	TT	CC	CC	CC	CC	NN	TC	TT	CC	TT	TT	CC	CC	TT	TT	TT	TT	TT	CC	CC	CC	TT	CC	TT	TT	TT	TT	CC	TT	CC
Bn-A10-p5240139	T/C	A10	4824307	0.07457	TT	CC	CC	TC	CC	TT	TT	TT	TC	TC	TT	CC	TC	CC	CC	TT	CC	CC	CC	CC	TC	TC	TT	CC	TT	TT	CC	CC	TT	TT	TT	TT	TT	CC	CC	CC	TT	CC	TT	TT	TT	TT	CC	TT	CC
Bn-A10-p5240656	A/C	A10	4824824	0.09751	AA	CC	AA	AC	CC	AA	AA	AA	AC	AC	AA	CC	NN	CC	CC	AA	CC	CC	CC	CC	NN	AC	AA	CC	AA	AA	CC	CC	AA	AA	AA	AA	AA	CC	CC	CC	AA	CC	AA	AA	AA	AA	CC	AA	CC
Bn-A10-p5244792	T/C	A10	4829747	0.11281	TT	CC	CC	TC	CC	TT	TT	TT	TC	TC	TT	CC	TC	CC	CC	TT	CC	CC	CC	CC	NN	TC	TT	CC	TT	TT	CC	CC	TT	TT	TT	TT	TT	CC	CC	CC	TT	CC	TT	TT	TT	TT	CC	TT	CC
Bn-A10-p5302094	A/C	A10	4880248	0.1262	AA	CC	AA	AC	CC	AA	AA	AA	AC	AC	AA	CC	AC	CC	CC	NN	CC	CC	CC	CC	NN	NN	AA	CC	CC	AC	CC	CC	AA	AA	AA	AA	CC	CC	CC	CC	AA	CC	AA	AA	AA	AA	CC	AA	CC
Bn-A10-p5341726	T/G	A10	4920643	0.09178	TT	GG	TT	TG	GG	TT	TT	TT	TG	TG	TT	GG	TG	GG	GG	NN	GG	GG	GG	GG	NN	TG	TT	GG	GG	TG	GG	GG	TT	TT	TT	TT	GG	GG	GG	GG	TT	GG	TT	TT	TT	TT	GG	TT	GG
Bn-A10-p5342414	A/G	A10	4921067	0.11472	GG	AA	GG	NN	AA	GG	GG	GG	NN	NN	GG	AA	NN	AA	AA	AA	AA	AA	AA	AA	NN	AG	GG	AA	AA	AG	AA	AA	GG	GG	GG	GG	AA	AA	AA	AA	GG	AA	GG	GG	GG	GG	AA	GG	AA
Bn-A10-p5532832	A/C	A10	5167269	0.07457	AA	CC	CC	AC	CC	AA	AA	AA	AA	AA	AA	CC	AC	CC	CC	AA	AA	CC	CC	CC	AA	NN	AA	CC	CC	AC	CC	CC	AA	AA	AA	AA	CC	AA	AA	AA	AA	CC	AA	AA	AA	AA	CC	AA	AA
Bn-A10-p5666711	T/C	A10	5311039	0.06883	TT	CC	CC	TC	CC	TT	TT	TT	TC	TC	TT	CC	TC	CC	CC	TT	CC	CC	CC	CC	TC	NN	TT	CC	TT	TC	CC	CC	TT	TT	TT	TT	CC	CC	CC	CC	TT	CC	TT	TT	TT	TT	TT	TT	CC
Bn-A10-p5669630	T/C	A10	5313963	0.08795	TT	CC	CC	TC	CC	TT	TT	TT	TC	TC	TT	CC	TC	CC	CC	TT	CC	CC	CC	CC	NN	NN	TT	CC	TT	TC	CC	CC	TT	TT	TT	TT	CC	CC	CC	CC	TT	CC	TT	TT	TT	TT	TT	TT	CC
Bn-A10-p5673588	T/C	A10	5317985	0.07457	TT	TT	CC	TC	CC	TT	TT	TT	TC	TC	TT	CC	TC	CC	CC	TT	CC	CC	CC	CC	NN	TC	TT	CC	TT	TC	CC	CC	TT	TT	TT	TT	CC	CC	CC	CC	TT	CC	TT	TT	TT	TT	TT	TT	CC
Bn-A10-p5679914	A/G	A10	5324630	0.08604	GG	GG	AA	AG	AA	GG	GG	GG	AG	AG	GG	AA	AG	AA	AA	GG	AA	AA	AA	AA	GG	AG	GG	AA	GG	AG	AA	AA	GG	GG	GG	GG	AA	AA	AA	AA	GG	AA	GG	GG	GG	GG	GG	GG	AA
Bn-A10-p5712509	T/C	A10	5338314	0.06119	TT	CC	CC	TC	CC	TT	TT	TT	TC	TC	TT	CC	TC	CC	CC	TT	CC	CC	CC	CC	TC	NN	TT	CC	TT	TC	CC	CC	TT	TT	TT	TT	CC	CC	CC	CC	TT	CC	TT	TT	TT	TT	TT	TT	CC
Bn-A10-p5730775	T/C	A10	5365225	0.05545	TT	TT	TT	TC	CC	TT	TT	TT	TT	TT	TT	CC	TC	CC	CC	TT	TT	CC	CC	CC	TT	TC	TT	CC	TT	TC	CC	CC	TT	TT	TT	TT	CC	TT	TT	TT	TT	CC	TT	TT	TT	TT	TT	TT	TT
Bn-A10-p5778609	T/G	A10	5414824	0.15105	GG	NN	GG	TG	TT	GG	GG	GG	GG	GG	GG	TT	NN	TT	TT	GG	GG	TT	TT	TT	GG	TG	GG	TT	GG	TG	TT	TT	TT	GG	TT	GG	TT	GG	GG	GG	GG	TT	GG	GG	GG	GG	GG	GG	GG
Bn-A10-p5781113	T/C	A10	5417344	0.17973	CC	NN	TT	NN	TT	CC	CC	CC	CC	CC	CC	TT	NN	TT	TT	CC	CC	TT	TT	TT	CC	TC	CC	TT	CC	TC	TT	TT	NN	CC	TT	CC	TT	CC	CC	CC	CC	TT	CC	CC	CC	CC	CC	CC	CC
Bn-A10-p5831782	A/C	A10	5464323	0.10707	AA	CC	CC	AA	AA	AA	AA	AA	AC	AC	AA	AA	AA	AA	AA	AA	CC	AA	AA	AA	NN	AA	AA	AA	AA	AA	AA	AA	CC	AA	CC	AA	CC	CC	CC	CC	AA	AA	AA	AA	AA	AA	AA	AA	CC
Bn-A10-p5832645	T/C	A10	5465134	0.1109	TT	CC	CC	TT	TT	TT	TT	TT	TC	TC	TT	TT	TT	TT	TT	TT	CC	TT	TT	TT	NN	TT	TT	TT	TT	TT	TT	TT	CC	TT	CC	TT	CC	CC	CC	CC	TT	TT	TT	TT	TT	TT	TT	TT	CC
Bn-A10-p5845294	A/G	A10	5477002	0.18929	GG	AA	AA	GG	GG	GG	GG	GG	NN	NN	GG	GG	GG	GG	GG	GG	AG	GG	GG	GG	GG	NN	GG	GG	GG	GG	GG	GG	AG	GG	NN	GG	AG	AA	AA	AG	GG	GG	GG	GG	GG	GG	GG	GG	AG
Bn-A10-p5892580	A/T	A10	5517091	0.0325	AA	AA	AA	AA	AA	AA	AA	AA	AA	AA	AA	AA	AA	AA	AA	AA	NN	AA	AA	AA	AA	AA	AA	AA	AA	AA	AA	AA	TT	AA	TT	AA	AA	AA	AA	AA	AA	AA	AA	AA	AA	AA	AA	AA	NN
Bn-A01-p18662925	T/C	A10	5819537	0.09178	TT	CC	CC	TC	CC	TT	TT	TT	NN	NN	TT	CC	NN	CC	CC	CC	CC	CC	CC	CC	TT	TC	TT	CC	CC	TC	CC	CC	TT	TT	TT	TT	CC	CC	CC	CC	TT	CC	CC	TT	TT	TT	CC	TT	CC
Bn-A01-p18672984	T/G	A10	5829556	0.04589	TT	GG	GG	TG	GG	TT	TT	TT	TG	TG	TT	GG	TG	GG	GG	GG	GG	GG	GG	GG	NN	TG	TT	GG	GG	TG	GG	GG	TT	TT	TT	TT	GG	GG	GG	GG	TT	GG	GG	TT	TT	TT	GG	TT	GG
Bn-A01-p18676639	T/C	A10	5833262	0.07457	TT	TT	TT	TC	CC	TT	TT	TT	TT	TT	TT	CC	TC	CC	CC	CC	TT	CC	CC	CC	TT	TC	TT	CC	CC	TC	CC	CC	TT	TT	TT	TT	CC	TT	TT	TT	TT	CC	CC	TT	TT	TT	CC	TT	TT
Bn-A01-p18691000	A/G	A10	5864889	0.06692	AA	GG	GG	AG	GG	AA	AA	AA	AG	AG	AA	GG	AG	GG	GG	GG	GG	GG	GG	GG	NN	NN	AA	GG	GG	AG	GG	GG	AA	AA	AA	AA	GG	GG	GG	GG	AA	GG	GG	AA	AA	AA	GG	AA	GG
Bn-A01-p18691142	A/G	A10	5864982	0.05545	AA	GG	GG	AG	GG	AA	AA	AA	AG	AG	AA	GG	AG	GG	GG	GG	GG	GG	GG	GG	AG	NN	AA	GG	GG	AG	GG	GG	AA	AA	AA	AA	GG	GG	GG	GG	AA	GG	GG	AA	AA	AA	GG	AA	GG
Bn-A01-p18692022	A/G	A10	5865898	0.08222	AA	GG	GG	AG	GG	AA	AA	AA	AG	AG	AA	GG	AG	GG	GG	GG	GG	GG	GG	GG	NN	AG	AA	GG	GG	AG	GG	GG	AA	AA	AA	AA	GG	GG	GG	GG	AA	GG	GG	AA	AA	AA	GG	AA	GG
Bn-A01-p18692229	A/G	A10	5866105	0.06692	AA	GG	GG	AG	GG	AA	AA	AA	AG	AG	AA	GG	AG	GG	GG	GG	GG	GG	GG	GG	NN	AG	AA	GG	GG	AG	GG	GG	AA	AA	AA	AA	GG	GG	GG	GG	AA	GG	GG	AA	AA	AA	GG	AA	GG
Bn-A01-p18692686	A/G	A10	5866562	0.06501	GG	GG	GG	AG	AA	GG	GG	GG	GG	GG	GG	AA	AG	AA	AA	GG	GG	AA	AA	AA	GG	AG	GG	AA	AA	AG	AA	AA	GG	GG	GG	GG	AA	GG	GG	GG	GG	AA	AA	GG	GG	GG	AA	GG	GG
Bn-A01-p18703183	A/G	A10	5875587	0.07648	GG	GG	GG	AG	AA	GG	GG	GG	GG	GG	GG	AA	AG	AA	AA	GG	GG	AA	AA	AA	GG	AG	GG	AA	AA	AG	AA	AA	GG	GG	GG	GG	AA	GG	GG	GG	GG	AA	AA	GG	GG	GG	AA	GG	GG
Bn-A01-p18703922	A/C	A10	5876326	0.05736	CC	AA	AA	AC	AA	CC	CC	CC	AC	AC	CC	AA	AC	AA	AA	AA	AA	AA	AA	AA	NN	AC	CC	AA	AA	AC	AA	AA	CC	CC	CC	CC	AA	AA	AA	AA	CC	AA	AA	CC	CC	CC	AA	CC	AA
Bn-A01-p18704205	A/C	A10	5876609	0.08031	AA	AA	AA	AC	CC	AA	AA	AA	AA	AA	AA	CC	AC	CC	CC	AA	AA	CC	CC	CC	AA	AC	AA	CC	CC	AC	CC	CC	AA	AA	AA	AA	CC	AA	AA	AA	AA	CC	CC	AA	AA	AA	CC	AA	AA
Bn-A01-p18704834	A/G	A10	5877293	0.08031	GG	GG	GG	AG	AA	GG	GG	GG	GG	GG	GG	AA	AG	AA	AA	GG	GG	AA	AA	AA	GG	AG	GG	AA	AA	AG	AA	AA	GG	GG	GG	GG	AA	GG	GG	GG	GG	AA	AA	GG	GG	GG	AA	GG	GG
Bn-A01-p18705556	A/G	A10	5877966	0.0325	GG	AA	GG	GG	GG	GG	GG	GG	AG	AG	GG	GG	GG	GG	GG	GG	AA	GG	GG	GG	AG	GG	GG	GG	GG	GG	GG	GG	GG	GG	GG	GG	GG	AA	AA	AA	GG	GG	GG	GG	GG	GG	GG	GG	AA
Bn-A01-p18706337	A/G	A10	5878747	0.08222	AA	GG	GG	AG	GG	AA	AA	AA	AG	AG	AA	GG	AG	GG	GG	GG	GG	GG	GG	GG	NN	AG	AA	GG	GG	AG	GG	GG	AA	AA	AA	AA	GG	GG	GG	GG	AA	GG	GG	AA	AA	AA	GG	AA	GG
Bn-A01-p18739675	T/C	A10	5917261	0.06501	CC	TT	CC	TC	TT	CC	CC	CC	CC	CC	CC	TT	TC	TT	TT	CC	CC	TT	TT	TT	CC	TC	CC	TT	TT	TC	TT	TT	CC	CC	CC	CC	TT	CC	CC	CC	CC	TT	TT	CC	CC	CC	TT	CC	CC
Bn-A01-p18835025	T/C	A10	6024455	0.08222	CC	TT	TT	TC	TT	CC	CC	CC	TC	TC	CC	TT	TC	TT	TT	TT	TT	TT	TT	TT	NN	TT	CC	TT	TT	TC	TT	TT	CC	CC	CC	CC	TT	TT	TT	TT	CC	CC	TT	CC	CC	CC	TT	CC	TT
Bn-A01-p18837660	A/G	A10	6027153	0.09369	AA	GG	GG	AG	GG	AA	AA	AA	AG	AG	NN	GG	AG	GG	GG	GG	GG	GG	GG	GG	AG	NN	AA	GG	GG	AG	GG	GG	AG	AG	AA	AG	GG	GG	GG	GG	AG	AA	GG	AA	AA	NN	GG	NN	GG
Bn-A01-p18890238	A/C	A10	6093719	0.07075	CC	CC	CC	AC	AA	CC	CC	CC	AC	NN	CC	AA	NN	AA	AA	CC	AA	AA	AA	AA	NN	NN	CC	AA	AA	AC	AA	AA	CC	CC	CC	CC	AA	AA	AA	AA	CC	CC	AA	CC	CC	CC	AA	CC	AA
Bn-A01-p18896245	A/G	A10	6098552	0.07839	AA	AA	AA	AG	GG	AA	AA	AA	AG	AG	AA	GG	AG	GG	GG	AA	GG	GG	GG	GG	NN	GG	AA	GG	GG	AG	GG	GG	AA	AA	AA	AA	GG	GG	GG	GG	AA	AA	GG	AA	AA	AA	GG	AA	GG
Bn-A01-p18902391	T/C	A10	6103567	0.07075	TT	TT	TT	TC	CC	TT	TT	TT	TC	TC	TT	CC	TC	CC	CC	TT	CC	CC	CC	CC	NN	NN	TT	CC	CC	TC	CC	CC	TT	TT	TT	TT	CC	CC	CC	CC	TT	TT	CC	TT	TT	TT	CC	TT	CC
Bn-A01-p19098195	T/C	A10	6310032	0.06883	TT	CC	CC	TC	CC	TT	TT	TT	TT	TT	TT	CC	TT	TT	CC	CC	TT	CC	CC	CC	TT	NN	TT	CC	CC	TC	CC	CC	TT	TT	TT	TT	CC	TT	TT	TT	TT	TT	CC	TT	TT	TT	CC	TT	TT
Bn-A01-p19098776	T/C	A10	6310975	0.05736	TT	CC	CC	TC	CC	TT	TT	TT	TT	TT	TT	CC	TT	TT	CC	CC	TT	CC	CC	CC	TT	CC	TT	CC	CC	TC	CC	CC	TT	TT	TT	TT	CC	TT	TT	TT	TT	TT	CC	TT	TT	TT	CC	TT	TT
Bn-A01-p19107198	A/G	A10	6320075	0.05927	AA	AA	AA	AG	GG	AA	AA	AA	AA	AA	AA	GG	AA	AA	GG	AA	AA	GG	GG	GG	AA	GG	AA	GG	AA	AA	GG	GG	AA	AA	AA	AA	AA	AA	AA	AA	AA	AA	GG	AA	AA	AA	GG	AA	AA
Bn-A01-p19107773	A/G	A10	6320687	0.09178	AA	GG	GG	AG	GG	NN	AA	AA	AA	AA	AA	GG	AA	AA	GG	GG	AA	GG	GG	GG	AA	GG	AA	GG	GG	AG	GG	GG	AA	AA	NN	AA	GG	AA	AA	AA	AA	AA	GG	NN	NN	NN	GG	NN	NN
Bn-A01-p19108439	A/G	A10	6323719	0.06501	AA	GG	GG	AG	GG	AA	AA	AA	AA	AA	AA	GG	AA	AA	GG	GG	AA	GG	GG	GG	AA	NN	AA	GG	GG	AG	GG	GG	AA	AA	AA	AA	GG	AA	AA	AA	AA	AA	AG	AA	AA	AA	GG	AA	AA
Bn-A01-p19108849	A/G	A10	6324077	0.05927	GG	AA	AA	AG	AA	GG	GG	GG	GG	GG	GG	AA	GG	GG	AA	AA	GG	AA	AA	AA	GG	NN	GG	AA	AA	AG	AA	AA	GG	GG	GG	GG	AA	GG	GG	GG	GG	GG	AG	GG	GG	GG	AA	GG	GG
Bn-A01-p19110384	A/G	A10	6329449	0.05163	GG	AA	AA	AG	AA	GG	GG	GG	GG	GG	GG	AA	GG	GG	AA	AA	GG	AA	AA	AA	GG	NN	GG	AA	AA	AG	AA	AA	GG	GG	GG	GG	AA	GG	GG	GG	GG	GG	AA	GG	GG	GG	AA	GG	GG
Bn-A01-p19110508	A/G	A10	6329561	0.07457	GG	AA	AA	AG	AA	GG	GG	GG	GG	GG	GG	AA	GG	GG	AA	AA	GG	AA	AA	AA	GG	NN	GG	AA	AA	AG	AA	AA	GG	GG	GG	GG	AA	GG	GG	GG	GG	GG	AA	GG	GG	GG	AA	GG	GG
Bn-A01-p19111246	A/G	A10	6330267	0.07266	GG	AA	AA	AG	AA	GG	GG	GG	GG	GG	GG	AA	GG	GG	AA	AA	GG	AA	AA	AA	GG	NN	GG	AA	AA	AG	AA	AA	GG	GG	GG	GG	AA	GG	GG	GG	GG	GG	AA	GG	GG	GG	AA	GG	GG
Bn-A01-p19111305	T/C	A10	6330275	0.07075	TT	CC	CC	TC	CC	TT	TT	TT	TT	TT	TT	CC	TT	TT	CC	CC	TT	CC	CC	CC	TT	NN	TT	CC	CC	TC	CC	CC	TT	TT	TT	TT	CC	TT	TT	TT	TT	TT	CC	TT	TT	TT	CC	TT	TT
Bn-A01-p19114969	A/G	A10	6333356	0.08413	AA	GG	GG	AG	GG	AA	AA	AA	AA	AA	AA	GG	AA	AA	GG	GG	AA	GG	GG	GG	AA	GG	AA	GG	GG	AG	GG	GG	AA	AA	AA	AA	GG	AA	AA	AA	AA	AA	GG	AA	AA	AA	GG	AA	AA
Bn-A01-p19115021	T/C	A10	6333357	0.0631	TT	CC	CC	TC	CC	TT	TT	TT	TT	TT	TT	CC	TT	TT	CC	CC	TT	CC	CC	CC	TT	NN	TT	CC	CC	TC	CC	CC	TT	TT	TT	TT	CC	TT	TT	TT	TT	TT	CC	TT	TT	TT	CC	TT	TT
Bn-A01-p19115242	T/G	A10	6333578	0.08031	GG	TT	TT	TG	TT	GG	GG	GG	GG	GG	GG	TT	GG	GG	TT	TT	GG	TT	TT	TT	GG	NN	GG	TT	TT	TG	TT	TT	GG	GG	GG	GG	TT	GG	GG	GG	GG	GG	TT	GG	GG	GG	TT	GG	GG
Bn-A01-p19115530	T/C	A10	6333916	0.06883	CC	TT	TT	TC	TT	CC	CC	CC	CC	CC	CC	TT	CC	CC	TT	TT	CC	TT	TT	TT	CC	NN	CC	TT	TT	TC	TT	TT	CC	CC	CC	CC	TT	CC	CC	CC	CC	CC	TT	CC	CC	CC	TT	CC	CC
Bn-A01-p19115872	A/G	A10	6334206	0.06883	AA	GG	GG	AG	GG	AA	AA	AA	AA	AA	AA	GG	AA	AA	GG	GG	AA	GG	GG	GG	AA	NN	AA	GG	GG	AG	GG	GG	AA	AA	AA	AA	GG	AA	AA	AA	AA	AA	GG	AA	AA	AA	GG	AA	AA
Bn-A01-p19116006	T/G	A10	6334391	0.05545	TT	GG	GG	TG	GG	TT	TT	TT	TT	TT	TT	GG	TT	TT	GG	GG	TT	GG	GG	GG	TT	NN	TT	GG	GG	TG	GG	GG	TT	TT	TT	TT	GG	TT	TT	TT	TT	TT	GG	TT	TT	TT	GG	TT	TT
Bn-A01-p19116819	A/G	A10	6335155	0.0631	AA	GG	GG	AG	GG	AA	AA	AA	AA	AA	AA	GG	AA	AA	GG	GG	AA	GG	GG	GG	AA	NN	AA	GG	GG	AG	GG	GG	AA	AA	AA	AA	GG	AA	AA	AA	AA	AA	GG	AA	AA	AA	GG	AA	AA
Bn-A01-p19122048	T/C	A10	6341271	0.08987	TT	CC	CC	TC	CC	TT	TT	TT	TT	TT	TT	CC	TT	TT	CC	CC	TT	CC	CC	CC	TT	CC	TT	CC	CC	TC	CC	CC	TT	TT	TT	TT	CC	TT	TT	TT	TT	TT	CC	TT	TT	TT	CC	TT	TT
Bn-A01-p19139637	A/G	A10	6360552	0.08987	AA	GG	GG	NN	GG	AA	AA	AA	AA	AA	AA	GG	AA	AA	GG	GG	AA	GG	GG	GG	AA	NN	AA	GG	GG	AG	GG	GG	AA	AA	AA	AA	GG	AA	AA	AA	AA	AA	GG	AA	AA	AA	GG	AA	AA
Bn-A01-p19153919	T/C	A10	6376423	0.07266	TT	CC	CC	TC	CC	TT	TT	CC	TC	TC	TT	CC	TT	TT	CC	CC	CC	CC	CC	CC	TT	NN	TT	CC	CC	TC	CC	CC	TT	TT	TT	TT	CC	CC	CC	CC	TT	CC	CC	TT	TT	TT	CC	TT	CC
Bn-A01-p19158271	T/G	A10	6380775	0.07457	TT	GG	GG	TG	GG	TT	TT	GG	TG	TG	TT	GG	TT	TT	GG	GG	GG	GG	GG	GG	NN	NN	TT	GG	GG	TG	GG	GG	TT	TT	TT	TT	GG	GG	GG	GG	TT	GG	GG	TT	TT	TT	GG	TT	GG
Bn-A01-p19158362	A/G	A10	6380866	0.08031	AA	GG	GG	AG	GG	AA	AA	GG	AG	AG	AA	GG	AA	AA	GG	GG	GG	GG	GG	GG	NN	NN	AA	GG	GG	AG	GG	GG	AA	AA	AA	AA	GG	GG	GG	GG	AA	GG	GG	AA	AA	AA	GG	AA	GG
Bn-A01-p19283108	A/G	A10	6521030	0.07075	GG	AA	AA	AG	AA	GG	GG	AA	GG	AG	GG	AA	GG	GG	AA	AA	AA	AA	AA	AA	GG	NN	GG	AA	AA	AG	AA	AA	GG	GG	GG	GG	AA	AA	AA	AA	GG	AA	AA	GG	GG	GG	AA	GG	AA
Bn-A10-p3745691	T/C	A10	6628659	0.08413	CC	CC	NN	TC	NN	CC	CC	CC	CC	TC	CC	TT	CC	CC	TT	CC	TT	TT	TT	TT	NN	TT	CC	TT	CC	CC	TT	TT	CC	CC	CC	CC	CC	TT	TT	TT	CC	CC	TT	CC	CC	CC	TT	CC	TT
Bn-A10-p3711074	T/G	A10	6685726	0.08987	GG	GG	GG	TG	TT	GG	GG	TT	GG	TG	GG	TT	GG	GG	TT	GG	TT	TT	TT	TT	GG	TT	GG	TT	TT	TG	TT	TT	GG	GG	GG	GG	TT	TT	TT	TT	GG	TT	TT	GG	GG	GG	TT	GG	TT
Bn-A10-p3677867	A/C	A10	6715720	0.09751	AA	CC	CC	NN	CC	AA	AA	CC	AA	NN	AA	CC	AA	AA	CC	NN	CC	CC	CC	CC	AA	NN	AA	CC	CC	AC	CC	CC	AA	AA	AA	AA	CC	CC	CC	CC	AA	CC	CC	AA	AA	AA	CC	AA	CC
Bn-A10-p3677315	A/G	A10	6716272	0.0956	GG	GG	GG	AG	AA	GG	GG	AA	GG	AG	GG	AA	GG	GG	AA	GG	AA	AA	AA	AA	NN	NN	GG	AA	AA	AG	AA	AA	GG	GG	GG	GG	AA	AA	AA	AA	GG	AA	AA	GG	GG	GG	AA	GG	AA
Bn-A10-p3652425	A/G	A10	6738006	0.07648	AA	GG	GG	AG	GG	AA	AA	GG	AA	AG	AA	GG	AA	AA	GG	GG	GG	GG	GG	GG	NN	NN	AA	GG	GG	AG	GG	GG	AA	AA	AA	AA	GG	GG	GG	GG	AA	GG	GG	AA	AA	AA	GG	AA	GG
Bn-A10-p3652309	A/C	A10	6738071	0.04971	CC	CC	CC	AC	AA	CC	CC	AA	CC	AC	CC	AA	CC	CC	AA	CC	AA	AA	AA	AA	NN	NN	CC	AA	AA	AC	AA	AA	CC	CC	CC	CC	AA	AA	AA	AA	CC	AA	AA	CC	CC	CC	AA	CC	AA
Bn-A10-p3651562	T/C	A10	6738818	0.08987	TT	CC	CC	TC	CC	TT	TT	CC	TT	TC	TT	CC	TT	TT	CC	CC	CC	CC	CC	CC	NN	NN	TT	CC	CC	TC	CC	CC	TT	TT	TT	TT	CC	CC	CC	CC	TT	CC	CC	TT	TT	TT	CC	TT	CC
Bn-A10-p3649554	T/C	A10	6740826	0.07266	CC	CC	CC	TC	TT	CC	CC	CC	CC	TC	CC	TT	CC	CC	TT	CC	TT	TT	TT	TT	NN	NN	CC	TT	TT	TC	TT	TT	CC	CC	CC	CC	TT	TT	TT	TT	CC	CC	TT	CC	CC	CC	TT	CC	TT
Bn-A10-p3649434	T/C	A10	6740946	0.07457	CC	CC	CC	TC	TT	CC	CC	TT	CC	TC	CC	TT	CC	CC	TT	CC	TT	TT	TT	TT	NN	NN	CC	TT	TT	TC	TT	TT	CC	CC	CC	CC	TT	TT	TT	TT	CC	TT	TT	CC	CC	CC	TT	CC	TT
Bn-A10-p3649424	T/C	A10	6741007	0.07457	CC	CC	CC	TC	TT	CC	CC	CC	CC	TC	CC	TT	CC	CC	TT	CC	TT	TT	TT	TT	NN	TT	CC	TT	TT	TC	TT	TT	CC	CC	CC	CC	TT	TT	TT	TT	CC	CC	TT	CC	CC	CC	TT	CC	TT
Bn-A10-p3649288	A/C	A10	6741092	0.05354	CC	CC	CC	AC	AA	CC	CC	CC	CC	AC	CC	AA	CC	CC	AA	CC	AA	AA	AA	AA	NN	AA	CC	AA	AA	AC	AA	AA	CC	CC	CC	CC	AA	AA	AA	AA	CC	CC	AA	CC	CC	CC	AA	CC	AA
Bn-A10-p6233556	A/G	A10	7058873	0.07075	AA	AA	AA	AA	AA	AA	AA	AA	AA	AA	AA	AA	AA	AA	AA	AA	AA	AA	AA	AA	AA	AA	AA	AA	AA	AA	AA	AA	GG	AA	GG	AA	GG	AA	AA	AA	AA	GG	AA	AA	AA	AA	AA	AA	AA
Bn-A10-p6247519	T/C	A10	7075141	0.05354	CC	TT	TT	CC	TT	CC	CC	CC	CC	CC	CC	TT	CC	CC	CC	CC	CC	CC	CC	CC	CC	CC	CC	CC	CC	TC	TT	TT	CC	CC	CC	CC	TT	CC	CC	CC	CC	TT	TT	CC	CC	CC	CC	CC	CC
Bn-A10-p6270494	A/G	A10	7079584	0.07839	AA	GG	GG	AA	GG	AA	AA	AA	AA	AA	AA	GG	AA	AA	AA	AA	AA	AA	AA	AA	AA	AA	AA	AA	AA	AG	GG	GG	AA	AA	AA	AA	GG	AA	AA	AA	AA	GG	GG	AA	AA	AA	AA	AA	AA
Bn-A10-p6271467	A/G	A10	7080496	0.05163	GG	GG	GG	GG	AA	GG	GG	GG	GG	GG	GG	AA	GG	GG	GG	GG	GG	GG	GG	GG	GG	GG	GG	GG	GG	AG	AA	AA	GG	GG	GG	GG	GG	GG	GG	GG	GG	AA	AA	GG	GG	GG	GG	GG	GG
Bn-A10-p6271554	A/C	A10	7080532	0.07266	CC	CC	CC	CC	AA	CC	CC	CC	CC	CC	CC	AA	CC	CC	CC	CC	CC	CC	CC	CC	CC	CC	CC	CC	CC	AC	AA	AA	CC	CC	CC	CC	CC	CC	CC	CC	CC	AA	AA	CC	CC	CC	CC	CC	CC
Bn-A10-p6271776	T/C	A10	7080805	0.0631	TT	TT	TT	TT	CC	TT	TT	TT	TT	TT	TT	CC	TT	TT	TT	TT	TT	TT	TT	TT	TT	TT	TT	TT	TT	TC	CC	CC	TT	TT	TT	TT	TT	TT	TT	TT	TT	CC	CC	TT	TT	TT	TT	TT	TT
Bn-A10-p6278596	A/G	A10	7088620	0.05545	AA	GG	GG	AA	GG	AA	AA	AA	AA	AA	AA	GG	AA	AA	AA	AA	AA	AA	AA	AA	AA	AA	AA	AA	AA	AG	GG	GG	AA	AA	AA	AA	GG	AA	AA	AA	AA	GG	GG	AA	AA	AA	AA	AA	AA
Bn-A10-p6299839	A/G	A10	7112904	0.05545	AA	GG	GG	AA	GG	AA	AA	AA	AA	AA	AA	GG	AA	AA	AA	AA	AA	AA	AA	AA	AA	AA	AA	AA	AA	AG	GG	GG	AA	AA	AA	AA	GG	AA	AA	AA	AA	GG	GG	AA	AA	AA	AA	AA	AA
Bn-A10-p6322788	T/C	A10	7135898	0.06119	CC	TT	CC	CC	TT	CC	CC	CC	CC	CC	CC	TT	CC	CC	CC	CC	CC	CC	CC	CC	CC	CC	CC	CC	CC	TC	TT	TT	CC	CC	CC	CC	TT	CC	CC	CC	CC	TT	TT	CC	CC	CC	CC	CC	CC
Bn-A10-p6323527	A/G	A10	7136689	0.04971	GG	AA	GG	GG	AA	GG	GG	GG	GG	GG	GG	AA	GG	GG	GG	GG	GG	GG	GG	GG	GG	GG	GG	GG	GG	AG	AA	AA	GG	GG	GG	GG	GG	GG	GG	GG	GG	AA	AA	GG	GG	GG	GG	GG	GG
Bn-A10-p6344414	T/G	A10	7151849	0.03442	TT	TT	TT	TT	GG	TT	TT	TT	TT	TT	TT	GG	TT	TT	TT	TT	TT	TT	TT	TT	TT	TT	TT	TT	TT	NN	GG	GG	TT	TT	TT	TT	TT	TT	TT	TT	TT	GG	GG	TT	TT	TT	TT	TT	TT
Bn-A10-p6364237	A/G	A10	7187883	0.05736	AA	GG	AA	AA	GG	AA	AA	AA	AA	AA	AA	GG	AA	AA	AA	AA	AA	AA	AA	AA	AA	AA	AA	AA	AA	NN	GG	GG	AA	AA	AA	AA	GG	AA	AA	AA	AA	GG	GG	AA	AA	AA	AA	AA	AA
Bn-A10-p6371190	A/G	A10	7194676	0.05545	AA	GG	AA	AA	AA	AA	AA	AA	AA	NN	NN	AA	NN	AA	AA	AA	AA	AA	AA	AA	AA	AA	AA	AA	AA	AA	AA	AA	AA	AA	AA	AA	GG	AA	AA	AA	GG	GG	AA	AA	AA	GG	AA	GG	AA
Bn-A10-p6412022	T/C	A10	7242519	0.08987	CC	CC	CC	CC	TT	TT	CC	CC	TC	TC	TC	TT	CC	CC	CC	CC	TT	CC	CC	CC	TC	CC	TT	CC	CC	NN	TT	TT	TT	CC	TT	CC	CC	TT	TT	TT	CC	CC	TT	CC	CC	CC	TT	CC	TT
Bn-A10-p6418601	T/C	A10	7249450	0.09369	TC	TC	TT	TC	TT	TT	TC	TC	TC	TC	TC	TT	TC	TC	TC	TC	TT	TC	TC	TC	TT	TC	TT	TC	TC	NN	TT	TT	TT	TC	TT	TC	TT	TT	TT	TT	TC	TC	TT	TC	TC	TC	TT	TC	TT
Bn-A10-p6457220	A/C	A10	7258523	0.09751	AA	AA	AA	AA	CC	CC	AA	AA	AC	AC	AC	CC	AA	AA	AA	AA	CC	AA	AA	AA	NN	AA	CC	AA	AA	AC	CC	CC	CC	AA	CC	AA	CC	CC	CC	CC	AA	AA	CC	AA	AA	AA	CC	AA	CC
Bn-A10-p6459258	T/C	A10	7258931	0.09178	CC	CC	CC	CC	TT	TT	CC	CC	TC	TC	TC	TT	CC	CC	CC	CC	TT	CC	CC	CC	NN	CC	TT	CC	CC	TC	TT	TT	TT	CC	TT	CC	CC	TT	TT	TT	CC	CC	TT	CC	CC	CC	TT	CC	TT
Bn-A10-p6459782	A/G	A10	7259502	0.07648	GG	GG	GG	GG	AA	AA	GG	GG	AG	AG	AG	AA	GG	GG	GG	GG	AA	GG	GG	GG	NN	GG	AA	GG	GG	AG	AA	AA	AA	GG	AA	GG	AA	AA	AA	AA	GG	GG	AA	GG	GG	GG	AA	GG	AA
Bn-A10-p6460164	A/G	A10	7259846	0.10516	AA	AA	AA	AA	GG	GG	AA	AA	AG	AG	AG	GG	AA	AA	AA	AA	GG	AA	AA	AA	NN	AA	GG	AA	AA	AG	GG	GG	GG	AA	GG	AA	GG	GG	GG	GG	AA	AA	GG	AA	AA	AA	GG	AA	GG
Bn-A10-p6464869	T/C	A10	7273058	0.07839	CC	TT	TT	CC	TT	TT	CC	CC	TC	TT	TT	TT	TC	CC	CC	CC	TT	CC	CC	CC	TT	CC	TT	CC	CC	TC	TT	TT	TT	CC	TT	CC	TT	TT	TT	TT	TT	TT	TT	CC	CC	TT	TT	TT	TT
Bn-A10-p6468609	T/G	A10	7276788	0.14723	NN	NN	TT	GG	TT	NN	GG	GG	NN	GG	NN	NN	GG	GG	GG	GG	TT	GG	GG	GG	TT	GG	TT	GG	GG	TG	TT	TT	TT	GG	TT	GG	GG	TT	TT	TT	GG	GG	TT	GG	GG	GG	TT	GG	NN
Bn-Scaffold000196-p129412	A/G	A10	7303541	0.10325	GG	GG	GG	AG	AA	GG	GG	GG	GG	GG	GG	AA	GG	GG	AA	GG	GG	AA	AA	AA	GG	NN	GG	AA	GG	GG	AA	AA	GG	GG	GG	GG	GG	GG	GG	GG	GG	GG	AA	GG	GG	GG	AA	GG	GG
Bn-Scaffold000196-p132185	T/C	A10	7306324	0.06119	TT	TT	TT	TC	CC	TT	TT	TT	TT	TT	TT	CC	TT	TT	CC	TT	TT	CC	CC	CC	TT	NN	TT	CC	TT	TT	CC	CC	TT	TT	TT	TT	TT	TT	TT	TT	TT	TT	CC	TT	TT	TT	CC	TT	TT
Bn-Scaffold000196-p132202	A/G	A10	7306392	0.06119	AA	AA	AA	AG	GG	AA	AA	AA	AA	AA	AA	GG	AA	AA	GG	AA	AA	GG	GG	GG	AA	NN	AA	GG	AA	AA	GG	GG	AA	AA	AA	AA	AA	AA	AA	AA	AA	AA	GG	AA	AA	AA	GG	AA	AA
Bn-Scaffold000196-p132328	A/C	A10	7306517	0.05163	AA	AA	AA	AC	CC	AA	AA	AA	AA	AA	AA	CC	AA	AA	CC	AA	AA	CC	CC	CC	AA	CC	AA	CC	AA	AA	CC	CC	AA	AA	AA	AA	AA	AA	AA	AA	AA	AA	CC	AA	AA	AA	CC	AA	AA
Bn-Scaffold000291-p13580	A/C	A10	7336933	0.10707	CC	CC	CC	AC	AA	CC	CC	AC	CC	NN	CC	AA	CC	CC	AA	CC	AC	AA	AA	AA	NN	AA	CC	AA	CC	CC	AA	AA	CC	CC	CC	CC	CC	AC	NN	AC	CC	AC	AA	CC	CC	CC	AA	CC	AC
Bn-Scaffold000291-p13489	A/G	A10	7337024	0.06692	GG	GG	GG	AG	AA	GG	GG	AG	GG	AG	AG	AA	AG	GG	AA	GG	AG	AA	AA	AA	GG	NN	GG	AA	GG	GG	AA	AA	GG	GG	GG	GG	GG	AG	AG	AG	AG	AG	AA	GG	GG	AG	AA	GG	AG
Bn-Scaffold000377-p12172	T/C	A10	7350107	0.06119	TT	TT	TT	TC	CC	TT	TT	TT	TT	TT	TT	CC	TT	TT	CC	TT	TT	CC	CC	CC	TT	NN	TT	CC	TT	TT	CC	CC	TT	TT	TT	TT	TT	TT	TT	TT	TT	TT	CC	TT	TT	TT	CC	TT	TT
Bn-Scaffold000224-p67964	T/C	A10	7367573	0.07075	TT	TT	TT	TC	CC	TT	TT	TT	TT	TT	TT	CC	TT	TT	CC	TT	TT	CC	CC	CC	TT	NN	TT	CC	TT	TT	CC	CC	TT	TT	TT	TT	TT	TT	TT	TT	TT	TT	CC	TT	TT	TT	CC	TT	TT
Bn-Scaffold000224-p67064	T/G	A10	7368522	0.04971	GG	GG	GG	TG	TT	GG	GG	GG	GG	GG	GG	TT	GG	GG	TT	GG	GG	TT	TT	TT	GG	NN	GG	TT	GG	GG	TT	TT	GG	GG	GG	GG	GG	GG	GG	GG	GG	GG	TT	GG	GG	GG	TT	GG	GG
Bn-Scaffold000224-p65128	A/G	A10	7370473	0.05354	AA	AA	AA	AG	GG	AA	AA	AA	AA	AA	AA	GG	AA	AA	GG	AA	AA	GG	GG	GG	AA	NN	AA	GG	AA	AA	GG	GG	AA	AA	AA	AA	AA	AA	AA	AA	AA	AA	GG	AA	AA	AA	GG	AA	AA
Bn-Scaffold000224-p61324	T/C	A10	7375082	0.05927	CC	CC	CC	NN	TT	CC	CC	CC	CC	CC	CC	TT	CC	CC	TT	CC	CC	TT	TT	TT	CC	TC	CC	TT	CC	CC	TT	TT	CC	CC	CC	CC	CC	CC	CC	CC	CC	CC	TT	CC	CC	CC	TT	CC	CC
Bn-Scaffold000224-p60999	A/G	A10	7375407	0.05927	GG	GG	GG	AG	AA	GG	GG	GG	GG	GG	GG	AA	GG	GG	AA	GG	GG	AA	AA	AA	GG	NN	GG	AA	GG	GG	AA	AA	GG	GG	GG	GG	GG	GG	GG	GG	GG	GG	AA	GG	GG	GG	AA	GG	GG
Bn-Scaffold000224-p60947	A/G	A10	7375459	0.04971	GG	GG	GG	AG	AA	GG	GG	GG	GG	GG	GG	AA	GG	GG	AA	GG	GG	AA	AA	AA	GG	NN	GG	AA	GG	GG	AA	AA	GG	GG	GG	GG	GG	GG	GG	GG	GG	GG	AA	GG	GG	GG	AA	GG	GG
Bn-Scaffold000224-p60638	T/C	A10	7375768	0.05736	CC	CC	CC	TC	TT	CC	CC	CC	CC	CC	CC	TT	CC	CC	TT	CC	CC	TT	TT	TT	CC	NN	CC	TT	CC	CC	TT	TT	CC	CC	CC	CC	CC	CC	CC	CC	CC	CC	TT	CC	CC	CC	TT	CC	CC
Bn-Scaffold000224-p59936	A/G	A10	7376523	0.07839	GG	AA	AA	AG	AA	GG	GG	AA	GG	AA	AG	AA	AG	GG	AA	AA	AA	AA	AA	AA	NN	NN	GG	AA	GG	GG	AA	AA	GG	GG	GG	GG	GG	AA	AA	AA	AA	AA	AA	GG	GG	AA	AA	GG	AA
Bn-Scaffold000224-p59593	T/C	A10	7376866	0.05927	CC	CC	CC	TC	TT	CC	CC	CC	CC	CC	CC	TT	CC	CC	TT	CC	CC	TT	TT	TT	CC	NN	CC	TT	CC	CC	TT	TT	CC	CC	CC	CC	CC	CC	CC	CC	CC	CC	TT	CC	CC	CC	TT	CC	CC
Bn-Scaffold000224-p59515	T/G	A10	7376893	0.05354	TT	TT	TT	TG	GG	TT	TT	TT	TT	TT	TT	GG	TT	TT	GG	TT	TT	GG	GG	GG	TT	NN	TT	GG	TT	TT	GG	GG	TT	TT	TT	TT	TT	TT	TT	TT	TT	TT	GG	TT	TT	TT	GG	TT	TT
Bn-Scaffold000224-p59322	A/G	A10	7377137	0.05163	AA	AA	AA	AG	GG	AA	AA	AA	AA	AA	AA	GG	AA	AA	GG	AA	AA	GG	GG	GG	AA	GG	AA	GG	AA	AA	GG	GG	AA	AA	AA	AA	AA	AA	AA	AA	AA	AA	GG	AA	AA	AA	GG	AA	AA
Bn-Scaffold000224-p59162	T/C	A10	7377297	0.07648	CC	CC	CC	CC	TT	CC	CC	CC	CC	CC	CC	TT	CC	CC	TT	CC	CC	TT	TT	TT	CC	TC	CC	TT	CC	CC	TT	TT	CC	CC	CC	CC	CC	CC	CC	CC	CC	CC	TT	CC	CC	CC	TT	CC	CC
Bn-Scaffold000224-p58662	T/G	A10	7377746	0.04589	GG	GG	GG	TG	TT	GG	GG	GG	GG	GG	GG	TT	GG	GG	TT	GG	GG	TT	TT	TT	GG	NN	GG	TT	GG	GG	TT	TT	GG	GG	GG	GG	GG	GG	GG	GG	GG	GG	TT	GG	GG	GG	TT	GG	GG
Bn-Scaffold000224-p57442	A/G	A10	7378959	0.05163	AA	AA	AA	AG	GG	AA	AA	AA	AA	AA	AA	GG	AA	AA	GG	AA	AA	GG	GG	GG	AA	NN	AA	GG	AA	AA	GG	GG	AA	AA	AA	AA	AA	AA	AA	AA	AA	AA	GG	AA	AA	AA	GG	AA	AA
Bn-Scaffold000224-p46441	A/G	A10	7382276	0.04398	GG	GG	GG	NN	AA	GG	GG	GG	GG	GG	GG	AA	GG	GG	AA	GG	GG	AA	AA	AA	GG	NN	GG	AA	GG	GG	AA	AA	GG	GG	GG	GG	GG	GG	GG	GG	GG	GG	AA	GG	GG	GG	AA	GG	GG
Bn-Scaffold000224-p46377	A/C	A10	7382289	0.04398	CC	CC	CC	NN	AA	CC	CC	CC	CC	CC	CC	AA	CC	CC	AA	CC	CC	AA	AA	AA	CC	NN	CC	AA	CC	CC	AA	AA	CC	CC	CC	CC	CC	CC	CC	CC	CC	CC	AA	CC	CC	CC	AA	CC	CC
Bn-Scaffold000224-p43146	T/C	A10	7385563	0.05927	TT	TT	TT	TC	CC	TT	TT	TT	TT	TT	TT	CC	TT	TT	CC	TT	TT	CC	CC	CC	TT	CC	TT	CC	TT	TT	CC	CC	TT	TT	TT	TT	TT	TT	TT	TT	TT	TT	CC	TT	TT	TT	CC	TT	TT
Bn-Scaffold000224-p40340	T/C	A10	7387255	0.05545	TT	TT	TT	TC	CC	TT	TT	TT	TT	TT	TT	CC	TT	TT	CC	TT	TT	CC	CC	CC	TT	NN	TT	CC	TT	TT	CC	CC	TT	TT	TT	TT	TT	TT	TT	TT	TT	TT	CC	TT	TT	TT	CC	TT	TT
Bn-Scaffold000123-p522619	A/G	A10	7409551	0.04971	GG	GG	GG	AG	AA	GG	GG	GG	GG	GG	GG	AA	GG	GG	AA	GG	GG	AA	AA	AA	GG	NN	GG	AA	GG	GG	AA	AA	GG	GG	GG	GG	GG	GG	GG	GG	GG	GG	AA	GG	GG	GG	AA	GG	GG
Bn-Scaffold000123-p521661	T/C	A10	7410561	0.16444	TT	TT	TT	TC	CC	NN	TT	TT	TT	TT	TT	CC	TT	TT	CC	TT	TT	CC	CC	CC	TT	CC	TT	CC	TT	TT	CC	CC	TT	TT	TT	TT	TT	TT	TT	TT	TT	TT	CC	TT	TT	TT	CC	TT	NN
Bn-Scaffold000123-p519262	T/C	A10	7411284	0.05736	TT	TT	TT	TC	CC	TT	TT	TT	TT	TT	TT	CC	TT	TT	CC	TT	TT	CC	CC	CC	TT	CC	TT	CC	TT	TT	CC	CC	TT	TT	TT	TT	TT	TT	TT	TT	TT	TT	CC	TT	TT	TT	CC	TT	TT
Bn-Scaffold000123-p511169	A/G	A10	7417473	0.06501	AA	GG	GG	AG	GG	AA	AA	AA	AA	AA	AA	GG	AA	AA	GG	GG	AA	GG	GG	GG	AA	NN	AA	GG	GG	AG	GG	GG	AA	AA	AA	AA	GG	AA	AA	AA	AA	AA	GG	AA	AA	AA	GG	AA	AA
Bn-Scaffold000123-p506299	A/G	A10	7420249	0.05545	AA	AA	AA	AG	GG	AA	AA	AA	AA	AA	AA	GG	AA	AA	GG	AA	AA	GG	GG	GG	AA	NN	AA	GG	AA	AA	GG	GG	AA	AA	AA	AA	AA	AA	AA	AA	AA	AA	GG	AA	AA	AA	GG	AA	AA
Bn-Scaffold000123-p506124	T/C	A10	7420425	0.0478	CC	CC	CC	TC	TT	CC	CC	CC	CC	CC	CC	TT	CC	CC	TT	CC	CC	TT	TT	TT	CC	NN	CC	TT	CC	CC	TT	TT	CC	CC	CC	CC	CC	CC	CC	CC	CC	CC	TT	CC	CC	CC	TT	CC	CC
Bn-Scaffold000123-p499871	A/G	A10	7428736	0.07266	AA	AA	AA	AG	GG	AA	AA	AA	AA	AA	AA	GG	AA	AA	GG	AA	AA	GG	GG	GG	AA	GG	AA	GG	AA	AA	GG	GG	AA	AA	AA	AA	AA	AA	AA	AA	AA	AA	NN	AA	AA	AA	GG	AA	AA
Bn-Scaffold000123-p476014	T/C	A10	7448604	0.09369	CC	CC	CC	NN	TT	CC	CC	CC	CC	CC	CC	TT	CC	CC	TT	CC	CC	TT	TT	TT	CC	NN	CC	TT	CC	CC	TT	TT	CC	CC	CC	CC	CC	CC	CC	CC	CC	CC	TT	CC	CC	CC	TT	CC	CC
Bn-Scaffold000123-p475868	T/C	A10	7448750	0.08222	TT	CC	CC	TC	CC	TT	TT	TT	TT	TT	TT	CC	TT	TT	CC	CC	TT	CC	CC	CC	TT	NN	TT	CC	CC	TC	CC	CC	TT	TT	TT	TT	CC	TT	TT	TT	TT	TT	CC	TT	TT	TT	CC	TT	TT
Bn-Scaffold000123-p473722	T/C	A10	7450927	0.05163	CC	CC	CC	TC	TT	CC	CC	CC	CC	CC	CC	TT	CC	CC	TT	CC	CC	TT	TT	TT	CC	NN	CC	TT	CC	CC	TT	TT	CC	CC	CC	CC	CC	CC	CC	CC	CC	CC	TT	CC	CC	CC	TT	CC	CC
Bn-Scaffold000123-p473669	T/G	A10	7450929	0.0631	TT	TT	TT	TG	GG	TT	TT	TT	TT	TT	TT	GG	TT	TT	GG	TT	TT	GG	GG	GG	TT	NN	TT	GG	TT	TT	GG	GG	TT	TT	TT	TT	TT	TT	TT	TT	TT	TT	GG	TT	TT	TT	GG	TT	TT
Bn-Scaffold000123-p472773	A/G	A10	7451825	0.07648	GG	GG	GG	AG	AA	GG	GG	GG	GG	GG	GG	AA	GG	GG	AA	NN	GG	AA	AA	AA	GG	NN	GG	AA	GG	GG	AA	AA	GG	GG	GG	GG	GG	GG	GG	GG	GG	GG	AA	GG	GG	GG	AA	GG	GG
Bn-Scaffold000123-p472728	T/G	A10	7451921	0.03824	GG	GG	GG	TG	TT	GG	GG	GG	GG	GG	GG	TT	GG	GG	TT	GG	GG	TT	TT	TT	GG	NN	GG	TT	GG	GG	TT	TT	GG	GG	GG	GG	GG	GG	GG	GG	GG	GG	TT	GG	GG	GG	TT	GG	GG
Bn-Scaffold000123-p472543	A/C	A10	7452055	0.08413	CC	CC	CC	AC	AA	CC	CC	CC	CC	CC	CC	AA	CC	CC	AA	CC	CC	AA	AA	AA	CC	AA	CC	AA	CC	CC	AA	AA	CC	CC	CC	CC	CC	CC	CC	CC	CC	CC	AA	CC	CC	CC	AA	CC	CC
Bn-Scaffold000123-p472477	A/G	A10	7452171	0.05545	AA	AA	AA	AG	GG	AA	AA	AA	AA	AA	AA	GG	AA	AA	GG	AA	AA	GG	GG	GG	AA	NN	AA	GG	AA	AA	GG	GG	AA	AA	AA	AA	AA	AA	AA	AA	AA	AA	GG	AA	AA	AA	GG	AA	AA
Bn-Scaffold000123-p471867	T/C	A10	7452730	0.04207	CC	CC	CC	TC	TT	CC	CC	CC	CC	CC	CC	TT	CC	CC	TT	CC	CC	TT	TT	TT	CC	NN	CC	TT	CC	CC	TT	TT	CC	CC	CC	CC	CC	CC	CC	CC	CC	CC	TT	CC	CC	CC	TT	CC	CC
Bn-Scaffold000123-p469643	A/G	A10	7454960	0.0631	GG	GG	GG	AG	AA	GG	GG	GG	GG	GG	GG	AA	GG	GG	AA	GG	GG	AA	AA	AA	GG	NN	GG	AA	GG	GG	AA	AA	GG	GG	GG	GG	GG	GG	GG	GG	GG	GG	AA	GG	GG	GG	AA	GG	GG
Bn-Scaffold000123-p468740	A/G	A10	7455905	0.06883	GG	AA	AA	AG	AA	GG	GG	AA	GG	AA	AG	AA	AG	GG	AA	AA	AA	AA	AA	AA	GG	NN	GG	AA	AA	AG	AA	AA	GG	GG	GG	GG	AA	AA	AA	AA	AA	AA	AA	GG	GG	AA	AA	GG	AA
Bn-Scaffold000123-p468678	A/G	A10	7455916	0.06501	AA	AA	AA	AG	GG	AA	AA	AA	AA	AA	AA	GG	AA	AA	GG	AA	AA	GG	GG	GG	AA	NN	AA	GG	AA	AA	GG	GG	AA	AA	AA	AA	AA	AA	AA	AA	AA	AA	GG	AA	AA	AA	GG	AA	AA
Bn-Scaffold000123-p468505	T/C	A10	7456144	0.0631	TT	TT	TT	TC	CC	TT	TT	TT	TT	TT	TT	CC	TT	TT	CC	TT	TT	CC	CC	CC	TT	NN	TT	CC	TT	TT	CC	CC	TT	TT	TT	TT	TT	TT	TT	TT	TT	TT	CC	TT	TT	TT	CC	TT	TT
Bn-Scaffold000123-p468322	T/C	A10	7456327	0.06119	TT	TT	TT	TC	CC	TT	TT	TT	TT	TT	TT	CC	TT	TT	CC	TT	TT	CC	CC	CC	TT	CC	TT	CC	TT	TT	CC	CC	TT	TT	TT	TT	TT	TT	TT	TT	TT	TT	CC	TT	TT	TT	CC	TT	TT
Bn-Scaffold000123-p447756	A/G	A10	7464022	0.06692	AA	GG	GG	AG	GG	AA	AA	AA	AA	AA	AA	GG	AA	AA	GG	GG	AA	GG	GG	GG	AA	NN	AA	GG	GG	AG	GG	GG	AA	AA	AA	AA	GG	AA	AA	AA	AA	AA	GG	AA	AA	AA	GG	AA	AA
Bn-Scaffold000123-p446626	A/G	A10	7464296	0.05927	GG	GG	GG	AG	AA	GG	GG	GG	GG	GG	GG	AA	GG	GG	AA	GG	GG	AA	AA	AA	GG	NN	GG	AA	GG	GG	AA	AA	GG	GG	GG	GG	GG	GG	GG	GG	GG	GG	AA	GG	GG	GG	AA	GG	GG
Bn-Scaffold000123-p444092	T/C	A10	7467184	0.14914	CC	CC	CC	TC	TT	CC	CC	CC	CC	CC	CC	TT	CC	CC	TT	CC	CC	TT	TT	TT	CC	TT	CC	TT	CC	CC	TT	TT	CC	CC	CC	CC	CC	CC	CC	CC	CC	CC	TT	CC	CC	CC	TT	CC	CC
Bn-Scaffold000123-p440511	T/C	A10	7472005	0.03442	CC	CC	CC	NN	TT	CC	CC	CC	CC	CC	CC	TT	CC	CC	TT	CC	CC	TT	TT	TT	CC	NN	CC	TT	CC	CC	TT	TT	CC	CC	CC	CC	CC	CC	CC	CC	CC	CC	TT	CC	CC	CC	TT	CC	CC
Bn-Scaffold000123-p440447	A/C	A10	7472018	0.0478	AA	AA	AA	AC	CC	AA	AA	AA	AA	AA	AA	CC	AA	AA	CC	AA	AA	CC	CC	CC	AA	NN	AA	CC	AA	AA	CC	CC	AA	AA	AA	AA	AA	AA	AA	AA	AA	AA	CC	AA	AA	AA	CC	AA	AA
Bn-Scaffold000123-p440328	T/C	A10	7472137	0.08413	TT	CC	CC	TC	CC	TT	TT	TT	TT	TT	TT	CC	TT	TT	CC	CC	TT	CC	CC	CC	TT	CC	TT	CC	CC	TC	CC	CC	TT	TT	TT	TT	CC	TT	TT	TT	TT	TT	CC	TT	TT	TT	CC	TT	TT
Bn-Scaffold000123-p430330	T/C	A10	7473855	0.08413	CC	CC	CC	NN	TT	CC	CC	CC	CC	CC	CC	TT	CC	CC	TT	CC	CC	TT	TT	TT	CC	NN	CC	TT	CC	CC	TT	TT	CC	CC	CC	CC	CC	CC	CC	CC	CC	CC	TT	CC	CC	CC	TT	CC	CC
Bn-Scaffold000123-p426180	A/G	A10	7478052	0.06119	GG	GG	GG	AG	AA	GG	GG	GG	GG	GG	GG	AA	GG	GG	AA	GG	GG	AA	AA	AA	GG	NN	GG	AA	GG	GG	AA	AA	GG	GG	GG	GG	GG	GG	GG	GG	GG	GG	AA	GG	GG	GG	AA	GG	GG
Bn-Scaffold000123-p425548	A/G	A10	7478684	0.05163	AA	AA	AA	AG	GG	AA	AA	AA	AA	AA	AA	GG	AA	AA	GG	AA	AA	GG	GG	GG	AA	NN	AA	GG	AA	AA	GG	GG	AA	AA	AA	AA	AA	AA	AA	AA	AA	AA	GG	AA	AA	AA	GG	AA	AA
Bn-Scaffold000123-p425478	T/C	A10	7478703	0.03059	CC	CC	CC	TC	TT	CC	CC	CC	CC	CC	CC	TT	CC	CC	TT	CC	CC	TT	TT	TT	CC	NN	CC	TT	CC	CC	TT	TT	CC	CC	CC	CC	CC	CC	CC	CC	CC	CC	TT	CC	CC	CC	TT	CC	CC
Bn-Scaffold000123-p425225	T/C	A10	7478956	0.05545	CC	CC	CC	TC	TT	CC	CC	CC	CC	CC	CC	TT	CC	CC	TT	CC	CC	TT	TT	TT	CC	NN	CC	TT	CC	CC	TT	TT	CC	CC	CC	CC	CC	CC	CC	CC	CC	CC	TT	CC	CC	CC	TT	CC	CC
Bn-Scaffold000123-p424914	A/G	A10	7479318	0.04971	AA	AA	AA	AG	GG	AA	AA	AA	AA	AA	AA	GG	AA	AA	GG	AA	AA	GG	GG	GG	AA	NN	AA	GG	AA	AA	GG	GG	AA	AA	AA	AA	AA	AA	AA	AA	AA	AA	GG	AA	AA	AA	GG	AA	AA
Bn-Scaffold000123-p424773	A/G	A10	7479408	0.05736	AA	AA	AA	AG	GG	AA	AA	AA	AA	AA	AA	GG	AA	AA	GG	AA	AA	GG	GG	GG	AA	NN	AA	GG	AA	AA	GG	GG	AA	AA	AA	AA	AA	AA	AA	AA	AA	AA	GG	AA	AA	AA	GG	AA	AA
Bn-Scaffold000123-p424752	A/G	A10	7479480	0.04207	AA	AA	AA	AG	GG	AA	AA	AA	AA	AA	AA	GG	AA	AA	GG	AA	AA	GG	GG	GG	AA	NN	AA	GG	AA	AA	GG	GG	AA	AA	AA	AA	AA	AA	AA	AA	AA	AA	GG	AA	AA	AA	GG	AA	AA
Bn-Scaffold000123-p424618	A/G	A10	7479614	0.0478	AA	AA	AA	AG	GG	AA	AA	AA	AA	AA	AA	GG	AA	AA	GG	AA	AA	GG	GG	GG	AA	NN	AA	GG	AA	AA	GG	GG	AA	AA	AA	AA	AA	AA	AA	AA	AA	AA	GG	AA	AA	AA	GG	AA	AA
Bn-Scaffold000123-p424240	A/C	A10	7479941	0.07266	AA	CC	CC	AC	CC	AA	AA	AA	AA	AA	AA	CC	AA	AA	CC	CC	AA	CC	CC	CC	AA	NN	AA	CC	CC	AC	CC	CC	AA	AA	AA	AA	CC	AA	AA	AA	AA	AA	CC	AA	AA	AA	CC	AA	AA
Bn-Scaffold000123-p424239	A/G	A10	7479993	0.0631	AA	AA	AA	AG	GG	AA	AA	AA	AA	AA	AA	GG	AA	AA	GG	AA	AA	GG	GG	GG	AA	NN	AA	GG	AA	AA	GG	GG	AA	AA	AA	AA	AA	AA	AA	AA	AA	AA	GG	AA	AA	AA	GG	AA	AA
Bn-Scaffold000123-p407243	T/G	A10	7502902	0.04589	GG	GG	GG	TG	TT	GG	GG	GG	GG	GG	GG	TT	GG	GG	TT	GG	GG	TT	TT	TT	GG	NN	GG	TT	GG	GG	TT	TT	GG	GG	GG	GG	GG	GG	GG	GG	GG	GG	TT	GG	GG	GG	TT	GG	GG
Bn-Scaffold000123-p387774	A/G	A10	7521343	0.09178	AG	GG	GG	AG	GG	AA	AA	GG	AG	GG	AG	GG	NN	AG	GG	GG	GG	GG	GG	GG	AG	NN	AG	GG	GG	AG	GG	GG	AG	AG	AG	AG	GG	GG	GG	GG	GG	GG	GG	AG	AG	GG	GG	AG	GG
Bn-Scaffold000123-p378344	A/C	A10	7530852	0.07075	CC	CC	CC	AC	AA	CC	CC	CC	CC	CC	CC	AA	CC	CC	AA	CC	CC	AA	AA	AA	CC	AA	CC	AA	CC	CC	AA	AA	CC	CC	CC	CC	CC	CC	CC	CC	CC	CC	AA	CC	CC	CC	AA	CC	CC
Bn-Scaffold000123-p365986	A/G	A10	7544630	0.13002	AA	NN	NN	AG	GG	AA	AA	AA	AA	AA	AA	GG	AA	AA	GG	NN	AA	GG	GG	GG	AA	GG	AA	GG	NN	AA	GG	GG	AA	AA	AA	AA	NN	AA	AA	AA	AA	AA	GG	AA	AA	AA	GG	AA	AA
Bn-Scaffold000123-p343527	T/C	A10	7561789	0.06501	TT	CC	CC	TC	CC	TT	TT	CC	TT	TC	TT	CC	TT	TT	CC	CC	CC	CC	CC	CC	NN	CC	TT	CC	CC	TC	CC	CC	TT	TT	TT	TT	CC	CC	CC	CC	TT	CC	CC	TT	TT	TT	CC	TT	CC
Bn-Scaffold000123-p338983	A/G	A10	7566413	0.06883	GG	AA	AA	NN	AA	GG	GG	AA	GG	NN	GG	AA	GG	GG	AA	AA	AA	AA	AA	AA	GG	NN	GG	AA	AA	AG	AA	AA	GG	GG	GG	GG	AA	AA	AA	AA	GG	AA	AA	GG	GG	GG	AA	GG	AA
Bn-Scaffold000123-p336630	A/G	A10	7568769	0.06883	GG	AA	AA	NN	AA	GG	GG	AA	GG	AG	GG	AA	GG	GG	AA	AA	AA	AA	AA	AA	GG	NN	GG	AA	AA	AG	AA	AA	GG	GG	GG	GG	AA	AA	AA	AA	GG	AA	AA	GG	GG	GG	AA	GG	AA
Bn-Scaffold000123-p335958	T/C	A10	7569441	0.08987	TT	CC	CC	TC	CC	TT	TT	TT	TT	TT	TT	CC	TT	TT	CC	CC	TT	CC	CC	CC	TT	NN	TT	CC	CC	TC	CC	CC	TT	TT	TT	TT	CC	TT	TT	TT	TT	TT	CC	TT	TT	TT	CC	TT	TT
Bn-Scaffold000123-p330981	A/G	A10	7574501	0.07457	AA	GG	GG	AG	GG	AA	AA	AA	AA	AA	AA	GG	AA	AA	GG	GG	AA	GG	GG	GG	AA	GG	AA	GG	GG	AG	GG	GG	AA	AA	AA	AA	GG	AA	AA	AA	AA	AA	GG	AA	AA	AA	GG	AA	AA
Bn-Scaffold000123-p318165	A/G	A10	7585537	0.0631	AA	GG	GG	AG	GG	AA	AA	GG	AA	AG	AA	GG	AA	AA	GG	GG	GG	GG	GG	GG	NN	GG	AA	GG	GG	AG	GG	GG	AA	AA	AA	AA	GG	GG	GG	GG	AA	GG	GG	AA	AA	AA	GG	AA	GG
Bn-Scaffold000123-p305749	A/C	A10	7601667	0.08604	AA	CC	CC	AC	CC	AA	AA	CC	AA	AC	AA	CC	AA	AA	CC	CC	CC	CC	CC	CC	NN	NN	AA	CC	CC	AC	CC	CC	AA	AA	AA	AA	CC	CC	CC	CC	AA	CC	CC	AA	AA	AA	CC	AA	CC
Bn-Scaffold000123-p305075	T/G	A10	7602341	0.0631	TT	GG	GG	TG	GG	TT	TT	TT	TT	TT	TT	GG	TT	TT	GG	GG	TT	GG	GG	GG	TT	TG	TT	GG	GG	TG	GG	GG	TT	TT	TT	TT	GG	TT	TT	TT	TT	TT	GG	TT	TT	TT	GG	TT	TT
Bn-Scaffold000123-p303330	A/G	A10	7604085	0.08222	AA	GG	GG	AG	GG	AA	AA	GG	AA	AG	AA	GG	AA	AA	GG	GG	GG	GG	GG	GG	NN	NN	AA	GG	GG	AG	GG	GG	AA	AA	AA	AA	GG	GG	GG	GG	AA	GG	GG	AA	AA	AA	GG	AA	GG
Bn-Scaffold000123-p301287	T/C	A10	7606128	0.04398	CC	CC	CC	NN	TT	CC	CC	CC	CC	CC	CC	TT	CC	CC	TT	CC	CC	TT	TT	TT	CC	NN	CC	TT	CC	CC	TT	TT	CC	CC	CC	CC	CC	CC	CC	CC	CC	CC	TT	CC	CC	CC	TT	CC	CC
Bn-Scaffold000123-p295468	A/G	A10	7614453	0.05545	GG	GG	GG	AG	AA	GG	GG	GG	GG	GG	GG	AA	GG	GG	AA	GG	GG	AA	AA	AA	GG	NN	GG	AA	GG	GG	AA	AA	GG	GG	GG	GG	GG	GG	GG	GG	GG	GG	AA	GG	GG	GG	AA	GG	GG
Bn-Scaffold000123-p277122	T/C	A10	7635324	0.06883	TT	TT	TT	NN	CC	TT	TT	CC	TT	CC	TC	CC	TC	TT	CC	TT	CC	CC	CC	CC	NN	TC	TT	CC	TT	TT	CC	CC	TT	TT	TT	TT	TT	CC	CC	CC	CC	CC	CC	TT	TT	CC	CC	TT	CC
Bn-Scaffold000123-p263332	T/C	A10	7650314	0.08222	TT	CC	CC	TC	CC	TT	TT	CC	TT	TC	TT	CC	TT	TT	CC	CC	CC	CC	CC	CC	NN	NN	TT	CC	CC	TT	CC	CC	TT	TT	TT	TT	NN	CC	CC	CC	TT	CC	CC	TT	TT	TT	CC	TT	CC
Bn-Scaffold000123-p262933	T/G	A10	7650663	0.09751	GG	TT	TT	GG	TT	GG	GG	GG	GG	GG	GG	TT	GG	GG	TT	TT	GG	TT	TT	TT	GG	NN	GG	TT	TT	GG	TT	TT	GG	GG	GG	GG	TT	GG	GG	GG	GG	GG	TT	GG	GG	GG	TT	GG	GG
Bn-Scaffold000123-p257663	A/G	A10	7655922	0.06119	AA	GG	GG	AG	GG	AA	AA	GG	AA	GG	AG	GG	AG	AA	GG	GG	GG	GG	GG	GG	NN	NN	AA	GG	GG	AG	GG	GG	AA	AA	AA	AA	GG	GG	GG	GG	GG	GG	GG	AA	AA	GG	GG	AA	GG
Bn-Scaffold000123-p254553	A/G	A10	7659130	0.08031	GG	GG	GG	AG	AA	GG	GG	GG	GG	GG	GG	AA	GG	GG	AA	GG	GG	AA	AA	AA	GG	NN	GG	AA	GG	GG	AA	AA	GG	GG	GG	GG	GG	GG	GG	GG	GG	GG	AA	GG	GG	GG	AA	GG	GG
Bn-Scaffold000123-p254094	T/G	A10	7659589	0.04398	TT	TT	TT	TG	GG	TT	TT	TT	TT	TT	TT	GG	TT	TT	GG	TT	TT	GG	GG	GG	TT	NN	TT	GG	TT	TT	GG	GG	TT	TT	TT	TT	TT	TT	TT	TT	TT	TT	GG	TT	TT	TT	GG	TT	TT
Bn-Scaffold000123-p253796	A/G	A10	7659938	0.05927	GG	GG	GG	AG	AA	GG	GG	GG	GG	GG	GG	AA	GG	GG	AA	GG	GG	AA	AA	AA	GG	NN	GG	AA	GG	GG	AA	AA	GG	GG	GG	GG	GG	GG	GG	GG	GG	GG	AA	GG	GG	GG	AA	GG	GG
Bn-Scaffold000123-p253508	A/G	A10	7660175	0.07839	GG	AA	AA	AG	AA	GG	GG	GG	GG	GG	GG	AA	GG	GG	AA	AA	GG	AA	AA	AA	GG	NN	GG	AA	AA	AG	AA	AA	GG	GG	GG	GG	AA	GG	GG	GG	GG	GG	AA	GG	GG	GG	AA	GG	GG
Bn-Scaffold000123-p253387	T/G	A10	7660347	0.03059	GG	GG	GG	TG	TT	GG	GG	GG	GG	GG	GG	TT	GG	GG	TT	GG	GG	TT	TT	TT	GG	NN	GG	TT	GG	GG	TT	TT	GG	GG	GG	GG	GG	GG	GG	GG	GG	GG	TT	GG	GG	GG	TT	GG	GG
Bn-Scaffold000123-p253186	A/G	A10	7660549	0.07839	AA	AA	AA	AG	GG	AA	AA	AA	AA	AA	AA	GG	AA	AA	GG	AA	AA	GG	GG	GG	AA	NN	AA	GG	AA	AA	GG	GG	AA	AA	AA	AA	AA	AA	AA	AA	AA	AA	GG	AA	AA	AA	GG	AA	AA
Bn-Scaffold000123-p253051	T/C	A10	7660633	0.05163	CC	CC	CC	TC	TT	CC	CC	CC	CC	CC	CC	TT	CC	CC	TT	CC	CC	TT	TT	TT	CC	NN	CC	TT	CC	CC	TT	TT	CC	CC	CC	CC	CC	CC	CC	CC	CC	CC	TT	CC	CC	CC	TT	CC	CC
Bn-Scaffold000123-p247388	T/C	A10	7666292	0.07266	CC	CC	CC	TC	TT	CC	CC	CC	CC	CC	CC	TT	CC	CC	TT	CC	CC	TT	TT	TT	CC	NN	CC	TT	CC	CC	TT	TT	CC	CC	CC	CC	CC	CC	CC	CC	CC	CC	TT	CC	CC	CC	TT	CC	CC
Bn-Scaffold000123-p238360	A/C	A10	7669515	0.07648	CC	AA	AA	NN	AA	CC	CC	AA	CC	AA	AC	AA	NN	CC	AA	AA	AA	AA	AA	AA	CC	AC	CC	AA	AA	AC	AA	AA	CC	CC	CC	CC	AA	AA	AA	AA	AA	AA	AA	CC	CC	AA	AA	CC	AA
Bn-Scaffold000123-p219341	A/G	A10	7686339	0.05545	AA	AA	AA	AG	GG	AA	AA	AA	AA	AA	AA	GG	AA	AA	GG	AA	AA	GG	GG	GG	AA	GG	AA	GG	AA	AA	GG	GG	AA	AA	AA	AA	AA	AA	AA	AA	AA	AA	GG	AA	AA	AA	GG	AA	AA
Bn-Scaffold000123-p214674	T/C	A10	7688361	0.07457	CC	CC	CC	NN	TT	CC	CC	CC	CC	CC	CC	TT	CC	CC	TT	CC	CC	TT	TT	TT	CC	NN	CC	TT	CC	CC	TT	TT	CC	CC	CC	CC	CC	CC	CC	CC	CC	CC	TT	CC	CC	CC	TT	CC	CC
Bn-Scaffold000123-p212564	A/G	A10	7690362	0.08413	AA	GG	GG	AG	GG	AA	AA	GG	AA	GG	AG	GG	AG	AA	GG	GG	GG	GG	GG	GG	NN	NN	AA	GG	GG	AG	GG	GG	AA	AA	AA	AA	GG	GG	GG	GG	GG	GG	GG	AA	AA	GG	GG	AA	GG
Bn-Scaffold000123-p211816	A/G	A10	7691111	0.05545	AA	AA	AA	AG	GG	AA	AA	AA	AA	AA	AA	GG	AA	AA	GG	AA	AA	GG	GG	GG	AA	GG	AA	GG	AA	AA	GG	GG	AA	AA	AA	AA	AA	AA	AA	AA	AA	AA	GG	AA	AA	AA	GG	AA	AA
Bn-Scaffold000123-p209875	T/C	A10	7693056	0.04971	CC	CC	CC	TC	TT	CC	CC	CC	CC	CC	CC	TT	CC	CC	TT	CC	CC	TT	TT	TT	CC	NN	CC	TT	CC	CC	TT	TT	CC	CC	CC	CC	CC	CC	CC	CC	CC	CC	TT	CC	CC	CC	TT	CC	CC
Bn-Scaffold000123-p209334	A/G	A10	7693643	0.05354	GG	GG	GG	AG	AA	GG	GG	GG	GG	GG	GG	AA	GG	GG	AA	GG	GG	AA	AA	AA	GG	NN	GG	AA	GG	GG	AA	AA	GG	GG	GG	GG	GG	GG	GG	GG	GG	GG	AA	GG	GG	GG	AA	GG	GG
Bn-Scaffold000123-p207349	A/G	A10	7694288	0.05736	AA	GG	GG	AG	GG	AA	AA	GG	AA	GG	AG	GG	AG	AA	GG	GG	GG	GG	GG	GG	NN	NN	AA	GG	GG	AG	GG	GG	AA	AA	AA	AA	GG	GG	GG	GG	GG	GG	GG	AA	AA	GG	GG	AA	GG
Bn-Scaffold000123-p207130	T/C	A10	7694507	0.08604	TT	CC	CC	TC	CC	TT	TT	CC	TT	CC	TC	CC	TC	TT	CC	NN	CC	CC	CC	CC	NN	NN	TT	CC	CC	TC	CC	CC	TT	TT	TT	TT	CC	CC	CC	CC	CC	CC	CC	TT	TT	CC	CC	TT	CC
Bn-Scaffold000123-p207049	A/G	A10	7694588	0.05736	GG	GG	GG	AG	AA	GG	GG	GG	GG	GG	GG	AA	GG	GG	AA	GG	GG	AA	AA	AA	GG	NN	GG	AA	GG	GG	AA	AA	GG	GG	GG	GG	GG	GG	GG	GG	GG	GG	AA	GG	GG	GG	AA	GG	GG
Bn-Scaffold000123-p206778	A/G	A10	7694808	0.04971	GG	GG	GG	AG	AA	GG	GG	GG	GG	GG	GG	AA	GG	GG	AA	GG	GG	AA	AA	AA	GG	NN	GG	AA	GG	GG	AA	AA	GG	GG	GG	GG	GG	GG	GG	GG	GG	GG	AA	GG	GG	GG	AA	GG	GG
Bn-Scaffold000123-p205669	A/C	A10	7695917	0.07839	AA	CC	CC	AA	CC	AA	AA	CC	AA	CC	NN	CC	AC	AA	CC	CC	CC	CC	CC	CC	AA	AC	AA	CC	CC	NN	CC	CC	AA	AA	AA	AA	CC	CC	CC	CC	CC	CC	CC	AA	AA	CC	CC	AA	CC
Bn-Scaffold000123-p205623	T/G	A10	7696014	0.06692	TT	GG	GG	TG	GG	TT	TT	GG	TT	GG	TG	GG	TG	TT	GG	GG	GG	GG	GG	GG	NN	NN	TT	GG	GG	TG	GG	GG	TT	TT	TT	TT	GG	GG	GG	GG	GG	GG	GG	TT	TT	GG	GG	TT	GG
Bn-Scaffold000123-p205410	A/G	A10	7696176	0.05927	AA	GG	GG	AG	GG	AA	AA	GG	AA	GG	AG	GG	AG	AA	GG	GG	GG	GG	GG	GG	NN	NN	AA	GG	GG	AG	GG	GG	AA	AA	AA	AA	GG	GG	GG	GG	GG	GG	GG	AA	AA	GG	GG	AA	GG
Bn-Scaffold000123-p205055	T/C	A10	7696580	0.04398	CC	CC	CC	NN	TT	CC	CC	CC	CC	CC	CC	TT	CC	CC	TT	CC	CC	TT	TT	TT	CC	NN	CC	TT	CC	CC	TT	TT	CC	CC	CC	CC	CC	CC	CC	CC	CC	CC	TT	CC	CC	CC	TT	CC	CC
Bn-Scaffold000123-p200265	T/C	A10	7701782	0.07648	TT	CC	CC	TC	CC	TT	TT	CC	TT	CC	TC	CC	TC	TT	CC	CC	CC	CC	CC	CC	NN	NN	TT	CC	NN	TT	CC	CC	TT	TT	TT	TT	NN	CC	CC	CC	CC	CC	CC	TT	TT	CC	CC	TT	CC
Bn-Scaffold000123-p186079	A/G	A10	7716871	0.05927	AA	AA	AA	AG	GG	AA	AA	AA	AA	AA	AA	GG	AA	AA	GG	AA	AA	GG	GG	GG	AA	GG	AA	GG	AA	AA	GG	GG	AA	AA	AA	AA	AA	AA	AA	AA	AA	AA	GG	AA	AA	AA	GG	AA	AA
Bn-Scaffold000123-p175741	T/C	A10	7731939	0.08413	CC	TT	TT	NN	TT	CC	CC	TT	CC	TT	NN	TT	TC	CC	TT	TT	TT	TT	TT	TT	CC	NN	CC	TT	NN	CC	TT	TT	CC	CC	CC	CC	NN	NN	TT	TT	TT	TT	TT	CC	CC	TT	TT	CC	TT
Bn-Scaffold000123-p167779	A/C	A10	7739095	0.08413	CC	AA	AA	AC	AA	CC	CC	AA	CC	AA	AC	AA	AC	CC	AA	AA	AA	AA	AA	AA	NN	NN	CC	AA	NN	CC	AA	AA	CC	CC	CC	CC	NN	AA	AA	AA	AA	AA	AA	CC	CC	AA	AA	CC	AA
Bn-Scaffold000123-p167371	T/C	A10	7739452	0.06883	CC	CC	CC	TC	TT	CC	CC	CC	CC	CC	CC	TT	CC	CC	TT	CC	CC	TT	TT	TT	CC	NN	CC	TT	NN	CC	TT	TT	CC	CC	CC	CC	NN	CC	CC	CC	CC	CC	TT	CC	CC	CC	TT	CC	CC
Bn-Scaffold000123-p167035	A/G	A10	7739788	0.08604	GG	AA	AA	AG	AA	GG	GG	AA	GG	AA	AG	AA	AG	GG	AA	AA	AA	AA	AA	AA	NN	NN	GG	AA	NN	GG	AA	AA	GG	GG	GG	GG	NN	AA	AA	AA	AA	AA	AA	GG	GG	AA	AA	GG	AA
Bn-Scaffold000123-p156913	A/G	A10	7747303	0.05354	AA	AA	AA	AG	GG	AA	AA	AA	AA	AA	AA	GG	AA	AA	GG	AA	AA	GG	GG	GG	AA	NN	AA	GG	AA	AA	GG	GG	AA	AA	AA	AA	AA	AA	AA	AA	AA	AA	GG	AA	AA	AA	GG	AA	AA
Bn-Scaffold000123-p155648	A/G	A10	7748620	0.07457	AA	AA	AA	AG	GG	AA	AA	AA	AA	AA	AA	GG	AA	AA	NN	AA	AA	GG	GG	GG	AA	NN	AA	GG	AA	AA	GG	GG	AA	AA	AA	AA	AA	AA	AA	AA	AA	AA	GG	AA	AA	AA	GG	AA	AA
Bn-Scaffold000123-p153932	A/G	A10	7750127	0.06119	GG	GG	GG	AG	AA	GG	GG	GG	GG	GG	GG	AA	GG	GG	AA	GG	GG	AA	AA	AA	GG	NN	GG	AA	GG	GG	AA	AA	GG	GG	GG	GG	GG	GG	GG	GG	GG	GG	AA	GG	GG	GG	AA	GG	GG
Bn-Scaffold000123-p152401	T/C	A10	7751659	0.05354	CC	CC	CC	TC	TT	CC	CC	CC	CC	CC	CC	TT	CC	CC	TT	CC	CC	TT	TT	TT	CC	NN	CC	TT	CC	CC	TT	TT	CC	CC	CC	CC	CC	CC	CC	CC	CC	CC	TT	CC	CC	CC	TT	CC	CC
Bn-Scaffold000123-p152365	T/C	A10	7751748	0.05163	TT	TT	TT	TC	CC	TT	TT	TT	TT	TT	TT	CC	TT	TT	CC	TT	TT	CC	CC	CC	TT	NN	TT	CC	TT	TT	CC	CC	TT	TT	TT	TT	TT	TT	TT	TT	TT	TT	CC	TT	TT	TT	CC	TT	TT
Bn-Scaffold000123-p134988	A/G	A10	7776218	0.12811	GG	GG	GG	AG	AA	GG	GG	NN	GG	GG	GG	AA	GG	GG	AA	GG	NN	AA	AA	AA	GG	NN	GG	AA	GG	GG	AA	AA	GG	GG	GG	GG	GG	NN	NN	NN	GG	NN	AA	GG	GG	GG	AA	GG	NN
Bn-Scaffold000123-p134879	A/G	A10	7776276	0.13576	AA	GG	GG	AG	GG	AA	AA	NN	AA	GG	AG	GG	AG	AA	GG	GG	NN	GG	GG	GG	AA	NN	AA	GG	GG	AG	GG	GG	AA	AA	AA	AA	GG	NN	NN	NN	GG	NN	GG	AA	AA	GG	GG	AA	NN
Bn-Scaffold000123-p134112	A/G	A10	7777094	0.09751	GG	GG	GG	NN	AA	GG	GG	NN	GG	GG	GG	AA	GG	GG	AA	GG	AG	AA	AA	AA	GG	NN	GG	AA	GG	GG	AA	AA	GG	GG	GG	GG	GG	AG	NN	AG	GG	AG	AA	GG	GG	GG	AA	GG	NN
Bn-Scaffold000123-p133711	A/G	A10	7777445	0.17973	AA	AA	AA	AG	GG	AA	AA	NN	AA	AA	AA	GG	AA	AA	GG	AA	NN	GG	GG	GG	AA	GG	AA	GG	AA	AA	GG	GG	AA	AA	AA	AA	AA	NN	NN	NN	AA	NN	GG	AA	AA	AA	GG	AA	NN
Bn-Scaffold000123-p133345	A/C	A10	7777862	0.14149	CC	CC	CC	NN	AA	CC	CC	NN	CC	CC	CC	AA	CC	CC	AA	CC	NN	AA	AA	AA	CC	NN	CC	AA	CC	CC	AA	AA	CC	CC	CC	CC	CC	NN	NN	NN	CC	NN	AA	CC	CC	CC	AA	CC	NN
Bn-Scaffold000123-p114273	A/G	A10	7797439	0.06501	AA	GG	GG	AG	GG	AA	AA	GG	AA	GG	AG	GG	AG	AA	GG	GG	GG	GG	GG	GG	NN	GG	AA	GG	GG	AG	GG	GG	AA	AA	AA	AA	GG	GG	GG	GG	GG	GG	GG	AA	AA	GG	GG	AA	GG
Bn-Scaffold000123-p114188	A/C	A10	7797524	0.09178	AA	CC	CC	AC	CC	AA	AA	CC	AA	CC	AC	CC	AC	AA	CC	CC	CC	CC	CC	CC	NN	CC	AA	CC	CC	AC	CC	CC	AA	AA	AA	AA	CC	CC	CC	CC	CC	CC	CC	AA	AA	CC	CC	AA	CC
Bn-Scaffold000123-p114095	T/C	A10	7797566	0.174	CC	TT	TT	NN	TT	CC	CC	TT	CC	TT	TC	TT	NN	CC	TT	TT	TT	TT	TT	TT	CC	TT	CC	TT	TT	TC	TT	TT	CC	CC	CC	CC	TT	TT	TT	TT	TT	TT	TT	CC	CC	TT	TT	CC	TT
Bn-Scaffold000123-p112682	T/G	A10	7798979	0.13002	TT	GG	GG	TG	GG	TT	TT	GG	TT	GG	TG	GG	NN	TT	GG	GG	GG	GG	GG	GG	NN	GG	TT	GG	GG	TG	GG	GG	TT	TT	TT	TT	GG	GG	GG	GG	GG	GG	GG	TT	TT	GG	GG	TT	GG
Bn-Scaffold000123-p107587	A/G	A10	7804141	0.0631	GG	AA	AA	AG	AA	GG	GG	AA	GG	AA	AG	AA	AG	GG	AA	AA	AA	AA	AA	AA	NN	NN	GG	AA	AA	AG	AA	AA	GG	GG	GG	GG	AA	AA	AA	AA	AA	AA	AA	GG	GG	AA	AA	GG	AA
Bn-Scaffold000123-p105854	A/G	A10	7805874	0.08795	AA	GG	GG	AG	GG	AA	AA	GG	AA	GG	AG	GG	AG	AA	GG	GG	GG	GG	GG	GG	NN	NN	AA	GG	GG	AG	GG	GG	AA	AA	AA	AA	GG	GG	GG	GG	GG	GG	GG	AA	AA	GG	GG	AA	GG
Bn-Scaffold000123-p105765	T/G	A10	7805912	0.03633	GG	GG	GG	TG	TT	GG	GG	GG	GG	GG	GG	TT	GG	GG	TT	GG	GG	TT	TT	TT	GG	NN	GG	TT	GG	GG	TT	TT	GG	GG	GG	GG	GG	GG	GG	GG	GG	GG	TT	GG	GG	GG	TT	GG	GG
Bn-Scaffold000123-p96289	A/G	A10	7814227	0.07648	GG	GG	GG	AG	AA	GG	GG	AA	GG	AA	AG	AA	AG	GG	AA	GG	AA	AA	AA	AA	GG	NN	GG	AA	GG	GG	AA	AA	GG	GG	GG	GG	GG	AA	AA	AA	AA	AA	AA	GG	GG	AA	AA	GG	AA
Bn-Scaffold000123-p92229	A/C	A10	7818274	0.05545	CC	CC	CC	AC	AA	CC	CC	AA	CC	AA	AC	AA	AC	CC	AA	CC	AA	AA	AA	AA	CC	NN	CC	AA	CC	CC	AA	AA	CC	CC	CC	CC	CC	AA	AA	AA	AA	AA	AA	CC	CC	AA	AA	CC	AA
Bn-Scaffold000123-p89808	A/G	A10	7820787	0.05354	AA	AA	AA	AG	GG	AA	AA	AA	AA	AA	AA	GG	AA	AA	GG	AA	AA	GG	GG	GG	AA	NN	AA	GG	AA	AA	GG	GG	AA	AA	AA	AA	AA	AA	AA	AA	AA	AA	GG	AA	AA	AA	GG	AA	AA
Bn-Scaffold000123-p89030	A/G	A10	7821515	0.05545	AA	AA	AA	AG	GG	AA	AA	AA	AA	AA	AA	GG	AA	AA	GG	AA	AA	GG	GG	GG	AA	NN	AA	GG	AA	AA	GG	GG	AA	AA	AA	AA	AA	AA	AA	AA	AA	AA	GG	AA	AA	AA	GG	AA	AA
Bn-Scaffold000123-p86967	A/G	A10	7823700	0.10899	AA	NN	NN	GG	GG	NN	AA	NN	NN	AA	NN	GG	AA	AA	GG	AA	NN	GG	GG	GG	NN	GG	NN	GG	AA	NN	GG	GG	NN	NN	AA	AA	AA	NN	AA	AA	AA	AA	GG	AA	NN	AA	GG	AA	NN
Bn-Scaffold000123-p86645	T/C	A10	7823975	0.07075	TT	CC	CC	TC	CC	TT	TT	TT	TT	TT	TT	CC	TT	TT	CC	CC	TT	CC	CC	CC	TT	NN	TT	CC	TT	TT	CC	CC	TT	TT	TT	TT	TT	TT	TT	TT	TT	TT	CC	TT	TT	TT	CC	TT	TT
Bn-Scaffold000123-p86055	A/G	A10	7824631	0.08222	GG	AA	AA	AG	AA	GG	GG	GG	GG	GG	GG	AA	GG	GG	AA	AA	GG	AA	AA	AA	GG	AA	GG	AA	GG	GG	AA	AA	GG	GG	GG	GG	GG	GG	GG	GG	GG	GG	AA	GG	GG	GG	AA	GG	GG
Bn-Scaffold000123-p85407	T/C	A10	7825228	0.09943	CC	TT	TT	TC	TT	CC	CC	TT	CC	TT	TC	TT	TC	CC	TT	TT	TT	TT	TT	TT	NN	NN	CC	TT	CC	CC	TT	TT	CC	CC	CC	CC	CC	TT	TT	TT	TT	TT	TT	CC	CC	TT	TT	CC	TT
Bn-Scaffold000123-p85329	T/C	A10	7825354	0.14723	TT	NN	NN	TC	TC	TT	TT	NN	TT	NN	TC	NN	TC	TT	TC	NN	TC	TC	TC	TC	NN	TC	TT	TC	TT	TT	TC	NN	TT	TT	TT	TT	TT	TC	TC	TC	TC	TC	TC	TT	TT	TC	CC	TT	NN
Bn-A10-p6537045	A/G	A10	8124210	0.07457	AA	AA	AA	AA	GG	GG	AA	AA	AG	AG	AG	GG	AA	AA	AA	AA	GG	AA	AA	AA	NN	AA	GG	AA	AA	AG	GG	GG	GG	AA	GG	AA	GG	GG	GG	GG	AA	AA	GG	AA	AA	AA	GG	AA	GG
Bn-A10-p6540548	T/C	A10	8140338	0.10707	TT	TT	TT	TT	CC	CC	TT	TT	TC	TC	TC	CC	TT	TT	TT	TT	CC	TT	TT	TT	NN	TT	CC	TT	TT	TC	CC	CC	CC	TT	CC	TT	CC	CC	CC	CC	TT	TT	CC	TT	TT	TT	CC	TT	CC
Bn-A10-p6541418	A/G	A10	8141207	0.09751	GG	GG	GG	GG	AA	AA	GG	GG	AG	AG	AG	AA	GG	GG	GG	GG	AA	GG	GG	GG	GG	GG	AA	GG	GG	AG	AA	AA	AA	GG	AA	GG	AA	AA	AA	AA	GG	GG	AA	GG	GG	GG	AA	GG	AA
Bn-A10-p6600844	T/G	A10	8216544	0.15296	TG	TT	TT	TG	TT	TT	TG	TG	TG	TG	TG	TT	TG	TG	TG	TG	TT	TG	TG	TG	TT	TG	TT	TG	TG	NN	TT	TT	TG	TG	TG	TT	TT	TT	TT	TT	TG	TG	TT	TG	NN	NN	TT	NN	TT
Bn-A10-p6632002	A/G	A10	8238726	0.09178	AA	GG	AA	AA	GG	GG	AA	AA	AG	AG	AG	GG	AA	AA	AA	AA	GG	AA	AA	AA	GG	AA	GG	AA	AA	AG	GG	GG	AA	AA	AA	GG	GG	GG	GG	GG	AA	AA	GG	AA	AA	AA	GG	AA	GG
Bn-A10-p6638864	T/C	A10	8245738	0.05354	CC	TT	CC	CC	TT	TT	CC	CC	TC	TC	TC	TT	CC	CC	CC	CC	TT	CC	CC	CC	TT	CC	TT	CC	CC	TC	TT	TT	CC	CC	CC	TT	TT	TT	TT	TT	CC	CC	TT	CC	CC	CC	TT	CC	TT
Bn-A10-p6639652	A/G	A10	8246525	0.11855	GG	AA	GG	GG	AA	AA	GG	GG	AG	NN	AG	AA	GG	GG	GG	GG	AA	GG	GG	GG	AA	GG	AA	GG	GG	AG	AA	AA	GG	GG	GG	AA	AA	AA	AA	AA	GG	GG	AA	GG	GG	GG	AA	GG	AA
Bn-A10-p6724918	T/G	A10	8318082	0.08413	GG	TT	TT	GG	TT	TT	GG	GG	TG	TT	TT	GG	TG	GG	GG	GG	TT	GG	GG	GG	GG	GG	TT	GG	GG	TG	TT	TT	TT	GG	TT	TT	TT	TT	TT	TT	TT	GG	TT	GG	GG	TT	TT	TT	TT
Bn-A10-p6773336	A/C	A10	8447339	0.17208	CC	NN	AA	CC	AA	CC	CC	CC	AC	AC	AA	AA	AC	CC	CC	CC	CC	CC	CC	CC	NN	CC	CC	CC	CC	NN	AA	NN	AA	CC	AA	NN	NN	CC	CC	CC	AA	NN	AA	CC	CC	AA	AA	AA	CC
Bn-A10-p6896063	T/C	A10	8474248	0.04015	CC	CC	CC	CC	CC	CC	CC	CC	CC	CC	CC	CC	CC	CC	CC	CC	CC	CC	CC	CC	CC	CC	CC	CC	CC	CC	CC	CC	CC	CC	CC	CC	TT	CC	CC	CC	CC	TT	CC	CC	CC	CC	CC	CC	CC
Bn-A10-p6968402	T/C	A10	8559587	0.04015	CC	TT	TT	CC	CC	CC	CC	CC	CC	CC	CC	TT	CC	CC	CC	CC	CC	CC	CC	CC	CC	CC	CC	CC	CC	CC	CC	CC	CC	CC	CC	CC	TT	CC	CC	CC	CC	TT	CC	CC	CC	CC	CC	CC	CC
Bn-A10-p7078693	A/G	A10	8667614	0.02868	AA	GG	AA	AA	AA	AA	AA	AA	AA	AA	AA	GG	AA	AA	AA	AA	AA	AA	AA	AA	NN	AA	AA	AA	AA	AA	AA	AA	AA	AA	AA	AA	AA	AA	AA	AA	AA	AA	AA	AA	AA	AA	GG	AA	AA
Bn-A10-p7078767	T/C	A10	8667739	0.04971	TT	CC	TT	TT	TT	TT	TT	TT	TT	TT	TT	CC	TT	TT	TT	TT	TT	TT	TT	TT	NN	TT	TT	TT	TT	TT	TT	TT	TT	TT	TT	TT	TT	TT	TT	TT	TT	TT	TT	TT	TT	TT	CC	TT	TT
Bn-A10-p7260660	T/C	A10	8903448	0.07457	TT	CC	CC	TC	TT	TT	TT	TT	TC	TC	TT	CC	TC	CC	CC	TT	CC	CC	TT	CC	NN	TC	CC	CC	TT	TT	TT	TT	CC	TT	CC	CC	CC	CC	CC	CC	TT	CC	TT	TT	TT	TT	TT	TT	CC
Bn-A10-p7283605	A/G	A10	8925944	0.07266	GG	GG	GG	AG	GG	GG	GG	GG	AG	AG	GG	AA	AG	AA	AA	GG	AA	AA	GG	NN	NN	AG	GG	AA	GG	GG	GG	GG	AA	GG	AA	AA	AA	AA	AA	AA	GG	AA	GG	GG	GG	GG	GG	GG	AA
Bn-A10-p7357100	A/G	A10	9019899	0.09178	GG	GG	GG	AG	GG	AA	GG	GG	AG	GG	GG	GG	AG	AA	AA	GG	GG	AA	AA	AA	GG	AG	AA	AA	GG	GG	AA	AA	AA	GG	AA	AA	GG	GG	GG	GG	GG	AA	GG	GG	GG	GG	AA	GG	GG
Bn-A10-p7357442	T/C	A10	9020191	0.10707	CC	CC	CC	NN	CC	TT	CC	CC	TC	CC	CC	CC	CC	TT	TT	CC	CC	TT	TT	TT	CC	TC	CC	TT	CC	CC	TT	TT	TT	CC	TT	TT	CC	CC	CC	CC	CC	CC	CC	CC	CC	CC	TT	CC	CC
Bn-A10-p7360229	T/G	A10	9030041	0.09943	GG	GG	GG	TG	GG	GG	GG	GG	TG	GG	GG	NN	TG	TT	TT	GG	GG	TT	TT	TT	GG	TG	GG	TT	GG	GG	TT	TT	TT	GG	TT	TT	GG	GG	GG	GG	GG	TT	GG	GG	GG	GG	TT	GG	GG
Bn-A10-p7393632	A/C	A10	9066225	0.08413	CC	CC	CC	AC	CC	AA	CC	CC	AC	CC	CC	CC	AC	AA	AA	CC	CC	AA	AA	AA	AA	AC	AA	AA	CC	CC	AA	AA	AA	CC	AA	AA	CC	CC	CC	CC	CC	AA	CC	CC	CC	CC	AA	CC	CC
Bn-A10-p7394180	A/C	A10	9066773	0.08413	AA	AA	AA	AC	AA	CC	AA	AA	NN	AA	AA	AA	AC	CC	CC	AA	AA	CC	CC	CC	CC	AC	CC	CC	AA	AA	CC	CC	CC	AA	CC	CC	AA	AA	AA	AA	AA	CC	AA	AA	AA	AA	CC	AA	AA
Bn-A10-p7394578	A/G	A10	9067181	0.09369	AA	AA	AA	AG	AA	GG	AA	AA	AG	AA	AA	AA	AG	GG	GG	AA	AA	GG	GG	GG	GG	AG	GG	GG	AA	AA	GG	GG	GG	AA	GG	GG	AA	AA	AA	AA	AA	GG	AA	AA	AA	AA	GG	AA	AA
Bn-Scaffold000516-p949	A/C	A10	9085473	0.03442	AA	CC	CC	AA	AA	AA	AA	AA	AA	AA	AA	CC	AA	AA	AA	AA	AA	AA	AA	AA	AA	AA	CC	AA	AA	AA	AA	AA	AA	AA	AA	AA	AA	AA	AA	AA	AA	CC	AA	AA	AA	AA	AA	AA	AA
Bn-A10-p7502551	T/C	A10	9194606	0.09751	CC	CC	TT	TC	TT	TT	CC	CC	CC	CC	CC	TT	TT	TT	TT	CC	CC	TT	TT	TT	CC	TC	TT	TT	CC	TC	TT	TT	TT	CC	TT	TT	CC	CC	CC	CC	TT	TT	CC	CC	CC	TT	TT	CC	CC
Bn-A10-p7513409	A/G	A10	9205531	0.04971	AA	GG	AA	AA	AA	AA	AA	AA	AA	AA	AA	AA	AA	AA	AA	AA	AA	AA	AA	AA	AG	AA	GG	AA	AA	AA	AA	AA	AA	AA	AA	AA	AA	AA	AA	AA	AA	AA	AA	AA	AA	AA	AA	AA	AA
Bn-A10-p7554677	T/C	A10	9251398	0.18929	TT	TT	TT	TT	CC	TT	TT	TT	TT	TT	TT	TT	CC	TT	TT	TT	TT	TT	TT	TT	CC	TT	TT	TT	TT	TC	TT	TT	NN	TT	TT	TT	TT	TT	NN	TT	CC	TT	TT	NN	TT	CC	TT	TT	TT
Bn-A10-p7560857	A/G	A10	9257805	0.04207	AA	GG	AA	AA	GG	AA	AA	AA	AA	AA	AA	AA	AG	AA	AA	AA	AA	AA	AA	AA	AA	AA	AA	AA	AA	AG	AA	AA	AA	AA	AA	AA	AA	AA	AA	AA	GG	AA	AA	AA	AA	GG	AA	AA	AA
Bn-A10-p7587166	T/C	A10	9283354	0.07266	CC	TC	TT	NN	CC	TT	CC	CC	TC	CC	CC	TT	NN	TT	TT	CC	CC	TT	TT	TT	CC	NN	TT	TT	CC	CC	TT	TT	TT	CC	TT	TT	CC	CC	CC	CC	CC	TT	CC	CC	CC	CC	TT	CC	CC
Bn-A10-p7588274	A/C	A10	9285367	0.09178	CC	AC	AA	AC	CC	AA	CC	CC	AC	CC	CC	AA	AC	AA	AA	CC	CC	AA	AA	AA	CC	AC	AA	AA	CC	CC	AA	AA	AA	CC	AA	AA	CC	CC	CC	CC	CC	AA	CC	CC	CC	CC	AA	CC	CC
Bn-A10-p7600250	T/C	A10	9291330	0.09178	CC	NN	TT	TC	CC	TT	CC	CC	TC	CC	CC	TT	TC	TT	TT	CC	CC	TT	TT	TT	CC	TC	TT	TT	CC	CC	TT	TT	TT	CC	TT	TT	CC	CC	CC	CC	CC	TT	CC	CC	CC	CC	TT	CC	CC
Bn-A10-p7611277	T/G	A10	9309596	0.19312	NN	TT	GG	GG	GG	GG	NN	NN	GG	TT	NN	TT	GG	GG	GG	NN	NN	GG	GG	GG	GG	GG	GG	GG	NN	GG	GG	GG	GG	NN	GG	GG	NN	NN	NN	NN	GG	GG	NN	NN	NN	GG	GG	TT	NN
Bn-A10-p7704373	T/C	A10	9320911	0.11472	TT	TT	TT	TC	CC	CC	CC	TT	TC	TT	TT	TT	CC	CC	CC	TT	TT	CC	CC	CC	TT	TC	TT	CC	TT	TC	CC	CC	CC	TT	CC	CC	TT	TT	TT	TT	CC	TC	TT	TT	TT	CC	CC	TT	TT
Bn-A10-p7706746	A/G	A10	9323321	0.08795	AA	AA	AA	AG	AA	GG	AA	AA	AA	AA	AA	AA	AG	GG	GG	AA	AA	GG	GG	GG	AA	AG	AA	GG	AA	AA	GG	GG	GG	AA	GG	GG	AA	AA	AA	AA	AA	AA	AA	AA	AA	AA	GG	AA	AA
Bn-A10-p7706894	T/C	A10	9323469	0.07648	TT	TT	TT	TC	CC	CC	CC	TT	TC	TT	TT	TT	CC	CC	CC	TT	TT	CC	CC	CC	TT	TC	TT	CC	TT	TC	CC	CC	CC	TT	CC	CC	TT	TT	TT	TT	CC	CC	TT	TT	TT	CC	CC	TT	TT
Bn-A10-p7757976	A/G	A10	9383942	0.06883	GG	AA	AA	AG	GG	GG	GG	GG	GG	GG	GG	AA	AG	AA	AA	GG	GG	GG	GG	AG	NN	AG	AA	AA	GG	AG	GG	GG	AA	GG	AA	AA	GG	GG	GG	GG	GG	AA	GG	GG	GG	GG	GG	GG	GG
Bn-A10-p7760481	A/G	A10	9386498	0.05545	GG	AA	AA	AG	GG	GG	GG	GG	GG	GG	GG	AA	AG	AA	AA	GG	GG	GG	GG	AG	NN	AG	AA	AA	GG	AG	GG	GG	AA	GG	AA	AA	GG	GG	GG	GG	GG	AA	GG	GG	GG	GG	GG	GG	GG
Bn-A10-p7769785	T/C	A10	9395885	0.06883	TT	CC	CC	TC	TT	TT	CC	TT	TT	TT	TT	CC	TC	CC	CC	TT	TT	TT	TT	TC	CC	TC	CC	CC	TT	TC	TT	TT	CC	TT	CC	CC	TT	TT	TT	TT	TT	CC	TT	TT	TT	TT	TT	TT	TT
Bn-A10-p7772340	T/G	A10	9401403	0.07839	GG	GG	GG	GG	TT	TT	GG	GG	TG	TG	GG	GG	GG	GG	GG	GG	GG	GG	TT	TG	GG	GG	GG	GG	GG	GG	TT	TT	GG	GG	GG	GG	GG	GG	GG	GG	GG	GG	GG	GG	GG	GG	TT	TT	GG
Bn-A10-p7790953	T/C	A10	9413128	0.06119	TT	TT	TT	TT	CC	CC	TT	TT	TC	NN	TT	TT	TT	TT	TT	TT	TT	TT	CC	TC	TT	TT	TT	TT	TT	TT	CC	CC	TT	TT	TT	TT	TT	TT	TT	TT	TT	TT	TT	TT	TT	TT	CC	CC	TT
Bn-A10-p7791536	T/C	A10	9413660	0.08222	TT	TT	TT	TT	CC	CC	TT	TT	NN	NN	TT	TT	TT	TT	TT	TT	TT	TT	CC	TC	TT	TT	TT	TT	TT	TT	CC	CC	TT	TT	TT	TT	TT	TT	TT	TT	TT	TT	TT	TT	TT	TT	CC	CC	TT
Bn-A10-p7793015	T/G	A10	9415139	0.08222	TT	TT	TT	TT	GG	GG	TT	TT	NN	NN	TT	TT	TT	TT	TT	TT	TT	TT	GG	TG	TT	TT	TT	TT	TT	TT	GG	GG	TT	TT	TT	TT	TT	TT	TT	TT	TT	TT	TT	TT	TT	TT	GG	GG	TT
Bn-A10-p7814196	A/G	A10	9436367	0.11281	GG	GG	GG	GG	AA	AA	GG	GG	AG	AG	GG	GG	GG	GG	GG	GG	GG	GG	AA	AG	GG	GG	GG	GG	GG	GG	AA	AA	GG	GG	GG	GG	GG	GG	GG	GG	GG	GG	GG	GG	GG	GG	AA	AA	GG
Bn-A10-p7824378	T/C	A10	9446176	0.07266	TT	TT	TT	TT	CC	CC	TT	TT	TC	TC	TT	TT	TT	TT	TT	TT	TT	TT	CC	TC	TT	TT	TT	TT	TT	TT	CC	CC	TT	TT	TT	TT	TT	TT	TT	TT	TT	TT	TT	TT	TT	TT	CC	CC	TT
Bn-A10-p7867506	T/G	A10	9499050	0.08987	TT	TT	TT	TG	TT	GG	GG	TT	TG	TT	TT	GG	GG	GG	GG	TT	TT	TT	GG	GG	TT	TG	GG	GG	TT	TG	GG	GG	GG	TT	TT	GG	TT	TT	TT	TT	GG	TT	TT	TT	TT	GG	GG	TT	TT
Bn-A10-p7913022	T/G	A10	9568813	0.09178	GG	GG	GG	TG	GG	GG	GG	GG	GG	GG	GG	NN	TT	TT	TT	GG	GG	GG	GG	TG	GG	TG	TT	TT	GG	TG	GG	GG	TT	GG	GG	TT	GG	GG	GG	GG	NN	TT	GG	GG	GG	NN	GG	GG	GG
Bn-A10-p7975206	T/G	A10	9622206	0.13384	TT	GG	TT	TT	TT	TT	TT	TT	NN	NN	TT	TT	NN	TT	TT	TT	TG	TT	GG	TG	TT	TT	TT	TT	TT	TT	GG	GG	TT	TT	TT	TT	GG	GG	GG	GG	GG	TT	TT	TT	TT	GG	GG	TT	GG
Bn-A10-p7976115	A/C	A10	9623111	0.07457	AA	CC	AA	AA	AA	AA	AA	AA	AC	AC	AA	AA	NN	AA	AA	AA	AC	AA	CC	AC	NN	AA	AA	AA	AA	AA	CC	CC	AA	AA	AA	AA	CC	CC	CC	CC	CC	AA	AA	AA	AA	CC	CC	AA	CC
Bn-A10-p7979799	A/G	A10	9640663	0.13002	GG	NN	GG	GG	GG	GG	GG	GG	NN	NN	GG	GG	GG	GG	GG	GG	NN	GG	AG	NN	NN	GG	GG	GG	GG	GG	AG	AG	GG	GG	GG	GG	AG	AG	AG	AG	GG	GG	GG	GG	GG	GG	NN	GG	NN
Bn-A10-p8036516	A/G	A10	9670185	0.09369	GG	GG	GG	AG	GG	AA	GG	GG	AG	AG	GG	GG	AG	AA	AA	GG	GG	GG	GG	AG	GG	AG	GG	AA	GG	AG	GG	GG	AA	GG	GG	AA	GG	GG	GG	GG	GG	GG	GG	GG	GG	GG	GG	AA	GG
Bn-A10-p8036658	T/C	A10	9670276	0.07648	CC	CC	CC	TC	CC	TT	CC	CC	TC	TC	CC	CC	TC	TT	TT	CC	CC	CC	CC	TC	CC	TC	CC	TT	CC	TC	CC	CC	TT	CC	CC	TT	CC	CC	CC	CC	CC	CC	CC	CC	CC	CC	CC	TT	CC
Bn-A10-p8044126	A/G	A10	9684540	0.08413	AA	AA	AA	AG	AA	GG	GG	AA	AG	AG	AA	AA	NN	GG	GG	AA	NN	AA	AA	AG	GG	AG	GG	GG	AA	AG	AA	NN	GG	AA	AA	GG	AA	AA	AA	AA	AA	AA	AA	AA	AA	AA	AA	GG	AA
Bn-A10-p8044188	A/G	A10	9684551	0.06119	GG	GG	GG	AG	GG	AA	AA	GG	AG	AG	GG	GG	AG	AA	AA	GG	GG	GG	GG	AG	NN	AG	AA	AA	GG	AG	GG	GG	AA	GG	GG	AA	GG	GG	GG	GG	GG	GG	GG	GG	GG	GG	GG	AA	GG
Bn-A10-p8063505	A/G	A10	9703584	0.08795	AA	AA	AA	AG	GG	GG	GG	AA	AG	AG	AA	AA	GG	GG	GG	AA	AA	AA	AA	AG	AA	AG	GG	GG	AA	AG	AA	AA	GG	AA	AA	GG	AA	AA	AA	AA	GG	AA	AA	AA	AA	GG	AA	GG	AA
Bn-A10-p8087617	T/G	A10	9727748	0.0956	GG	GG	GG	GG	GG	TT	GG	GG	TG	TG	GG	GG	GG	TT	TT	GG	GG	GG	GG	TG	GG	TG	GG	TT	GG	TG	GG	GG	NN	GG	GG	NN	GG	GG	GG	GG	GG	GG	GG	GG	GG	GG	GG	TT	GG
Bn-A10-p8104368	A/G	A10	9741076	0.08987	AA	AA	AA	AG	AA	GG	AA	AA	NN	NN	AA	AA	GG	GG	GG	AA	AA	AA	AA	NN	AA	NN	AA	GG	AA	NN	AA	AA	GG	AA	AA	GG	AA	NN	AA	AA	GG	GG	AA	AA	AA	GG	AA	GG	AA
Bn-A10-p8104479	A/C	A10	9741187	0.1109	CC	AA	CC	NN	AA	AA	CC	CC	AC	AC	CC	CC	AA	AA	AA	CC	CC	CC	CC	AC	CC	AC	AA	AA	CC	AC	CC	CC	AA	CC	AA	AA	CC	CC	CC	CC	AA	AA	CC	CC	CC	AA	CC	AA	CC
Bn-A10-p8108242	T/C	A10	9745905	0.08987	CC	TT	CC	TC	TT	TT	CC	CC	TC	TC	TC	CC	TT	TT	TT	CC	CC	CC	CC	TC	CC	TC	TT	TT	CC	TC	CC	CC	TT	CC	TT	TT	CC	CC	CC	CC	TT	TT	CC	CC	CC	TT	CC	TT	CC
Bn-A10-p8125136	A/G	A10	9753786	0.06692	GG	AA	GG	NN	AA	AA	AA	GG	AG	AG	GG	GG	AA	AA	AA	GG	GG	GG	GG	AG	GG	AG	AA	AA	GG	AG	GG	GG	AA	GG	AA	AA	GG	GG	GG	GG	AA	AA	GG	GG	GG	AA	GG	AA	GG
Bn-A10-p8155153	T/C	A10	9777082	0.00765	CC	TT	CC	CC	CC	CC	CC	CC	CC	CC	CC	CC	CC	CC	CC	CC	CC	CC	CC	CC	CC	CC	CC	CC	CC	CC	CC	CC	CC	CC	TT	CC	CC	CC	CC	CC	CC	CC	CC	CC	CC	CC	CC	CC	CC
Bn-A10-p8237821	A/G	A10	9835828	0.07075	GG	GG	GG	AG	AA	GG	GG	GG	AG	GG	GG	GG	AG	AA	AA	GG	GG	GG	GG	AG	GG	AG	GG	AA	GG	AG	GG	GG	AA	GG	GG	AA	GG	GG	GG	GG	GG	GG	GG	GG	GG	GG	GG	GG	GG
Bn-A10-p8419569	A/G	A10	9888771	0.0478	GG	GG	GG	NN	AA	GG	GG	GG	NN	AG	GG	GG	AA	AA	AA	GG	GG	GG	GG	AG	GG	AG	GG	AA	GG	AG	GG	GG	AA	GG	GG	AA	GG	GG	GG	GG	AA	AA	GG	GG	GG	AA	GG	AA	GG
Bn-A10-p8408212	T/G	A10	9899875	0.0956	TT	GG	TT	TG	GG	TT	TT	TT	GG	NN	TT	TT	GG	GG	GG	TT	TT	TT	TT	NN	TT	TG	TT	GG	TT	TG	TT	TT	GG	TT	GG	GG	TT	TT	TT	TT	GG	GG	TT	TT	TT	GG	TT	GG	TT
Bn-A10-p8385677	T/C	A10	9922540	0.08795	CC	CC	CC	CC	CC	CC	CC	CC	NN	TC	CC	CC	CC	CC	CC	CC	TT	CC	TT	TC	TT	CC	CC	CC	CC	CC	TT	TT	CC	CC	TT	CC	TT	TT	TT	TT	CC	CC	CC	CC	TC	CC	TT	CC	TT
Bn-A10-p8383995	A/C	A10	9924207	0.01147	CC	CC	CC	CC	CC	CC	CC	CC	CC	CC	CC	CC	CC	CC	CC	CC	CC	CC	CC	CC	CC	CC	CC	CC	CC	CC	CC	CC	CC	CC	CC	CC	CC	CC	CC	CC	CC	CC	CC	CC	CC	CC	CC	CC	CC
Bn-A10-p8343376	T/G	A10	9968887	0.04971	GG	TT	GG	GG	GG	GG	GG	GG	GG	GG	GG	GG	GG	GG	GG	GG	GG	GG	GG	GG	GG	GG	GG	GG	GG	GG	GG	GG	GG	GG	TG	GG	GG	GG	GG	GG	GG	GG	GG	GG	GG	GG	GG	GG	GG
Bn-A10-p8659651	T/C	A10	10076114	0.01912	CC	TT	CC	CC	CC	TT	TT	TT	CC	CC	CC	CC	CC	CC	CC	CC	CC	CC	CC	CC	CC	CC	TT	CC	CC	CC	CC	CC	CC	CC	CC	CC	CC	CC	CC	CC	CC	CC	CC	CC	CC	CC	CC	CC	CC
Bn-A10-p8723171	T/G	A10	10123583	0.15488	GG	TT	TT	TG	GG	GG	GG	GG	NN	NN	GG	TT	TT	TT	TT	GG	GG	GG	TT	TT	GG	TG	GG	TT	GG	TG	TT	TT	TT	GG	TT	TT	TT	TT	TT	TT	TT	GG	GG	GG	NN	TT	TT	GG	GG
Bn-A10-p8733734	A/G	A10	10133244	0.05354	GG	AA	GG	NN	GG	GG	GG	GG	GG	GG	GG	GG	AA	AA	AA	GG	GG	GG	GG	AG	GG	AG	GG	AA	GG	AG	GG	GG	AA	GG	AA	AA	GG	GG	GG	GG	AA	GG	GG	GG	GG	AA	AA	GG	GG
Bn-A10-p8741886	T/C	A10	10145749	0.04589	CC	CC	CC	CC	CC	CC	CC	CC	CC	TC	CC	CC	CC	CC	CC	CC	CC	CC	CC	CC	CC	CC	TT	CC	CC	CC	CC	CC	CC	CC	TT	CC	CC	CC	CC	CC	CC	TT	CC	CC	CC	CC	CC	TT	CC
Bn-A10-p8744180	T/G	A10	10147758	0.12428	NN	GG	NN	GG	NN	NN	GG	GG	NN	TG	NN	NN	NN	GG	GG	GG	GG	GG	GG	GG	GG	NN	TT	GG	NN	GG	NN	NN	GG	GG	TT	GG	GG	NN	NN	GG	GG	TT	GG	GG	GG	GG	GG	TT	GG
Bn-A10-p8745850	A/G	A10	10149627	0.02103	GG	GG	GG	GG	GG	GG	GG	GG	GG	AG	GG	GG	GG	GG	GG	GG	GG	GG	GG	GG	GG	GG	AA	GG	GG	GG	GG	GG	GG	GG	AA	GG	GG	GG	GG	GG	GG	AA	GG	GG	GG	GG	GG	AA	GG
Bn-A10-p8747062	T/C	A10	10150787	0.03633	TT	TT	TT	TT	TT	TT	TT	TT	TT	TC	TT	TT	TT	TT	TT	TT	TT	TT	TT	TT	TT	TT	CC	TT	TT	TT	TT	TT	TT	TT	CC	TT	TT	TT	TT	TT	TT	CC	TT	TT	TT	TT	TT	CC	TT
Bn-A10-p8822075	T/G	A10	10233131	0.0956	GG	GG	GG	TG	TT	GG	GG	GG	NN	GG	GG	GG	TG	TT	TT	GG	GG	TG	GG	TT	GG	TG	GG	TT	GG	TG	GG	GG	TT	GG	GG	TT	GG	GG	GG	GG	GG	GG	GG	GG	GG	GG	TT	GG	GG
Bn-A10-p8890067	A/G	A10	10294494	0.04207	AA	AA	AA	AA	GG	AA	AA	AA	NN	AA	AA	AA	AA	AA	AA	AA	AA	AA	AA	AA	NN	AA	AA	AA	AA	AA	AA	AA	AA	AA	GG	GG	AA	AA	AA	AA	AA	AA	AA	AA	AA	AA	GG	AA	AA
Bn-A10-p8910368	T/C	A10	10322028	0.07648	TT	TT	TT	TT	TT	TT	TT	TT	TT	TT	TT	TT	TC	TT	TT	TT	TT	TT	TT	TT	TT	TT	TT	TT	TT	TT	TT	TT	TT	TT	TT	TT	TT	TT	TT	TT	CC	CC	TT	TT	TT	CC	TT	NN	TT
Bn-A10-p8937723	A/G	A10	10341256	0.04398	GG	GG	GG	GG	GG	GG	GG	GG	GG	GG	GG	GG	GG	GG	GG	GG	GG	GG	GG	GG	NN	GG	AA	GG	GG	GG	GG	GG	GG	GG	AA	GG	GG	GG	GG	GG	GG	GG	GG	GG	GG	GG	GG	GG	GG
Bn-A10-p8961320	A/G	A10	10365758	0.06883	GG	AA	GG	GG	AA	AA	AA	AA	GG	GG	GG	GG	GG	GG	GG	GG	GG	GG	GG	GG	GG	GG	GG	GG	GG	GG	GG	GG	GG	GG	GG	GG	GG	GG	GG	GG	GG	GG	GG	GG	GG	GG	GG	GG	GG
Bn-A10-p8961465	T/G	A10	10365852	0.05354	TT	GG	TT	TT	GG	GG	GG	GG	TT	TT	TT	TT	TT	TT	TT	TT	TT	TT	TT	TT	NN	TT	GG	TT	TT	TT	TT	TT	TT	TT	GG	TT	TT	TT	TT	TT	TT	TT	TT	TT	TT	TT	TT	TT	TT
Bn-A10-p8965800	A/G	A10	10370378	0.10516	GG	GG	GG	AG	AA	GG	GG	GG	AG	GG	GG	GG	AA	AA	AA	GG	GG	AG	GG	AA	GG	AG	GG	AA	GG	AG	GG	GG	AA	GG	GG	AA	GG	GG	GG	GG	AA	AA	GG	GG	GG	AA	AA	AA	GG
Bn-A05-p6748150	T/G	A10	10431823	0.13767	GG	TT	GG	GG	GG	GG	GG	GG	GG	TG	GG	GG	GG	GG	GG	GG	TG	TT	GG	TT	GG	TT	GG	GG	GG	GG	GG	GG	GG	TT	GG	GG	GG	TG	TT	GG	GG	GG	GG	GG	GG	GG	TT	GG	TT
Bn-A05-p6750239	A/G	A10	10433912	0.07075	AA	GG	AA	AA	AA	AA	AA	AA	AA	AG	AA	AA	AA	AA	AA	AA	AG	GG	AA	GG	AA	GG	AA	AA	AA	AA	AA	AA	AA	GG	AA	AA	NN	AG	GG	AA	AA	AA	AA	AA	AA	AA	GG	AA	GG
Bn-A05-p6750458	A/G	A10	10434131	0.06501	AA	GG	AA	AA	AA	AA	AA	AA	AA	AG	AA	AA	AA	AA	AA	GG	AG	GG	GG	GG	AA	GG	AA	GG	AA	AA	GG	AA	AA	GG	GG	AA	NN	AG	GG	AA	AA	AA	AA	AA	AA	AA	GG	AA	GG
Bn-A05-p6751337	A/G	A10	10435061	0.07266	AA	GG	AA	AA	AA	AA	AA	AA	AA	AG	AA	AA	AA	AA	AA	AA	AG	GG	AA	GG	AA	GG	AA	AA	AA	AA	AA	AA	AA	GG	AA	AA	NN	AG	GG	AA	AA	AA	AA	AA	AA	AA	GG	AA	GG
Bn-A05-p6751841	A/C	A10	10435565	0.08604	AA	CC	AA	AA	AA	AA	AA	AA	AA	AC	AA	AA	AA	AA	AA	AA	AC	CC	AA	CC	AA	CC	AA	AA	AA	AA	AA	AA	AA	CC	AA	AA	NN	NN	CC	AA	AA	AA	AA	AA	AA	AA	CC	AA	CC
Bn-A10-p9052583	T/C	A10	10444222	0.07648	CC	TT	CC	NN	CC	CC	CC	CC	NN	CC	CC	CC	NN	TT	TT	CC	CC	TC	CC	TT	CC	TC	CC	TT	CC	TC	CC	CC	TT	CC	CC	TT	CC	CC	CC	CC	CC	CC	CC	CC	CC	CC	TT	CC	CC
Bn-A10-p9052683	T/C	A10	10444271	0.12237	TT	CC	TT	TC	TT	TT	TT	TT	CC	TT	TT	TT	CC	CC	CC	TT	TT	NN	TT	CC	TT	TC	TT	CC	TT	TC	TT	TT	CC	TT	TT	CC	TT	TT	TT	TT	NN	NN	TT	TT	TT	NN	CC	NN	TT
Bn-A10-p9065082	T/G	A10	10458036	0.03442	TT	TT	TT	TT	TT	TT	TT	TT	TT	TT	TT	TT	TT	TT	TT	TT	TT	TT	TT	TT	TT	TT	TT	TT	TT	TT	TT	TT	TT	TT	TT	TT	TT	TT	TT	TT	TT	TT	TT	TT	TT	TT	TT	TT	TT
Bn-A10-p9065520	A/G	A10	10458525	0.0325	GG	GG	GG	GG	GG	GG	GG	GG	GG	GG	GG	GG	GG	GG	GG	GG	GG	GG	GG	GG	GG	GG	GG	GG	GG	GG	GG	GG	GG	GG	GG	GG	GG	GG	GG	GG	GG	GG	GG	GG	GG	GG	GG	GG	GG
Bn-A10-p9084421	A/G	A10	10483582	0.10516	GG	AA	GG	GG	AA	AA	AA	AA	GG	GG	GG	GG	GG	GG	GG	GG	GG	GG	GG	GG	GG	GG	AA	GG	GG	GG	GG	GG	GG	GG	AA	GG	GG	GG	GG	GG	GG	GG	GG	GG	GG	GG	AA	GG	GG
Bn-A10-p9114896	A/C	A10	10513212	0.07648	CC	AA	CC	AC	AA	AA	AA	AA	AC	CC	CC	CC	AA	AA	AA	CC	CC	AC	CC	AA	CC	AC	AA	AA	CC	AC	CC	CC	AA	CC	CC	AA	CC	CC	CC	CC	AA	AA	CC	CC	CC	AA	AA	AA	CC
Bn-A10-p9118672	A/C	A10	10516227	0.08795	CC	CC	CC	AC	CC	AA	AA	AA	NN	CC	CC	CC	AA	AA	AA	CC	CC	AC	CC	AA	CC	AC	AA	AA	CC	AC	CC	CC	AA	CC	CC	AA	CC	CC	CC	CC	AA	AA	CC	CC	CC	AA	CC	AA	CC
Bn-A10-p9120500	A/C	A10	10518005	0.06883	CC	AA	CC	AC	CC	NN	NN	NN	CC	CC	CC	CC	AC	AA	AA	CC	CC	AC	CC	AA	CC	AC	CC	AA	CC	AC	CC	CC	AA	CC	CC	AA	CC	CC	CC	CC	CC	AA	CC	CC	CC	CC	CC	AA	CC
Bn-A10-p9124552	T/G	A10	10522063	0.03633	TT	TT	TT	TT	GG	GG	GG	GG	NN	TT	TT	TT	TG	TT	TT	TT	TT	TT	TT	TT	TT	TT	TT	TT	TT	TT	TT	TT	TT	TT	TT	TT	TT	TT	TT	TT	GG	TT	TT	TT	TT	GG	TT	TT	TT
Bn-A10-p9128660	A/G	A10	10525834	0.04589	GG	AA	GG	GG	AA	GG	GG	GG	AG	GG	GG	GG	AG	GG	GG	GG	GG	GG	GG	GG	GG	GG	AA	GG	GG	GG	GG	GG	GG	GG	GG	GG	GG	GG	GG	GG	AA	GG	GG	GG	GG	AA	GG	GG	GG
Bn-A10-p9150359	T/C	A10	10543148	0.06692	TT	TT	CC	TC	TT	TT	TT	TT	TC	TC	CC	CC	TT	TT	TT	TT	TT	TT	CC	TT	TT	TT	TT	TT	TT	TT	CC	CC	TT	TT	TT	TT	CC	TT	TT	CC	TT	TT	TT	TT	TC	TT	TT	TT	TT
Bn-A10-p9166440	T/C	A10	10557155	0.09178	TT	CC	CC	NN	TT	CC	CC	CC	NN	TC	CC	CC	TT	TT	TT	TT	TT	TT	CC	TT	TC	TT	CC	TT	TT	TT	CC	CC	TT	TT	TT	TT	CC	TT	TT	CC	TT	TT	TT	TT	TC	TT	TT	TT	TT
Bn-A10-p9166504	T/C	A10	10557168	0.09369	CC	TT	TT	NN	CC	TT	TT	TT	CC	TC	TT	TT	CC	CC	CC	CC	CC	CC	TT	CC	NN	CC	TT	CC	CC	CC	TT	TT	CC	CC	CC	CC	TT	CC	CC	TT	CC	CC	CC	CC	TC	CC	CC	CC	CC
Bn-A10-p9272075	T/C	A10	10684577	0.17591	CC	CC	CC	TC	TT	TT	TT	CC	NN	TC	CC	CC	TT	TT	TT	CC	CC	TC	CC	TT	CC	TC	CC	TT	CC	TC	CC	CC	TT	CC	CC	TT	CC	CC	CC	CC	TT	TT	CC	CC	CC	TT	TT	TT	CC
Bn-A10-p9272156	A/T	A10	10684608	0.05163	TT	TT	TT	NN	AA	AA	AA	TT	AT	AT	TT	TT	AA	AA	AA	TT	TT	AT	TT	AA	TT	AT	TT	AA	TT	AT	TT	TT	AA	TT	TT	AA	TT	TT	TT	TT	AA	AA	TT	TT	TT	AA	AA	AA	TT
Bn-A10-p9275540	A/G	A10	10695025	0.06119	GG	GG	GG	AG	AA	AA	AA	GG	GG	AG	GG	GG	AA	AA	AA	GG	GG	AG	GG	AA	GG	AG	GG	AA	GG	AG	GG	GG	AA	GG	GG	AA	GG	GG	GG	GG	AA	AA	GG	GG	GG	AA	AA	AA	GG
Bn-A10-p9275674	A/G	A10	10695108	0.07457	AA	AA	AA	AG	GG	GG	GG	AA	NN	AG	AA	AA	GG	GG	GG	AA	AA	AG	AA	GG	AA	AG	AA	GG	AA	AG	AA	AA	GG	AA	AA	GG	AA	AA	AA	AA	GG	GG	AA	AA	AA	GG	GG	GG	AA
Bn-A10-p9294425	A/G	A10	10724891	0.03824	GG	GG	AA	AA	AA	AA	AA	GG	GG	AA	AA	AA	AA	AA	AA	GG	GG	AA	AA	AA	GG	AA	AA	AA	GG	AG	AA	AA	AA	AA	AA	AA	GG	GG	GG	AA	AA	AA	AA	AA	AA	AA	AA	AA	GG
Bn-A10-p9294809	T/C	A10	10725327	0.05736	CC	CC	TT	TT	TT	TT	TT	CC	TT	TT	TT	TT	TT	TT	TT	CC	CC	TT	TT	TT	CC	TT	TT	TT	CC	TC	TT	TT	TT	TT	TT	TT	CC	CC	CC	TT	TT	TT	TT	TT	TT	TT	TT	TT	CC
Bn-A10-p9318940	T/C	A10	10747128	0.0631	TT	TT	CC	TC	TT	TT	TT	TT	NN	TC	CC	CC	TT	TT	TT	TT	TT	TT	CC	TT	TT	TT	TT	TT	TT	TT	CC	CC	TT	TT	TT	TT	TT	TT	TT	CC	TT	CC	TT	TT	TC	TT	CC	CC	TT
Bn-A10-p9324856	T/C	A10	10757893	0.09943	TT	TT	CC	CC	CC	TT	TT	TT	CC	CC	CC	CC	CC	CC	CC	TT	TT	CC	CC	CC	TT	CC	CC	CC	TT	TC	CC	CC	CC	NN	NN	NN	TT	TT	TT	CC	CC	CC	NN	NN	CC	CC	CC	CC	TT
Bn-A10-p9344718	T/G	A10	10779432	0.15488	GG	TT	TT	NN	TT	TT	TT	GG	TT	TT	TT	TT	TT	TT	TT	GG	GG	TG	TT	TT	NN	TG	GG	TT	GG	TG	TT	TT	NN	GG	GG	GG	GG	GG	GG	TT	TT	TT	GG	GG	NN	TT	TT	TT	GG
Bn-A10-p9352439	T/C	A10	10787512	0.08031	TT	CC	CC	TC	CC	CC	CC	TT	NN	TC	CC	CC	TC	CC	CC	TT	TT	TC	CC	CC	TT	TC	CC	CC	TT	TC	CC	CC	CC	TT	TT	TT	TT	TT	TT	CC	TT	CC	TT	TT	TC	TT	CC	CC	TT
Bn-A10-p9396364	A/C	A10	10827648	0.0631	AA	CC	CC	CC	CC	AA	CC	AA	CC	CC	CC	CC	CC	CC	CC	AA	AA	CC	CC	CC	NN	CC	CC	CC	AA	AC	CC	CC	CC	CC	CC	CC	AA	AA	AA	CC	CC	CC	CC	CC	CC	CC	CC	CC	AA
Bn-A10-p9543329	A/G	A10	10972277	0.02294	GG	GG	GG	GG	GG	GG	GG	GG	GG	GG	GG	GG	GG	GG	GG	GG	GG	GG	GG	GG	GG	GG	GG	GG	GG	GG	GG	GG	GG	GG	GG	GG	GG	GG	GG	GG	GG	GG	GG	GG	GG	GG	GG	GG	GG
Bn-A10-p9544357	A/C	A10	10973313	0.01912	AA	AA	AA	AA	AA	AA	AA	AA	AA	AA	AA	AA	AA	AA	AA	AA	AA	AA	AA	AA	AA	AA	AA	AA	AA	AA	AA	AA	AA	AA	AA	AA	AA	AA	AA	AA	AA	AA	AA	AA	AA	AA	AA	AA	AA
Bn-A10-p9607076	T/C	A10	11025815	0.07648	CC	TT	TT	TT	CC	CC	CC	CC	TC	TC	TT	TT	TC	TT	TT	CC	CC	TT	TT	TT	CC	TT	CC	TT	CC	TC	TT	TT	TT	TT	TT	TT	CC	CC	CC	TT	CC	TT	TT	TT	TT	CC	CC	TT	CC
Bn-A10-p9615362	T/C	A10	11034022	0.04015	TT	TT	CC	TC	CC	CC	TT	TT	TC	TC	CC	CC	TT	TT	TT	CC	CC	TT	CC	TT	TC	TC	TT	TT	CC	TC	CC	CC	TT	CC	CC	CC	TT	CC	CC	CC	TT	TT	CC	CC	CC	TT	CC	TT	CC
Bn-A10-p9624125	T/G	A10	11046033	0.0478	GG	GG	GG	TG	TT	GG	GG	GG	GG	GG	GG	GG	TG	TT	TT	GG	GG	TT	GG	TT	GG	TG	GG	TT	GG	TG	GG	GG	TT	GG	GG	GG	GG	GG	GG	GG	GG	GG	GG	GG	GG	GG	TT	GG	GG
Bn-A10-p9631366	A/G	A10	11051116	0.07075	GG	AA	GG	AG	AA	AA	GG	GG	GG	GG	GG	GG	AG	AA	AA	AA	AA	AA	GG	AA	NN	AG	GG	AA	AA	AA	GG	GG	AA	GG	GG	GG	GG	AA	AA	GG	GG	GG	GG	GG	GG	GG	AA	GG	AA
Bn-A10-p9638494	T/C	A10	11058223	0.13576	TT	CC	TT	TC	CC	CC	TT	TT	TT	TT	TT	TT	TC	CC	CC	CC	CC	CC	TT	CC	NN	TC	TT	CC	CC	CC	TT	TT	CC	TT	TT	TT	TT	CC	CC	TT	TT	TT	TT	TT	TT	TT	CC	TT	CC
Bn-A10-p9730740	T/C	A10	11129164	0.06119	CC	CC	TT	TT	TT	TT	CC	CC	TT	TT	TT	TT	TT	TT	TT	CC	CC	TT	TT	TT	NN	TT	TT	TT	CC	TC	TT	TT	TT	TT	TT	TT	CC	TT	TT	TT	TT	TT	TT	TT	TT	TT	TT	TT	CC
Bn-A10-p9732666	T/G	A10	11131027	0.06692	TT	TT	GG	TG	GG	GG	TT	TT	GG	GG	GG	GG	GG	GG	GG	GG	GG	GG	GG	GG	GG	TG	GG	GG	GG	GG	GG	GG	GG	TT	TT	TT	TT	GG	GG	GG	GG	GG	TT	TT	TG	GG	GG	GG	GG
Bn-A10-p9740870	A/G	A10	11140803	0.07839	AA	AA	AA	AG	AA	AA	AA	AA	NN	AA	AA	AA	AG	GG	GG	AA	AA	GG	AA	GG	NN	AG	AA	GG	AA	AG	GG	GG	GG	AA	AA	AA	AA	AA	AA	AA	AA	AA	AA	AA	AA	AA	AA	AA	AA
Bn-A10-p9746391	A/C	A10	11145118	0.09369	CC	AA	AA	AC	AA	AA	CC	CC	NN	AA	AA	AA	AC	NN	NN	NN	CC	CC	AA	CC	CC	AC	AA	CC	CC	CC	CC	CC	CC	AA	AA	AA	CC	AA	AA	AA	AA	AA	AA	AA	AA	AA	CC	AA	CC
Bn-A10-p9747551	T/G	A10	11146651	0.08031	TG	GG	GG	NN	GG	GG	TG	TT	GG	GG	GG	GG	NN	TG	TG	TG	TG	TG	GG	TG	GG	TG	GG	TT	TG	TG	TG	TG	TG	GG	GG	GG	TT	GG	GG	GG	GG	GG	GG	GG	GG	GG	TT	GG	TT
Bn-A10-p9770913	A/C	A10	11158583	0.06119	AA	AA	CC	NN	CC	CC	AA	AA	CC	CC	CC	CC	AC	AA	AA	AA	AA	AA	CC	AA	NN	AA	CC	AA	AA	AA	AA	AA	AA	AA	AA	AA	AA	CC	CC	CC	CC	CC	AA	AA	AC	CC	AA	CC	AA
Bn-A10-p9772527	A/G	A10	11161755	0.07839	AA	AA	GG	NN	GG	GG	AA	AA	GG	GG	GG	GG	AG	AA	AA	AA	AA	AA	GG	AA	NN	AA	GG	AA	AA	AA	AA	AA	AA	AA	AA	AA	AA	GG	GG	GG	GG	GG	AA	AA	AG	GG	AA	GG	AA
Bn-A10-p9774980	A/C	A10	11163114	0.07075	AA	AA	CC	NN	CC	CC	AA	AA	CC	CC	CC	CC	AC	AA	AA	AA	AA	AA	CC	AA	CC	AA	CC	AA	AA	AA	AA	AA	AA	AA	AA	AA	AA	CC	CC	CC	CC	CC	AA	AA	AC	CC	AA	CC	AA
Bn-A10-p9778555	T/C	A10	11168707	0.0631	CC	CC	CC	CC	TT	TT	CC	CC	NN	NN	CC	CC	NN	CC	CC	CC	CC	CC	CC	CC	TT	CC	TT	CC	CC	CC	CC	CC	CC	CC	CC	CC	CC	TT	TT	CC	TT	TT	CC	CC	CC	TT	CC	TT	CC
Bn-A10-p9784501	T/C	A10	11185408	0.07075	TT	TT	CC	TC	CC	CC	TT	TT	CC	CC	CC	CC	NN	TT	TT	TT	TT	TT	CC	TT	CC	TT	CC	TT	TT	TT	TT	TT	TT	TT	TT	TT	TT	CC	CC	CC	CC	CC	TT	TT	TC	CC	TT	CC	TT
Bn-A10-p9802574	T/C	A10	11216076	0.08413	TT	TT	CC	CC	TT	CC	TT	TT	NN	TC	CC	CC	TC	CC	CC	TT	CC	CC	CC	CC	TT	CC	CC	CC	TT	TC	CC	CC	CC	CC	CC	CC	TT	CC	CC	CC	TT	TT	CC	CC	CC	TT	CC	TT	TT
Bn-A10-p9811809	T/G	A10	11225511	0.07075	GG	GG	GG	TG	TT	GG	GG	GG	NN	TG	GG	GG	TT	TT	TT	GG	GG	TT	GG	TT	NN	TG	GG	TT	GG	TG	TT	TT	TT	GG	GG	GG	GG	GG	GG	GG	TT	TT	GG	GG	GG	TT	TT	TT	GG
Bn-A10-p9854395	T/C	A10	11300884	0.05163	CC	CC	CC	TC	TT	CC	CC	CC	CC	CC	CC	CC	TC	TT	TT	CC	CC	TT	CC	TT	NN	TC	CC	TT	CC	TC	TT	TT	TT	CC	CC	CC	CC	CC	CC	CC	CC	TT	CC	CC	CC	CC	TT	TT	CC
Bn-A10-p9862315	A/G	A10	11311987	0.08413	AA	AA	AA	AG	GG	AA	AA	AA	AA	AA	AA	AA	AG	GG	GG	AA	AA	GG	AA	GG	NN	AG	NN	GG	AA	AG	GG	GG	GG	AA	AA	AA	AA	AA	AA	AA	AA	GG	AA	AA	AA	AA	GG	GG	AA
Bn-A10-p9868333	T/C	A10	11312792	0.07457	TT	TT	CC	NN	TT	TT	TT	TT	TC	CC	CC	CC	NN	TT	TT	TT	TT	TT	CC	TT	TT	TT	TT	TT	TT	TT	TT	TT	TT	TT	TT	TT	TT	TT	TT	CC	CC	TT	TT	TT	TC	CC	TT	TT	TT
Bn-A10-p9888229	A/G	A10	11329459	0.09178	GG	GG	AA	NN	GG	AA	GG	GG	NN	AA	AA	AA	NN	GG	GG	GG	AA	GG	AA	GG	GG	AG	GG	GG	GG	GG	GG	GG	GG	AA	AA	AA	GG	AA	AA	AA	AA	GG	AA	AA	AA	AA	GG	GG	GG
Bn-A10-p9966843	T/C	A10	11399998	0.0631	TT	CC	TT	TC	TT	CC	TT	TT	TT	NN	CC	TT	NN	TT	TT	TT	CC	TT	TT	TT	TT	TC	TT	TT	TT	TT	TT	TT	TT	CC	CC	CC	TT	CC	CC	TT	CC	TT	CC	CC	TC	CC	TT	TT	TT
Bn-A10-p9981528	A/C	A10	11413019	0.02103	AA	CC	AA	AC	AA	CC	AA	AA	AA	AA	CC	AA	AA	AA	AA	AA	CC	AA	AA	AA	AA	AC	AA	AA	AA	AA	AA	AA	AA	CC	CC	CC	AA	CC	CC	AA	AA	AA	CC	CC	AC	AA	AA	AA	AA
Bn-A10-p10001280	A/G	A10	11439896	0.13193	AA	NN	AA	NN	AA	NN	AA	AA	AA	NN	NN	AA	NN	AA	AA	AA	GG	AA	AA	AA	AA	NN	AA	AA	AA	AA	AA	AA	AA	GG	GG	GG	AA	NN	NN	AA	GG	GG	GG	GG	AG	GG	AA	GG	AA
Bn-A10-p10070473	A/G	A10	11489932	0.05927	AA	AA	AA	AA	AA	NN	AA	AA	AA	NN	NN	AA	NN	AA	AA	AA	AA	AA	AA	AA	AA	AA	AA	AA	AA	AA	AA	AA	AA	AA	AA	AA	AA	AG	NN	AA	GG	AA	AA	AA	AA	GG	AA	AA	AA
Bn-A10-p10120142	T/C	A10	11533800	0.09751	CC	TT	CC	NN	CC	CC	CC	CC	CC	TC	CC	CC	TT	TT	TT	CC	TT	TT	CC	TT	CC	TT	CC	TT	CC	TC	TT	TT	TT	TT	TT	TT	CC	CC	CC	CC	TT	CC	TT	TT	TC	TT	CC	CC	CC
Bn-A10-p10134254	A/C	A10	11548312	0.17973	CC	AA	CC	CC	CC	NN	CC	CC	CC	AC	NN	CC	AC	CC	CC	CC	NN	CC	CC	CC	CC	CC	CC	CC	CC	CC	CC	CC	CC	NN	NN	NN	CC	NN	NN	CC	AA	AA	NN	NN	CC	AA	CC	AA	CC
Bn-A10-p10134322	T/C	A10	11548331	0.17782	TT	CC	TT	TT	TT	NN	TT	TT	TT	TC	NN	TT	TC	TT	TT	TT	NN	TT	TT	TT	TT	TT	TT	TT	TT	TT	TT	TT	TT	NN	NN	NN	TT	NN	NN	TT	CC	CC	NN	NN	TT	CC	TT	CC	TT
Bn-A10-p10252741	T/C	A10	11639265	0.07839	TT	CC	TT	TC	TT	TT	TT	TT	TT	TT	TT	CC	TT	TT	TT	TT	CC	TT	CC	TT	NN	TC	CC	TT	TT	TT	TT	TT	TT	CC	CC	CC	TT	TT	TT	TT	TT	TT	CC	CC	TC	TT	TT	TT	TT
Bn-A10-p10298013	A/G	A10	11677017	0.05354	AA	AA	AA	AA	GG	AA	AA	AA	AG	AG	AA	AA	AG	AA	AA	AA	AA	AA	AA	AA	AA	AA	AA	AA	AA	AA	AA	AA	AA	AA	AA	AA	AA	AA	AA	AA	GG	GG	AA	AA	AA	GG	GG	GG	AA
Bn-A10-p10327896	T/C	A10	11707623	0.08795	CC	TT	CC	TT	CC	TT	TT	CC	TT	TT	TT	TT	TT	TT	TT	CC	TT	TT	TT	TT	CC	TT	CC	TT	CC	TC	TT	TT	TT	TT	CC	TT	CC	TT	TT	TT	TT	TT	TT	TT	TT	TT	CC	TT	CC
Bn-A10-p10392191	A/G	A10	11780271	0.05927	AA	AA	AA	AG	AA	NN	AA	AA	AA	AG	GG	AA	GG	GG	GG	AA	GG	GG	AA	GG	AA	GG	AA	GG	AA	AG	GG	GG	GG	GG	AA	GG	AA	GG	GG	AA	GG	GG	GG	GG	AG	GG	AA	GG	AA
Bn-A10-p10394413	T/G	A10	11785400	0.08795	TT	TT	TT	NN	TT	GG	TT	TT	TT	TT	GG	TT	TG	GG	GG	TT	GG	GG	TT	GG	TT	GG	TT	GG	TT	TG	GG	GG	GG	GG	TT	GG	TT	TT	TT	TT	TT	TT	GG	GG	TG	TT	TT	TT	TT
Bn-A10-p10460400	T/C	A10	11840401	0.08222	CC	TT	CC	TC	CC	TT	TT	CC	NN	TT	TT	CC	TC	TT	TT	CC	TT	TT	CC	TT	TT	TT	TC	TT	CC	TC	TT	TT	TT	TT	TT	TT	CC	TT	TT	TC	TC	TT	TT	TT	TC	TC	CC	TT	CC
Bn-A10-p10464159	A/G	A10	11844204	0.17591	AA	NN	AA	AA	AA	AA	GG	AA	AA	AG	AA	AA	GG	NN	NN	AA	AA	NN	AA	NN	NN	AA	AA	NN	AA	AA	NN	NN	NN	AA	AA	AA	AA	GG	GG	AA	GG	GG	AA	AA	AA	GG	AA	GG	AA
Bn-A10-p10508795	T/C	A10	11878896	0.06501	CC	TT	CC	NN	CC	TT	CC	CC	CC	NN	TT	CC	TC	TT	TT	CC	TT	TT	CC	TT	TC	TT	TT	TT	CC	TC	TT	TT	TT	TT	TT	TT	CC	CC	CC	TT	CC	CC	TT	TT	TT	CC	CC	CC	CC
Bn-A10-p10509825	T/C	A10	11879963	0.06119	CC	CC	CC	TC	CC	TT	TT	CC	CC	CC	TT	CC	CC	CC	CC	CC	TT	CC	CC	CC	CC	TC	CC	CC	CC	CC	CC	CC	CC	TT	CC	TT	CC	TT	TT	CC	CC	TT	TT	TT	TC	CC	CC	TT	CC
Bn-A10-p10562649	T/C	A10	11938290	0.05163	CC	TT	CC	TT	CC	TT	CC	CC	CC	CC	CC	TT	NN	TT	TT	CC	TT	TT	TT	TT	NN	TT	TT	TT	CC	TC	TT	TT	TT	TT	TT	TT	CC	CC	CC	CC	CC	CC	TT	TT	TC	CC	CC	CC	CC
Bn-A10-p10647252	A/C	A10	12013320	0.0956	CC	AA	CC	AC	CC	AA	AA	CC	NN	AC	CC	CC	AA	AA	AA	CC	AA	AA	CC	CC	NN	AA	NN	CC	CC	AC	AA	AA	AA	AA	AA	AA	CC	CC	CC	CC	AA	AA	AA	AA	AC	AA	CC	AA	CC
Bn-A10-p10651872	A/C	A10	12018015	0.09178	CC	AA	CC	CC	AC	AA	AA	AC	NN	AC	AC	CC	AA	AA	CC	CC	CC	AA	CC	AC	NN	AC	CC	CC	CC	AC	AA	AA	AA	CC	AA	AC	CC	CC	CC	CC	AA	AA	AC	AC	CC	AA	CC	AA	CC
Bn-A10-p10652964	A/G	A10	12019056	0.06119	GG	GG	GG	AG	GG	GG	AA	GG	GG	AG	GG	GG	AG	GG	AA	GG	AA	GG	GG	GG	NN	AG	GG	GG	GG	GG	GG	GG	GG	AA	GG	NN	GG	GG	GG	GG	AA	AA	NN	NN	AG	AA	GG	AA	GG
Bn-A10-p10654061	A/G	A10	12020192	0.03633	AA	GG	AA	AA	AA	GG	AA	AA	NN	AA	AA	AA	AG	GG	AA	AA	AA	GG	AA	AA	NN	AG	GG	AA	AA	AG	GG	GG	GG	AA	GG	AA	AA	AA	AA	AA	AA	GG	AA	AA	AA	AA	AA	GG	AA
Bn-A10-p10671726	T/C	A10	12042043	0.08604	CC	CC	CC	CC	CC	CC	TT	CC	CC	NN	CC	CC	NN	CC	CC	CC	CC	CC	CC	CC	TT	CC	TT	CC	CC	CC	CC	CC	CC	CC	TC	CC	CC	CC	CC	CC	TT	CC	CC	CC	CC	TT	CC	CC	CC
Bn-A10-p10672359	T/C	A10	12042676	0.08222	TT	TT	TT	TT	TT	TT	CC	TT	TT	TC	TT	TT	TC	TT	TT	TT	TT	TT	TT	TT	CC	TT	CC	TT	TT	TT	TT	TT	TT	TT	NN	TT	TT	TT	TT	TT	CC	TT	TT	TT	TT	CC	TT	TT	TT
Bn-A10-p10672457	T/C	A10	12042723	0.09178	TT	TT	TT	TT	TT	TT	CC	TT	TT	NN	TT	TT	NN	TT	TT	TT	TT	TT	TT	TT	CC	TT	CC	TT	TT	TT	TT	TT	TT	TT	NN	TT	TT	TT	TT	TT	CC	TT	TT	TT	TT	CC	TT	TT	TT
Bn-A10-p10714593	A/C	A10	12076470	0.05736	AA	NN	AA	AC	AA	AA	CC	AA	AA	AC	AA	AA	CC	CC	CC	AA	CC	CC	AA	AA	AA	CC	AA	AA	AA	AC	CC	CC	CC	CC	AA	CC	AA	AA	AA	AA	CC	CC	CC	CC	NN	CC	AA	CC	AA
Bn-A10-p10725779	A/G	A10	12089425	0.0631	GG	GG	GG	AA	GG	GG	GG	GG	AA	AG	AA	AA	AG	AA	AA	AA	AA	AA	AA	AA	NN	AA	AA	AA	GG	AG	AA	AA	AA	AA	GG	AA	GG	AA	AA	GG	GG	GG	AA	AA	AG	GG	AA	AA	GG
Bn-A10-p10828176	T/C	A10	12181567	0.05736	TC	CC	TC	TC	TT	TC	TC	TT	TC	TC	TT	TC	TC	TC	TC	TC	TC	TC	TC	TT	TC	TC	TC	TC	TC	TC	TC	TC	TC	TC	TC	TC	TC	TT	TC	TC	TC	TC	TT	TC	TC	TC	TC	CC	TT
Bn-A10-p10830979	T/C	A10	12184370	0.03059	CC	TT	CC	CC	CC	CC	CC	CC	CC	CC	CC	CC	CC	CC	CC	CC	CC	CC	CC	CC	CC	CC	CC	CC	CC	CC	CC	CC	CC	CC	CC	CC	CC	CC	CC	CC	CC	CC	CC	CC	CC	CC	CC	TT	CC
Bn-A10-p10921712	T/C	A10	12310806	0.09943	CC	TT	CC	TC	TT	TT	CC	CC	NN	NN	CC	CC	TT	TT	CC	CC	CC	TT	CC	CC	NN	TC	CC	CC	TT	TT	TT	TT	TT	CC	CC	CC	CC	TT	TT	CC	TT	CC	CC	CC	CC	TT	CC	TT	CC
Bn-A10-p10936559	A/G	A10	12328316	0.07266	GG	GG	GG	AG	GG	GG	GG	GG	GG	AG	GG	GG	AA	AA	GG	GG	GG	AA	GG	GG	GG	AG	GG	GG	AA	AA	AA	AA	AA	GG	GG	GG	GG	AA	AA	GG	AA	GG	GG	GG	GG	AA	GG	AA	GG
Bn-A10-p10954176	T/G	A10	12342518	0.17973	GG	GG	GG	TG	NN	GG	GG	GG	GG	GG	GG	GG	GG	NN	GG	GG	GG	NN	GG	GG	GG	GG	GG	GG	NN	NN	NN	NN	NN	GG	GG	GG	GG	TT	TT	GG	GG	GG	GG	GG	GG	GG	GG	TT	GG
Bn-A10-p10954641	A/G	A10	12342977	0.13384	AA	AA	AA	GG	AA	AA	AA	AA	AG	AG	AG	GG	AA	AA	GG	GG	GG	AA	GG	AG	AA	GG	AA	GG	AA	NN	AA	NN	AA	GG	AA	GG	AA	GG	GG	AA	AA	AA	AG	GG	GG	AA	AA	AA	AA
Bn-A10-p10982591	A/C	A10	12371995	0.06692	AA	CC	AA	AC	CC	AA	CC	AA	AA	AC	AA	CC	AC	AA	CC	CC	CC	AA	CC	CC	CC	AC	CC	CC	AA	AA	AA	AA	AA	CC	AA	CC	CC	AA	AA	AA	CC	CC	CC	CC	AC	CC	CC	AA	AA
Bn-A10-p10997884	A/C	A10	12388228	0.07266	CC	CC	CC	AC	CC	CC	CC	CC	AC	AC	AA	CC	CC	CC	CC	CC	CC	CC	CC	CC	CC	CC	CC	CC	NN	CC	CC	CC	CC	CC	CC	CC	CC	AA	AA	CC	CC	CC	CC	CC	CC	CC	CC	CC	CC
Bn-A10-p11041623	A/G	A10	12401698	0.14532	GG	AA	GG	AG	NN	GG	GG	GG	GG	GG	GG	GG	GG	NN	GG	GG	GG	NN	GG	GG	GG	GG	GG	GG	AA	AA	NN	NN	NN	GG	GG	GG	GG	AA	AA	GG	GG	GG	GG	GG	GG	GG	GG	NN	GG
Bn-A10-p11042627	T/C	A10	12401928	0.1587	CC	CC	CC	TC	NN	CC	TT	CC	CC	TC	CC	TT	TT	NN	TT	TT	TT	NN	TT	TT	CC	TT	CC	TT	CC	CC	NN	NN	NN	TT	CC	TT	TT	CC	CC	CC	TT	TT	TT	TT	TC	TT	TT	NN	CC
Bn-A10-p11105998	A/G	A10	12462002	0.06119	GG	GG	GG	GG	GG	AA	GG	GG	AA	GG	GG	GG	GG	GG	GG	GG	GG	GG	GG	GG	GG	GG	GG	GG	NN	GG	GG	GG	GG	GG	GG	GG	GG	GG	GG	GG	GG	GG	GG	GG	GG	GG	AA	GG	GG
Bn-A10-p11131283	A/C	A10	12480264	0.06692	CC	AA	CC	AC	AA	AA	CC	CC	NN	CC	CC	AA	CC	CC	AA	AA	AA	CC	AA	AA	NN	AC	AA	AA	CC	CC	CC	CC	CC	AA	CC	AA	CC	CC	CC	CC	CC	CC	AA	AA	AC	CC	AA	AA	CC
Bn-A10-p11132656	A/G	A10	12481529	0.02868	GG	GG	GG	GG	GG	AA	GG	GG	NN	GG	GG	GG	GG	GG	GG	GG	GG	GG	GG	GG	GG	GG	GG	GG	GG	GG	GG	GG	GG	GG	GG	GG	GG	GG	GG	GG	GG	GG	GG	GG	GG	GG	AA	GG	GG
Bn-A10-p11192168	T/C	A10	12526933	0.10899	CC	CC	CC	CC	CC	CC	CC	CC	CC	CC	CC	CC	CC	CC	CC	CC	CC	CC	CC	CC	TC	CC	TT	CC	TT	TC	CC	CC	CC	CC	CC	CC	CC	CC	CC	CC	CC	CC	CC	CC	CC	CC	CC	TT	CC
Bn-A10-p11299415	A/G	A10	12598640	0.05163	AA	AA	AA	AA	AA	AA	AA	AA	AA	AA	AA	AA	AG	AG	AA	AA	AA	AG	AA	AA	AA	AG	AA	AA	AG	AG	AG	AG	AG	AA	AA	AA	AA	AA	AA	AA	AA	AA	AA	AA	AA	AA	AA	AG	AA
Bn-A10-p11311329	T/C	A10	12610342	0.03633	CC	CC	CC	CC	TT	CC	CC	CC	CC	CC	CC	CC	CC	CC	CC	CC	CC	CC	CC	CC	CC	CC	CC	CC	CC	CC	CC	CC	CC	CC	CC	CC	CC	CC	CC	CC	CC	CC	CC	CC	CC	CC	TT	NN	CC
Bn-A10-p11311425	T/C	A10	12610387	0.0956	CC	CC	CC	CC	TT	TT	TT	CC	TT	TT	TT	CC	TC	CC	CC	CC	CC	CC	CC	CC	TT	CC	TT	CC	TT	TC	CC	CC	CC	CC	CC	CC	TT	CC	CC	CC	TT	TT	CC	CC	CC	TT	TT	TT	TT
Bn-A10-p11312705	A/G	A10	12611721	0.03633	AG	AG	AG	AG	GG	AG	AG	AG	AG	AG	GG	AG	AG	AG	AG	AG	AG	AG	AG	AG	AG	AG	AG	AG	GG	AG	AG	AG	AG	AG	AG	AG	AG	AG	AG	AG	AG	AG	AG	AG	AG	AG	AG	GG	GG
Bn-A10-p11358033	A/G	A10	12660846	0.06119	AA	AA	AA	AA	AA	GG	AA	AA	GG	GG	GG	AA	GG	GG	AA	AA	AA	GG	AA	AA	GG	AG	GG	AA	GG	GG	GG	GG	GG	AA	AA	AA	GG	AA	AA	AA	GG	AA	AA	AA	AA	GG	GG	GG	GG
Bn-scaff_17028_1-p1940	T/G	A10	12662234	0.06692	TT	TT	TT	TT	GG	GG	TT	TT	GG	TG	GG	TT	TT	TT	TT	TT	TT	TT	TT	TT	NN	TT	GG	TT	GG	TG	TT	TT	TT	TT	TT	TT	TT	TT	TT	TT	TT	TT	TT	TT	TT	TT	GG	TT	GG
Bn-A10-p11369880	T/C	A10	12673285	0.17782	TT	TT	TT	TT	TT	TT	TT	TT	TT	TT	TT	TT	TT	TC	TT	TT	TT	TC	TT	TT	TT	NN	TT	TT	NN	NN	TC	TC	TC	TT	TT	TT	TT	TT	TT	TT	TT	TT	TT	TT	TT	TT	TT	CC	TT
Bn-A10-p11376164	T/C	A10	12679061	0.11855	TT	TT	TT	TT	CC	TT	CC	TT	TT	TC	CC	TT	CC	CC	TT	TT	TT	CC	TT	TT	CC	TC	CC	TT	NN	CC	CC	CC	CC	TT	NN	TT	CC	TT	TT	TT	CC	CC	TT	TT	TT	CC	TT	NN	TT
Bn-A10-p11420261	A/G	A10	12736301	0.05736	GG	GG	GG	GG	GG	GG	GG	GG	GG	GG	GG	GG	GG	GG	GG	GG	GG	GG	GG	GG	GG	GG	GG	GG	AA	AG	GG	GG	GG	GG	NN	GG	GG	GG	GG	GG	GG	GG	GG	GG	GG	GG	GG	AA	GG
Bn-A08-p4954284	A/C	A10	12779859	0.06501	AA	AA	AA	AA	AA	AA	AA	AA	AA	AA	AA	AA	AC	CC	AA	AA	AA	CC	AA	AA	AA	AC	AA	AA	CC	CC	CC	CC	CC	AA	AA	AA	AA	AA	AA	AA	AA	AA	AA	AA	AA	AA	AA	CC	AA
Bn-A08-p4902282	A/C	A10	12841452	0.08987	AA	AA	AA	AA	CC	CC	AA	AA	AA	CC	AA	AA	AC	AA	AA	AA	AA	AA	AA	AA	NN	AA	CC	AA	AA	AA	AA	AA	AA	AA	CC	AA	CC	AA	AA	AA	CC	AA	AA	AA	AA	CC	CC	AA	CC
Bn-A08-p4876592	T/C	A10	12859066	0.04971	CC	TC	CC	CC	TT	TT	TT	TC	TT	TT	TT	CC	TC	CC	CC	CC	CC	NN	CC	CC	NN	TC	TT	CC	TT	TT	TT	TT	TT	CC	TT	CC	TT	TT	TT	TT	TT	TT	CC	CC	TC	TT	TT	TT	TT
Bn-A10-p12856990	T/G	A10	12901952	0.11472	GG	GG	GG	GG	TT	TT	TT	GG	NN	TT	GG	GG	TG	GG	GG	GG	GG	GG	GG	GG	NN	GG	TT	GG	GG	GG	GG	GG	GG	GG	TT	GG	TT	TT	TT	TT	TT	GG	GG	GG	TG	TT	TT	GG	GG
Bn-A10-p12885978	A/G	A10	12926584	0.06883	GG	GG	GG	GG	GG	GG	AA	GG	GG	GG	GG	GG	GG	GG	GG	GG	GG	GG	GG	GG	GG	AG	GG	GG	AA	AA	AA	AA	AA	GG	GG	GG	GG	GG	GG	GG	GG	GG	GG	GG	GG	GG	GG	AA	GG
Bn-A10-p12933288	A/C	A10	12981052	0.11663	CC	CC	CC	CC	AA	AA	NN	CC	CC	NN	AA	CC	AC	CC	CC	CC	CC	CC	CC	CC	NN	CC	AA	CC	CC	CC	CC	CC	CC	CC	NN	CC	AA	AA	AA	AA	AA	AA	CC	CC	AC	AA	NN	CC	CC
Bn-A10-p12983973	T/C	A10	13013665	0.01338	CC	CC	CC	CC	CC	CC	CC	CC	NN	CC	CC	CC	CC	CC	CC	CC	CC	CC	CC	CC	CC	CC	CC	CC	CC	CC	CC	CC	CC	CC	CC	CC	CC	CC	CC	CC	CC	CC	CC	CC	CC	CC	CC	TT	CC
Bn-A10-p12984425	A/C	A10	13014103	0.10134	AA	AA	AA	AA	AA	AA	CC	AA	AA	AA	AA	AA	AA	AA	AA	AA	AA	AA	AA	AA	AA	AC	AA	AA	CC	CC	CC	CC	CC	AA	CC	AA	AA	AA	AA	AA	AA	AA	AA	AA	AA	AA	CC	CC	CC
Bn-A10-p13009957	T/G	A10	13045292	0.04207	GG	GG	GG	GG	TT	TT	GG	GG	TG	NN	GG	GG	GG	GG	GG	GG	GG	GG	GG	GG	GG	GG	TT	GG	GG	GG	GG	GG	GG	GG	GG	GG	GG	GG	GG	GG	GG	GG	GG	GG	GG	GG	GG	GG	GG
Bn-A10-p13016246	A/C	A10	13051562	0.10707	AA	AA	AA	AA	CC	CC	CC	AA	NN	NN	AA	AA	AA	AA	AA	AA	AA	NN	AA	AA	AA	AC	CC	AA	CC	CC	CC	CC	CC	AA	AA	AA	AA	AA	AA	AA	AA	AA	AA	AA	AA	AA	AA	AA	CC
Bn-A10-p13031723	T/C	A10	13067919	0.19694	TT	TT	TT	TT	TT	TT	CC	TT	NN	TC	CC	TT	TC	TT	TT	TT	TT	NN	TT	TT	NN	TC	TT	TT	CC	CC	CC	CC	CC	TT	CC	TT	CC	CC	CC	CC	CC	CC	TT	TT	CC	CC	CC	CC	CC
Bn-A10-p13038966	T/G	A10	13075011	0.04015	TT	TT	TT	TT	TT	TT	TT	TT	NN	NN	GG	TT	TG	TT	TT	TT	TT	TT	TT	TT	NN	TT	TT	TT	TT	TT	TT	TT	TT	TT	TT	TT	GG	TT	TT	TT	GG	GG	TT	TT	TG	GG	TT	GG	TT
Bn-A10-p13051361	A/C	A10	13087115	0.05163	CC	CC	CC	CC	CC	CC	CC	CC	AC	AA	AA	CC	NN	CC	CC	CC	CC	CC	CC	CC	NN	CC	CC	CC	CC	CC	CC	CC	CC	CC	CC	CC	AA	CC	CC	CC	AA	AA	CC	CC	AC	AA	CC	AA	CC
Bn-A10-p13079914	T/C	A10	13118894	0.0631	CC	CC	CC	CC	CC	CC	CC	CC	CC	TC	TT	CC	TC	CC	CC	CC	CC	CC	CC	CC	CC	TC	CC	CC	TT	TT	TT	TT	TT	CC	CC	CC	TT	CC	CC	CC	TT	TT	CC	CC	TC	TT	CC	TT	TT
Bn-A10-p13094022	A/G	A10	13133250	0.11281	AG	AG	AG	AG	NN	NN	AG	AG	AG	AG	GG	AG	NN	AG	AG	AG	AG	AG	AG	AG	AG	NN	AG	AG	GG	GG	GG	GG	GG	AG	AG	AG	GG	AG	AG	AG	GG	GG	AG	AG	AG	GG	NN	GG	GG
Bn-A10-p13130002	T/C	A10	13167537	0.0631	TT	TT	TT	TT	TC	TT	CC	TT	TC	CC	CC	TT	NN	TT	TT	TT	TT	NN	TT	TT	TC	TC	TC	TT	TC	TC	TC	TC	TC	TT	TT	TT	CC	TC	TC	TC	CC	CC	TT	TT	TC	CC	TT	CC	TC
Bn-A10-p13164379	T/G	A10	13206058	0.0631	TT	TT	GG	TT	GG	GG	GG	TT	GG	GG	GG	TT	TG	TT	TT	TT	TT	NN	TT	TT	NN	TG	GG	TT	GG	GG	GG	GG	GG	TT	GG	TT	GG	GG	GG	GG	GG	GG	TT	TT	GG	GG	TT	GG	GG
Bn-A10-p13164536	T/C	A10	13206277	0.06119	TT	TT	CC	TT	CC	CC	TT	TT	CC	CC	CC	TT	TC	TT	TT	TT	TT	TT	TT	TT	TT	NN	CC	TT	CC	CC	CC	CC	CC	TT	CC	TT	CC	CC	CC	CC	CC	CC	TT	TT	CC	CC	TT	CC	CC
Bn-A10-p13165001	A/C	A10	13206743	0.04015	CC	CC	AA	CC	AA	CC	CC	CC	AC	AA	AA	CC	AC	CC	CC	CC	CC	CC	CC	CC	NN	CC	AA	CC	CC	CC	CC	CC	CC	CC	AA	CC	AC	AA	AA	AA	AA	AA	CC	CC	AA	AA	CC	AA	CC
Bn-A10-p13165101	T/C	A10	13206792	0.08987	CC	CC	CC	CC	CC	CC	TT	CC	CC	CC	CC	CC	CC	CC	CC	CC	CC	NN	CC	CC	CC	TC	CC	CC	TT	TT	TT	TT	TT	CC	CC	CC	TC	CC	CC	CC	CC	CC	CC	CC	CC	CC	CC	CC	TT
Bn-A10-p13169213	A/C	A10	13210963	0.17208	AA	AA	CC	AA	CC	AA	CC	AA	NN	CC	CC	AA	AC	AA	AA	AA	AA	AA	AA	AA	NN	AA	CC	AA	NN	NN	NN	NN	NN	AA	CC	AA	CC	CC	CC	CC	CC	CC	AA	AA	CC	CC	AA	CC	NN
Bn-A10-p13190230	T/C	A10	13228528	0.08413	CC	CC	TT	CC	TT	TT	TT	CC	TT	TT	TT	CC	TC	CC	CC	CC	CC	CC	CC	CC	CC	TC	TT	CC	TT	TT	TT	TT	TT	CC	TT	CC	TT	TT	TT	TT	TT	TT	CC	CC	TT	TT	CC	TT	TT
Bn-A10-p13192787	A/C	A10	13230811	0.13002	CC	CC	AA	CC	AA	CC	AA	CC	AC	AA	NN	CC	AA	CC	CC	CC	CC	CC	CC	CC	NN	CC	AA	CC	CC	CC	CC	CC	CC	CC	AA	CC	NN	AA	AA	AA	AA	AA	CC	CC	AA	AA	CC	AA	CC
Bn-A10-p13205889	A/G	A10	13239160	0.1587	AA	AA	GG	AA	AA	GG	AA	GG	NN	AA	NN	AA	AA	AA	AA	AA	AA	AA	AA	AA	AA	AA	AA	AA	NN	NN	NN	NN	NN	AA	AA	AA	AA	GG	GG	GG	AA	AA	AA	AA	NN	AA	AA	AA	NN
Bn-A10-p13207985	T/C	A10	13241081	0.11281	CC	CC	NN	CC	CC	NN	CC	NN	CC	CC	TT	CC	CC	CC	CC	CC	CC	NN	CC	CC	CC	TC	CC	CC	TT	TT	TT	TT	TT	CC	CC	CC	TC	NN	NN	NN	CC	CC	CC	CC	CC	CC	CC	CC	TT
Bn-A10-p13218425	A/G	A10	13247779	0.05354	GG	GG	GG	GG	GG	GG	GG	GG	GG	AA	GG	GG	NN	GG	GG	GG	GG	GG	GG	GG	GG	GG	GG	GG	GG	GG	GG	GG	GG	GG	GG	GG	AG	GG	GG	GG	AA	AA	GG	GG	NN	AA	GG	AA	GG
Bn-A10-p13318061	T/C	A10	13363060	0.07839	TT	TT	CC	TT	CC	CC	CC	TT	CC	CC	TT	TT	TC	TT	TT	TT	TT	TT	TT	TT	NN	TT	CC	TT	TT	TT	TT	TT	TT	TT	CC	TT	TC	TT	TT	TT	CC	CC	TT	TT	NN	CC	TT	CC	TT
Bn-A10-p13321828	T/C	A10	13365900	0.07075	CC	CC	TT	CC	TT	TT	TT	CC	TT	TT	CC	CC	NN	CC	CC	CC	CC	CC	CC	CC	NN	CC	TT	CC	CC	CC	CC	CC	CC	CC	TT	CC	TC	CC	CC	CC	TT	TT	CC	CC	TC	TT	CC	TT	CC
Bn-A10-p13323873	T/G	A10	13368025	0.04398	TG	TG	GG	TG	GG	GG	GG	TG	GG	GG	TG	TG	NN	TG	TG	TG	TG	TG	TG	TG	TG	TG	GG	TG	TG	TG	TG	TG	TG	TG	GG	TG	NN	TG	TG	TG	GG	GG	TG	TG	TG	GG	TG	GG	TG
Bn-A10-p13327024	T/C	A10	13371678	0.06692	CC	CC	CC	CC	CC	CC	CC	CC	TT	TT	TT	CC	TC	CC	CC	CC	CC	CC	CC	CC	CC	TC	CC	CC	TT	TT	TT	TT	TT	CC	CC	CC	TT	TC	CC	CC	TT	TT	CC	CC	NN	TT	TT	TT	TT
Bn-A10-p13330145	A/G	A10	13374766	0.08604	AA	AA	GG	AA	GG	GG	GG	AA	GG	GG	AA	AA	AG	AA	AA	AA	AA	AA	AA	AA	AA	AG	GG	AA	GG	GG	GG	GG	GG	AA	GG	AA	GG	NN	AA	AA	GG	GG	AA	AA	NN	GG	GG	GG	GG
Bn-A10-p13330418	T/C	A10	13375029	0.0325	TT	TT	TT	TT	TT	TT	TT	TT	TT	TT	TT	TT	TT	TT	TT	TT	TT	TT	TT	TT	TT	TT	TT	TT	TT	TT	TT	TT	TT	TT	TT	TT	TT	TT	TT	TT	TT	TT	TT	TT	TT	TT	TT	TT	TT
Bn-A10-p13335021	T/C	A10	13379862	0.05545	CC	CC	TT	CC	TT	CC	TT	TT	CC	CC	CC	CC	CC	CC	CC	CC	CC	CC	CC	CC	CC	CC	TT	CC	CC	CC	CC	CC	CC	CC	TT	CC	CC	CC	CC	CC	CC	CC	CC	CC	CC	CC	CC	CC	CC
Bn-A10-p13343454	T/C	A10	13388586	0.07457	CC	CC	CC	CC	CC	TT	CC	CC	CC	TT	CC	CC	TC	CC	CC	CC	CC	CC	CC	CC	CC	CC	CC	CC	CC	CC	CC	CC	CC	CC	TT	CC	NN	CC	CC	CC	TT	TT	CC	CC	CC	TT	CC	TT	CC
Bn-A10-p13358504	T/G	A10	13402262	0.0956	TT	TT	TT	TT	TT	TT	TT	TT	TT	TT	TT	TT	TT	TT	TT	TT	TT	NN	TT	TT	TT	TG	TT	TT	GG	GG	GG	GG	GG	TT	TT	TT	TG	NN	TT	TT	TT	TT	TT	TT	TT	TT	GG	TT	GG
Bn-A10-p13364232	A/C	A10	13407675	0.06692	CC	CC	AA	CC	AA	AA	AA	AA	AA	AA	AA	CC	AC	CC	CC	CC	CC	NN	CC	CC	NN	AC	AA	CC	AA	AA	AA	AA	AA	CC	AA	CC	AA	AC	CC	CC	AA	AA	CC	CC	AC	AA	AA	AA	AA
Bn-A10-p13387522	A/G	A10	13432076	0.04398	AA	AA	AA	AA	AA	AA	GG	AA	AG	GG	AA	AA	AG	AA	AA	AA	AA	AA	AA	AA	NN	AA	AA	AA	AA	AA	AA	AA	AA	AA	AA	AA	AG	AA	AA	AA	GG	GG	AA	AA	AG	GG	AA	GG	AA
Bn-A10-p13390065	T/C	A10	13432877	0.06501	CC	CC	CC	CC	CC	CC	TT	CC	TC	TT	CC	CC	NN	CC	CC	CC	CC	CC	CC	CC	CC	CC	CC	CC	CC	CC	CC	CC	CC	CC	CC	CC	TC	CC	CC	CC	TT	TT	CC	CC	TC	TT	CC	TT	CC
Bn-A10-p13396422	T/G	A10	13438909	0.04398	TT	TT	GG	TT	GG	GG	TT	GG	GG	GG	GG	TT	GG	TT	TT	TT	TT	TT	TT	TT	TG	TT	TT	TT	TT	TT	TT	TT	TT	TT	TT	TT	NN	TT	TT	TT	GG	GG	TT	TT	TG	GG	TT	GG	TT
Bn-A10-p13427869	A/G	A10	13474239	0.00956	AA	AA	AA	AA	AA	AA	AA	AA	AA	AA	AA	AA	AA	AA	AA	AA	AA	AA	AA	AA	AA	AA	AA	AA	AA	AA	AA	AA	AA	AA	AA	AA	AA	AA	AA	AA	AA	AA	AA	AA	AA	AA	AA	AA	AA
Bn-A10-p13446086	A/C	A10	13492386	0.04971	AA	AA	CC	AA	AA	CC	AA	CC	AC	AA	CC	AA	AA	AA	AA	AA	AA	AA	AA	AA	AA	AA	CC	AA	AA	AA	AA	AA	AA	AA	CC	AA	AA	AA	AA	AA	AA	AA	AA	AA	AA	AA	AA	AA	AA
Bn-A10-p13447899	A/G	A10	13494249	0.03824	GG	GG	AA	GG	GG	AA	GG	GG	AG	GG	AA	GG	GG	GG	GG	GG	GG	GG	GG	GG	GG	GG	AA	GG	GG	GG	GG	GG	GG	GG	AA	GG	GG	GG	GG	GG	GG	GG	GG	GG	GG	GG	GG	GG	GG
Bn-A10-p13455391	A/G	A10	13502361	0.04398	AA	AA	GG	AA	AA	GG	AA	AA	AG	AA	GG	AA	AA	AA	AA	AA	AA	AA	AA	AA	AA	AA	GG	AA	AA	AA	AA	AA	AA	AA	GG	AA	AA	AA	AA	AA	AA	AA	AA	AA	AA	AA	AA	AA	AA
Bn-A10-p13471114	T/C	A10	13516744	0.08031	TT	TT	CC	TT	TT	CC	TT	TT	TC	TT	CC	TT	TT	TT	TT	TT	TT	TT	TT	TT	TT	TC	CC	TT	CC	CC	CC	CC	CC	TT	CC	TT	TC	NN	TT	TT	TT	TT	TT	TT	TT	TT	CC	TT	CC
Bn-A10-p13473460	A/G	A10	13518891	0.07648	GG	GG	AA	GG	GG	AA	AA	GG	AG	GG	AA	GG	GG	GG	GG	GG	GG	GG	GG	GG	GG	GG	AA	GG	GG	GG	NN	NN	NN	GG	AA	GG	GG	GG	GG	GG	GG	GG	GG	GG	GG	GG	GG	GG	GG
Bn-A10-p13473595	A/G	A10	13518975	0.06501	GG	GG	AA	GG	GG	AA	AA	GG	AG	GG	AA	GG	GG	GG	GG	GG	GG	GG	GG	GG	GG	AG	AA	GG	AA	AA	AA	AA	AA	GG	AA	GG	AG	NN	GG	GG	GG	GG	GG	GG	GG	GG	AA	GG	AA
Bn-A10-p13474523	T/C	A10	13519904	0.05354	CC	CC	TT	CC	CC	TT	TT	CC	TC	CC	TT	CC	CC	CC	CC	CC	CC	CC	CC	CC	CC	TC	TT	CC	TT	TT	TT	TT	TT	CC	TT	CC	TC	NN	CC	CC	CC	CC	CC	CC	CC	CC	TT	CC	TT
Bn-A10-p13475821	A/G	A10	13521267	0.14532	AG	AG	GG	AG	AA	GG	GG	AG	NN	AG	NN	AG	AG	AG	AG	AG	AG	AG	AG	AG	AG	NN	GG	AG	GG	GG	GG	GG	GG	AG	GG	AG	AG	AG	AG	AG	AG	AG	AG	AG	NN	NN	GG	NN	GG
Bn-A10-p13479456	T/C	A10	13524008	0.08031	TT	TT	CC	TT	TT	CC	CC	TT	TC	TT	TT	TT	TT	TT	TT	TT	TT	TT	TT	TT	TT	TC	TT	TT	CC	CC	CC	CC	CC	TT	CC	TT	TC	TC	TT	TT	TT	TT	TT	TT	TT	TT	CC	TT	CC
Bn-A10-p13508970	A/G	A10	13564860	0.04971	GG	GG	AA	GG	GG	AA	NN	GG	AA	AA	AA	GG	AG	GG	GG	GG	GG	GG	AA	GG	GG	AG	GG	GG	AA	AA	AA	AA	AA	GG	GG	GG	AA	AG	GG	GG	AA	GG	GG	GG	NN	AA	AA	AA	AA
Bn-A10-p13659996	A/G	A10	13700473	0.03442	GG	AA	GG	GG	GG	GG	AA	GG	GG	GG	GG	GG	GG	GG	GG	GG	GG	GG	GG	GG	GG	GG	GG	GG	GG	GG	GG	GG	GG	GG	GG	GG	GG	GG	GG	GG	GG	GG	GG	GG	GG	GG	GG	GG	GG
Bn-A10-p13681096	A/G	A10	13721432	0.11281	GG	AA	GG	GG	GG	GG	AA	GG	AA	NN	NN	GG	GG	GG	GG	GG	GG	GG	NN	GG	GG	GG	GG	GG	GG	GG	GG	GG	GG	GG	NN	GG	GG	GG	GG	GG	NN	GG	GG	GG	GG	NN	GG	NN	GG
Bn-A10-p13710321	T/C	A10	13747884	0.00765	CC	CC	TT	CC	CC	TT	CC	CC	CC	CC	CC	CC	CC	CC	CC	CC	CC	CC	CC	CC	CC	CC	CC	CC	CC	CC	CC	CC	CC	CC	CC	CC	CC	CC	CC	CC	CC	CC	CC	CC	CC	CC	CC	CC	CC
Bn-A10-p13723140	A/G	A10	13761923	0.12428	GG	GG	GG	GG	GG	GG	NN	GG	GG	GG	GG	GG	GG	GG	GG	GG	GG	GG	GG	GG	GG	GG	GG	GG	GG	GG	GG	GG	GG	GG	GG	GG	GG	GG	GG	GG	GG	GG	GG	GG	GG	GG	GG	GG	GG
Bn-A10-p13758377	A/G	A10	13794181	0.14532	GG	AA	AA	GG	AA	AA	AA	GG	AG	AA	AA	GG	NN	GG	GG	GG	GG	GG	AA	GG	NN	GG	GG	GG	GG	GG	GG	GG	GG	GG	AA	GG	AG	GG	GG	GG	AA	GG	GG	GG	AG	AA	GG	AA	GG
Bn-A10-p13788629	A/G	A10	13823970	0.12237	AA	AA	AA	AA	AA	AA	GG	AA	AA	GG	AA	AA	NN	AA	AA	AA	AA	AA	GG	AA	NN	AA	AA	AA	AA	AA	AA	AA	AA	AA	AA	AA	AA	AA	AA	AA	GG	AA	AA	AA	AG	GG	AA	GG	AA
Bn-A10-p13789579	T/C	A10	13824920	0.06501	CC	TT	CC	CC	CC	TT	TT	TT	TC	TT	TT	CC	NN	CC	CC	CC	CC	CC	TT	CC	NN	CC	CC	CC	CC	CC	CC	CC	CC	CC	TT	CC	TC	NN	TT	TC	TT	CC	CC	CC	TC	TT	CC	TT	CC
Bn-A10-p13817274	A/G	A10	13853879	0.0478	AA	GG	AA	AA	AA	AA	GG	AA	AA	GG	AA	AA	AG	AA	AA	AA	AA	AA	GG	AA	AG	AA	AA	AA	AA	AA	AA	AA	AA	AA	AA	AA	AA	AA	AA	AA	GG	AA	AA	AA	AG	GG	AA	GG	AA
Bn-A10-p13841213	A/C	A10	13877868	0.12811	NN	AC	AC	AC	CC	NN	AA	AA	NN	AA	NN	NN	AA	AC	AC	AC	AC	AC	AA	NN	AC	NN	AC	NN	CC	CC	AC	AC	AC	AC	CC	AC	AC	AA	AA	NN	AA	CC	CC	CC	AC	AA	CC	AA	CC
Bn-A10-p13875041	A/G	A10	13907085	0.04015	AA	GG	GG	AA	AA	AA	AA	AA	AA	AA	AA	AA	AA	AA	AA	AA	AA	AA	AA	AA	AA	AA	AA	AA	AA	AA	AA	AA	AA	AA	AA	AA	AA	AA	AA	AA	AA	AA	AA	AA	AA	AA	AA	AA	AA
Bn-A10-p13882091	A/G	A10	13915802	0.06501	AA	GG	AA	AA	GG	GG	GG	GG	AA	GG	AA	AA	AG	AA	AA	AA	AA	AA	GG	AA	NN	AA	AA	AA	AA	AA	AA	AA	AA	AA	GG	AA	NN	AA	AA	AA	GG	AA	AA	AA	AG	GG	AA	GG	AA
Bn-A10-p13971602	A/G	A10	13963041	0.01338	AA	GG	AA	AA	AA	GG	AA	AA	AA	AA	AA	AA	AA	AA	AA	AA	AA	AA	AA	AA	AA	AA	AA	AA	AA	AA	AA	AA	AA	AA	AA	AA	AA	AA	AA	AA	AA	AA	AA	AA	AA	AA	AA	AA	AA
Bn-A10-p13995725	A/G	A10	13986267	0.06501	AA	GG	NN	AA	AA	GG	GG	GG	AA	AA	AA	AA	AA	AA	AA	AA	AA	AA	AA	AA	AA	AA	AA	AA	AA	AA	AA	AA	AA	AA	AA	AA	AG	AA	AA	AA	AA	AA	AA	AA	AA	AA	AA	AA	AA
Bn-A10-p13997359	A/G	A10	13987845	0.01912	GG	AA	GG	GG	GG	GG	AA	AA	GG	GG	GG	NN	GG	GG	GG	GG	GG	GG	GG	GG	GG	GG	GG	GG	GG	GG	GG	GG	GG	GG	GG	GG	AG	GG	GG	GG	GG	GG	GG	GG	GG	GG	GG	GG	GG
Bn-A10-p14042374	A/C	A10	14029646	0.02868	CC	AA	CC	CC	CC	CC	CC	CC	CC	CC	CC	CC	CC	CC	CC	CC	CC	CC	CC	CC	CC	CC	CC	CC	CC	CC	CC	CC	CC	CC	CC	CC	CC	CC	CC	CC	CC	CC	CC	CC	CC	CC	CC	CC	CC
Bn-A10-p14097282	A/G	A10	14095711	0.03824	AA	GG	AA	AA	AA	NN	GG	GG	AA	AA	NN	AA	AA	AA	AA	AA	AA	AA	AA	AA	AA	AA	AA	AA	AA	AA	AA	AA	AA	AA	AA	AA	AG	AA	AA	AA	AA	AA	AA	AA	AA	AA	AA	AA	AA
Bn-A10-p14109225	T/C	A10	14106802	0.06119	CC	TT	CC	CC	CC	TT	TT	TT	CC	CC	TT	CC	CC	CC	CC	CC	CC	CC	CC	CC	CC	CC	CC	CC	CC	CC	CC	CC	CC	CC	CC	CC	TC	TC	CC	TC	CC	CC	CC	CC	CC	CC	CC	CC	TC
Bn-A10-p14119080	T/C	A10	14112819	0.02868	TT	TT	TT	TT	TT	CC	TT	TT	TT	TT	CC	TT	TT	TT	TT	TT	TT	TT	TT	TT	TT	TT	TT	TT	TT	TT	TT	TT	TT	TT	TT	TT	TT	TT	TT	TT	TT	TT	TT	TT	TT	TT	TT	TT	TT
Bn-A10-p14119100	A/G	A10	14112890	0.02677	GG	GG	GG	GG	GG	AA	GG	GG	GG	GG	AA	GG	GG	GG	GG	GG	GG	GG	GG	GG	GG	GG	GG	GG	GG	GG	GG	GG	GG	GG	GG	GG	GG	GG	GG	GG	GG	GG	GG	GG	GG	GG	GG	GG	GG
Bn-A10-p14119507	T/C	A10	14113297	0.05736	TT	TT	TT	TT	TT	CC	CC	CC	TT	TT	CC	TT	TT	TT	TT	TT	TT	TT	TT	TT	TT	TT	TT	TT	TT	TT	TT	TT	TT	TT	TT	TT	TC	TT	TT	TT	TT	TT	TT	TT	TT	TT	TT	TT	TT
Bn-A10-p14128340	T/C	A10	14121279	0.03059	TT	TT	TT	TT	TT	CC	TT	TT	TT	TT	CC	TT	TT	TT	TT	TT	TT	TT	TT	TT	TT	TT	TT	TT	TT	TT	TT	TT	TT	TT	TT	TT	TT	TT	TT	TT	TT	TT	TT	TT	TT	TT	TT	TT	TT
Bn-A10-p14131328	A/G	A10	14122697	0.0325	AA	AA	AA	AA	AA	GG	AA	AA	AA	AA	GG	AA	AA	AA	AA	AA	AA	AA	AA	AA	AA	AA	AA	AA	AA	AA	AA	AA	AA	AA	AA	AA	AA	AA	AA	AA	AA	AA	AA	AA	AA	AA	AA	AA	AA
Bn-A10-p14137489	A/C	A10	14129250	0.02294	AA	AA	AA	AA	AA	CC	AA	AA	AA	AA	AA	AA	AA	AA	AA	AA	AA	AA	AA	AA	AA	AA	AA	AA	AA	AA	AA	AA	AA	AA	AA	AA	AA	AA	AA	AA	AA	AA	AA	AA	AA	AA	AA	AA	AA
Bn-A06-p5762475	A/G	A10	14240744	0.13384	GG	GG	GG	GG	GG	GG	GG	NN	GG	GG	GG	GG	GG	GG	GG	AG	GG	GG	GG	AG	AG	AG	NN	AG	GG	GG	GG	GG	AG	GG	GG	GG	GG	GG	GG	GG	GG	GG	AG	NN	GG	GG	GG	GG	GG
Bn-A06-p5762802	T/C	A10	14241071	0.13958	CC	CC	CC	NN	CC	CC	CC	NN	CC	CC	CC	TC	CC	CC	CC	TC	CC	CC	CC	TC	TC	TC	NN	TC	CC	CC	CC	CC	TC	CC	CC	CC	CC	CC	CC	CC	CC	TC	TC	NN	CC	CC	CC	CC	CC
Bn-A10-p14307417	T/G	A10	14244412	0.11472	GG	TT	GG	GG	GG	GG	TT	GG	TG	TT	GG	GG	TG	GG	GG	GG	GG	GG	TT	GG	GG	GG	GG	GG	GG	GG	GG	GG	GG	GG	GG	GG	NN	GG	GG	GG	TT	GG	GG	GG	GG	TT	GG	TT	GG
Bn-A10-p14334390	T/G	A10	14271117	0.04971	TT	TT	TT	TT	TT	TT	GG	TT	TT	TT	TT	TT	TT	TT	TT	TT	TT	TT	TT	TT	TT	TT	TT	TT	TT	TT	TT	TT	TT	TT	TT	TT	TT	TT	TT	NN	TT	TT	TT	TT	NN	TT	GG	TT	TT
Bn-A10-p14340867	A/G	A10	14275256	0.02486	AA	AA	AA	AA	AA	AA	AA	AA	AA	AA	AA	AA	AA	AA	AA	AA	AA	AA	AA	AA	AA	AA	AA	AA	AA	AA	AA	AA	AA	AA	AA	AA	AA	AA	AA	AA	AA	AA	AA	AA	AA	AA	AA	AA	AA
Bn-A10-p14365581	T/C	A10	14309061	0.08413	TT	TT	TT	TT	TT	TT	TT	TT	TT	CC	CC	TT	TC	TT	TT	TT	TT	TT	CC	TT	NN	TT	TT	TT	TT	TT	TT	TT	TT	TT	TT	TT	TT	TC	CC	TT	CC	TT	TT	TT	TT	CC	TT	CC	TT
Bn-A10-p14464434	A/C	A10	14396459	0.0153	CC	CC	CC	CC	CC	CC	AC	CC	AC	CC	CC	CC	CC	CC	CC	CC	CC	CC	CC	CC	CC	CC	CC	CC	CC	CC	CC	CC	CC	CC	AC	CC	CC	CC	CC	CC	CC	CC	CC	CC	AC	CC	CC	CC	CC
Bn-A10-p14472446	A/G	A10	14409244	0.0325	AA	AG	AA	AA	AA	AA	AG	AA	AA	AA	AA	AA	AA	AA	AA	AA	AA	AA	AA	AA	AA	AA	AA	AA	AA	AA	AA	AA	AA	AA	AG	AA	AG	AG	AA	AA	AA	AA	AA	AA	AG	AA	AA	AA	AG
Bn-A10-p14524788	T/G	A10	14458110	0.08031	TT	TT	TT	TT	TT	TT	NN	TT	TT	GG	TT	TT	TG	TT	TT	TT	TT	TT	GG	TT	NN	TT	TT	TT	TT	TT	TT	TT	TT	TT	GG	TT	NN	GG	GG	TT	GG	TT	TT	TT	TT	GG	GG	GG	NN
Bn-A10-p14525063	T/C	A10	14458334	0.0956	TT	CC	TT	TT	TT	TT	NN	TT	TT	CC	TT	TT	NN	TT	TT	TT	TT	TT	CC	TT	NN	TT	TT	TT	TT	TT	TT	TT	TT	TT	CC	TT	NN	CC	CC	TT	CC	TT	TT	TT	TT	CC	CC	CC	NN
Bn-A10-p14526228	T/G	A10	14459500	0.07648	GG	TT	GG	GG	GG	GG	NN	GG	GG	GG	GG	GG	GG	GG	GG	GG	GG	GG	GG	GG	GG	GG	GG	GG	GG	GG	GG	GG	GG	GG	TT	GG	NN	GG	GG	GG	GG	GG	GG	GG	GG	GG	GG	GG	NN
Bn-A10-p14526289	A/C	A10	14459612	0.05927	CC	CC	CC	CC	CC	CC	NN	CC	CC	CC	CC	CC	CC	CC	CC	CC	CC	CC	CC	CC	CC	CC	CC	CC	CC	CC	CC	CC	CC	CC	AA	CC	NN	CC	CC	CC	CC	CC	CC	CC	CC	CC	CC	CC	NN
Bn-A10-p14528560	A/C	A10	14461833	0.07839	CC	NN	CC	CC	CC	CC	AA	CC	AC	CC	CC	CC	CC	CC	CC	CC	CC	CC	CC	CC	CC	CC	CC	CC	CC	CC	CC	CC	CC	CC	AA	CC	AA	CC	CC	CC	CC	CC	CC	CC	AC	CC	CC	CC	AA
Bn-A10-p14545046	T/C	A10	14485195	0.05927	CC	CC	CC	CC	CC	CC	CC	CC	CC	CC	CC	CC	CC	CC	CC	CC	CC	CC	CC	CC	CC	CC	CC	CC	CC	CC	CC	CC	CC	CC	TT	CC	CC	CC	CC	CC	CC	CC	CC	CC	CC	CC	CC	CC	CC
Bn-A10-p14547767	T/C	A10	14487920	0.10899	TT	CC	TT	TT	TT	TT	CC	TT	NN	CC	TT	TT	NN	TT	TT	TT	TT	TT	CC	TT	NN	TT	TT	TT	TT	TT	TT	TT	TT	TT	TT	TT	CC	CC	CC	NN	CC	TT	TT	TT	NN	CC	CC	CC	CC
Bn-A10-p14566765	T/C	A10	14520032	0.06501	TT	CC	TT	TT	TT	TT	CC	TT	NN	CC	TT	TT	NN	TT	TT	TT	TT	TT	CC	TT	NN	TT	TT	TT	TT	TT	TT	TT	TT	TT	TT	TT	CC	CC	CC	NN	CC	TT	TT	TT	NN	CC	CC	CC	CC
Bn-A10-p14638980	T/C	A10	14592550	0.03442	CC	TT	CC	CC	CC	CC	CC	CC	CC	CC	CC	CC	CC	CC	CC	CC	CC	CC	CC	CC	CC	CC	CC	CC	CC	CC	CC	CC	CC	CC	CC	CC	CC	CC	CC	CC	CC	CC	CC	CC	CC	CC	CC	CC	CC
Bn-A10-p14646222	A/G	A10	14599898	0.15296	AA	GG	AA	AA	AA	AA	GG	AA	AA	GG	AA	AA	AG	AA	AA	AA	AA	AA	NN	AA	NN	AA	AA	AA	AA	AA	AA	AA	AA	AA	AA	AA	NN	NN	AA	NN	NN	AA	AA	AA	NN	GG	GG	GG	GG
Bn-A10-p14647792	T/C	A10	14601457	0.06883	TT	CC	TT	TT	TT	TT	CC	TT	TT	CC	TT	TT	NN	TT	TT	TT	TT	TT	CC	TT	NN	TT	TT	TT	TT	TT	TT	TT	TT	TT	TT	TT	CC	TC	TT	NN	CC	TT	TT	TT	NN	CC	CC	CC	CC
Bn-A10-p14657534	T/C	A10	14611836	0.11663	CC	TT	CC	CC	CC	CC	TT	CC	CC	TT	CC	CC	TC	CC	CC	CC	CC	CC	TT	CC	CC	CC	CC	CC	CC	CC	CC	CC	CC	CC	CC	CC	TT	NN	CC	CC	TT	CC	CC	CC	TC	TT	TT	TT	TT
Bn-A10-p14658742	A/G	A10	14613015	0.12811	GG	NN	GG	GG	GG	GG	GG	GG	GG	NN	GG	GG	AG	GG	GG	GG	GG	GG	NN	GG	GG	GG	GG	GG	GG	GG	GG	GG	GG	GG	GG	GG	NN	GG	GG	GG	NN	GG	GG	GG	GG	NN	NN	NN	GG
Bn-A10-p14664967	T/G	A10	14620402	0.05545	GG	TT	TT	GG	GG	GG	TT	TT	GG	GG	GG	GG	GG	GG	GG	GG	GG	GG	GG	GG	GG	GG	GG	GG	GG	GG	GG	GG	GG	GG	GG	GG	TG	TG	GG	GG	GG	TT	GG	GG	TG	GG	GG	GG	TT
Bn-A10-p14665064	A/G	A10	14620499	0.04589	GG	AA	AA	GG	GG	GG	AA	AA	GG	GG	GG	GG	GG	GG	GG	GG	GG	GG	GG	GG	GG	GG	GG	GG	GG	GG	GG	GG	GG	GG	GG	GG	AG	AG	GG	GG	GG	AA	GG	GG	AG	GG	GG	GG	AA
Bn-A10-p14697526	T/C	A10	14653637	0.05354	TT	TT	TT	TT	TT	TT	TT	TT	TT	CC	TT	TT	TC	TT	TT	TT	TT	TT	CC	TT	TT	TT	TT	TT	TT	TT	TT	TT	TT	TT	TT	TT	TC	TT	TT	TT	CC	TT	TT	TT	TT	CC	CC	CC	TT
Bn-A10-p14731907	T/G	A10	14687350	0.02868	TT	TT	TT	TT	TT	TT	GG	TT	TT	TT	TT	TT	TT	TT	TT	TT	TT	TT	TT	TT	TT	TT	TT	TT	TT	TT	TT	TT	TT	TT	TT	TT	TG	TG	TT	TG	TT	TT	TT	TT	NN	TT	TT	TT	GG
Bn-A10-p14759048	T/C	A10	14711708	0.13958	CC	TT	CC	CC	CC	CC	TT	CC	CC	TC	CC	CC	TC	CC	CC	CC	CC	CC	NN	CC	CC	CC	CC	CC	CC	CC	NN	NN	CC	CC	CC	CC	TT	TC	CC	CC	NN	CC	CC	CC	CC	NN	TT	NN	TT
Bn-A10-p14770174	A/C	A10	14722946	0.02677	AA	AA	AA	AA	AA	AA	AA	AA	AC	AC	AA	AA	AC	AA	AA	AA	AA	AA	AC	AA	NN	AA	AA	AA	AA	AA	AC	AC	AA	AA	AC	AA	AC	AA	AA	AA	AC	AA	AA	AA	AA	AC	AC	AC	AA
Bn-A10-p14772012	T/C	A10	14724734	0.00574	TT	TT	TT	TT	TT	TT	CC	TT	TT	TT	TT	TT	TT	TT	TT	TT	TT	TT	TT	TT	TT	TT	TT	TT	TT	TT	TT	TT	TT	TT	TT	TT	TC	TC	TT	TT	TT	TT	TT	TT	TT	TT	TT	TT	CC
Bn-A10-p14772624	T/G	A10	14725397	0.18929	GG	TT	GG	GG	GG	TT	TT	GG	TG	GG	NN	GG	GG	GG	GG	GG	GG	GG	GG	GG	NN	GG	TT	GG	GG	GG	NN	GG	GG	GG	TT	GG	NN	TT	TT	TT	GG	GG	GG	GG	TT	GG	GG	GG	TT
Bn-A10-p14785514	A/C	A10	14740056	0.06692	CC	AA	AA	CC	CC	AA	AA	CC	AA	AA	AA	CC	AA	CC	CC	CC	CC	CC	AA	CC	AA	CC	AA	CC	CC	CC	AA	AA	CC	CC	AA	CC	AA	AA	AA	AA	AA	CC	CC	CC	AA	AA	AA	AA	AA
Bn-A10-p14787722	T/G	A10	14742249	0.03442	TT	TT	GG	TT	TT	TT	GG	TT	TG	GG	TG	TT	NN	TT	TT	TT	TT	TT	GG	TT	NN	TT	TT	TT	TT	TT	GG	GG	TT	TT	GG	TT	GG	TG	TT	TT	GG	TT	TT	TT	TT	GG	GG	GG	GG
Bn-A10-p14789620	A/C	A10	14743916	0.05354	CC	AA	AA	CC	CC	CC	AA	CC	CC	AA	NN	CC	AC	CC	CC	CC	CC	CC	AA	CC	CC	CC	CC	CC	CC	CC	AA	AA	CC	CC	AA	CC	AA	CC	CC	CC	AA	CC	CC	CC	CC	AA	AA	AA	AA
Bn-A10-p14809234	T/C	A10	14761770	0.08413	TT	TT	TT	TT	TT	CC	TT	TT	TC	TT	TC	TT	TT	TT	TT	TT	TT	TT	CC	TT	CC	TT	CC	TT	TT	TT	CC	CC	TT	TT	TT	TT	TT	NN	CC	CC	TT	TT	TT	TT	CC	TT	TT	TT	TT
Bn-A10-p14809502	A/G	A10	14762039	0.03059	AA	GG	AA	AA	AA	AA	AA	AA	AA	AA	AA	AA	AA	AA	AA	AA	AA	AA	AA	AA	AA	AA	AA	AA	AA	AA	AA	AA	AA	AA	AA	AA	AA	AA	AA	AA	AA	AA	AA	AA	AA	AA	AA	AA	AA
Bn-A10-p14834518	T/C	A10	14782274	0.05927	TT	TT	TT	TT	TT	TT	TT	TT	TC	TT	TC	TT	TT	TT	TT	TT	TT	TT	CC	TT	TT	TT	TT	TT	TT	TT	CC	CC	TT	TT	TT	TT	TT	TT	TT	TT	TT	TT	TT	TT	TT	TT	TT	TT	TT
Bn-A10-p14883536	T/C	A10	14820885	0.04589	TT	CC	TT	TT	TT	TT	CC	TT	CC	CC	TT	TT	TC	TT	TT	TT	TT	TT	CC	TT	NN	TT	TT	TT	TT	TT	CC	CC	TT	TT	CC	TT	CC	TC	TT	TT	CC	TT	TT	TT	TT	CC	CC	CC	CC
Bn-A10-p14914898	T/G	A10	14852827	0.01912	GG	GG	GG	GG	GG	GG	GG	GG	TG	GG	GG	GG	GG	GG	GG	GG	GG	GG	GG	GG	GG	GG	GG	GG	GG	GG	GG	GG	GG	GG	GG	GG	GG	GG	GG	GG	GG	GG	GG	GG	GG	GG	GG	GG	GG
Bn-A10-p14918537	T/C	A10	14855618	0.05163	TT	CC	TT	TT	TT	CC	TT	TT	TT	TT	CC	TT	TT	TT	TT	TT	TT	TT	TT	TT	CC	TT	CC	TT	TT	TT	TT	TT	TT	TT	CC	TT	TC	CC	CC	CC	TT	TT	TT	TT	CC	TT	TT	TT	CC
Bn-A10-p14958522	T/C	A10	14894664	0.06692	CC	TT	TT	CC	CC	TT	CC	CC	NN	TT	TT	CC	TC	CC	CC	CC	CC	CC	TT	CC	TT	CC	TT	CC	CC	CC	TT	TT	CC	CC	TT	CC	TT	TT	TT	TT	TT	CC	CC	CC	TT	TT	TT	TT	TT
Bn-A10-p14994341	T/C	A10	14938290	0.05736	TT	TT	TT	TT	TT	CC	TT	TT	TT	TT	TT	TT	TT	TT	TT	TT	TT	TT	TT	TT	NN	TT	CC	TT	TT	TT	TT	TT	TT	TT	CC	TT	TC	CC	CC	CC	TT	TT	TT	TT	CC	TT	TT	TT	CC
Bn-A10-p15021776	T/C	A10	14967078	0.04015	CC	CC	CC	CC	CC	CC	CC	CC	TC	CC	TC	CC	CC	CC	CC	CC	CC	CC	CC	CC	CC	CC	CC	CC	TT	TT	CC	CC	CC	CC	CC	CC	CC	CC	CC	CC	CC	CC	CC	CC	CC	CC	CC	CC	CC
Bn-A10-p15022346	A/G	A10	14967647	0.0325	GG	GG	GG	GG	GG	GG	GG	GG	AG	GG	AG	GG	GG	GG	GG	GG	GG	GG	GG	GG	GG	GG	GG	GG	AA	AA	GG	GG	GG	GG	GG	GG	GG	GG	GG	GG	GG	GG	GG	GG	GG	GG	GG	GG	GG
Bn-A10-p15052185	A/C	A10	14998953	0.05163	AA	AA	AA	AA	AA	AA	AA	AA	CC	CC	AC	AA	AC	AA	AA	AA	AA	AA	CC	AA	NN	AA	AA	AA	AA	AA	CC	CC	AA	AA	AA	AA	AC	AA	AA	AA	CC	AA	AA	AA	AA	CC	CC	CC	AA
Bn-A10-p15071464	T/C	A10	15018478	0.07457	CC	CC	CC	CC	CC	CC	CC	CC	TT	TT	NN	CC	TC	CC	CC	CC	CC	CC	TT	CC	CC	CC	CC	CC	CC	CC	TT	TT	CC	CC	CC	CC	TC	CC	CC	CC	TT	CC	CC	CC	CC	TT	TT	TT	CC
Bn-A10-p15078945	A/G	A10	15026229	0.06119	AA	AA	AA	AA	AA	GG	AA	AA	AA	AA	AG	AA	AA	AA	AA	AA	AA	AA	AA	AA	NN	AA	GG	AA	AA	AA	AA	AA	AA	AA	GG	AA	AG	GG	GG	GG	AA	AA	AA	AA	GG	AA	AA	AA	GG
Bn-A10-p15083548	T/G	A10	15027603	0.04207	TT	TT	TT	TT	TT	GG	TT	TT	TT	TT	TG	TT	TT	TT	TT	TT	TT	TT	TT	TT	NN	TT	GG	TT	TT	TT	TT	TT	TT	TT	GG	TT	TG	GG	GG	GG	TT	TT	TT	TT	GG	TT	TT	TT	GG
Bn-A10-p15096523	A/C	A10	15040461	0.08987	CC	CC	CC	CC	CC	CC	CC	CC	NN	AC	CC	CC	AC	CC	CC	CC	CC	CC	AC	CC	CC	CC	CC	CC	AC	AC	AC	AC	CC	CC	CC	CC	AC	CC	CC	CC	AC	CC	CC	CC	CC	AC	AC	AC	CC
Bn-A10-p15106056	A/G	A10	15049331	0.06119	GG	GG	GG	GG	GG	GG	GG	GG	AA	AA	GG	GG	AG	GG	GG	GG	GG	GG	AA	GG	NN	GG	GG	GG	GG	GG	AA	AA	GG	GG	GG	GG	AG	GG	GG	GG	AA	GG	GG	GG	GG	AA	AA	AA	GG
Bn-A10-p15108947	A/G	A10	15052775	0.05545	GG	AA	AA	GG	GG	AA	GG	GG	GG	GG	GG	GG	GG	GG	GG	GG	GG	GG	GG	GG	NN	GG	AA	GG	AA	AA	GG	GG	GG	GG	AA	GG	AG	AA	AA	AA	GG	GG	GG	GG	AA	GG	GG	GG	AA
Bn-A10-p15110849	A/C	A10	15054679	0.07839	CC	AA	AA	CC	CC	AA	CC	CC	NN	AA	CC	CC	NN	CC	CC	CC	CC	CC	AA	CC	AA	CC	AA	CC	CC	CC	AA	AA	CC	CC	AA	CC	AA	AA	AA	AA	AA	CC	CC	CC	AA	AA	AA	AA	AA
Bn-A10-p15114259	A/C	A10	15057902	0.12237	CC	AA	CC	CC	CC	AA	CC	CC	NN	AA	CC	CC	NN	CC	CC	CC	CC	CC	AA	CC	AA	CC	AA	CC	CC	CC	AA	NN	CC	CC	AA	CC	AA	AA	AA	AA	AA	CC	CC	CC	AA	AA	AA	AA	NN
Bn-scaff_17750_1-p2007623	A/G	A10	15067504	0.05927	GG	AA	AA	GG	GG	AA	GG	GG	GG	GG	GG	GG	GG	GG	GG	GG	GG	GG	GG	GG	AG	GG	AA	GG	AA	AA	GG	GG	GG	GG	AA	GG	NN	AA	AA	AA	GG	GG	GG	GG	AA	GG	GG	GG	AA
Bn-A10-p15156277	A/C	A10	15089108	0.04589	CC	CC	AA	CC	CC	CC	CC	CC	AA	AA	AC	CC	AC	CC	CC	CC	CC	CC	AA	CC	NN	CC	CC	CC	CC	CC	AA	AA	CC	CC	CC	CC	AC	CC	CC	CC	AA	CC	CC	CC	CC	AA	AA	AA	CC
Bn-A10-p15169777	T/C	A10	15102649	0.0478	TT	TT	TT	TT	TT	TT	TT	TT	NN	TT	TC	TT	TT	TT	TT	TT	TT	TT	TT	TT	TT	TT	TT	TT	TT	TT	TT	TT	TT	TT	TT	TT	TT	TT	TT	TT	TT	TT	TT	TT	TT	TT	TT	TT	TT
Bn-A10-p16437131	T/C	A10	15154340	0.05354	CC	CC	CC	CC	CC	CC	CC	CC	CC	TT	CC	CC	TC	CC	CC	CC	CC	CC	TT	CC	CC	CC	CC	CC	CC	CC	TT	TT	CC	CC	CC	CC	NN	CC	CC	CC	TT	CC	CC	CC	CC	TT	TT	TT	CC
Bn-A10-p16433338	A/G	A10	15158165	0.07839	GG	NN	GG	AG	AA	AA	GG	GG	NN	GG	AG	GG	GG	GG	AA	AA	GG	GG	GG	GG	NN	GG	AA	AA	GG	GG	GG	GG	GG	AA	AA	GG	AG	AA	AA	AA	GG	AA	AA	GG	AA	GG	GG	GG	AA
Bn-A10-p16433241	A/G	A10	15158211	0.07457	AA	GG	AA	AG	GG	GG	AA	AA	NN	AA	AG	AA	AA	AA	GG	GG	AA	AA	AA	AA	NN	AA	GG	GG	AA	AA	AA	AA	AA	GG	GG	AA	AG	GG	GG	GG	AA	GG	GG	AA	GG	AA	AA	AA	GG
Bn-A10-p16421672	T/G	A10	15166984	0.02868	TT	TT	TT	TT	TT	TT	TT	TT	TT	TT	TG	TT	TT	TT	TT	TT	TT	TT	TT	TT	TT	TT	TT	TT	TT	TT	TT	TT	TT	TT	TT	TT	TT	TT	TT	TT	TT	TT	TT	TT	TT	TT	TT	TT	TT
Bn-A10-p16405686	T/C	A10	15183484	0.06501	TT	CC	TT	TT	TT	TT	TT	TT	TC	CC	TC	TT	NN	TT	TT	TT	TT	TT	CC	TT	TC	TT	TT	TT	TT	TT	CC	CC	TT	TT	TT	TT	TC	TT	TT	TT	CC	TT	TT	TT	TT	CC	CC	CC	TT
Bn-A10-p16401982	A/G	A10	15191134	0.05163	GG	AA	GG	AA	AA	AA	GG	GG	AA	AA	AG	GG	AG	GG	AA	AA	AA	AA	AA	GG	AA	AA	AA	AA	AA	AA	AA	AA	AA	AA	AA	GG	AA	AA	AA	AA	AA	GG	AA	GG	AA	AA	AA	AA	AA
Bn-A10-p16357479	A/G	A10	15237624	0.08604	GG	AA	GG	AA	AA	AA	GG	GG	AG	AA	AA	GG	AG	GG	AA	AA	AA	AA	AA	GG	AA	AA	AA	AA	AA	AA	AA	AA	AA	AA	GG	GG	AA	AA	AA	AA	AA	GG	AA	GG	AA	AA	AA	AA	AA
Bn-A10-p16336708	A/G	A10	15252459	0.05545	AA	AA	NN	AA	AA	AA	AA	AA	AG	GG	AA	AA	AG	AA	AA	AA	AA	AA	GG	AA	NN	AA	AA	AA	NN	NN	GG	GG	AA	AA	AA	AA	AA	AA	AA	AA	GG	AA	AA	AA	AA	GG	GG	GG	AA
Bn-A10-p16326486	A/G	A10	15262130	0.05545	AA	AA	AG	AA	AA	AA	AA	AA	AA	AA	AG	AA	AA	AA	AA	AA	AA	AA	AA	AA	AA	AA	AA	AA	AG	AG	AA	AA	AA	AA	AA	AA	AA	AA	AA	AA	AA	AA	AA	AA	AA	AA	AA	AA	AA
Bn-A10-p16312405	T/C	A10	15279445	0.03442	CC	TT	TT	TT	TT	TT	CC	CC	TT	TT	TT	CC	TC	CC	TT	TT	TT	TT	TT	CC	TT	TT	TT	TT	TT	TT	TT	TT	TT	TT	CC	CC	TT	NN	CC	TT	TT	TT	TT	CC	TT	TT	TT	TT	TT
Bn-A10-p16240511	T/C	A10	15342637	0.06119	CC	CC	CC	CC	CC	CC	CC	CC	TT	TT	CC	CC	TC	CC	CC	CC	CC	CC	TT	CC	NN	CC	CC	CC	CC	CC	TC	CC	CC	CC	CC	CC	TC	CC	CC	CC	TT	TT	CC	CC	CC	TT	TT	TT	CC
Bn-A10-p16224024	A/C	A10	15354423	0.0478	CC	CC	CC	CC	CC	CC	CC	CC	AA	CC	CC	CC	CC	CC	CC	CC	CC	CC	AA	CC	CC	CC	CC	CC	CC	CC	AC	CC	CC	CC	CC	CC	CC	CC	CC	CC	CC	CC	CC	CC	CC	CC	CC	CC	CC
Bn-A10-p16207908	T/C	A10	15370451	0.0631	TT	TT	TT	TT	TT	TT	TT	TT	TC	CC	TT	TT	TC	TT	TT	TT	TT	TT	TT	TT	NN	TT	TT	TT	TT	TT	TT	TT	TT	TT	TT	TT	TC	TT	TT	TT	CC	CC	TT	TT	TT	CC	CC	CC	TT
Bn-A10-p16190708	T/C	A10	15381781	0.1262	TT	TT	NN	TT	TT	TT	TT	TT	CC	CC	TT	TT	CC	TT	TT	TT	TT	TT	CC	TT	NN	TT	TT	TT	CC	CC	TC	TT	TT	TT	NN	NN	TC	TT	TT	TT	CC	CC	TT	NN	TT	CC	CC	CC	TT
Bn-A10-p16185535	T/C	A10	15386928	0.10899	CC	TT	TT	TT	TT	TT	CC	CC	TC	CC	TC	CC	CC	CC	TT	TT	TT	TT	CC	CC	NN	TT	TT	TT	CC	CC	TC	TT	TT	TT	CC	CC	TC	NN	CC	TT	CC	CC	TT	CC	TT	CC	CC	CC	TT
Bn-A10-p16164252	T/C	A10	15400887	0.08222	TT	TT	CC	CC	CC	CC	TT	TT	CC	CC	TC	TT	NN	TT	CC	CC	CC	CC	CC	TT	CC	CC	CC	CC	CC	CC	CC	CC	CC	CC	TT	TT	CC	TC	TT	CC	CC	CC	CC	TT	CC	CC	CC	CC	CC
Bn-A10-p16162575	A/G	A10	15402537	0.06692	AA	GG	AA	AA	AA	AA	AA	AA	AG	GG	AG	AA	AG	AA	AA	AA	AA	AA	GG	AA	NN	AA	AA	AA	AA	AA	AG	AA	AA	AA	AA	AA	AG	AA	AA	AA	GG	GG	AA	AA	AA	GG	GG	GG	AA
Bn-A10-p16152327	T/C	A10	15409979	0.06692	CC	NN	CC	TC	CC	CC	CC	CC	TC	TT	CC	CC	TT	CC	CC	CC	TT	TT	TT	CC	NN	TT	CC	CC	CC	CC	TT	TT	TT	CC	CC	CC	TC	CC	CC	CC	TT	TT	CC	CC	CC	TT	TT	TT	CC
Bn-A10-p16102918	T/G	A10	15458332	0.06883	TT	TT	TT	TT	TT	TT	TT	TT	GG	GG	TT	TT	TG	TT	TT	TT	TT	TT	GG	TT	NN	TT	TT	TT	TT	TT	TG	TT	TT	TT	TT	TT	TG	TT	TT	TT	GG	GG	TT	TT	TT	GG	GG	GG	TT
Bn-A10-p16074706	A/G	A10	15489005	0.0956	AA	AA	AA	AG	GG	GG	AA	AA	AG	GG	AA	AA	AG	AA	GG	GG	AA	AA	GG	AA	GG	AA	GG	GG	AA	AA	AG	AA	AA	GG	AA	AA	GG	NN	AA	GG	GG	GG	GG	AA	GG	GG	GG	GG	GG
Bn-A10-p16063158	T/C	A10	15500730	0.04015	CC	TT	CC	CC	CC	CC	CC	CC	CC	CC	TT	CC	CC	CC	CC	CC	CC	CC	CC	CC	CC	CC	CC	CC	CC	CC	CC	CC	CC	CC	CC	CC	CC	CC	CC	CC	CC	CC	CC	CC	CC	CC	CC	CC	CC
Bn-A10-p16061207	T/G	A10	15502682	0.10134	TT	NN	TT	TT	TT	TT	TT	TT	GG	GG	GG	TT	NN	TT	TT	TT	TT	TT	GG	TT	NN	TT	TT	TT	TT	TT	TG	TT	TT	TT	TT	TT	TG	TT	TT	TT	GG	GG	TT	TT	TT	GG	GG	GG	TT
Bn-A10-p16060706	A/G	A10	15503182	0.03442	AA	GG	AA	AA	AA	AA	AA	AA	AA	AA	GG	AA	AA	AA	AA	AA	AA	AA	AA	AA	AA	AA	AA	AA	AA	AA	AA	AA	AA	AA	AA	AA	AA	AA	AA	AA	AA	AA	AA	AA	AA	AA	AA	AA	AA
Bn-A10-p16037268	T/C	A10	15526884	0.06119	CC	CC	CC	TT	TT	TT	CC	CC	TT	TT	CC	CC	TC	CC	TT	TT	TT	TT	TT	CC	TT	TT	TT	TT	CC	CC	TT	TT	TT	TT	CC	CC	TT	TC	CC	TT	TT	TT	TT	CC	TT	TT	TT	TT	TT
Bn-A10-p16032125	A/G	A10	15534012	0.0478	AA	AA	AA	AG	AA	AA	AA	AA	AG	AA	AA	AA	AA	AA	AA	AA	GG	GG	AA	AA	AA	GG	AA	AA	AA	AA	AG	GG	GG	AA	AA	AA	AA	AA	AA	AA	AA	AA	AA	AA	AA	AA	AA	AA	AA
Bn-A10-p16030644	T/C	A10	15535465	0.02677	CC	CC	TT	CC	CC	CC	CC	CC	CC	CC	CC	CC	CC	CC	CC	CC	CC	CC	CC	CC	CC	CC	CC	CC	CC	CC	CC	CC	CC	CC	CC	CC	CC	CC	CC	CC	CC	CC	CC	CC	CC	CC	CC	CC	CC
Bn-A10-p16021831	T/C	A10	15545432	0.09751	CC	TT	TT	TC	CC	CC	CC	CC	TT	CC	CC	CC	CC	CC	CC	CC	TT	TT	TT	CC	CC	TT	CC	CC	CC	CC	TT	TT	TT	CC	CC	CC	CC	CC	CC	CC	CC	TT	CC	CC	CC	CC	CC	CC	CC
Bn-A10-p15997448	A/G	A10	15568857	0.05736	GG	AA	GG	NN	GG	GG	GG	GG	AA	AA	GG	GG	AG	GG	GG	GG	AA	AA	AA	GG	GG	AA	GG	GG	GG	GG	AA	AA	AA	GG	GG	GG	GG	GG	GG	GG	AA	GG	GG	GG	GG	AA	AA	AA	GG
Bn-A10-p15977416	A/G	A10	15579712	0.07266	AA	AA	AA	AA	AA	AA	AA	AA	AG	GG	AA	AA	AG	AA	AA	AA	AA	AA	GG	AA	NN	AA	AA	AA	AA	AA	AG	AA	AA	AA	AA	AA	AG	AA	AA	AA	GG	GG	AA	AA	AA	GG	GG	GG	AA
Bn-A10-p15975142	T/C	A10	15581937	0.06501	TT	TT	TT	TT	TT	TT	TT	TT	TC	CC	TT	TT	NN	TT	TT	TT	TT	TT	CC	TT	NN	NN	TT	TT	TT	TT	TC	TT	TT	TT	TT	TT	TC	TT	TT	TT	CC	CC	TT	TT	TT	CC	CC	CC	TT
Bn-A10-p15967013	A/C	A10	15593634	0.08031	AA	AA	AA	AA	AA	AA	AA	AA	AC	CC	AA	AA	AC	AA	AA	AA	AA	AA	CC	AA	NN	AA	AA	AA	AA	AA	AC	AA	AA	AA	AA	AA	AC	AA	AA	AA	CC	CC	AA	AA	AA	CC	CC	CC	AA
Bn-A10-p15955591	T/C	A10	15610548	0.0631	CC	CC	CC	TC	TT	TT	CC	CC	CC	CC	CC	CC	CC	CC	TT	TT	CC	CC	CC	CC	TT	CC	TT	TT	CC	CC	CC	CC	CC	TT	CC	CC	NN	TC	CC	TT	CC	TT	TT	CC	TT	CC	CC	CC	TT
Bn-A10-p15925135	A/G	A10	15637798	0.16826	GG	GG	GG	GG	GG	GG	GG	GG	GG	GG	GG	GG	GG	GG	GG	GG	GG	GG	GG	GG	GG	GG	GG	GG	GG	GG	GG	GG	GG	GG	GG	GG	GG	GG	GG	GG	GG	AA	GG	GG	GG	GG	GG	GG	GG
Bn-A10-p15903564	T/G	A10	15655333	0.09178	GG	GG	GG	TG	GG	GG	GG	GG	TG	GG	GG	GG	GG	GG	GG	GG	TT	TT	GG	GG	GG	TT	GG	GG	GG	GG	TG	TT	TT	GG	GG	GG	GG	GG	GG	GG	GG	GG	GG	GG	GG	GG	GG	GG	GG
Bn-A10-p15901873	A/G	A10	15656720	0.07075	AA	AA	AA	AG	AA	AA	AA	AA	AG	AA	AA	AA	AA	AA	AA	AA	GG	GG	AA	AA	AA	GG	AA	AA	AA	AA	AG	GG	GG	AA	AA	AA	AA	AA	AA	AA	AA	AA	AA	AA	AA	AA	AA	AA	AA
Bn-A10-p15864056	T/G	A10	15694874	0.08031	GG	GG	GG	GG	GG	GG	GG	GG	TG	TT	GG	GG	NN	GG	GG	GG	GG	GG	TT	GG	GG	GG	GG	GG	TT	TT	GG	GG	GG	GG	GG	GG	TG	GG	GG	TT	TT	TT	GG	GG	TT	TT	TT	TT	GG
Bn-A09-p9702226	T/G	A10	15717396	0.06692	TT	TT	TT	TT	TT	TT	TT	TT	TG	TT	TT	TT	TG	TG	TT	TG	TG	TG	TT	TT	TT	TG	TT	TG	TT	TT	TG	TG	TG	TT	TT	TT	TT	TT	TT	TT	TT	TT	TT	TT	TT	TT	TT	TT	TT
Bn-A10-p15793623	A/G	A10	15756163	0.0631	AA	GG	GG	AG	AA	AA	AA	GG	AA	AA	AG	AA	AA	AA	AA	AA	GG	GG	AA	AA	AA	GG	AA	AA	AA	AA	AG	GG	GG	AA	AA	AA	AA	AA	AA	AA	AA	GG	AA	AA	AA	AA	AA	AA	AA
Bn-A10-p15762163	A/G	A10	15788455	0.11855	AA	NN	AA	GG	GG	GG	AA	AA	AA	AA	GG	AA	AA	AA	GG	GG	NN	GG	AA	AA	GG	NN	GG	GG	AA	AA	GG	NN	NN	GG	AA	AA	AG	AA	AA	AA	AA	AA	GG	AA	AA	AA	AA	AA	AA
Bn-A10-p15760933	T/C	A10	15789660	0.13384	CC	NN	CC	TT	TT	TT	CC	CC	CC	CC	TT	CC	CC	CC	TT	TT	TC	NN	CC	CC	NN	TC	TT	TT	CC	CC	TT	TC	TC	TT	CC	CC	TC	CC	CC	CC	CC	CC	TT	CC	CC	CC	CC	CC	CC
Bn-A10-p15742287	T/G	A10	15807778	0.04207	TT	TT	TG	TT	TT	TT	TT	TT	NN	TT	TT	TT	TT	TT	TT	TT	TT	TT	TT	TT	TT	TT	TT	TT	TT	TT	TT	TT	TT	TT	TT	TT	TT	TT	TT	TT	TT	TT	TT	TT	TT	TT	TT	TT	TT
Bn-A10-p15742125	T/C	A10	15807938	0.05545	CC	CC	TC	CC	CC	CC	CC	CC	TC	CC	CC	CC	CC	CC	CC	CC	CC	CC	CC	CC	CC	CC	CC	CC	CC	CC	CC	CC	CC	CC	CC	CC	CC	CC	CC	CC	CC	CC	CC	CC	CC	CC	CC	CC	CC
Bn-A10-p15741819	A/G	A10	15808292	0.15105	GG	AA	AA	AG	GG	GG	GG	GG	AA	AA	AG	GG	AG	GG	GG	GG	AA	AA	AA	GG	GG	AA	GG	GG	AA	AA	AG	AA	AA	GG	GG	GG	NN	GG	GG	AA	AA	AA	GG	GG	AA	AA	AA	AA	GG
Bn-A10-p15740896	T/C	A10	15809215	0.07457	CC	CC	TC	CC	CC	CC	CC	CC	TC	CC	CC	CC	CC	CC	CC	CC	CC	CC	CC	CC	CC	CC	CC	CC	CC	CC	CC	CC	CC	CC	CC	CC	CC	CC	CC	CC	CC	CC	CC	CC	CC	CC	CC	CC	CC
Bn-A10-p15738808	A/G	A10	15811252	0.05163	GG	GG	AG	GG	GG	GG	GG	GG	NN	GG	GG	GG	GG	GG	GG	GG	GG	GG	GG	GG	GG	GG	GG	GG	GG	GG	GG	GG	GG	GG	GG	GG	GG	GG	GG	GG	GG	GG	GG	GG	GG	GG	GG	GG	GG
Bn-A10-p15737423	T/C	A10	15812685	0.05927	CC	CC	TC	CC	CC	CC	CC	CC	TC	CC	CC	CC	CC	CC	CC	CC	CC	CC	CC	CC	CC	CC	CC	CC	CC	CC	CC	CC	CC	CC	CC	CC	CC	CC	CC	CC	CC	CC	CC	CC	CC	CC	CC	CC	CC
Bn-A10-p15737116	T/C	A10	15813043	0.03442	CC	CC	TC	CC	CC	CC	CC	CC	TC	CC	CC	CC	CC	CC	CC	CC	CC	CC	CC	CC	CC	CC	CC	CC	CC	CC	CC	CC	CC	CC	CC	CC	CC	CC	CC	CC	CC	CC	CC	CC	CC	CC	CC	CC	CC
Bn-A10-p15736726	A/G	A10	15813383	0.0631	GG	GG	AG	GG	GG	GG	GG	GG	AG	GG	AG	GG	GG	GG	GG	GG	GG	GG	GG	GG	GG	GG	GG	GG	GG	GG	GG	GG	GG	GG	GG	GG	GG	GG	GG	GG	GG	GG	GG	GG	GG	GG	GG	GG	GG
Bn-A10-p15735290	T/C	A10	15814183	0.06883	CC	CC	TC	CC	CC	CC	CC	CC	TC	CC	TC	CC	CC	CC	CC	CC	CC	CC	CC	CC	CC	CC	CC	CC	CC	CC	CC	CC	CC	CC	CC	CC	CC	CC	CC	CC	CC	CC	CC	CC	CC	CC	CC	CC	CC
Bn-A10-p15734598	A/C	A10	15814875	0.15105	CC	AA	AA	AC	CC	CC	CC	CC	AA	AA	CC	CC	AC	CC	CC	CC	AA	AA	AA	CC	NN	AA	CC	CC	AA	AA	AC	AA	AA	CC	CC	CC	AC	CC	CC	AA	AA	AA	CC	CC	AA	AA	AA	AA	CC
Bn-A10-p15729205	T/C	A10	15818978	0.07839	CC	TT	TC	TC	CC	CC	CC	CC	TC	TT	TC	CC	TC	CC	CC	CC	TT	TT	TT	CC	NN	TT	CC	CC	TT	TT	TC	TT	TT	CC	CC	CC	TC	CC	CC	TT	TT	TT	CC	CC	TT	TT	TT	TT	CC
Bn-A10-p15728402	A/C	A10	15819853	0.06119	AA	AA	AC	AA	AA	AA	AA	AA	NN	AA	AA	AA	AA	AA	AA	AA	AA	AA	AA	AA	AA	AA	AA	AA	AA	AA	AA	AA	AA	AA	AA	AA	AA	AA	AA	AA	AA	AA	AA	AA	AA	AA	AA	AA	AA
Bn-A10-p15727608	T/C	A10	15821174	0.04207	CC	CC	TC	TC	TT	TT	CC	CC	TC	CC	TC	CC	CC	CC	TT	TT	CC	CC	CC	CC	NN	CC	TT	TT	CC	CC	TC	CC	CC	TT	CC	CC	TC	CC	CC	CC	CC	CC	TT	CC	CC	CC	CC	CC	CC
Bn-A10-p15719803	T/C	A10	15830878	0.04971	TT	CC	TC	CC	CC	CC	TT	TT	TC	CC	TC	TT	TC	TT	CC	CC	CC	CC	CC	TT	CC	CC	CC	CC	CC	CC	CC	CC	CC	CC	TT	TT	CC	TT	TT	CC	CC	CC	CC	TT	CC	CC	CC	CC	TT
Bn-A10-p15706333	A/G	A10	15860738	0.06119	AA	AA	AG	AA	AA	AA	AA	AA	NN	AA	AA	AA	AA	AA	AA	AA	AA	AA	AA	AA	AA	AA	GG	AA	AA	AA	AA	AA	AA	AA	AA	AA	AA	AA	AA	AA	AA	AA	AA	AA	AA	AA	AA	AA	AA
Bn-A10-p15672303	T/C	A10	15891827	0.02486	TT	TT	TT	TT	TT	TT	TT	TT	TT	TT	TT	TT	TT	TT	TT	TT	TT	TT	TT	TT	TT	TT	TT	TT	TT	TT	TT	TT	TT	TT	TT	TT	TT	TT	TT	TT	TT	TT	TT	TT	TT	TT	TT	TT	TT
Bn-A10-p15660472	T/G	A10	15906862	0.03824	GG	GG	GG	GG	GG	GG	GG	GG	GG	GG	GG	GG	GG	GG	GG	GG	GG	GG	GG	GG	GG	GG	NN	GG	GG	GG	GG	GG	GG	GG	GG	GG	GG	GG	GG	GG	GG	GG	GG	GG	GG	GG	GG	GG	GG
Bn-A10-p15651383	A/C	A10	15915839	0.08795	AA	AA	AA	AA	AA	AA	AA	AA	AC	CC	AC	AA	AC	AA	AA	AA	AA	AA	CC	AA	NN	AA	CC	AA	CC	CC	AA	AA	AA	AA	AA	AA	AC	AA	AA	CC	CC	CC	AA	AA	CC	CC	CC	CC	AA
Bn-A10-p15467334	T/C	A10	16025384	0.07839	TT	CC	TT	TT	TT	TT	TT	TT	TT	TT	TC	TT	TT	TT	TT	TT	TT	TT	TT	TT	TT	TT	TT	TT	TT	TT	TC	TT	TT	TT	TT	TT	TT	TT	TT	TT	TT	TT	TT	TT	TT	TT	TT	TT	TT
Bn-A10-p15455160	A/G	A10	16037449	0.05545	GG	GG	GG	GG	GG	GG	GG	GG	GG	GG	AG	GG	GG	GG	GG	GG	GG	GG	GG	GG	GG	GG	GG	GG	GG	GG	GG	GG	GG	GG	GG	GG	GG	GG	GG	GG	GG	GG	GG	GG	GG	GG	GG	GG	GG
Bn-A10-p15447032	A/T	A10	16045697	0.08413	TT	AA	TT	AT	TT	TT	TT	TT	AT	AA	AT	TT	AT	TT	AA	AA	AA	AA	AA	TT	NN	AA	TT	AA	AA	AA	NN	AA	AA	AA	TT	TT	AT	TT	TT	AA	AA	AA	TT	TT	AA	AA	AA	AA	TT
Bn-A10-p15446038	T/C	A10	16046692	0.09751	TT	CC	TT	CC	CC	CC	TT	TT	CC	CC	TC	TT	NN	TT	CC	CC	CC	CC	CC	TT	CC	CC	CC	CC	CC	CC	CC	CC	CC	CC	TT	TT	CC	TT	TT	CC	CC	CC	CC	TT	CC	CC	CC	CC	TT
Bn-A10-p15412233	T/C	A10	16081525	0.06692	CC	TT	NN	TC	TT	TT	CC	CC	TC	CC	CC	CC	CC	CC	CC	CC	CC	CC	CC	CC	NN	CC	TT	CC	CC	CC	CC	CC	CC	CC	CC	CC	TC	CC	CC	CC	CC	CC	TT	CC	CC	CC	CC	CC	CC
Bn-A10-p15408188	T/C	A10	16085569	0.05354	CC	CC	CC	CC	CC	CC	CC	CC	NN	TT	TT	CC	TC	CC	TT	TT	TT	TT	TT	CC	CC	TT	CC	TT	TT	TT	NN	TT	TT	TT	CC	CC	NN	CC	CC	TT	TT	TT	CC	CC	TT	TT	TT	TT	CC
Bn-A10-p15398137	A/G	A10	16095778	0.08604	AA	GG	GG	AA	AA	AA	AA	AA	AA	AA	AA	AA	AA	AA	AA	AA	AA	AA	AA	AA	AA	AA	AA	AA	AA	AA	AA	AA	AA	AA	AA	AA	AA	AA	AA	AA	AA	AA	AA	AA	AA	AA	AA	AA	AA
Bn-A10-p15387894	A/C	A10	16108118	0.07266	AA	AA	AA	AC	CC	CC	AA	AA	AC	AA	AA	AA	AA	AA	AA	AA	AA	AA	AA	AA	CC	AA	CC	AA	AA	AA	NN	AA	AA	AA	AA	AA	AC	AA	AA	AA	AA	AA	CC	AA	AA	AA	AA	AA	AA
Bn-A10-p15387634	A/G	A10	16108401	0.11663	AA	AA	AA	NN	GG	GG	AA	AA	AG	AA	AA	AA	AA	AA	AA	AA	AA	AA	AA	AA	GG	AA	GG	AA	AA	AA	NN	AA	AA	AA	AA	AA	AG	AA	AA	AA	AA	AA	GG	AA	AA	AA	AA	AA	AA
Bn-A10-p15381751	A/C	A10	16114002	0.14914	CC	CC	AA	CC	CC	CC	CC	CC	CC	CC	NN	CC	CC	CC	CC	CC	CC	CC	CC	CC	CC	CC	CC	CC	CC	CC	CC	CC	CC	CC	CC	CC	CC	CC	CC	CC	CC	CC	CC	CC	CC	CC	CC	CC	CC
Bn-A10-p15367240	A/G	A10	16127944	0.09943	AA	GG	NN	AA	AA	AA	AA	AA	AA	AA	AA	AA	AA	AA	AA	AA	AA	AA	AA	AA	AA	AA	AA	AA	AA	AA	AG	AA	AA	AA	AA	AA	AA	AA	AA	AA	AA	AA	AA	AA	AA	AA	AA	AA	AA
Bn-A10-p15361519	T/C	A10	16133704	0.07839	TT	CC	TT	TT	TT	TT	TT	TT	TT	TT	TT	TT	TT	TT	TT	TT	TT	TT	TT	TT	TT	TT	TT	TT	TT	TT	TC	TT	TT	TT	TT	TT	TT	TT	TT	TT	TT	TT	TT	TT	TT	TT	TT	TT	TT
Bn-A10-p15330596	A/G	A10	16164166	0.14149	AA	AA	GG	GG	GG	GG	AA	AA	GG	GG	GG	AA	AG	AA	GG	GG	GG	GG	GG	AA	GG	GG	GG	GG	GG	GG	NN	GG	GG	GG	AA	AA	GG	AA	AA	GG	GG	GG	GG	AA	GG	GG	GG	GG	AA
Bn-A10-p15330528	A/G	A10	16164234	0.16635	AA	AA	GG	GG	GG	GG	AA	AA	GG	GG	AG	AA	AG	AA	GG	GG	GG	GG	GG	AA	GG	GG	GG	GG	GG	GG	NN	GG	GG	GG	AA	AA	GG	AA	AA	GG	GG	GG	GG	AA	GG	GG	GG	GG	AA
Bn-A10-p15327377	A/C	A10	16167428	0.10134	CC	AA	AA	CC	CC	CC	CC	CC	CC	CC	CC	CC	CC	CC	CC	CC	CC	CC	CC	CC	CC	CC	CC	CC	CC	CC	CC	CC	CC	CC	CC	CC	CC	CC	CC	CC	CC	NN	CC	CC	CC	CC	CC	CC	CC
Bn-A10-p15312311	A/C	A10	16179207	0.10899	CC	AA	CC	AC	CC	CC	CC	CC	AC	AA	CC	CC	NN	CC	AA	AA	AA	AA	AA	CC	CC	AA	CC	AA	AA	AA	NN	AA	AA	AA	CC	CC	CC	CC	CC	AA	AA	CC	CC	CC	AA	AA	AA	AA	CC
Bn-A10-p15310323	T/C	A10	16181308	0.0478	TT	CC	TT	TT	TT	TT	TT	TT	TT	TT	TT	TT	TT	TT	TT	TT	TT	TT	TT	TT	TT	TT	TT	TT	TT	TT	TT	TT	TT	TT	TT	TT	TT	TT	TT	TT	TT	TT	TT	TT	TT	TT	TT	TT	TT
Bn-A10-p15287710	A/C	A10	16201795	0.10707	CC	CC	CC	AC	AA	AA	CC	CC	AA	AA	CC	CC	AC	CC	AA	AA	AA	AA	AA	CC	AA	AA	AA	AA	AA	AA	NN	AA	AA	AA	CC	CC	AC	AC	AA	AA	AA	CC	AA	CC	AA	AA	AA	AA	CC
Bn-A10-p15265102	A/G	A10	16223983	0.11472	AA	AA	AA	AG	GG	GG	AA	AA	AG	GG	GG	AA	AG	AA	GG	GG	GG	GG	GG	AA	GG	GG	GG	GG	GG	GG	NN	GG	GG	GG	AA	AA	GG	AA	AA	GG	GG	GG	GG	AA	GG	GG	GG	GG	AA
Bn-A10-p15237975	A/G	A10	16249585	0.07457	AG	AG	AG	AG	AA	AA	AG	AG	AG	AA	AA	AG	AG	AG	AA	AA	AA	AA	AG	AG	AA	AA	AA	AA	AA	AA	NN	AA	AA	AA	AG	AG	AA	AG	AG	AA	AA	AG	AA	AG	AA	AA	AA	AA	AG
Bn-A10-p16620627	T/C	A10	16416370	0.10325	CC	TT	CC	NN	TT	CC	CC	CC	CC	TT	TC	CC	TC	CC	TT	TT	TT	TT	CC	CC	NN	TT	CC	TT	TT	TT	TT	TT	TT	TT	TT	CC	TT	TC	TT	TT	TT	TT	CC	CC	TT	TT	TT	TT	CC
Bn-A10-p16626615	A/G	A10	16421810	0.08795	AA	GG	GG	AG	GG	AA	GG	GG	AG	GG	NN	AA	AG	AA	GG	GG	GG	GG	AA	AA	NN	GG	AA	GG	GG	GG	GG	GG	GG	GG	AA	AA	GG	GG	GG	GG	GG	GG	AA	AA	GG	GG	GG	GG	GG
Bn-A10-p16674476	A/G	A10	16465597	0.04015	GG	GG	AA	GG	GG	GG	AA	AA	GG	GG	GG	GG	GG	GG	GG	GG	GG	GG	GG	GG	GG	GG	GG	GG	GG	GG	GG	GG	GG	GG	GG	GG	GG	AA	AA	GG	GG	GG	GG	GG	GG	GG	GG	GG	AA
Bn-A10-p16694218	A/C	A10	16484125	0.07839	AA	CC	AA	AA	CC	AA	AA	AA	AC	AA	AC	AA	AA	AA	AA	AA	AA	AA	AA	AA	AA	AA	AA	AA	AA	AA	AA	AA	AA	AA	AA	AA	AA	AC	CC	AA	AA	CC	AA	AA	AA	AA	AA	AA	AA
Bn-A10-p16703268	T/C	A10	16493825	0.05163	CC	TC	CC	CC	NN	CC	CC	CC	TC	CC	NN	CC	CC	CC	CC	CC	CC	CC	CC	CC	CC	CC	CC	CC	CC	CC	CC	CC	CC	CC	CC	CC	CC	CC	CC	CC	CC	CC	CC	CC	CC	CC	CC	CC	CC
Bn-A10-p16712853	A/G	A10	16505236	0.05163	GG	AA	AA	GG	GG	GG	AA	AA	AG	AA	AG	GG	AG	GG	GG	GG	GG	GG	GG	GG	NN	GG	GG	GG	GG	GG	GG	GG	GG	GG	GG	GG	GG	AA	AA	AA	AA	AA	GG	GG	AA	AA	AA	AA	AA
Bn-A10-p16718558	A/G	A10	16510545	0.05545	AA	AA	AA	AG	AA	GG	GG	GG	AA	AA	AA	AA	AA	AA	AA	AA	AA	AA	AA	AA	NN	AA	GG	AA	AA	AA	AA	AA	AA	AA	AA	AA	AA	AG	AA	AA	AA	AA	AA	AA	AA	AA	AA	AA	GG
Bn-A10-p16737974	T/C	A10	16535574	0.06883	CC	CC	CC	TC	TC	TT	TT	TT	CC	CC	NN	CC	CC	CC	TT	CC	TT	CC	CC	CC	NN	CC	TT	CC	TT	TT	TT	TT	TT	CC	CC	CC	TT	TC	CC	CC	CC	CC	CC	CC	CC	CC	CC	CC	TT
Bn-A10-p16752445	A/G	A10	16549497	0.09943	AA	AA	AA	AG	AA	GG	GG	GG	AA	AA	NN	AA	AA	AA	GG	AA	GG	AA	AA	AA	NN	AA	GG	AA	GG	GG	GG	GG	GG	AA	AA	AA	GG	AG	AA	AA	AA	AA	AA	AA	AA	AA	AA	AA	GG
Bn-A10-p16754116	T/C	A10	16551219	0.07648	TT	TT	TT	TC	TT	CC	CC	CC	TT	TT	NN	TT	TT	TT	CC	TT	CC	TT	TT	TT	CC	TT	CC	TT	CC	CC	CC	CC	CC	TT	TT	TT	CC	TC	TT	TT	TT	TT	TT	TT	TT	TT	TT	TT	CC
Bn-A10-p16816027	A/G	A10	16617528	0.15679	NN	GG	NN	AG	AA	NN	NN	NN	AG	GG	GG	NN	NN	GG	GG	GG	GG	GG	GG	GG	NN	GG	NN	GG	GG	GG	GG	GG	GG	GG	NN	GG	GG	AG	AG	GG	GG	GG	NN	NN	GG	GG	GG	GG	AG
Bn-A10-p16879904	T/C	A10	16681808	0.10899	CC	TT	TT	TC	TT	TT	TT	TT	TT	TT	TT	CC	TC	CC	CC	CC	CC	CC	CC	CC	TT	CC	TT	CC	CC	CC	CC	CC	CC	CC	CC	CC	NN	TC	CC	TT	TT	CC	CC	CC	TT	TT	TT	TT	TT
Bn-A10-p16918661	T/C	A10	16723817	0.07075	CC	CC	TT	CC	NN	CC	CC	CC	TC	CC	NN	CC	CC	CC	TT	CC	TT	CC	CC	CC	CC	CC	CC	CC	TT	TT	TT	TT	TT	CC	TT	CC	TT	CC	CC	CC	CC	CC	CC	CC	CC	CC	CC	CC	CC
Bn-A10-p16927895	A/G	A10	16733108	0.13384	AG	AG	GG	NN	NN	GG	GG	GG	NN	AG	NN	AG	AG	AG	GG	AG	GG	AG	AG	AG	GG	AG	GG	AG	GG	GG	GG	GG	GG	AG	AG	AG	GG	AG	AG	AG	AG	AG	AG	AG	NN	NN	NN	NN	GG
Bn-A10-p16932737	T/G	A10	16737926	0.08413	TT	TT	GG	TG	TG	GG	GG	GG	TG	TT	TG	TT	TT	TT	GG	TT	GG	TT	TT	TT	NN	TT	GG	TT	GG	GG	GG	GG	GG	TT	TT	TT	GG	TG	TT	TT	TT	TT	TT	TT	TT	TT	TT	TT	GG
Bn-A10-p16933405	A/C	A10	16738595	0.08987	AA	AA	CC	NN	AC	CC	CC	CC	AC	AA	NN	AA	AA	AA	CC	AA	CC	AA	AA	AA	CC	AA	CC	AA	CC	CC	CC	CC	CC	AA	AA	AA	CC	AC	AA	AA	AA	AA	AA	AA	AA	AA	AA	AA	CC
Bn-A10-p17089148	T/G	A10	16910887	0.07266	TT	TT	TT	TG	NN	TT	TT	TT	TG	TT	TT	GG	TG	GG	TT	GG	TT	GG	GG	GG	TT	GG	TT	GG	TT	TT	TT	TT	TT	GG	TT	GG	TT	TG	GG	TT	TT	GG	GG	GG	TT	TT	TT	TT	TT
Bn-A10-p17089814	A/G	A10	16911557	0.07266	GG	GG	GG	AG	NN	GG	GG	GG	AG	GG	GG	AA	AG	AA	GG	AA	GG	AA	AA	AA	GG	AA	GG	AA	GG	GG	GG	GG	GG	AA	GG	AA	GG	AG	AA	GG	GG	AA	AA	AA	GG	GG	GG	GG	GG
Bn-A10-p17160136	T/C	A10	16975914	0.1109	CC	CC	CC	TC	TC	CC	CC	CC	TC	TT	TC	CC	NN	CC	CC	TT	CC	TT	TT	CC	TC	TT	CC	TT	CC	CC	CC	CC	CC	TT	TT	CC	CC	TC	TT	TT	TT	CC	CC	CC	TT	TT	TT	TT	CC
Bn-A10-p17262954	A/G	A10	17087924	0.07648	AA	AA	GG	GG	AG	GG	GG	GG	AG	GG	AG	GG	GG	GG	GG	GG	GG	GG	GG	AA	GG	GG	GG	GG	GG	GG	GG	GG	GG	GG	AA	GG	GG	GG	GG	GG	GG	GG	GG	GG	GG	GG	GG	GG	GG
Bn-A10-p17434951	A/G	A10	17237887	0.13002	GG	GG	AA	AG	AG	AA	AA	AA	AG	GG	GG	AA	NN	AA	GG	GG	GG	GG	GG	AA	NN	GG	AA	GG	GG	GG	GG	GG	GG	GG	AA	AA	NN	AG	GG	GG	GG	AA	GG	AA	GG	GG	GG	GG	AA
Bn-A10-p17470876	T/C	A10	17271542	0.1109	TT	TT	TC	TC	TC	TC	TC	TC	TC	TT	TT	TC	NN	TC	TT	TT	TT	TT	TT	TT	TC	TT	TC	TT	TT	TT	TT	TT	TT	TT	TC	TC	TT	NN	TT	TT	TT	TC	TT	TC	TT	TT	TT	TT	NN
Bn-A10-p17568393	T/G	A10	17374271	0.15296	TT	TT	TT	TG	GG	GG	GG	GG	TG	TT	NN	GG	NN	GG	GG	TT	GG	TT	TT	TT	NN	TT	GG	TT	GG	GG	GG	GG	GG	TT	GG	GG	TG	TG	TT	TT	TT	GG	TT	GG	TT	TT	TT	TT	GG
Bn-scaff_19244_1-p53159	A/G	C1	17662	0.08413	AA	AA	AA	AA	AA	AA	AA	AA	AA	AA	AA	AA	AA	AA	AA	AA	AA	AA	AA	AA	GG	AA	AG	AA	AA	AA	AA	AA	AA	AA	AA	AA	AA	AA	AA	GG	AA	AA	AA	AA	AA	AA	GG	AA	AA
Bn-scaff_19244_1-p120852	A/G	C1	82511	0.09751	GG	GG	GG	GG	GG	GG	GG	GG	GG	GG	GG	GG	GG	GG	GG	GG	GG	GG	GG	GG	GG	GG	GG	GG	GG	GG	GG	GG	GG	GG	GG	GG	GG	GG	GG	AG	GG	GG	GG	AG	AG	GG	AA	GG	GG
Bn-scaff_19244_1-p123143	A/C	C1	84723	0.05163	AA	AA	AA	AA	AA	AA	AA	AA	AA	AA	AA	AA	AA	AA	AA	AA	AA	AA	AA	AA	AA	AA	NN	AA	AA	AA	AA	AA	AA	AA	AA	AA	AA	AA	AA	CC	AA	AA	AA	AA	AC	AA	CC	AA	AA
Bn-scaff_19244_1-p188091	A/G	C1	130543	0.0631	AA	AA	AA	AA	AA	AA	AA	AA	AA	AA	AA	AA	AA	AA	AA	AA	AA	AA	AA	AA	AA	AA	NN	AA	AA	AA	AA	AA	AA	AA	AA	AA	AA	AA	AA	GG	AA	AA	AA	AA	AG	AA	GG	AA	AA
Bn-scaff_19244_1-p189764	A/C	C1	132222	0.05927	CC	CC	CC	CC	CC	CC	CC	CC	CC	CC	CC	CC	CC	CC	CC	CC	CC	CC	CC	CC	CC	CC	NN	CC	CC	CC	CC	CC	CC	CC	CC	CC	CC	CC	CC	AA	CC	CC	CC	AA	AC	CC	AA	CC	CC
Bn-scaff_19244_1-p208209	A/G	C1	150528	0.04971	AA	AA	AA	AA	AA	AA	AA	AA	AA	AA	AA	AA	AA	AA	AA	AA	AA	AA	AA	AA	AA	AA	NN	AA	AA	AA	AA	AA	AA	AA	AA	AA	AA	AA	AA	GG	AA	AA	AA	AA	AG	AA	GG	AA	AA
Bn-scaff_19244_1-p208724	T/G	C1	151535	0.04589	GG	GG	GG	GG	GG	GG	GG	GG	GG	GG	GG	GG	GG	GG	GG	GG	GG	GG	GG	GG	GG	GG	NN	GG	GG	GG	GG	GG	GG	GG	GG	GG	GG	GG	GG	TT	GG	GG	GG	GG	TG	GG	TT	GG	GG
Bn-scaff_19244_1-p250417	T/G	C1	190280	0.04207	GG	GG	GG	GG	GG	GG	GG	GG	GG	GG	GG	GG	GG	GG	GG	GG	GG	GG	GG	GG	GG	GG	NN	GG	GG	GG	GG	GG	GG	GG	GG	GG	GG	GG	GG	GG	GG	GG	GG	GG	TG	GG	GG	GG	GG
Bn-scaff_19244_1-p260990	A/G	C1	199270	0.04589	GG	GG	GG	GG	GG	GG	GG	GG	GG	GG	GG	GG	GG	GG	GG	GG	GG	GG	GG	GG	GG	GG	NN	GG	GG	GG	GG	GG	GG	GG	GG	GG	GG	GG	GG	GG	GG	GG	GG	GG	AG	GG	GG	GG	GG
Bn-scaff_19244_1-p283272	A/G	C1	224207	0.04589	GG	GG	GG	GG	GG	GG	GG	GG	GG	GG	GG	GG	GG	GG	GG	GG	GG	GG	GG	GG	GG	GG	NN	GG	GG	GG	GG	GG	GG	GG	GG	GG	GG	GG	GG	GG	GG	GG	GG	GG	AG	GG	GG	GG	GG
Bn-scaff_19244_1-p304991	T/G	C1	247130	0.04398	TT	TT	TT	TT	TT	TT	TT	TT	TT	TT	TT	TT	TT	TT	TT	TT	TT	TT	TT	TT	TT	TT	NN	TT	TT	TT	TT	TT	TT	TT	TT	TT	TT	TT	TT	TT	TT	TT	TT	TT	TG	TT	TT	TT	TT
Bn-scaff_19244_1-p328817	T/G	C1	267842	0.04971	TT	TT	TT	TT	TT	TT	TT	TT	TT	TT	TT	TT	TT	TT	TT	TT	TT	TT	TT	TT	TT	TT	NN	TT	TT	TT	TT	TT	TT	TT	TT	TT	TT	TT	TT	TT	TT	TT	TT	TT	TG	TT	TT	TT	TT
Bn-scaff_19244_1-p352588	T/C	C1	290121	0.1109	CC	CC	TT	NN	CC	CC	CC	CC	CC	CC	CC	CC	TC	TC	TT	CC	TT	TT	CC	CC	CC	CC	TC	TC	CC	CC	CC	CC	CC	CC	TT	CC	CC	TT	TT	CC	TT	CC	CC	CC	TC	TT	CC	TT	CC
Bn-A01-p344884	A/G	C1	299970	0.0478	AG	AG	AA	AG	AG	AG	AG	AG	AG	AG	AG	AG	AG	AA	AG	AG	AG	AG	AA	AG	AA	AG	AG	AA	AG	AG	AG	AG	AG	AG	AG	AG	AG	AG	AG	AG	AG	AG	AG	AA	AG	AG	AA	AG	AG
Bn-scaff_19244_1-p380858	A/C	C1	315448	0.03442	CC	CC	CC	CC	CC	CC	CC	CC	CC	CC	CC	CC	CC	CC	CC	CC	CC	CC	CC	CC	CC	CC	NN	AC	CC	CC	CC	CC	CC	CC	CC	CC	CC	CC	CC	CC	CC	CC	CC	CC	AC	CC	CC	CC	CC
Bn-scaff_19244_1-p388798	T/G	C1	322297	0.06692	TT	TT	GG	TG	TT	TT	TT	TT	TT	TT	TT	TT	TG	TG	GG	TT	GG	GG	TT	TT	TT	TT	NN	GG	TT	TT	TT	TT	TT	TT	GG	TT	TT	GG	GG	TT	GG	TT	TT	TT	TG	GG	TT	GG	TT
Bn-scaff_19244_1-p405487	T/G	C1	348606	0.07075	GG	GG	TT	TG	GG	GG	GG	GG	GG	GG	GG	GG	TG	TG	TT	GG	TT	TT	GG	GG	GG	GG	NN	TG	GG	GG	GG	GG	GG	GG	TT	GG	GG	GG	GG	GG	TT	GG	GG	GG	TG	TT	GG	TT	GG
Bn-scaff_19244_1-p408047	A/G	C1	351046	0.11855	GG	GG	AA	AG	GG	GG	GG	GG	GG	GG	GG	GG	NN	AG	AA	GG	AA	AA	GG	GG	GG	GG	NN	AG	GG	GG	GG	GG	GG	GG	AA	GG	GG	GG	GG	GG	AA	GG	AA	GG	AG	AA	GG	AA	GG
Bn-scaff_19244_1-p421204	T/C	C1	359863	0.05163	TT	TT	TT	TT	TT	TT	TT	TT	TT	TT	TT	TT	TT	TT	TT	TT	TT	TT	TT	TT	TT	TT	NN	TT	TT	TT	TT	TT	TT	TT	TT	TT	TT	TT	TT	TT	TT	TT	TT	TT	TC	TT	TT	TT	TT
Bn-scaff_19244_1-p433627	A/G	C1	373664	0.10899	AA	AA	AA	AA	AA	AA	AA	AA	AA	AA	AA	AA	AA	AA	AA	AA	AA	AA	AA	AA	AA	AA	NN	AA	AA	AA	AA	AA	AA	AA	AA	AA	AA	AA	AA	AA	AA	AA	AA	AA	AG	AA	AA	AA	AA
Bn-scaff_19244_1-p443382	T/C	C1	383292	0.0478	CC	CC	CC	CC	CC	CC	CC	CC	CC	CC	CC	CC	CC	CC	CC	CC	CC	CC	CC	CC	CC	CC	NN	CC	CC	CC	CC	CC	CC	CC	CC	CC	CC	CC	CC	CC	CC	CC	CC	CC	TC	CC	CC	CC	CC
Bn-scaff_19244_1-p444332	T/C	C1	384242	0.0478	TT	TT	TT	TT	TT	TT	TT	TT	TT	TT	TT	TT	TT	TT	TT	TT	TT	TT	TT	TT	TT	TT	NN	TT	TT	TT	TT	TT	TT	TT	TT	TT	TT	TT	TT	TT	TT	TT	TT	TT	TC	TT	TT	TT	TT
Bn-scaff_19244_1-p451742	A/G	C1	391643	0.03824	GG	GG	GG	GG	GG	GG	GG	GG	GG	GG	GG	GG	GG	GG	GG	GG	GG	GG	GG	GG	GG	GG	NN	GG	GG	GG	GG	GG	GG	GG	GG	GG	GG	GG	GG	GG	GG	GG	GG	GG	AG	GG	GG	GG	GG
Bn-scaff_19244_1-p473038	A/G	C1	402303	0.11663	GG	GG	NN	GG	GG	GG	GG	GG	GG	GG	GG	GG	GG	GG	GG	GG	GG	GG	GG	GG	GG	GG	NN	GG	GG	GG	GG	GG	GG	GG	NN	GG	GG	GG	GG	GG	NN	GG	GG	GG	AG	NN	GG	NN	GG
Bn-scaff_19244_1-p479987	T/C	C1	409229	0.03824	CC	CC	CC	CC	CC	CC	CC	CC	CC	CC	CC	CC	CC	CC	CC	CC	CC	CC	CC	CC	CC	CC	NN	CC	CC	CC	CC	CC	CC	CC	CC	CC	CC	CC	CC	CC	CC	CC	CC	CC	TC	CC	CC	CC	CC
Bn-scaff_19244_1-p517124	A/G	C1	449224	0.05736	AA	AA	AA	AA	AA	AA	AA	AA	AA	AA	AA	AA	AA	AA	AA	AA	AA	AA	AA	AA	AA	AA	NN	AA	AA	AA	AA	AA	AA	AA	AA	AA	AA	AA	AA	AA	AA	AA	AA	AA	AG	AA	AA	AA	AA
Bn-scaff_19244_1-p577643	A/G	C1	498773	0.07266	GG	GG	AA	GG	GG	GG	GG	GG	GG	GG	GG	GG	AG	AG	GG	GG	GG	GG	GG	GG	NN	GG	NN	AG	GG	GG	GG	GG	GG	GG	AA	GG	GG	GG	GG	GG	AA	GG	GG	GG	AG	AA	GG	AA	GG
Bn-scaff_19244_1-p579093	A/G	C1	500223	0.05545	AA	AA	AA	AA	AA	AA	AA	AA	AA	AA	AA	AA	AA	AA	AA	AA	AA	AA	AA	AA	AA	AA	NN	AA	AA	AA	AA	AA	AA	AA	AA	AA	AA	AA	AA	AA	AA	AA	AA	AA	AG	AA	AA	AA	AA
Bn-scaff_19244_1-p581170	A/C	C1	502300	0.07457	AA	AA	CC	AA	AA	AA	AA	AA	AA	AA	AA	AA	AC	AC	AA	AA	AA	AA	AA	AA	NN	AA	NN	AC	AA	AA	AA	AA	AA	AA	CC	AA	AA	AA	AA	AA	CC	AA	AA	AA	AC	CC	AA	CC	AA
Bn-scaff_19244_1-p586498	T/C	C1	507628	0.12046	TT	TT	CC	TT	TT	TT	TT	TT	TT	TT	TT	TT	CC	TC	TT	TT	TT	TT	TT	TT	CC	NN	NN	TC	TT	TT	TT	TT	TT	TT	CC	TT	TT	TT	TT	TT	CC	TT	TT	TT	NN	CC	TT	CC	TT
Bn-scaff_19244_1-p590137	T/C	C1	511380	0.05545	TT	TT	TT	TT	TT	TT	TT	TT	TT	TT	TT	TT	TT	TT	TT	TT	TT	TT	TT	TT	TT	TT	NN	TT	TT	TT	TT	TT	TT	TT	TT	TT	TT	TT	TT	TT	TT	TT	TT	TT	TC	TT	TT	TT	TT
Bn-scaff_19244_1-p603262	A/C	C1	523895	0.06883	AA	AA	CC	AA	AA	AA	AA	AA	AA	AA	AA	AA	AC	AC	AA	AA	AA	AA	AA	AA	NN	AA	NN	AC	AA	AA	AA	AA	AA	AA	CC	AA	AA	AA	AA	AA	CC	AA	AA	AA	AC	CC	AA	CC	AA
Bn-scaff_19244_1-p604296	A/G	C1	524929	0.05736	AA	AA	AA	AA	AA	AA	AA	AA	AA	AA	AA	AA	AA	AA	AA	AA	AA	AA	AA	AA	AA	AA	NN	AA	AA	AA	AA	AA	AA	AA	AA	AA	AA	AA	AA	AA	AA	AA	AA	AA	NN	AA	AA	AA	AA
Bn-scaff_19244_1-p607967	A/G	C1	528700	0.04015	GG	GG	GG	GG	GG	GG	GG	GG	GG	GG	GG	GG	GG	GG	GG	GG	GG	GG	GG	GG	GG	GG	NN	GG	GG	GG	GG	GG	GG	GG	GG	GG	GG	GG	GG	GG	GG	GG	GG	GG	AG	GG	GG	GG	GG
Bn-scaff_19244_1-p609485	A/G	C1	530164	0.05736	AA	AA	AA	AA	AA	AA	AA	AA	AA	AA	AA	AA	AA	AA	AA	AA	AA	AA	AA	AA	AA	AA	NN	AA	AA	AA	AA	AA	AA	AA	AA	AA	AA	AA	AA	AA	AA	AA	AA	AA	NN	AA	AA	AA	AA
Bn-scaff_19244_1-p620805	A/G	C1	541520	0.03633	GG	GG	GG	GG	GG	GG	GG	GG	GG	GG	GG	GG	GG	GG	GG	GG	GG	GG	GG	GG	GG	GG	NN	GG	GG	GG	GG	GG	GG	GG	GG	GG	GG	GG	GG	GG	GG	GG	GG	GG	AG	GG	GG	GG	GG
Bn-scaff_19244_1-p629563	A/G	C1	550539	0.06692	GG	GG	AA	GG	GG	GG	GG	GG	GG	GG	GG	GG	AG	AG	GG	GG	GG	GG	GG	GG	NN	GG	NN	AG	GG	GG	GG	GG	GG	GG	AA	GG	GG	GG	GG	GG	AA	GG	GG	GG	AG	AA	GG	AA	GG
Bn-scaff_19244_1-p644336	A/C	C1	575525	0.06883	CC	CC	AA	CC	CC	CC	CC	CC	CC	CC	CC	CC	AC	AC	CC	CC	CC	CC	CC	CC	NN	CC	NN	AC	CC	CC	CC	CC	CC	CC	AA	CC	CC	CC	CC	CC	AA	CC	CC	CC	AC	AA	CC	AA	CC
Bn-scaff_19244_1-p652158	T/G	C1	582867	0.07075	TT	TT	GG	TT	TT	TT	TT	TT	TT	TT	TT	TT	TG	TG	TT	TT	TT	TT	TT	TT	GG	TT	NN	TG	TT	TT	TT	TT	TT	TT	GG	TT	TT	TT	TT	TT	GG	TT	TT	TT	TG	GG	TT	GG	TT
Bn-scaff_19244_1-p657915	T/C	C1	588625	0.07457	CC	CC	TT	CC	CC	CC	CC	CC	CC	CC	CC	CC	TC	TC	CC	CC	CC	CC	CC	CC	TC	CC	NN	TC	CC	CC	CC	CC	CC	CC	TT	CC	CC	CC	CC	CC	TT	CC	CC	CC	TC	TT	CC	TT	CC
Bn-scaff_19244_1-p670758	A/G	C1	601390	0.08604	GG	GG	AA	GG	GG	GG	GG	GG	GG	GG	GG	GG	AG	AG	GG	GG	GG	GG	GG	GG	NN	GG	NN	AG	GG	GG	GG	GG	GG	GG	AA	GG	GG	GG	GG	GG	AA	GG	GG	GG	AG	AA	GG	AA	GG
Bn-scaff_19244_1-p679934	A/G	C1	611481	0.08031	GG	GG	AA	GG	GG	GG	GG	GG	GG	GG	GG	GG	AG	AG	GG	GG	GG	GG	GG	GG	NN	GG	NN	AG	GG	GG	GG	GG	GG	GG	AA	GG	GG	GG	GG	GG	AA	GG	GG	GG	AG	AA	GG	AA	GG
Bn-scaff_19244_1-p680435	T/C	C1	611982	0.07648	TT	TT	CC	TT	TT	TT	TT	TT	TT	TT	TT	TT	TC	TC	TT	TT	TT	TT	TT	TT	NN	TT	NN	TC	TT	TT	TT	TT	TT	TT	CC	TT	TT	TT	TT	TT	CC	TT	TT	TT	TC	CC	TT	CC	TT
Bn-scaff_19244_1-p683537	T/G	C1	614826	0.07457	TT	TT	GG	TT	TT	TT	TT	TT	TT	TT	TT	TT	NN	TG	TT	TT	TT	TT	TT	TT	GG	TT	NN	TG	TT	TT	TT	TT	TT	TT	GG	TT	TT	TT	TT	TT	GG	TT	TT	TT	NN	GG	TT	GG	TT
Bn-scaff_19244_1-p690504	A/G	C1	624978	0.06692	AA	AA	GG	AA	AA	AA	AA	AA	AA	AA	AA	AA	NN	AG	AA	AA	AA	AA	AA	AA	GG	AA	NN	AG	AA	AA	AA	AA	AA	AA	GG	AA	AA	AA	AA	AA	GG	AA	AA	AA	NN	GG	AA	GG	AA
Bn-scaff_19244_1-p692995	T/C	C1	627422	0.07266	CC	CC	TT	CC	CC	CC	CC	CC	CC	CC	CC	CC	NN	TC	CC	CC	CC	CC	CC	CC	NN	CC	NN	TC	CC	CC	CC	CC	CC	CC	TT	CC	CC	CC	CC	CC	TT	CC	CC	CC	TC	TT	CC	TT	CC
Bn-scaff_19244_1-p693772	A/G	C1	628250	0.07457	AA	AA	GG	AA	AA	AA	AA	AA	AA	AA	AA	AA	AG	AG	AA	AA	AA	AA	AA	AA	NN	AA	NN	AG	AA	AA	AA	AA	AA	AA	GG	AA	AA	AA	AA	AA	GG	AA	AA	AA	AG	GG	AA	GG	AA
Bn-scaff_19244_1-p738519	A/C	C1	660079	0.07457	AA	CC	AA	AA	AA	AA	AA	AA	AA	AA	AA	AA	AC	AC	AA	AA	AA	AA	AA	AA	NN	AA	AC	AC	AA	AA	AA	AA	AA	AA	CC	AA	AA	AA	AA	AA	CC	AA	AA	AA	AC	CC	AA	CC	AA
Bn-scaff_19244_1-p741422	A/C	C1	663021	0.07075	CC	AA	CC	CC	CC	CC	CC	CC	CC	CC	CC	CC	AC	AC	CC	CC	CC	CC	CC	CC	NN	CC	NN	AC	CC	CC	CC	CC	CC	CC	AA	CC	CC	CC	CC	CC	AA	CC	CC	CC	AC	AA	CC	AA	CC
Bn-scaff_19244_1-p741538	A/G	C1	663086	0.08222	AA	GG	AA	AA	AA	AA	AA	AA	AA	AA	AA	AA	NN	AG	AA	AA	AA	AA	AA	AA	GG	AA	NN	AG	AA	AA	AA	AA	AA	AA	GG	AA	AA	AA	AA	AA	GG	AA	AA	AA	NN	GG	AA	GG	AA
Bn-scaff_19244_1-p755070	T/G	C1	675351	0.12046	TT	GG	TT	TT	GG	TT	TT	TT	TT	TT	TT	TT	NN	TG	TT	TT	TT	TT	TT	TT	GG	TT	TG	TG	TT	TT	TT	TT	TT	TT	GG	TT	TT	TT	TT	TT	GG	TT	TT	GG	NN	GG	TT	GG	TT
Bn-scaff_19244_1-p756430	A/G	C1	676715	0.07839	GG	AA	GG	GG	AA	GG	GG	GG	GG	GG	GG	GG	AG	AG	GG	GG	GG	GG	GG	GG	NN	GG	NN	AG	GG	GG	GG	GG	GG	GG	AA	GG	GG	GG	GG	GG	AA	GG	GG	AA	AG	AA	GG	AA	GG
Bn-A01-p797684	A/C	C1	875505	0.18164	AA	CC	CC	AC	AA	AA	CC	CC	NN	AA	CC	CC	CC	CC	CC	NN	CC	CC	NN	CC	AC	NN	NN	CC	CC	CC	CC	NN	AA	NN	CC	CC	CC	NN	AA	NN	CC	CC	CC	NN	CC	CC	AA	CC	CC
Bn-scaff_15838_1-p431266	T/C	C1	937754	0.04589	TT	TT	TT	TC	TT	TT	TT	CC	TC	NN	TT	TT	TC	TC	CC	TT	CC	CC	TT	TT	NN	TT	TT	TC	TT	TT	TT	TT	TT	CC	TT	CC	TT	TT	TT	TT	TT	TT	CC	TT	TC	TT	TT	TT	TT
Bn-scaff_15838_1-p536524	T/C	C1	990201	0.05736	CC	CC	CC	TC	TT	CC	CC	CC	CC	CC	CC	CC	NN	TC	CC	TT	CC	CC	CC	CC	TT	CC	TT	TC	CC	CC	CC	CC	CC	CC	CC	CC	CC	CC	CC	CC	CC	CC	TT	TT	TC	CC	CC	CC	CC
Bn-scaff_15838_1-p576680	T/C	C1	1018974	0.06692	CC	CC	CC	CC	TT	CC	CC	CC	CC	CC	CC	CC	NN	TC	CC	TT	CC	CC	CC	CC	TT	CC	TT	TC	CC	CC	CC	CC	CC	CC	CC	CC	CC	CC	CC	CC	CC	CC	TT	TT	CC	CC	CC	CC	CC
Bn-scaff_15838_1-p614550	T/G	C1	1065825	0.04207	GG	GG	GG	GG	TT	GG	GG	GG	GG	GG	GG	GG	TG	TG	GG	TT	GG	GG	GG	GG	TT	GG	GG	TG	GG	GG	GG	GG	GG	GG	GG	GG	GG	GG	GG	GG	GG	GG	TT	TT	GG	GG	GG	GG	GG
Bn-scaff_15838_1-p628547	T/C	C1	1075128	0.07457	TT	TT	TT	TT	CC	TT	TT	TT	TT	NN	TT	TT	TC	TC	TT	CC	TT	TT	TT	TT	CC	TT	TT	TC	TT	TT	TT	TT	TT	TT	TT	TT	TT	TT	TT	TT	TT	TT	CC	CC	TT	TT	TT	TT	TT
Bn-scaff_15838_1-p628578	A/G	C1	1075210	0.06692	AA	AA	AA	AA	GG	AA	AA	AA	AA	NN	AA	AA	AG	AG	AA	GG	AA	AA	AA	AA	GG	AA	AA	AG	AA	AA	AA	AA	AA	AA	AA	AA	AA	AA	AA	AA	AA	AA	GG	GG	AA	AA	AA	AA	AA
Bn-scaff_15838_1-p641229	A/G	C1	1096828	0.05927	GG	GG	GG	GG	AA	GG	GG	GG	GG	NN	GG	GG	AG	AG	GG	AA	GG	GG	GG	GG	AA	GG	GG	AG	GG	GG	GG	GG	GG	GG	GG	GG	GG	GG	GG	GG	GG	GG	AA	AA	GG	GG	GG	GG	GG
Bn-scaff_15838_1-p648777	T/C	C1	1104668	0.04971	CC	CC	CC	CC	CC	CC	CC	CC	CC	CC	CC	CC	TC	CC	CC	CC	CC	CC	CC	CC	CC	CC	CC	CC	CC	CC	CC	CC	CC	CC	TT	CC	CC	CC	CC	CC	TT	CC	CC	CC	TC	TT	CC	TT	CC
Bn-scaff_15838_1-p711440	T/G	C1	1146426	0.08795	GG	GG	GG	GG	GG	GG	GG	GG	GG	GG	GG	NN	TG	GG	GG	GG	GG	GG	GG	GG	GG	NN	GG	GG	GG	GG	GG	GG	GG	GG	TT	GG	GG	GG	GG	GG	TT	GG	GG	GG	TG	TT	GG	TT	GG
Bn-scaff_15838_1-p714484	T/C	C1	1148740	0.05927	TT	TT	TT	TT	TT	TT	TT	TT	TT	TT	TT	TT	TC	TT	TT	TT	TT	TT	TT	TT	TT	TT	TT	TT	TT	TT	TT	TT	TT	TT	CC	TT	TT	TT	TT	TT	CC	TT	TT	TT	TC	CC	TT	CC	TT
Bn-scaff_15838_1-p723900	A/G	C1	1159503	0.04207	GG	GG	GG	GG	GG	GG	GG	GG	GG	GG	GG	GG	AG	GG	GG	GG	GG	GG	GG	GG	GG	GG	GG	GG	GG	GG	GG	GG	GG	GG	AA	GG	GG	GG	GG	GG	AA	GG	GG	GG	AG	AA	GG	AA	GG
Bn-scaff_15838_1-p743380	A/G	C1	1179155	0.0631	AA	AA	AA	AA	AA	AA	AA	AA	AA	AA	AA	AA	AG	AA	AA	AA	AA	AA	AA	AA	AG	AA	AA	AA	AA	AA	AA	AA	AA	AA	GG	AA	AA	AA	AA	AA	GG	AA	AA	AA	AG	GG	AA	GG	AA
Bn-scaff_15838_1-p747634	A/C	C1	1183357	0.09369	CC	CC	CC	AC	AA	CC	CC	CC	CC	CC	CC	CC	AC	AA	CC	AA	CC	CC	CC	CC	NN	AA	CC	AA	CC	CC	AA	AA	AA	CC	CC	CC	CC	CC	CC	CC	CC	CC	CC	CC	CC	CC	CC	CC	CC
Bn-scaff_15838_1-p775566	A/G	C1	1209376	0.06883	AA	AA	AA	AA	AA	GG	AA	AA	AA	NN	AA	AA	AG	AA	AA	AA	AA	AA	AA	AA	NN	AA	AA	AA	AA	AA	AA	AA	AA	AA	GG	AA	AA	AA	AA	AA	GG	AA	AA	GG	AG	GG	AA	GG	AA
Bn-scaff_15838_1-p787184	T/C	C1	1221033	0.09751	TT	TT	TT	TC	TT	TT	TT	TT	TT	TT	TT	TT	CC	CC	TT	TT	TT	TT	TT	TT	NN	CC	TT	CC	TT	TT	CC	CC	CC	TT	CC	TT	TT	TT	TT	TT	CC	TT	TT	CC	TC	CC	TT	CC	TT
Bn-scaff_15838_1-p793428	A/G	C1	1227323	0.05736	GG	GG	GG	GG	GG	GG	GG	GG	GG	GG	GG	GG	AG	GG	GG	GG	GG	GG	GG	GG	GG	GG	GG	GG	GG	GG	GG	GG	GG	GG	AA	GG	GG	GG	GG	GG	AA	GG	GG	GG	AG	AA	GG	AA	GG
Bn-scaff_15838_1-p793528	A/G	C1	1227372	0.06883	GG	GG	GG	GG	GG	GG	GG	GG	GG	GG	GG	GG	AG	NN	GG	GG	GG	GG	GG	GG	GG	GG	GG	GG	GG	GG	GG	GG	GG	GG	AA	GG	GG	GG	GG	GG	AA	GG	GG	GG	AG	AA	GG	AA	GG
Bn-scaff_15838_1-p793596	T/C	C1	1227491	0.06119	CC	CC	CC	TC	CC	CC	CC	CC	CC	CC	CC	CC	TC	TT	CC	CC	CC	CC	CC	CC	NN	TT	CC	TT	CC	CC	TT	TT	TT	CC	CC	CC	CC	CC	CC	CC	CC	CC	CC	TT	CC	CC	CC	CC	CC
Bn-scaff_15838_1-p794477	A/C	C1	1228372	0.06501	CC	CC	CC	CC	CC	CC	CC	CC	CC	CC	CC	CC	AC	CC	CC	CC	CC	CC	CC	CC	CC	CC	CC	CC	CC	CC	CC	CC	CC	CC	AA	CC	CC	CC	CC	CC	AA	CC	CC	CC	AC	AA	CC	AA	CC
Bn-scaff_15838_1-p794987	A/C	C1	1228831	0.06119	CC	CC	CC	CC	CC	CC	CC	CC	CC	CC	CC	CC	AC	CC	CC	CC	CC	CC	CC	CC	CC	CC	CC	CC	CC	CC	CC	CC	CC	CC	AA	CC	CC	CC	CC	CC	AA	CC	CC	CC	AC	AA	CC	AA	CC
Bn-scaff_15838_1-p795693	A/G	C1	1229537	0.10516	AA	AA	AA	AG	AA	AA	AA	AA	AA	AA	AA	AA	GG	GG	AA	AA	AA	AA	AA	AA	NN	GG	AA	GG	AA	AA	GG	GG	GG	AA	GG	AA	AA	AA	AA	AA	GG	AA	AA	GG	AG	GG	AA	GG	AA
Bn-scaff_15838_1-p810951	A/G	C1	1244624	0.0631	GG	GG	GG	GG	GG	GG	GG	GG	GG	GG	GG	GG	AG	GG	GG	GG	GG	GG	GG	GG	GG	GG	GG	GG	GG	GG	GG	GG	GG	GG	AA	GG	GG	GG	GG	GG	AA	GG	GG	GG	AG	AA	GG	AA	GG
Bn-scaff_15838_1-p813158	A/C	C1	1246831	0.05736	AA	AA	AA	AA	AA	AA	AA	AA	AA	AA	AA	AA	AC	AA	AA	AA	AA	AA	AA	AA	AA	AA	AA	AA	AA	AA	AA	AA	AA	AA	CC	AA	AA	AA	AA	AA	CC	AA	AA	AA	AC	CC	AA	CC	AA
Bn-scaff_15838_1-p822841	A/G	C1	1256605	0.05927	AA	AA	AA	AA	AA	AA	AA	AA	AA	AA	AA	AA	AG	AA	AA	AA	AA	AA	AA	AA	AA	AA	AA	AA	AA	AA	AA	AA	AA	AA	GG	AA	AA	AA	AA	AA	GG	AA	AA	AA	NN	GG	AA	GG	AA
Bn-scaff_15838_1-p841115	T/C	C1	1274254	0.04971	TT	TT	TT	TT	TT	TT	TT	TT	TT	TT	TT	TT	TC	TT	TT	TT	TT	TT	TT	TT	TT	TT	TT	TT	TT	TT	TT	TT	TT	TT	CC	TT	TT	TT	TT	TT	CC	TT	TT	TT	TC	CC	TT	CC	TT
Bn-scaff_15838_1-p849408	A/G	C1	1282547	0.05163	AA	AA	AA	AG	AA	AA	AA	AA	AA	AA	AA	AA	AG	AA	AA	AA	AA	AA	AA	AA	AA	AA	AA	AA	AA	AA	AA	AA	AA	AA	GG	AA	AA	AA	AA	AA	GG	AA	AA	AA	NN	GG	AA	GG	AA
Bn-scaff_15838_1-p861498	A/G	C1	1298190	0.05736	GG	GG	GG	AG	GG	GG	GG	GG	GG	GG	GG	GG	AG	GG	GG	GG	GG	GG	GG	GG	GG	GG	GG	GG	GG	GG	GG	GG	GG	GG	AA	GG	GG	GG	GG	GG	AA	GG	GG	GG	AG	AA	GG	AA	GG
Bn-scaff_15838_1-p867997	A/C	C1	1304657	0.05545	CC	CC	CC	CC	CC	CC	CC	CC	CC	CC	CC	CC	AC	CC	CC	CC	CC	CC	CC	CC	CC	CC	CC	CC	CC	CC	CC	CC	CC	CC	AA	CC	CC	CC	CC	CC	AA	CC	CC	CC	AC	AA	CC	AA	CC
Bn-scaff_15838_1-p868461	T/C	C1	1305172	0.06119	CC	CC	CC	CC	CC	CC	CC	CC	CC	CC	CC	CC	TC	CC	CC	CC	CC	CC	CC	CC	CC	CC	CC	CC	CC	CC	CC	CC	CC	CC	TT	CC	CC	CC	CC	CC	TT	CC	CC	CC	NN	TT	CC	TT	CC
Bn-scaff_15838_1-p868592	A/G	C1	1305252	0.04971	AA	AA	AA	AA	AA	AA	AA	AA	AA	AA	AA	AA	AG	AA	AA	AA	AA	AA	AA	AA	AA	AA	AA	AA	AA	AA	AA	AA	AA	AA	GG	AA	AA	AA	AA	AA	GG	AA	AA	AA	AG	GG	AA	GG	AA
Bn-scaff_15838_1-p925510	T/C	C1	1321595	0.07839	CC	CC	CC	TC	CC	CC	CC	CC	CC	CC	CC	CC	TC	CC	CC	CC	CC	CC	CC	CC	CC	CC	CC	CC	CC	CC	CC	CC	CC	CC	TT	CC	CC	CC	CC	CC	TT	CC	CC	CC	TC	TT	CC	TT	CC
Bn-scaff_15838_1-p949372	T/G	C1	1349084	0.17782	TT	TT	TT	NN	GG	GG	TT	TT	TT	NN	TT	TT	NN	TT	TT	TT	TT	TT	TT	TT	TT	TT	TT	TT	TT	TT	TT	TT	NN	TT	GG	TT	TT	TT	NN	TT	GG	TT	TT	TT	GG	GG	TT	GG	TT
Bn-scaff_15838_1-p979888	A/C	C1	1375235	0.13958	AA	AA	AA	AC	CC	CC	AA	AA	AA	NN	AA	AA	CC	NN	AA	AA	AA	AA	AA	AA	AA	NN	AA	NN	AA	AA	NN	NN	NN	AA	CC	AA	AA	AA	AA	AA	CC	AA	AA	AA	NN	CC	AA	CC	AA
Bn-scaff_15838_1-p1020020	A/G	C1	1410872	0.06692	AA	AA	AA	AA	AA	AA	AA	AA	AA	AA	AA	AA	AG	AA	AA	AA	AA	AA	AA	AA	NN	AA	AA	AA	AA	AA	AA	AA	AA	AA	GG	AA	AA	AA	AA	AA	GG	AA	AA	AA	AG	GG	AA	GG	AA
Bn-scaff_15838_1-p1035548	A/G	C1	1423461	0.04207	AA	AA	AA	AA	AA	AA	AA	AA	AA	AA	AA	AA	NN	AA	AA	AA	AA	AA	AA	AA	AG	AA	AA	AA	AA	AA	AA	AA	AA	AA	GG	AA	AA	AA	AA	AA	GG	AA	AA	AA	GG	GG	AA	GG	AA
Bn-scaff_15838_1-p1037138	T/C	C1	1425051	0.06119	TT	TT	TT	TT	TT	TT	TT	TT	TT	TT	TT	TT	TC	TT	TT	TT	TT	TT	TT	TT	NN	TT	TT	TT	TT	TT	TT	TT	TT	TT	CC	TT	TT	TT	TT	TT	CC	TT	TT	TT	TC	CC	TT	CC	TT
Bn-scaff_15838_1-p1037719	A/C	C1	1425581	0.07648	AA	AA	AA	AA	AA	AA	AA	AA	AA	AA	AA	AA	AC	AA	AA	AA	AA	AA	AA	AA	NN	AA	AA	AA	AA	AA	AA	AA	AA	AA	CC	AA	AA	AA	AA	AA	CC	AA	AA	AA	AC	CC	AA	CC	AA
Bn-scaff_15838_1-p1039778	T/C	C1	1427691	0.08031	TT	TT	TT	TT	TT	TT	TT	TT	TT	TT	TT	TT	TC	TT	TT	TT	TT	TT	TT	TT	NN	NN	TT	TT	TT	TT	TT	TT	TT	TT	CC	TT	TT	TT	TT	TT	CC	TT	TT	TT	NN	CC	TT	CC	TT
Bn-scaff_15838_1-p1040564	A/C	C1	1428476	0.06692	CC	CC	CC	CC	CC	CC	CC	CC	CC	CC	CC	CC	AC	CC	CC	CC	CC	CC	CC	CC	NN	CC	CC	CC	CC	CC	CC	CC	CC	CC	AA	CC	CC	CC	CC	CC	AA	CC	CC	CC	AC	AA	CC	AA	CC
Bn-scaff_15838_1-p1045102	A/G	C1	1433012	0.06501	AA	AA	AA	AA	AA	AA	AA	AA	AA	AA	AA	AA	AG	AA	AA	AA	AA	AA	AA	AA	NN	AA	AA	AA	AA	AA	AA	AA	AA	AA	GG	AA	AA	AA	AA	AA	GG	AA	AA	AA	AG	GG	AA	GG	AA
Bn-scaff_15838_1-p1045392	T/C	C1	1433251	0.07457	CC	CC	CC	CC	CC	CC	CC	CC	CC	CC	CC	CC	TC	CC	CC	CC	CC	CC	CC	CC	CC	CC	CC	CC	CC	CC	CC	CC	CC	CC	TT	CC	CC	CC	CC	CC	TT	CC	CC	CC	TC	TT	CC	TT	CC
Bn-scaff_15838_1-p1045448	A/G	C1	1433307	0.0631	GG	GG	GG	GG	GG	GG	GG	GG	GG	GG	GG	GG	AG	GG	GG	GG	GG	GG	GG	GG	GG	GG	GG	GG	GG	GG	GG	GG	GG	GG	AA	GG	GG	GG	GG	GG	AA	GG	GG	GG	AG	AA	GG	AA	GG
Bn-scaff_15838_1-p1045794	T/C	C1	1433704	0.09943	TT	TT	TT	TT	TT	TT	TT	TT	TT	TT	TT	TT	TC	TT	TT	TT	TT	TT	TT	TT	NN	TT	TT	TT	TT	TT	TT	TT	TT	TT	CC	TT	TT	TT	TT	TT	CC	TT	TT	TT	NN	CC	TT	CC	TT
Bn-scaff_15838_1-p1051977	T/G	C1	1439027	0.06119	TT	TT	TT	TG	TT	TT	TT	TT	TT	TT	TT	TT	TG	TT	TT	TT	TT	TT	TT	TT	NN	TT	TT	TT	TT	TT	TT	TT	TT	TT	GG	TT	TT	TT	TT	TT	GG	TT	TT	TT	NN	GG	TT	GG	TT
Bn-scaff_15838_1-p1062061	A/C	C1	1450138	0.05163	CC	CC	CC	AC	CC	CC	CC	CC	CC	CC	CC	CC	AC	CC	CC	CC	CC	CC	CC	CC	CC	CC	CC	CC	CC	CC	CC	CC	CC	CC	AA	CC	CC	CC	CC	CC	AA	CC	CC	CC	AC	AA	CC	AA	CC
Bn-scaff_15838_1-p1062964	A/G	C1	1451041	0.07075	AA	AA	AA	AA	AA	AA	AA	AA	AA	AA	AA	AA	AG	AA	AA	AA	AA	AA	AA	AA	NN	AA	AA	AA	AA	AA	AA	AA	AA	AA	GG	AA	AA	AA	AA	AA	GG	AA	AA	AA	AG	GG	AA	GG	AA
Bn-scaff_15838_1-p1065318	A/G	C1	1453395	0.0631	AA	AA	AA	AA	AA	AA	AA	AA	AA	AA	AA	AA	AG	AA	AA	AA	AA	AA	AA	AA	NN	AA	AA	AA	AA	AA	AA	AA	AA	AA	GG	AA	AA	AA	AA	AA	GG	AA	AA	AA	AA	GG	AA	GG	AA
Bn-scaff_15838_1-p1199011	A/G	C1	1588082	0.06119	GG	AA	AA	AA	GG	GG	GG	GG	GG	GG	GG	GG	AA	AA	GG	GG	GG	GG	GG	GG	GG	AA	GG	AA	GG	GG	AA	AA	AA	GG	AA	GG	GG	GG	GG	GG	AA	GG	GG	GG	GG	AA	GG	AA	GG
Bn-scaff_15838_1-p1199051	A/G	C1	1588173	0.09751	AA	NN	NN	GG	AA	AA	AA	AA	AA	AA	AA	AA	GG	GG	AA	AA	AA	AA	AA	AA	AA	GG	AA	GG	AA	AA	GG	GG	GG	AA	GG	AA	AA	AA	AA	AA	GG	AA	AA	AA	AA	GG	AA	GG	AA
Bn-scaff_15838_1-p1199209	T/G	C1	1588331	0.10707	TT	NN	NN	GG	TT	TT	TT	TT	TT	TT	TT	TT	GG	GG	TT	TT	TT	TT	TT	TT	TT	GG	TT	GG	TT	TT	GG	GG	GG	TT	GG	TT	TT	TT	TT	TT	GG	TT	TT	TT	TG	GG	TT	GG	TT
Bn-scaff_15838_1-p1218165	T/C	C1	1611798	0.09178	CC	TT	TT	TT	CC	CC	CC	CC	CC	CC	CC	CC	TT	TT	CC	CC	CC	CC	CC	CC	CC	TT	CC	TT	CC	CC	TT	TT	TT	CC	TT	CC	CC	CC	CC	CC	TT	CC	CC	CC	TC	TT	CC	TT	CC
Bn-scaff_15838_1-p1293912	A/C	C1	1690374	0.08987	CC	CC	CC	AA	CC	CC	CC	CC	CC	CC	AA	CC	AA	AA	CC	CC	CC	CC	CC	CC	CC	AA	CC	AA	CC	CC	AA	AA	AA	CC	AA	CC	CC	CC	CC	CC	AA	CC	CC	CC	NN	AA	CC	AA	CC
Bn-scaff_15838_1-p1295927	T/C	C1	1692339	0.1109	CC	CC	CC	TT	CC	CC	CC	CC	CC	CC	TT	CC	TT	TT	CC	CC	CC	CC	CC	CC	CC	TT	CC	TT	CC	CC	TT	TT	NN	CC	TT	CC	CC	CC	CC	CC	TT	CC	CC	CC	NN	TT	CC	TT	CC
Bn-scaff_15838_1-p1360079	A/G	C1	1761708	0.17208	GG	AA	AA	GG	AA	AA	GG	GG	GG	GG	AA	GG	GG	GG	GG	GG	GG	GG	GG	NN	AA	GG	GG	GG	GG	GG	GG	GG	GG	GG	GG	GG	GG	NN	NN	GG	GG	GG	GG	AA	GG	GG	GG	GG	GG
Bn-scaff_15838_1-p1364759	A/G	C1	1766387	0.08987	GG	AA	AA	GG	AA	AA	GG	GG	AG	GG	AA	GG	GG	GG	GG	GG	GG	GG	GG	AA	AA	GG	GG	GG	GG	GG	GG	GG	GG	GG	GG	GG	GG	AA	AA	GG	GG	GG	GG	AA	GG	GG	GG	GG	GG
Bn-scaff_15838_1-p1364883	A/G	C1	1766511	0.09369	AA	GG	GG	AA	GG	GG	AA	AA	AG	AA	GG	AA	AA	AA	AA	AA	AA	AA	AA	GG	GG	AA	AA	AA	AA	AA	AA	AA	AA	AA	AA	AA	AA	GG	GG	AA	AA	AA	AA	GG	AA	AA	AA	AA	AA
Bn-scaff_15838_1-p1366801	T/C	C1	1768378	0.10325	CC	TT	TT	CC	TT	TT	CC	CC	TC	NN	TT	CC	CC	CC	CC	CC	CC	CC	CC	TT	TT	CC	CC	CC	CC	CC	CC	CC	CC	CC	CC	CC	CC	TT	TT	CC	CC	CC	CC	TT	CC	CC	CC	CC	CC
Bn-scaff_15838_1-p1366843	A/G	C1	1768471	0.07266	AA	GG	GG	AA	GG	GG	AA	AA	AA	NN	GG	AA	AA	AA	AA	AA	AA	AA	AA	AA	GG	AA	AA	AA	AA	AA	AA	AA	AA	AA	AA	AA	AA	AA	AA	AA	AA	AA	AA	GG	AA	AA	AA	AA	AA
Bn-scaff_15838_1-p1367612	T/G	C1	1769240	0.07648	GG	TT	TT	GG	TT	TT	GG	GG	TG	GG	TT	GG	GG	GG	GG	GG	GG	GG	GG	TT	TT	GG	GG	GG	GG	GG	GG	GG	GG	GG	GG	GG	GG	TT	TT	GG	GG	GG	GG	TT	GG	GG	GG	GG	GG
Bn-scaff_15838_1-p1403775	A/G	C1	1805522	0.10899	GG	GG	GG	NN	GG	GG	GG	GG	AG	GG	AA	GG	AA	AA	GG	GG	GG	GG	GG	GG	GG	AA	GG	AA	GG	GG	AA	AA	AA	GG	AA	GG	GG	AA	AA	GG	AA	GG	GG	GG	AG	AA	GG	AA	GG
Bn-scaff_15838_1-p1430057	T/G	C1	1836329	0.07457	TT	TT	TT	TG	TT	TT	TT	TT	TT	TT	GG	TT	GG	GG	TT	TT	TT	TT	TT	TT	TT	GG	TT	GG	TT	TT	GG	GG	GG	TT	GG	TT	TT	TT	TT	TT	GG	TT	TT	TT	TG	GG	TT	GG	TT
Bn-Scaffold001661-p663	A/C	C1	1862960	0.03442	CC	CC	CC	AC	AC	AC	CC	CC	CC	CC	CC	CC	CC	CC	CC	AC	AC	AC	CC	CC	AC	CC	CC	CC	CC	CC	CC	AC	AC	AC	CC	CC	CC	CC	CC	CC	CC	CC	CC	CC	CC	CC	CC	CC	CC
Bn-scaff_15838_1-p1466722	T/C	C1	1873789	0.06883	CC	CC	CC	TC	CC	CC	CC	CC	CC	CC	TT	CC	TC	TT	CC	CC	CC	CC	CC	CC	CC	TT	CC	TT	CC	CC	TT	TT	TT	CC	CC	CC	CC	CC	CC	CC	CC	CC	CC	CC	CC	CC	CC	CC	CC
Bn-scaff_15838_1-p1467858	A/G	C1	1875014	0.04971	GG	GG	GG	GG	GG	GG	GG	GG	GG	GG	GG	GG	AG	GG	GG	GG	GG	GG	GG	GG	GG	GG	GG	GG	GG	GG	GG	GG	GG	GG	AA	GG	GG	GG	GG	GG	AG	GG	GG	GG	AG	AG	GG	AG	GG
Bn-scaff_15838_1-p1551637	T/G	C1	1923476	0.12046	GG	GG	GG	TG	GG	GG	TT	GG	GG	GG	NN	TT	TT	TT	GG	GG	GG	GG	GG	GG	GG	TT	GG	TT	TT	TT	TT	NN	NN	GG	TT	GG	TT	GG	GG	TT	TT	GG	GG	GG	TT	TT	TT	TT	TT
Bn-scaff_15838_1-p1551711	A/G	C1	1923601	0.07075	GG	GG	GG	GG	GG	GG	GG	GG	GG	GG	AA	GG	AG	AA	GG	GG	GG	GG	GG	GG	GG	AA	GG	AA	GG	GG	AA	AA	AA	GG	GG	GG	GG	GG	GG	GG	GG	GG	GG	GG	GG	GG	GG	GG	GG
Bn-scaff_15838_1-p1556517	T/C	C1	1928407	0.14149	CC	CC	CC	CC	CC	CC	CC	CC	CC	CC	NN	CC	CC	TT	CC	CC	CC	CC	CC	CC	CC	TT	CC	TT	CC	CC	TT	TT	NN	CC	CC	CC	CC	CC	CC	CC	CC	CC	CC	CC	CC	CC	CC	CC	CC
Bn-scaff_15838_1-p1556826	T/C	C1	1928665	0.10134	TT	TT	TT	NN	TT	TT	TT	TT	TT	TT	CC	TT	TC	CC	TT	TT	TT	TT	TT	TT	TT	CC	TT	CC	TT	TT	CC	CC	CC	TT	TT	TT	TT	TT	TT	TT	TT	TT	TT	TT	TT	TT	TT	TT	TT
Bn-scaff_15838_1-p1556845	T/C	C1	1928735	0.08604	TT	TT	TT	TT	TT	TT	TT	TT	TT	TT	NN	TT	TT	CC	TT	TT	TT	TT	TT	TT	TT	NN	TT	CC	TT	TT	CC	NN	CC	TT	TT	TT	TT	TT	TT	TT	TT	TT	TT	TT	TT	TT	TT	TT	TT
Bn-scaff_15838_1-p1585380	T/C	C1	1954818	0.04015	CC	CC	CC	TC	TC	TC	TT	CC	CC	TC	CC	TC	TC	CC	CC	TC	CC	CC	CC	CC	NN	CC	CC	CC	TT	TT	CC	CC	CC	CC	TT	CC	TC	CC	CC	TT	TC	CC	CC	CC	TT	TC	TT	TC	TT
Bn-scaff_15838_1-p1614431	T/C	C1	1977225	0.06883	CC	CC	CC	CC	CC	CC	CC	TC	CC	CC	TT	CC	CC	CC	CC	CC	CC	CC	CC	CC	CC	CC	CC	CC	CC	CC	CC	CC	CC	CC	CC	CC	CC	CC	CC	CC	CC	CC	CC	CC	CC	CC	CC	CC	CC
Bn-scaff_15838_1-p1684617	A/G	C1	2047232	0.1109	AA	AA	AA	AG	AA	AA	GG	AG	AA	AA	GG	GG	AG	AA	AA	AG	AA	AA	AA	AA	AA	AA	AA	AA	GG	GG	AA	AA	AA	AA	GG	GG	GG	GG	GG	GG	GG	AA	AA	AA	GG	GG	GG	GG	GG
Bn-scaff_15838_1-p1804226	A/C	C1	2159732	0.10325	AA	AA	AA	AC	AA	AA	CC	AA	AA	AA	CC	CC	CC	CC	AA	CC	AA	AA	AA	AA	NN	CC	AA	CC	CC	AA	CC	CC	CC	AA	CC	CC	CC	AA	AA	CC	CC	CC	AA	AA	CC	CC	CC	CC	CC
Bn-scaff_15838_1-p1804241	T/C	C1	2159799	0.09751	TT	TT	TT	TC	TT	TT	CC	TT	TT	TT	CC	CC	CC	CC	TT	CC	TT	TT	TT	TT	NN	CC	TT	CC	CC	TT	CC	CC	CC	TT	CC	CC	CC	TT	TT	CC	CC	CC	TT	TT	CC	CC	CC	CC	CC
Bn-scaff_15838_1-p1806419	A/G	C1	2161937	0.08031	GG	GG	GG	AG	GG	GG	AA	GG	GG	GG	AA	AA	AA	AA	GG	AA	GG	GG	GG	GG	NN	AA	GG	AA	AA	GG	AA	AA	AA	GG	AA	AA	AA	GG	GG	AA	AA	AA	GG	GG	AA	AA	AA	AA	AA
Bn-scaff_15838_1-p1810027	T/G	C1	2163642	0.10516	TT	TT	TT	TG	TT	TT	GG	TT	TT	TT	GG	GG	GG	GG	TT	GG	TT	TT	TT	TT	NN	GG	TT	GG	GG	TT	GG	GG	GG	TT	GG	GG	GG	TT	TT	GG	GG	GG	TT	TT	GG	GG	GG	GG	GG
Bn-scaff_15838_1-p1881763	A/G	C1	2238024	0.08987	GG	GG	GG	NN	GG	GG	GG	AA	GG	GG	GG	GG	AG	AA	GG	AG	GG	GG	GG	GG	GG	AA	GG	AA	GG	GG	AA	AA	AA	GG	GG	GG	GG	GG	GG	GG	GG	GG	GG	GG	AG	GG	GG	GG	GG
Bn-scaff_15838_1-p1917196	A/C	C1	2273575	0.1109	CC	CC	CC	AC	CC	CC	AA	AA	AC	AC	AA	CC	AA	AA	CC	AC	CC	CC	AA	CC	AA	AA	CC	AA	CC	CC	AA	AA	AA	CC	AA	AA	CC	CC	CC	CC	AA	CC	CC	AA	AC	AA	CC	AA	CC
Bn-scaff_15838_1-p2029088	T/C	C1	2403147	0.06692	TT	TT	TT	TC	TT	TT	TT	TT	TT	TT	TC	TT	TC	CC	TT	TC	TT	TT	TT	TT	TT	TC	TT	CC	TT	TT	CC	CC	CC	TT	TT	TT	TT	TT	TT	TT	TT	TT	TT	CC	TC	TT	TT	TT	TT
Bn-scaff_15838_1-p2035980	A/G	C1	2408206	0.10707	GG	GG	GG	NN	AA	AA	AA	AA	AA	AG	GG	AA	AG	NN	GG	AG	GG	GG	AA	AA	NN	GG	AA	GG	AA	AA	GG	GG	GG	GG	AA	AA	AA	NN	GG	AA	AA	AA	AA	GG	GG	AA	AA	AA	AA
Bn-scaff_15838_1-p2212925	T/C	C1	2576588	0.1109	CC	CC	CC	TC	CC	CC	TT	CC	TT	TC	CC	TT	TC	CC	TT	TC	TT	TT	CC	TT	NN	CC	TT	CC	TT	TT	CC	CC	CC	CC	TT	CC	TT	TT	TT	TT	TT	TT	TT	TT	CC	TT	TT	TT	TT
Bn-scaff_15838_1-p2235831	T/C	C1	2598792	0.09751	TT	TT	TT	NN	CC	CC	TT	CC	TT	TC	CC	TT	NN	CC	TT	TC	TT	TT	CC	TT	TT	CC	TT	CC	CC	TT	CC	CC	CC	CC	TT	CC	TT	TT	TT	TT	TT	TT	TT	TT	CC	TT	TT	TT	TT
Bn-scaff_15838_1-p2261053	A/G	C1	2636967	0.06501	AA	AG	AA	AG	AA	AA	AA	AA	AA	AA	AG	AA	AG	AG	AA	AG	AG	AG	AG	AA	AA	AG	AA	AG	AA	AA	AG	AG	AG	AG	AA	AA	AG	AA	AA	AA	AA	AA	AA	AA	AA	AA	AA	AA	AA
Bn-scaff_15838_5-p98040	A/G	C1	2978535	0.10134	AA	AA	AA	AG	GG	GG	AA	AA	GG	GG	AA	GG	AA	AA	AA	AG	AA	AA	GG	AA	GG	AA	GG	AA	GG	GG	AA	AA	AA	AA	AA	AA	GG	AA	AA	AA	AA	GG	AA	AA	AA	AA	AA	AA	AA
Bn-scaff_15838_5-p123944	A/G	C1	2988002	0.08413	GG	GG	GG	GG	AA	AA	GG	GG	AA	AA	GG	AA	GG	GG	GG	AG	GG	GG	AA	GG	AA	GG	AA	GG	AA	AA	GG	NN	GG	GG	GG	GG	AA	GG	GG	GG	GG	AA	GG	GG	GG	GG	GG	GG	GG
Bn-scaff_15838_5-p128924	A/G	C1	3001825	0.10134	GG	GG	GG	AG	AA	AA	GG	GG	AA	AA	GG	AA	GG	GG	GG	NN	GG	GG	AA	GG	AA	GG	AA	GG	AA	AA	GG	GG	GG	GG	GG	GG	AA	GG	GG	GG	GG	AA	GG	GG	GG	GG	GG	GG	GG
Bn-scaff_15838_5-p145161	T/C	C1	3016599	0.13193	CC	CC	CC	CC	TT	TT	CC	CC	TT	TT	CC	TT	CC	CC	CC	NN	CC	CC	TT	CC	TT	CC	TT	CC	TT	TT	CC	CC	CC	CC	CC	CC	TT	CC	CC	CC	CC	TT	CC	CC	CC	CC	CC	CC	CC
Bn-scaff_15838_5-p145211	A/G	C1	3016700	0.07266	GG	GG	GG	NN	AA	AA	GG	GG	AA	AA	GG	AA	GG	GG	GG	AG	GG	GG	AA	GG	AA	GG	AA	GG	AA	AA	GG	GG	GG	GG	GG	GG	AA	GG	GG	GG	GG	AA	GG	GG	GG	GG	GG	GG	GG
Bn-scaff_15838_5-p145359	T/C	C1	3016848	0.07457	CC	CC	CC	TC	TT	TT	CC	CC	TT	TT	CC	TT	CC	CC	CC	TC	CC	CC	TT	CC	TT	CC	TT	CC	TT	TT	CC	CC	CC	CC	CC	CC	TT	CC	CC	CC	CC	TT	CC	CC	CC	CC	CC	CC	CC
Bn-scaff_15838_5-p145564	A/C	C1	3017002	0.06692	CC	CC	CC	NN	AA	AA	CC	CC	AA	AA	CC	AA	CC	CC	CC	AC	CC	CC	AA	CC	AA	CC	AA	CC	AA	AA	CC	CC	CC	CC	CC	CC	AA	CC	CC	CC	CC	AA	CC	CC	CC	CC	CC	CC	CC
Bn-scaff_15838_5-p145790	A/G	C1	3017228	0.10516	AA	AA	AA	AG	GG	GG	AA	AA	GG	GG	AA	GG	AA	NN	AA	GG	AA	AA	GG	AA	GG	AG	GG	NN	GG	GG	AG	NN	AG	AG	AA	AA	GG	AA	AA	AA	AA	GG	AA	AA	AA	AA	AA	AA	AA
Bn-scaff_15838_5-p146329	A/G	C1	3017818	0.0956	AA	AA	AA	NN	GG	GG	AA	AA	GG	GG	AA	GG	AA	AA	AA	AG	AA	AA	GG	AA	GG	AA	GG	AA	GG	GG	AA	AA	AA	AA	AA	AA	GG	AA	AA	AA	AA	GG	AA	AA	AA	AA	AA	AA	AA
Bn-scaff_15838_5-p147931	T/C	C1	3019369	0.09943	CC	CC	CC	TC	TT	TT	CC	CC	TT	TT	CC	TT	CC	CC	CC	TC	CC	CC	TT	CC	TT	CC	TT	CC	TT	TT	CC	CC	CC	CC	CC	CC	TT	CC	CC	CC	CC	TT	CC	CC	CC	CC	CC	CC	CC
Bn-scaff_15838_5-p147969	A/C	C1	3019458	0.07266	CC	CC	CC	AC	AA	AA	CC	CC	AA	AA	CC	AA	CC	CC	CC	AC	CC	CC	AA	CC	AA	CC	AA	CC	AA	AA	CC	CC	CC	CC	CC	CC	AA	CC	CC	CC	CC	AA	CC	CC	CC	CC	CC	CC	CC
Bn-scaff_15838_5-p160091	A/G	C1	3030489	0.09369	GG	GG	GG	NN	GG	GG	AA	GG	GG	GG	AA	GG	AA	AA	AG	AG	AA	AA	GG	GG	GG	AA	NN	AA	GG	GG	AA	AA	AA	AA	AA	AA	GG	AA	AA	GG	AA	GG	AA	AA	AA	AA	GG	AA	GG
Bn-scaff_15838_5-p164551	A/C	C1	3035000	0.06692	AA	AA	AA	AC	AA	AA	CC	AA	AA	AA	CC	AA	CC	CC	AC	AC	CC	CC	AA	AA	AA	CC	AA	CC	AA	AA	CC	CC	CC	CC	CC	CC	AA	CC	CC	AA	CC	AA	CC	CC	CC	CC	AA	CC	AA
Bn-scaff_15838_5-p165094	T/G	C1	3035543	0.16061	GG	GG	GG	NN	GG	GG	TT	GG	GG	GG	TT	GG	TT	TT	TG	TG	TT	TT	GG	GG	GG	TT	GG	TT	GG	GG	TT	TT	NN	TT	TT	TT	GG	TT	TT	GG	TT	GG	TT	TT	TT	TT	GG	TT	GG
Bn-scaff_15838_5-p170327	A/G	C1	3040764	0.08222	AA	AA	AA	NN	AA	AA	GG	AA	AA	AA	GG	AA	GG	GG	AG	AG	GG	GG	AA	AA	AA	GG	AA	GG	AA	AA	GG	GG	GG	GG	GG	GG	AA	GG	GG	AA	GG	AA	GG	GG	GG	GG	AA	GG	AA
Bn-scaff_15838_5-p170397	A/G	C1	3040783	0.06692	AA	AA	AA	NN	AA	AA	GG	AA	AA	AA	GG	AA	GG	GG	AG	AG	GG	GG	AA	AA	AA	GG	AA	GG	AA	AA	GG	GG	GG	GG	GG	GG	AA	GG	GG	AA	GG	AA	GG	GG	GG	GG	AA	GG	AA
Bn-scaff_15838_5-p202432	A/C	C1	3057594	0.06501	CC	CC	CC	AC	CC	CC	AA	CC	CC	CC	AA	CC	AA	AA	AC	AC	AA	AA	CC	CC	CC	AA	CC	AA	CC	CC	AA	AA	AA	AA	AA	AA	CC	AA	AA	CC	AA	CC	AA	AA	AA	AA	CC	AA	CC
Bn-scaff_15838_5-p217291	T/G	C1	3071739	0.07075	GG	GG	GG	TT	GG	GG	TT	GG	GG	GG	TT	GG	TT	TT	TG	TG	TT	TT	GG	GG	GG	TT	GG	TT	GG	GG	TT	TT	NN	TT	TT	TT	GG	TT	NN	GG	TT	GG	TT	TT	TT	TT	GG	TT	GG
Bn-scaff_15838_5-p225051	T/C	C1	3076285	0.07839	TT	TT	TT	TC	TT	TT	CC	TT	TT	TT	CC	TT	CC	CC	TC	TC	CC	CC	TT	TT	TT	CC	TT	CC	TT	TT	CC	CC	CC	CC	CC	CC	TT	CC	CC	TT	CC	TT	CC	CC	CC	CC	TT	CC	TT
Bn-scaff_15838_5-p225114	T/C	C1	3076297	0.05545	CC	CC	CC	TC	CC	CC	TT	CC	CC	CC	TT	CC	TT	TT	TC	TC	TT	TT	CC	CC	CC	TT	CC	TT	CC	CC	TT	TT	TT	TT	TT	TT	CC	TT	TT	CC	TT	CC	TT	TT	TT	TT	CC	TT	CC
Bn-scaff_15838_5-p227630	T/G	C1	3078865	0.06501	TT	TT	TT	TG	GG	GG	GG	TT	TT	TT	GG	TT	GG	GG	TG	TG	GG	GG	TT	TT	NN	GG	TT	GG	TT	TT	GG	GG	GG	GG	GG	GG	TT	GG	GG	TT	GG	GG	GG	GG	GG	GG	TT	GG	TT
Bn-scaff_15838_5-p230118	T/C	C1	3081009	0.06692	TT	TT	TT	NN	TT	TT	CC	TT	TT	TT	CC	TT	CC	CC	TC	TC	CC	CC	TT	TT	CC	CC	TT	CC	TT	TT	CC	CC	CC	CC	CC	CC	TT	CC	CC	TT	CC	CC	CC	CC	CC	CC	TT	CC	TT
Bn-scaff_15838_5-p236972	A/G	C1	3087147	0.08031	AA	AA	AA	NN	AA	AA	GG	AA	AA	AA	GG	AA	GG	GG	AG	AG	GG	GG	AA	AA	GG	GG	AA	GG	AA	AA	GG	GG	GG	GG	GG	GG	AA	GG	GG	AA	GG	GG	GG	GG	GG	GG	AA	GG	AA
Bn-scaff_15838_5-p241183	T/C	C1	3091251	0.07266	CC	CC	CC	TC	CC	CC	TT	CC	CC	CC	TT	CC	TT	TT	TC	TC	TT	TT	CC	CC	NN	TT	CC	TT	CC	CC	TT	TT	TT	TT	TT	TT	CC	TT	TT	CC	TT	TT	TT	TT	TT	TT	CC	TT	CC
Bn-scaff_15838_5-p304302	T/C	C1	3139645	0.07648	TT	TT	TT	TC	TT	TT	CC	TT	TT	TC	TT	TT	TC	CC	TT	TC	TT	TT	TT	TT	TT	CC	TT	CC	CC	TT	CC	TT	CC	CC	TT	CC	TT	TT	TT	TT	TT	TT	TT	TT	CC	TT	TT	TT	TT
Bn-scaff_15838_5-p313494	A/G	C1	3150017	0.05927	AA	AA	AA	AG	AA	AA	GG	AA	AA	AG	AA	AA	AG	GG	AA	AG	AA	AA	AA	AA	GG	GG	AA	GG	GG	AA	GG	AA	GG	GG	AA	GG	AA	AA	AA	AA	AA	GG	AA	AA	GG	AA	AA	AA	AA
Bn-scaff_15838_5-p329539	T/G	C1	3168772	0.13193	GG	GG	GG	NN	GG	GG	TT	GG	GG	TG	GG	GG	NN	TT	GG	TG	GG	GG	GG	GG	NN	TT	GG	TT	TT	GG	TT	GG	TT	TT	GG	TT	GG	GG	GG	GG	GG	TT	GG	GG	TT	GG	GG	GG	GG
Bn-scaff_15838_5-p330543	A/G	C1	3169725	0.08222	AA	AA	AA	AG	AA	AA	GG	AA	AA	AG	AA	AA	AG	GG	AA	AG	AA	AA	AA	AA	NN	GG	AA	GG	GG	AA	GG	AA	GG	GG	AA	GG	AA	AA	AA	AA	AA	GG	AA	AA	GG	AA	AA	AA	AA
Bn-scaff_15838_5-p331638	T/C	C1	3170813	0.08795	CC	CC	CC	NN	CC	CC	TT	CC	CC	TC	CC	CC	NN	TT	CC	TC	CC	CC	CC	CC	NN	TT	CC	TT	TT	CC	TT	CC	TT	TT	CC	TT	CC	CC	CC	CC	CC	TT	CC	CC	TT	CC	CC	CC	CC
Bn-scaff_15838_5-p335984	A/G	C1	3176166	0.08604	GG	GG	GG	AG	GG	GG	AA	GG	GG	AG	GG	GG	AG	AA	GG	AG	GG	GG	GG	GG	GG	AA	GG	AA	AA	GG	AA	GG	AA	AA	GG	AA	GG	GG	GG	GG	GG	AA	GG	GG	AA	GG	GG	GG	GG
Bn-scaff_15838_5-p371231	A/G	C1	3204712	0.07075	GG	GG	GG	AG	AA	AA	AA	GG	AA	AG	AA	GG	NN	AA	GG	AG	AG	AG	GG	GG	AA	AA	GG	AA	AA	GG	AA	AG	AA	AA	GG	GG	GG	GG	GG	GG	GG	AA	GG	GG	AA	GG	GG	GG	GG
Bn-scaff_15838_5-p375370	A/C	C1	3206980	0.08031	AA	AA	AA	AC	CC	CC	AA	AA	CC	AC	AA	AA	AC	CC	AA	AC	AA	AA	AA	AA	CC	CC	AA	CC	CC	AA	CC	AA	CC	CC	AA	AA	AA	AA	AA	AA	AA	CC	AA	AA	AA	AA	AA	AA	AA
Bn-scaff_15838_5-p390540	A/G	C1	3222116	0.0325	AA	AA	AA	AA	AA	AA	GG	AA	AA	AA	GG	AA	AA	AA	AA	AA	AA	AA	AA	AA	AA	AA	AA	AA	AA	AA	AA	AA	AA	AA	AA	AA	AA	AA	AA	AA	AA	AA	AA	AA	GG	AA	AA	AA	AA
Bn-scaff_15838_5-p428979	T/C	C1	3261716	0.09943	TT	TT	TT	TT	TT	TT	CC	TT	TT	TC	CC	TT	TT	TT	TT	TT	TT	TT	TT	TT	CC	TT	TT	TT	CC	TT	TT	TT	TT	TT	TT	TT	TT	TT	TT	TT	TT	TT	TT	TT	CC	TT	TT	TT	TT
Bn-scaff_15838_5-p444851	A/G	C1	3291542	0.07648	GG	GG	GG	GG	GG	GG	AA	GG	GG	AG	AA	GG	GG	GG	GG	GG	GG	GG	GG	GG	NN	GG	GG	GG	AA	GG	GG	GG	GG	GG	GG	GG	GG	GG	GG	GG	GG	GG	GG	GG	AA	GG	GG	GG	GG
Bn-scaff_15838_5-p478688	T/C	C1	3326130	0.06692	TT	TT	TT	TT	TT	TT	TT	TT	TT	TC	TT	TT	TT	TT	TT	TT	TT	TT	TT	TT	NN	TT	TT	TT	CC	TT	TT	TT	TT	TT	TT	TT	TT	TT	TT	TT	TT	TT	TT	TT	TT	TT	TT	TT	TT
Bn-scaff_15838_5-p479433	T/C	C1	3327181	0.04589	TT	TT	TT	TC	TT	TT	TT	TT	TT	TC	TT	TT	TC	CC	TT	TC	TT	TT	TT	TT	CC	CC	TT	CC	CC	TT	CC	CC	TT	CC	TT	TT	TT	TT	TT	TT	TT	CC	TT	TT	TT	TT	TT	TT	TT
Bn-scaff_15838_5-p480491	A/C	C1	3328238	0.06501	CC	CC	CC	AC	CC	CC	CC	CC	CC	AC	CC	CC	AC	AA	CC	AC	CC	CC	CC	CC	AA	AA	CC	AA	AA	CC	AA	AA	CC	AA	CC	CC	CC	CC	CC	CC	CC	AA	CC	CC	CC	CC	CC	CC	CC
Bn-scaff_15838_5-p480567	T/C	C1	3328314	0.06883	CC	CC	CC	TC	CC	CC	CC	CC	CC	TC	CC	CC	TC	TT	CC	TC	CC	CC	CC	CC	NN	TT	CC	TT	TT	CC	TT	TT	CC	TT	CC	CC	CC	CC	CC	CC	CC	TT	CC	CC	CC	CC	CC	CC	CC
Bn-scaff_15838_5-p480957	A/G	C1	3328703	0.05545	AA	AA	AA	AG	AA	AA	AA	AA	AA	AG	AA	AA	AG	GG	AA	AG	AA	AA	AA	AA	NN	GG	AA	GG	GG	AA	GG	GG	AA	GG	AA	AA	AA	AA	AA	AA	AA	GG	AA	AA	AA	AA	AA	AA	AA
Bn-scaff_15838_5-p625786	A/G	C1	3450438	0.05163	AA	AA	AA	AG	AA	AA	AA	GG	AA	AA	AA	AA	AG	GG	AA	AG	AA	AA	AA	AA	NN	GG	AA	GG	GG	AA	GG	GG	GG	GG	AA	AA	AA	AA	AA	AA	AA	GG	AA	AA	AA	AA	AA	AA	AA
Bn-scaff_15838_5-p645385	T/C	C1	3472983	0.05927	CC	CC	CC	TC	CC	CC	CC	TT	CC	CC	CC	CC	TC	TT	CC	TC	CC	CC	CC	CC	NN	TT	CC	TT	TT	CC	TT	TT	TT	TT	CC	CC	CC	CC	CC	CC	CC	TT	CC	CC	CC	CC	CC	CC	CC
Bn-scaff_15838_5-p657514	T/C	C1	3484849	0.08413	CC	CC	CC	TC	CC	CC	CC	TT	CC	CC	CC	CC	TC	TT	CC	TC	CC	CC	CC	CC	TT	TT	CC	TT	TT	CC	TT	TT	TT	TT	CC	CC	CC	CC	CC	CC	CC	TT	CC	CC	CC	CC	CC	CC	CC
Bn-scaff_15838_5-p657570	T/C	C1	3484905	0.05927	CC	CC	CC	TC	CC	CC	TT	TT	CC	CC	CC	CC	TT	TT	TC	TC	TT	TT	CC	CC	NN	TT	CC	TT	TT	CC	TT	TT	TT	TT	TT	TT	CC	TT	TT	CC	TT	TT	TT	TT	TT	TT	CC	TT	CC
Bn-scaff_15838_5-p658666	T/C	C1	3486052	0.06119	TT	TT	TT	TC	TT	TT	TT	CC	TT	TT	TT	TT	TC	CC	TT	TC	TT	TT	TT	TT	NN	CC	TT	CC	CC	TT	CC	CC	CC	CC	TT	TT	TT	TT	TT	TT	TT	CC	TT	TT	TT	TT	TT	TT	TT
Bn-scaff_15838_5-p659580	T/C	C1	3486966	0.07075	CC	CC	CC	NN	CC	CC	CC	TT	CC	CC	CC	CC	NN	TT	CC	TC	CC	CC	CC	CC	NN	TT	CC	TT	TT	CC	TT	TT	TT	TT	CC	CC	CC	CC	CC	CC	CC	TT	CC	CC	CC	CC	CC	CC	CC
Bn-scaff_15838_5-p706717	A/C	C1	3540234	0.06501	AA	AA	AA	AC	AA	AA	AA	CC	AA	AA	AA	AA	AC	CC	AA	AC	AA	AA	AA	AA	NN	CC	AA	CC	CC	AA	CC	CC	CC	CC	AA	AA	AA	AA	AA	AA	AA	CC	AA	AA	AA	AA	AA	AA	AA
Bn-A06-p6576675	A/G	C1	3548415	0.09943	GG	GG	GG	AG	GG	GG	GG	AA	GG	GG	GG	GG	AG	AA	GG	AG	GG	GG	GG	GG	NN	AA	GG	AA	AA	GG	AA	AA	AA	AA	GG	GG	GG	GG	GG	GG	GG	AA	GG	GG	GG	GG	GG	GG	GG
Bn-scaff_15838_5-p779070	T/G	C1	3609207	0.09751	GG	GG	GG	NN	GG	GG	TT	TT	GG	GG	GG	TT	TT	TT	TG	TG	TT	TT	GG	GG	GG	TT	GG	TT	GG	GG	TT	TT	TT	TT	TT	TT	GG	TT	TT	GG	TT	TT	TT	TT	TT	TT	GG	TT	GG
Bn-scaff_15838_5-p800293	A/C	C1	3631348	0.14532	AA	AC	AA	NN	AA	AA	AA	CC	AC	AC	AA	CC	AC	CC	AC	AC	AC	AC	AA	AC	AC	CC	AA	CC	AC	AC	CC	CC	CC	CC	AA	AA	AC	AA	AA	AA	AC	CC	AC	AA	AA	AC	AA	AC	AA
Bn-scaff_15838_5-p850964	T/C	C1	3685167	0.02677	TT	TT	TT	TC	TT	TT	TC	TT	TT	TT	TT	TT	TC	TT	TC	TT	TC	TT	TT	TT	TT	TT	TT	TT	TT	TT	TT	TT	TT	TT	TC	TC	TT	TC	TC	TT	TC	TT	TC	TC	TC	TC	TT	TC	TT
Bn-scaff_15838_5-p885651	T/C	C1	3718653	0.1109	CC	CC	CC	TC	TT	TT	TT	TT	CC	TC	CC	TT	NN	TT	CC	TC	CC	TT	CC	CC	NN	TT	CC	TT	CC	CC	TT	TT	TT	TT	CC	CC	CC	CC	CC	CC	CC	TT	CC	CC	TT	CC	CC	CC	CC
Bn-scaff_15838_5-p886564	A/G	C1	3719629	0.10516	AA	AA	AA	AG	AA	AA	GG	GG	AA	AA	AA	GG	AG	GG	AA	AG	AA	GG	AA	AA	AA	GG	AA	GG	AA	AA	GG	GG	GG	GG	AA	AA	AA	AA	AA	AA	AA	GG	AA	AA	GG	AA	AA	AA	AA
Bn-scaff_15838_5-p929569	T/C	C1	3759519	0.10325	TT	TT	TT	TC	CC	CC	CC	CC	TT	NN	TT	CC	NN	CC	TT	NN	TT	CC	TT	TT	NN	CC	TT	CC	CC	TT	CC	CC	CC	CC	TT	TT	TT	TT	TT	TT	TT	CC	TT	TT	CC	TT	TT	TT	TT
Bn-scaff_15838_5-p954588	T/C	C1	3785407	0.0631	TT	TT	TT	TT	TT	TT	TT	TT	TT	TT	TT	TT	TT	TT	TT	TT	TT	TT	TT	TT	TC	TT	TT	TT	CC	TT	TT	TT	TT	TT	TT	TT	TT	TT	TT	TT	TT	TT	TT	TT	TT	TT	TT	TT	TT
Bn-scaff_15838_5-p1158185	T/C	C1	3995507	0.03633	CC	CC	CC	CC	CC	CC	CC	CC	CC	CC	CC	CC	CC	CC	CC	CC	CC	CC	CC	CC	NN	CC	CC	CC	TT	CC	CC	CC	CC	CC	CC	CC	CC	CC	CC	CC	CC	CC	CC	CC	CC	CC	CC	CC	CC
Bn-scaff_15838_5-p1162338	A/G	C1	3999898	0.04207	GG	GG	GG	GG	GG	GG	GG	GG	GG	GG	GG	GG	GG	GG	GG	GG	GG	GG	GG	GG	NN	GG	GG	GG	AA	GG	GG	GG	GG	GG	GG	GG	GG	GG	GG	GG	GG	GG	GG	GG	GG	GG	GG	GG	GG
Bn-scaff_15838_5-p1167562	A/C	C1	4005379	0.04589	AA	AA	AA	AA	AA	AA	AA	AA	AA	AA	AA	AA	AA	AA	AA	AA	AA	AA	AA	AA	AA	AA	AA	AA	CC	AA	AA	AA	AA	AA	AA	AA	AA	AA	AA	AA	AA	AA	AA	AA	AA	AA	AA	AA	AA
Bn-scaff_15838_5-p1173656	T/G	C1	4010428	0.03633	GG	GG	GG	GG	GG	GG	GG	GG	GG	GG	GG	GG	GG	GG	GG	GG	GG	GG	GG	GG	GG	GG	GG	GG	TT	GG	GG	GG	GG	GG	GG	GG	GG	GG	GG	GG	GG	GG	GG	GG	GG	GG	GG	GG	GG
Bn-scaff_15838_5-p1173671	T/C	C1	4010494	0.05545	TT	TT	TT	TC	TT	TT	TT	TT	TT	TT	TT	TT	TC	TT	TC	TT	CC	TT	TT	TT	TT	TT	TT	TT	CC	TT	TT	TT	TT	TT	CC	CC	TT	CC	CC	TT	CC	TT	CC	CC	TT	CC	TT	CC	TT
Bn-scaff_15838_5-p1181259	A/C	C1	4014650	0.03824	CC	CC	CC	CC	CC	CC	CC	CC	CC	CC	CC	CC	CC	CC	CC	CC	CC	CC	CC	CC	CC	CC	CC	CC	AA	CC	CC	CC	CC	CC	CC	CC	CC	CC	CC	CC	CC	CC	CC	CC	CC	CC	CC	CC	CC
Bn-scaff_15838_5-p1181287	A/C	C1	4014729	0.05927	CC	CC	CC	AC	CC	CC	CC	CC	CC	CC	CC	CC	AC	CC	AC	CC	AA	CC	CC	CC	CC	CC	CC	CC	AA	CC	CC	CC	CC	CC	AA	AA	CC	AA	AA	CC	AA	CC	AA	AA	CC	AA	CC	AA	CC
Bn-scaff_15838_5-p1181598	T/C	C1	4014989	0.02868	CC	CC	CC	CC	CC	CC	CC	CC	CC	CC	CC	CC	CC	CC	CC	CC	CC	CC	CC	CC	CC	CC	CC	CC	TT	CC	CC	CC	CC	CC	CC	CC	CC	CC	CC	CC	CC	CC	CC	CC	CC	CC	CC	CC	CC
Bn-scaff_15838_5-p1181758	A/G	C1	4015200	0.03633	AA	AA	AA	AA	AA	AA	AA	AA	AA	AA	AA	AA	AA	AA	AA	AA	AA	AA	AA	AA	AA	AA	AA	AA	GG	AA	AA	AA	AA	AA	AA	AA	AA	AA	AA	AA	AA	AA	AA	AA	AA	AA	AA	AA	AA
Bn-scaff_15838_5-p1188394	T/C	C1	4017647	0.1262	CC	CC	CC	CC	TT	TT	CC	CC	CC	TC	CC	CC	CC	CC	CC	CC	NN	CC	CC	CC	CC	CC	CC	CC	TT	CC	CC	CC	CC	CC	NN	NN	TT	NN	NN	CC	NN	CC	NN	NN	CC	NN	CC	NN	CC
Bn-scaff_15838_5-p1188688	A/G	C1	4017941	0.10899	AA	AA	AA	AA	GG	GG	AA	AA	AA	AG	AA	AA	AA	AA	AA	AA	NN	AA	AA	AA	AA	AA	AA	AA	GG	AA	AA	AA	AA	AA	NN	NN	GG	NN	NN	AA	NN	AA	NN	NN	AA	NN	AA	NN	AA
Bn-scaff_15838_5-p1190175	T/C	C1	4019444	0.12237	CC	CC	CC	CC	TT	TT	CC	CC	CC	TC	CC	CC	CC	CC	CC	CC	NN	CC	CC	CC	CC	CC	CC	CC	TT	CC	CC	CC	CC	CC	NN	NN	TT	NN	NN	CC	NN	CC	NN	NN	CC	NN	CC	NN	CC
Bn-scaff_15838_5-p1208686	A/G	C1	4025711	0.08222	GG	GG	GG	AG	AA	AA	GG	GG	GG	AG	GG	GG	AG	GG	AG	GG	AA	GG	GG	GG	GG	GG	GG	GG	AA	GG	GG	GG	GG	GG	AA	AA	AA	AA	AA	GG	AA	GG	AA	AA	GG	AA	GG	AA	GG
Bn-scaff_15838_5-p1208759	T/C	C1	4025835	0.07266	CC	CC	CC	TC	TT	TT	CC	CC	CC	TC	CC	CC	TC	CC	TC	CC	TT	CC	CC	CC	CC	CC	CC	CC	TT	CC	CC	CC	CC	CC	TT	TT	TT	TT	TT	CC	TT	CC	TT	TT	CC	TT	CC	TT	CC
[truncated: 5,305 more rows]
[truncated: 206 more columns]
