# Supplementary material for: Genome-wide association study reveals the genetic architecture of flowering time in rapeseed (Brassica napus L.)
Source: DNA Res. 2015 Dec 10;23(1):43–52. doi: 10.1093/dnares/dsv035 (PMC4755526; doi:10.1093/dnares/dsv035)
Supplement: Supplementary Data [file supp_dsv035_dsv035supp_table3-3.xlsx]

## Sheet: Sheet1
Supplementary Table S3. Genotype information of 523 the accessions in the association panel
Data are presented for 21117 single nucleotide polymorphism markers, NN is missing value.
Markers	Alleles	Chromosome	Site	Missing rate	Inbred lines/Cultivars
					SWU20	SWU23	SWU26	SWU27	SWU28	SWU29	SWU30	SWU31	SWU32	SWU34	SWU38	SWU40	SWU42	SWU43	SWU44	SWU45	SWU46	SWU47	SWU48	SWU52	SWU53	SWU56	SWU59	SWU65	SWU82	SWU83	SWU92	SWU101	SWU106	SWU108	Chuanyou20	Chuanyou18	CY12NY-7	CY12Q95406	CY12Q8-7	CY12QSZ06	CY12QCWH-1	CY12Q95108	CY12Q21535-N3	CY12PXW-4	CY12PXW-6	CY12PXW-9	CY13PXW-17	CY14PXW-18	CY15PXW-31
Bn-scaff_22933_1-p109175	A/G	C4	1463	0.10707	AA	NN	AA	AA	AA	AA	AA	AA	AG	AA	AA	AA	AA	AA	GG	AA	AA	AA	AA	GG	NN	AA	AA	AA	AA	AA	AA	AA	AA	AA	GG	AA	AA	AA	AA	GG	AA	AA	GG	AA	AG	AA	GG	AA	GG
Bn-scaff_22933_1-p95702	T/C	C4	14938	0.1109	TT	NN	TT	TT	TT	TT	TT	TT	NN	TT	TT	TT	TT	TT	CC	TT	TT	TT	TT	CC	NN	TT	TT	TT	TT	TT	TT	TT	TT	TT	CC	TT	TT	TT	TT	CC	TT	TT	CC	TT	TC	TT	CC	TT	CC
Bn-scaff_22933_1-p80799	A/G	C4	32252	0.10707	AA	NN	AA	AA	AA	AA	AA	AA	AG	AA	AA	AA	AA	AA	GG	AA	AA	AA	AA	GG	NN	AA	AA	AA	AA	AA	AA	AA	AA	AA	GG	AA	AA	AA	AA	GG	AA	AA	GG	AA	AG	AA	GG	AA	GG
Bn-scaff_22933_1-p76584	A/G	C4	33950	0.1262	GG	NN	GG	GG	GG	GG	GG	GG	NN	GG	GG	GG	GG	GG	AA	GG	GG	GG	GG	AA	NN	GG	GG	GG	GG	GG	GG	GG	GG	GG	AA	GG	GG	GG	GG	AA	GG	GG	AA	GG	AG	GG	AA	GG	AA
Bn-scaff_15838_1-p96143	T/C	C4	90041	0.16252	TT	CC	TT	TC	TT	TT	TT	TT	TT	TT	CC	TT	TC	TT	NN	TT	CC	TT	TT	TT	TT	TC	TT	CC	TT	TT	TT	TT	CC	TT	TT	TT	NN	CC	CC	NN	CC	TT	NN	TT	TT	CC	TT	CC	NN
Bn-scaff_15838_1-p92309	T/C	C4	93877	0.06501	TT	CC	TT	TC	TT	TT	TT	TT	TT	TT	CC	TT	NN	TT	TT	TT	CC	TT	TT	TT	TT	TC	TT	CC	TT	TT	TT	TT	CC	TT	TT	TT	NN	CC	CC	TT	CC	TT	TT	TT	TT	CC	TT	CC	TT
Bn-scaff_15838_1-p88193	T/C	C4	97963	0.05163	TT	TT	TT	TT	TT	TT	TT	TT	TT	TT	TT	TT	TT	TT	CC	TT	TT	TT	TT	TT	NN	TT	TT	TT	TT	TT	TT	TT	TT	TT	TT	TT	NN	TT	TT	CC	TT	TT	CC	TT	TC	TT	TT	TT	CC
Bn-scaff_15838_1-p85682	T/G	C4	101462	0.02677	TT	TT	TT	TT	TT	TT	TT	TT	TT	TT	TT	TT	TT	TT	GG	TT	TT	TT	TT	TT	TG	TT	TT	TT	TT	TT	TT	TT	TT	TT	TT	TT	NN	TT	TT	GG	TT	TT	GG	TT	TG	TT	TT	TT	GG
Bn-scaff_17712_1-p78048	T/G	C4	233154	0.06692	TT	TT	TT	TT	TT	TT	TT	TT	TT	TT	TT	TT	TT	TT	GG	TT	TT	TT	TT	GG	NN	TT	TT	TT	TT	TT	TT	TT	TT	TT	GG	TT	NN	TT	TT	GG	TT	TT	GG	TT	TG	TT	GG	TT	GG
Bn-scaff_17712_1-p59419	T/C	C4	250548	0.09178	CC	CC	CC	CC	CC	CC	CC	CC	CC	CC	CC	CC	CC	CC	TT	CC	CC	CC	CC	TT	CC	CC	CC	CC	CC	CC	CC	CC	CC	CC	TT	CC	NN	CC	CC	TT	CC	TT	TT	CC	NN	CC	TT	CC	TT
Bn-scaff_15832_1-p52737	T/G	C4	378486	0.07457	TT	TT	TT	TG	TT	TT	TT	TT	TT	TT	GG	TT	NN	TT	GG	TT	GG	TT	TT	GG	NN	TT	TT	GG	TT	TT	TT	TT	GG	TT	GG	TT	NN	GG	GG	GG	GG	TT	GG	TT	TG	GG	GG	GG	TT
Bn-scaff_16935_1-p69744	A/C	C4	460110	0.06692	CC	CC	CC	CC	CC	CC	CC	CC	CC	CC	CC	CC	CC	CC	AA	CC	CC	CC	CC	AA	NN	CC	CC	CC	CC	CC	CC	CC	CC	CC	AA	CC	AA	CC	CC	AA	CC	CC	AA	CC	AC	CC	AA	CC	AA
Bn-scaff_16935_1-p99442	A/G	C4	483852	0.05354	AA	AA	AA	AA	AA	AA	AA	AA	AA	AA	AA	AA	AA	AA	AA	AA	AA	AA	AA	AA	AA	AA	AA	AA	AA	AA	AA	AA	AA	AA	AA	AA	NN	AA	AA	AA	AA	AA	AA	AA	AA	AA	AA	AA	NN
Bn-scaff_16935_1-p102075	A/G	C4	486170	0.05927	GG	GG	GG	GG	GG	GG	GG	GG	GG	GG	GG	GG	GG	GG	GG	GG	GG	GG	GG	GG	GG	GG	GG	GG	GG	GG	GG	GG	GG	GG	GG	GG	NN	GG	GG	GG	GG	AA	GG	GG	GG	GG	GG	GG	NN
Bn-scaff_16935_1-p116139	A/G	C4	499991	0.0631	GG	GG	GG	AG	GG	GG	GG	GG	GG	GG	GG	GG	GG	GG	AA	GG	AA	GG	GG	AA	NN	GG	GG	AA	GG	GG	GG	GG	AA	GG	AA	GG	NN	GG	GG	GG	GG	AA	GG	GG	GG	GG	AA	GG	AG
Bn-scaff_16935_1-p163071	A/G	C4	549544	0.1109	AA	AA	AA	AG	AA	AA	AA	AA	AA	AA	AA	AA	AA	AA	GG	AA	GG	AA	AA	GG	NN	AA	AA	GG	AA	AA	AA	AA	GG	AA	GG	AA	NN	AA	AA	AA	AA	AA	AA	AA	AA	AA	GG	AA	NN
Bn-scaff_16935_1-p220838	T/C	C4	598852	0.10134	CC	CC	CC	TC	CC	CC	CC	CC	CC	CC	CC	CC	CC	CC	TT	CC	TT	CC	CC	TT	CC	CC	CC	TT	CC	CC	CC	CC	TT	CC	TT	CC	NN	CC	CC	CC	CC	CC	CC	CC	CC	CC	TT	CC	CC
Bn-scaff_16935_1-p222793	A/C	C4	600790	0.08604	AA	AA	AA	AC	AA	AA	AA	AA	AA	AA	AA	AA	AA	AA	CC	AA	CC	AA	AA	CC	NN	AA	AA	CC	AA	AA	AA	AA	CC	AA	CC	AA	NN	AA	AA	AA	AA	AA	AA	AA	AA	AA	CC	AA	CC
Bn-scaff_16935_1-p236837	A/G	C4	617347	0.07075	AA	AA	AA	AG	AA	AA	AA	AA	AA	AA	AA	AA	AA	AA	GG	AA	GG	AA	AA	GG	NN	AA	AA	GG	AA	AA	AA	AA	GG	AA	GG	AA	NN	AA	AA	AA	AA	AA	AA	AA	AA	AA	GG	AA	NN
Bn-scaff_24859_1-p44428	A/C	C4	818559	0.05927	CC	CC	CC	CC	CC	CC	CC	CC	CC	CC	CC	CC	AC	CC	CC	CC	CC	CC	CC	CC	NN	CC	CC	CC	CC	CC	CC	CC	CC	CC	CC	CC	NN	AA	AA	AA	AA	CC	AA	CC	AC	AA	CC	CC	NN
Bn-scaff_24859_1-p42987	A/C	C4	819926	0.08031	CC	CC	CC	CC	CC	CC	CC	CC	CC	CC	CC	CC	NN	CC	CC	CC	CC	CC	CC	CC	NN	CC	CC	CC	CC	CC	CC	CC	CC	CC	CC	CC	NN	AA	AA	AA	AA	CC	AA	CC	AC	AA	CC	CC	NN
Bn-scaff_23974_1-p86500	A/C	C4	916202	0.05927	CC	CC	CC	CC	CC	CC	CC	CC	CC	CC	CC	CC	CC	CC	CC	CC	CC	CC	CC	CC	CC	CC	CC	CC	CC	CC	CC	CC	CC	CC	CC	CC	NN	CC	CC	CC	CC	AA	CC	CC	CC	CC	CC	CC	AC
Bn-scaff_23974_1-p11517	T/G	C4	990475	0.08222	TT	TT	TT	TG	TT	TT	TT	TT	TT	TT	TT	TT	TT	TT	GG	TT	GG	TT	TT	GG	NN	TT	TT	GG	TT	TT	TT	TT	GG	TT	GG	TT	NN	TT	TT	TT	TT	TT	TT	TT	TT	TT	GG	TT	NN
Bn-C13488683-p154	G/C	C4	1088142	0.07648	GG	GG	GG	GG	GG	GG	GG	GG	GG	GG	CC	GG	GC	GG	CC	GG	GG	GG	CC	CC	NN	GG	CC	GG	GG	GG	CC	CC	GG	GG	GG	GG	GG	GG	GG	CC	CC	GG	GG	GG	GC	CC	CC	GG	CC
Bn-scaff_16027_1-p181998	A/G	C4	1111543	0.08987	AA	AA	AA	AA	AA	AA	AA	AA	AA	AA	GG	AA	AA	AA	GG	AA	AA	AA	GG	GG	AA	AA	GG	AA	AA	AA	GG	GG	AA	AA	AA	AA	AA	AA	AA	GG	AA	AA	AA	AA	AG	AA	GG	AA	AG
Bn-scaff_16027_1-p210424	A/G	C4	1146281	0.05545	AA	AA	AA	AA	AA	AA	AA	AA	AA	AA	AA	AA	AA	AA	AA	AA	AA	AA	AA	AA	AA	AA	AA	AA	AA	AA	AA	AA	AA	AA	AA	AA	AA	AA	AA	AA	AA	AA	AA	AA	AA	AA	AA	AA	NN
Bn-scaff_16027_1-p221366	T/C	C4	1155096	0.07075	CC	CC	CC	CC	CC	CC	CC	CC	CC	CC	CC	CC	CC	CC	CC	CC	CC	CC	CC	CC	CC	CC	CC	CC	CC	CC	CC	CC	CC	CC	CC	CC	CC	CC	CC	CC	CC	CC	CC	CC	CC	CC	CC	CC	TC
Bn-scaff_16027_1-p352734	T/C	C4	1241371	0.06692	CC	CC	CC	CC	CC	CC	CC	CC	NN	TC	TT	CC	CC	CC	TT	CC	CC	CC	TT	TT	CC	CC	TT	CC	CC	CC	TT	TT	CC	CC	CC	CC	CC	CC	CC	TT	CC	CC	CC	CC	TC	CC	TT	CC	NN
Bn-scaff_16027_1-p353131	A/G	C4	1241818	0.0631	GG	GG	GG	GG	GG	GG	GG	GG	NN	AG	AA	GG	GG	GG	AA	GG	GG	GG	AA	AA	GG	GG	AA	GG	GG	GG	AA	AA	GG	GG	GG	GG	GG	GG	GG	AA	GG	GG	GG	GG	NN	GG	AA	GG	NN
Bn-scaff_16027_1-p355832	A/G	C4	1244549	0.06692	GG	GG	GG	GG	GG	GG	GG	GG	NN	AG	AA	GG	GG	GG	AA	GG	GG	GG	AA	AA	NN	GG	AA	GG	GG	GG	AA	AA	GG	GG	GG	GG	GG	GG	GG	AA	GG	GG	GG	GG	AG	GG	AA	GG	NN
Bn-scaff_16027_1-p356370	A/G	C4	1245090	0.05354	AA	AA	AA	AA	AA	AA	AA	AA	NN	AG	GG	AA	AA	AA	GG	AA	AA	AA	GG	GG	NN	AA	GG	AA	AA	AA	GG	GG	AA	AA	AA	AA	AA	AA	AA	GG	AA	AA	AA	AA	AG	AA	GG	AA	AG
Bn-scaff_16027_1-p356431	T/G	C4	1245151	0.04398	TT	TT	TT	TT	TT	TT	TT	TT	NN	TG	GG	TT	TT	TT	GG	TT	TT	TT	GG	GG	TG	TT	GG	TT	TT	TT	GG	GG	TT	TT	TT	TT	TT	TT	TT	GG	TT	TT	TT	TT	TG	TT	GG	TT	TG
Bn-scaff_16027_1-p357232	T/C	C4	1245954	0.08604	CC	CC	CC	CC	CC	CC	CC	CC	NN	TC	TT	CC	CC	CC	TT	CC	CC	CC	TT	TT	CC	CC	TT	CC	CC	CC	TT	TT	CC	CC	CC	CC	CC	CC	CC	TT	CC	CC	CC	CC	TC	CC	TT	CC	NN
Bn-scaff_16027_1-p357435	T/C	C4	1246106	0.05736	CC	CC	CC	CC	CC	CC	CC	CC	NN	TC	TT	CC	CC	CC	TT	CC	CC	CC	TT	TT	CC	CC	TT	CC	CC	CC	TT	TT	CC	CC	CC	CC	CC	CC	CC	TT	CC	CC	CC	CC	NN	CC	TT	CC	CC
Bn-scaff_16027_1-p357907	A/G	C4	1246633	0.05736	AA	AA	AA	AA	AA	AA	AA	AA	NN	AG	GG	AA	AA	AA	GG	AA	AA	AA	GG	GG	AG	AA	GG	AA	AA	AA	GG	GG	AA	AA	AA	AA	AA	AA	AA	GG	AA	AA	AA	AA	AG	AA	GG	AA	AG
Bn-scaff_16027_1-p364820	T/C	C4	1252439	0.05354	TT	TT	TT	TT	TT	TT	TT	TT	NN	TC	TT	TT	TT	TT	CC	TT	TT	TT	CC	CC	NN	TT	CC	TT	TT	TT	CC	CC	TT	TT	TT	TT	TT	TT	TT	TT	TT	TT	TT	TT	TT	TT	CC	TT	TT
Bn-scaff_16027_1-p367097	T/C	C4	1254587	0.05927	CC	CC	CC	CC	CC	CC	CC	CC	TT	NN	CC	CC	CC	CC	TT	CC	CC	CC	TT	TT	TC	CC	TT	CC	CC	CC	TT	TT	CC	CC	CC	CC	CC	CC	CC	CC	CC	CC	CC	CC	CC	CC	TT	CC	CC
Bn-A05-p1196947	T/C	C4	1591362	0.05927	CC	CC	CC	CC	CC	CC	CC	CC	NN	TC	TC	CC	CC	CC	CC	CC	TT	CC	TT	CC	TT	CC	CC	CC	CC	CC	TT	TT	CC	CC	CC	CC	TT	TC	CC	CC	CC	CC	CC	TT	CC	CC	TT	TT	TT
Bn-scaff_21925_1-p88165	A/G	C4	1713782	0.11663	AA	AA	AA	AA	AA	AA	AA	AA	AA	AA	AA	AA	AA	AA	GG	AA	AA	AA	GG	GG	NN	AA	GG	AA	AA	AA	AA	AA	AA	AA	AA	AA	AA	AA	AA	GG	AA	AA	AA	AA	AG	AA	GG	AA	GG
Bn-scaff_21925_1-p100373	T/C	C4	1717455	0.06119	CC	CC	CC	CC	CC	CC	CC	CC	CC	CC	CC	CC	CC	CC	TT	CC	CC	CC	TT	TT	NN	CC	TT	CC	CC	CC	CC	CC	CC	CC	CC	CC	CC	CC	CC	TT	CC	CC	CC	CC	TC	CC	TT	CC	TT
Bn-scaff_21925_1-p104104	T/G	C4	1718123	0.05927	TT	TT	TT	TT	TT	TT	TT	TT	TT	TT	TT	TT	TT	TT	GG	TT	TT	TT	GG	GG	NN	TT	GG	TT	TT	TT	TT	TT	TT	TT	TT	TT	TT	TT	TT	GG	TT	TT	TT	TT	TG	TT	GG	TT	GG
Bn-scaff_21925_1-p107332	A/G	C4	1741924	0.05354	AA	AA	AA	AA	AA	AA	AA	AA	AA	AA	AA	AA	AA	AA	GG	AA	AA	AA	GG	GG	NN	AA	GG	AA	AA	AA	AA	AA	AA	AA	AA	AA	AA	AA	AA	GG	AA	AA	AA	AA	AG	AA	GG	AA	GG
Bn-scaff_16864_1-p22602	T/C	C4	1891653	0.09369	TT	TT	TT	TT	TT	TT	TT	TT	TT	TT	TT	TT	TT	TT	TT	TT	TT	TT	TT	TT	TT	TT	TT	TT	TT	TT	TT	TT	TT	TT	TT	TT	TT	TT	TT	TT	TT	TT	TT	TT	TT	TT	TT	TT	TT
Bn-scaff_28382_1-p10214	T/G	C4	1959812	0.05927	TT	TT	TT	TT	TT	TT	TT	TT	TT	TT	GG	TT	TT	TT	GG	TT	TT	TT	GG	TT	TG	TT	GG	TT	TT	TT	TT	TT	TT	TT	TT	TT	TT	TT	TT	GG	TT	GG	TT	TT	TG	TT	GG	TT	TG
Bn-scaff_28382_1-p28399	T/C	C4	1984536	0.13002	CC	CC	CC	CC	CC	CC	CC	CC	CC	TC	TT	TT	NN	TT	TT	TT	CC	TT	TT	CC	CC	TT	TT	CC	TT	TT	CC	CC	CC	TT	CC	CC	CC	CC	CC	TT	CC	TT	CC	CC	CC	CC	TT	CC	TT
Bn-scaff_28382_1-p38738	T/C	C4	1994460	0.08031	CC	CC	CC	CC	CC	CC	CC	CC	CC	CC	TT	CC	CC	CC	TT	CC	CC	CC	TT	CC	NN	CC	TT	CC	CC	CC	CC	CC	CC	CC	CC	CC	CC	CC	CC	TT	CC	TT	CC	CC	TC	CC	TT	CC	TT
Bn-scaff_28382_1-p90029	T/C	C4	2053275	0.07266	TT	TT	TT	TT	TT	TT	TT	TT	TT	TT	CC	TT	TT	TT	CC	TT	TT	TT	CC	TT	NN	TT	CC	TT	TT	TT	TT	TT	TT	TT	TT	TT	TT	TT	TT	CC	TT	CC	TT	TT	TC	TT	CC	TT	TC
Bn-scaff_28382_1-p93626	A/G	C4	2056908	0.06883	GG	GG	GG	GG	GG	GG	GG	GG	GG	GG	AA	GG	GG	GG	AA	GG	GG	GG	AA	GG	NN	GG	AA	GG	GG	GG	GG	GG	GG	GG	GG	GG	GG	GG	GG	AA	GG	AA	GG	GG	AG	GG	AA	GG	AG
Bn-scaff_28382_1-p130888	A/G	C4	2093202	0.07457	AA	AA	GG	AG	AA	AA	AA	AA	NN	AA	GG	AA	AA	AA	GG	AA	GG	AA	GG	GG	NN	NN	GG	GG	GG	GG	GG	GG	GG	AA	GG	AA	AA	AA	AA	GG	GG	GG	AA	AA	AG	GG	GG	AA	AG
Bn-scaff_28382_1-p131233	T/G	C4	2093492	0.07457	TT	TT	GG	TG	TT	TT	TT	TT	NN	TT	GG	TT	TT	TT	GG	TT	GG	TT	GG	GG	NN	NN	GG	GG	GG	GG	GG	GG	GG	TT	GG	TT	TT	TT	TT	GG	GG	GG	TT	TT	TG	GG	GG	TT	TG
Bn-scaff_28382_1-p131364	A/G	C4	2093624	0.10325	AA	AA	GG	AG	AA	AA	AA	AA	NN	AA	GG	AA	AA	AA	GG	AA	GG	AA	GG	GG	NN	AG	GG	GG	GG	GG	GG	GG	GG	AA	GG	NN	AA	AA	AA	GG	GG	GG	AA	AA	AG	GG	GG	AA	AG
Bn-scaff_28382_1-p131432	A/G	C4	2093743	0.10325	AA	AA	GG	AG	AA	AA	AA	AA	NN	AA	GG	AA	AA	AA	GG	AA	GG	AA	GG	GG	NN	NN	GG	GG	GG	GG	GG	GG	GG	AA	GG	AA	AA	AA	AA	GG	GG	GG	AA	AA	AG	GG	GG	AA	AG
Bn-scaff_28382_1-p146025	T/C	C4	2114548	0.10707	CC	CC	TT	TC	TT	TT	CC	CC	CC	CC	TT	CC	CC	CC	TT	CC	TT	CC	TT	TT	CC	CC	TT	TT	TT	TT	TT	TT	NN	CC	TT	CC	CC	CC	CC	TT	TT	TT	CC	CC	NN	TT	TT	CC	TT
Bn-scaff_16214_1-p104880	T/C	C4	2239657	0.06883	CC	CC	CC	CC	CC	CC	CC	CC	CC	CC	TT	CC	CC	CC	TT	CC	CC	CC	TT	CC	CC	CC	TT	CC	CC	CC	CC	CC	CC	CC	CC	CC	CC	CC	CC	TT	CC	TT	CC	CC	TC	CC	TT	CC	TC
Bn-scaff_16214_1-p172721	A/G	C4	2307131	0.08031	GG	GG	GG	GG	GG	GG	GG	GG	GG	GG	AA	GG	GG	GG	AA	GG	GG	GG	AA	GG	GG	GG	AA	GG	GG	GG	GG	GG	GG	GG	GG	GG	GG	GG	GG	AA	GG	AA	GG	GG	AG	GG	AA	GG	AA
Bn-scaff_16214_1-p300788	T/G	C4	2463013	0.04589	GG	GG	GG	GG	GG	GG	GG	GG	GG	GG	TT	GG	GG	GG	TT	GG	GG	GG	GG	GG	GG	GG	GG	GG	GG	GG	GG	GG	GG	GG	GG	GG	GG	GG	GG	GG	GG	GG	GG	GG	GG	GG	GG	GG	GG
Bn-scaff_16214_1-p347223	A/G	C4	2498531	0.16252	AA	AA	AA	AA	AA	AA	AA	AA	AA	AA	NN	AA	AA	AA	NN	AA	AA	AA	AA	GG	AA	AA	AA	AA	AA	AA	AA	AA	AA	AA	AA	AA	AA	AA	AA	AA	AA	AA	AA	AA	AA	AA	AA	AA	AG
Bn-scaff_16214_1-p347579	T/G	C4	2498835	0.17017	GG	GG	GG	GG	GG	GG	GG	GG	GG	GG	NN	GG	GG	GG	NN	GG	GG	GG	GG	TT	GG	GG	GG	GG	GG	GG	GG	GG	GG	GG	GG	GG	GG	GG	GG	GG	GG	GG	GG	GG	GG	GG	GG	GG	TG
Bn-scaff_16214_1-p347758	T/C	C4	2499014	0.17208	TT	TT	TT	TT	TT	TT	TT	TT	TT	TT	NN	TT	TT	TT	NN	TT	TT	TT	TT	CC	TT	TT	TT	TT	TT	TT	TT	TT	TT	TT	TT	TT	TT	TT	TT	TT	TT	TT	TT	TT	TT	TT	TT	TT	NN
Bn-scaff_16214_1-p349072	A/C	C4	2500380	0.02294	CC	CC	CC	CC	CC	CC	CC	CC	CC	CC	CC	CC	CC	CC	CC	CC	CC	CC	CC	AA	CC	CC	CC	CC	CC	CC	CC	CC	CC	CC	CC	CC	CC	CC	CC	CC	CC	CC	CC	CC	CC	CC	CC	CC	AC
Bn-A05-p1974178	A/C	C4	2554940	0.06883	CC	AA	AA	AA	CC	AA	CC	CC	NN	AC	AA	AA	AA	AA	CC	AA	CC	AA	AA	AA	CC	AA	CC	AA	AA	AA	CC	CC	AA	AA	AA	AA	AA	NN	AA	AA	AA	AA	AA	CC	AA	AA	CC	CC	CC
Bn-scaff_16214_1-p457896	T/C	C4	2573582	0.17591	TT	TT	TT	TC	CC	CC	TT	TT	NN	TT	CC	TT	TT	TT	CC	TT	TT	TT	TT	TT	NN	TC	TT	TT	TT	TT	CC	CC	CC	TT	CC	TT	TT	TT	TT	TT	CC	TT	TT	TT	TT	CC	TT	CC	TT
Bn-scaff_16214_1-p464870	A/G	C4	2580552	0.08413	AA	AA	AA	AG	GG	GG	AA	AA	NN	AA	GG	AA	AA	AA	GG	AA	AA	AA	AA	AA	NN	AG	AA	AA	AA	AA	GG	GG	GG	AA	GG	AA	AA	AA	AA	AA	GG	AA	AA	AA	AA	GG	AA	GG	AA
Bn-scaff_28277_1-p5229	T/C	C4	3069903	0.06883	CC	TT	TT	CC	TT	TT	TT	TT	NN	TT	CC	TT	TT	TT	TT	TT	CC	TT	CC	CC	TT	TC	CC	TT	TT	TT	TT	TT	CC	TT	CC	CC	TT	CC	CC	TT	CC	TT	TT	CC	TC	CC	CC	CC	TT
Bn-scaff_16534_1-p551394	A/G	C4	3177763	0.07075	GG	AA	AA	AG	GG	GG	AA	AA	AG	AA	GG	AA	AA	AA	AA	AA	GG	AA	GG	AA	AA	AG	GG	AA	AA	AA	AA	AA	GG	AA	GG	AA	AA	GG	GG	AA	GG	AA	AA	AA	NN	GG	AA	GG	AA
Bn-scaff_16534_1-p666334	T/C	C4	3231434	0.16061	TT	NN	NN	NN	TT	TT	NN	TC	TC	TC	TT	NN	TC	TC	TT	TC	TT	TC	TT	TC	TC	TC	TT	TC	TC	TC	TC	TC	TT	TC	TT	TC	TC	TT	TT	TC	TT	TC	TC	TC	TT	TT	TC	TT	NN
Bn-scaff_16534_1-p679107	T/C	C4	3245187	0.09178	CC	TT	TT	TC	TT	TT	TT	TT	NN	TT	CC	TT	TT	TT	TT	TT	CC	TT	CC	TT	TT	TC	CC	TT	TT	TT	TT	TT	CC	TT	CC	TT	TT	CC	CC	TT	CC	TT	TT	TT	CC	CC	TT	CC	TT
Bn-scaff_16534_1-p689951	T/G	C4	3253261	0.08795	TT	GG	GG	TG	GG	GG	GG	GG	NN	GG	TT	GG	GG	GG	GG	GG	TT	GG	TT	GG	GG	NN	TT	GG	GG	GG	GG	GG	TT	GG	TT	GG	GG	TT	TT	GG	TT	GG	GG	GG	TT	TT	GG	TT	GG
Bn-scaff_16534_1-p692624	A/G	C4	3268174	0.05163	GG	AA	AA	AG	AA	AA	AA	AA	NN	AA	GG	AA	AA	AA	AA	AA	GG	AA	GG	AA	AA	AG	GG	AA	AA	AA	AA	AA	GG	AA	GG	AA	AA	GG	GG	AA	GG	AA	AA	AA	GG	GG	AA	GG	AA
Bn-scaff_16534_1-p707801	T/C	C4	3285107	0.08222	CC	TT	TT	TC	TT	TT	TT	TT	NN	TT	CC	TT	TT	TT	TT	TT	CC	TT	CC	TT	TT	TC	CC	TT	TT	TT	TT	TT	CC	TT	CC	TT	TT	CC	CC	TT	CC	TT	TT	TT	CC	CC	TT	CC	TT
Bn-scaff_16534_1-p719214	A/C	C4	3307887	0.14914	AA	AA	AA	AA	AA	AA	AA	AA	AA	AA	NN	AA	AA	AA	AA	AA	AA	AA	NN	AA	AA	AA	NN	AA	AA	AA	AA	AA	AA	AA	AA	AA	AA	AA	AA	AA	AA	AA	AA	AA	NN	AA	AA	AA	AA
Bn-scaff_16534_1-p801233	A/C	C4	3389392	0.05927	CC	AA	AA	AC	AA	AA	AA	AA	NN	AA	CC	AA	AA	AA	AA	AA	CC	AA	AA	AA	CC	AA	AA	AA	AA	AA	AA	AA	CC	AA	CC	AA	AA	CC	CC	AA	CC	AA	AA	AA	CC	CC	AA	CC	AA
Bn-scaff_16534_1-p807124	T/G	C4	3392192	0.01721	TT	TT	TT	TT	TT	TT	TT	TT	TT	TT	GG	TT	TT	TT	TT	TT	TT	TT	TT	TT	TT	TT	TT	TT	TT	TT	TT	TT	TT	TT	TT	TT	TT	TT	TT	TT	TT	TT	TT	TT	GG	TT	TT	TT	TT
Bn-scaff_16534_1-p807346	T/C	C4	3392363	0.03442	CC	CC	CC	CC	CC	CC	CC	CC	CC	CC	TT	CC	CC	CC	CC	CC	CC	CC	CC	CC	CC	CC	CC	CC	CC	CC	CC	CC	CC	CC	CC	CC	CC	CC	CC	CC	CC	CC	CC	CC	TT	CC	CC	CC	CC
Bn-scaff_16534_1-p808074	A/G	C4	3393153	0.03059	GG	GG	GG	GG	GG	GG	GG	GG	GG	GG	AA	GG	GG	GG	GG	GG	GG	GG	GG	GG	GG	GG	GG	GG	GG	GG	GG	GG	GG	GG	GG	GG	GG	GG	GG	GG	GG	GG	GG	GG	AA	GG	GG	GG	GG
Bn-scaff_16534_1-p92175	A/G	C4	3581077	0.08604	AA	AA	AA	AG	GG	GG	AA	AA	NN	AA	AA	AA	AA	AA	AA	AA	AA	AA	AA	AA	AA	NN	AA	AA	AA	AA	AA	AA	GG	AA	GG	AA	AA	AA	AA	AA	GG	AA	AA	AA	AA	GG	AA	GG	AA
Bn-scaff_16534_1-p134210	A/G	C4	3624661	0.07075	AA	AA	AA	AG	GG	GG	AA	AA	NN	AA	AA	AA	AA	AA	AA	AA	GG	AA	AA	GG	AA	AG	AA	AA	AA	AA	AA	AA	GG	AA	GG	AA	AA	AA	AA	AA	GG	AA	AA	AA	AA	GG	AA	GG	AG
Bn-scaff_16534_1-p137258	A/G	C4	3627428	0.05927	GG	GG	GG	AG	AA	AA	GG	GG	GG	GG	GG	GG	GG	GG	GG	GG	AA	GG	GG	AA	GG	GG	GG	GG	GG	GG	GG	GG	AA	GG	AA	GG	GG	GG	GG	GG	AA	GG	GG	GG	GG	AA	GG	AA	AG
Bn-scaff_16534_1-p138772	T/G	C4	3628894	0.05354	GG	GG	GG	TG	TT	TT	GG	GG	NN	GG	GG	GG	GG	GG	GG	GG	TT	GG	GG	TT	GG	TG	GG	GG	GG	GG	GG	GG	TT	GG	TT	GG	GG	GG	GG	GG	TT	GG	GG	GG	GG	TT	GG	TT	TG
Bn-scaff_16534_1-p209961	A/G	C4	3700225	0.07457	AA	AA	AA	AG	GG	GG	AA	AA	NN	AA	AA	AA	AA	AA	AA	AA	GG	AA	AA	GG	AA	AG	AA	AA	AA	AA	AA	AA	GG	AA	GG	AA	AA	AA	AA	AA	GG	AA	AA	AA	AA	GG	AA	GG	NN
Bn-scaff_16534_1-p1112687	T/G	C4	3730288	0.07266	GG	TT	GG	GG	GG	GG	TT	GG	NN	TG	GG	GG	TG	GG	TT	GG	GG	GG	TT	GG	GG	GG	GG	GG	TT	GG	TT	TT	GG	GG	GG	GG	TT	GG	GG	TT	GG	GG	TT	GG	GG	GG	TG	GG	TT
Bn-scaff_16534_1-p1146423	A/C	C4	3759698	0.0631	AA	CC	AA	AA	CC	CC	AA	AA	AA	AA	AA	AA	AC	AA	AA	AA	AA	AA	CC	AA	AA	AA	AA	AA	AA	AA	CC	CC	AA	AA	AA	AA	CC	AA	AA	CC	AA	AA	CC	AA	AA	AA	AC	AA	CC
Bn-scaff_16534_1-p1167148	T/C	C4	3789937	0.09178	TT	CC	TT	NN	TT	TT	TT	TT	TT	TT	CC	TT	CC	TT	TT	TT	CC	TT	CC	TT	CC	TT	CC	TT	TT	TT	CC	CC	CC	TT	TT	TT	CC	TT	TT	CC	TT	TT	CC	TT	CC	TT	NN	TT	CC
Bn-scaff_16534_1-p1255498	T/G	C4	3849009	0.08413	TT	GG	GG	GG	TT	TT	GG	TT	NN	TG	TT	GG	GG	GG	GG	GG	GG	GG	GG	GG	NN	GG	TT	GG	TT	GG	TT	TT	GG	GG	GG	GG	GG	TT	TT	GG	TT	TT	TT	GG	TT	TT	GG	TT	GG
Bn-A05-p2898061	A/G	C4	3849217	0.13002	AA	AG	AG	AG	AA	AA	AG	AA	NN	AG	AA	AG	AG	GG	AG	AG	AG	GG	AG	GG	NN	GG	AA	GG	AA	AG	AA	AA	GG	GG	AG	AG	GG	AA	AA	GG	AA	AA	AA	GG	AA	AA	AG	AA	AG
Bn-scaff_16534_1-p1263272	A/C	C4	3857418	0.05545	AA	CC	CC	CC	AA	AA	CC	AA	NN	AC	CC	CC	CC	CC	CC	CC	CC	CC	CC	CC	CC	CC	CC	CC	AA	CC	AA	AA	CC	CC	CC	CC	CC	AA	AA	CC	AA	AA	AA	CC	CC	AA	CC	AA	CC
Bn-scaff_16534_1-p1280130	A/G	C4	3882046	0.0631	GG	GG	GG	GG	GG	GG	GG	GG	GG	GG	AA	GG	GG	GG	GG	GG	GG	GG	GG	GG	NN	GG	AA	GG	GG	GG	GG	GG	GG	GG	GG	GG	GG	GG	GG	GG	GG	GG	GG	GG	AA	GG	GG	GG	GG
Bn-scaff_16534_1-p1339750	A/G	C4	3951105	0.05736	AA	AA	AA	AA	AA	AA	AA	AA	AA	AA	GG	AA	AA	AA	AA	AA	AA	AA	AA	AA	GG	AA	GG	AA	AA	AA	AA	AA	AA	AA	AA	AA	AA	AA	AA	AA	AA	AA	AA	AA	GG	AA	AA	AA	AA
Bn-scaff_16534_1-p1340189	T/C	C4	3951982	0.04207	CC	CC	CC	CC	CC	CC	CC	CC	CC	CC	TT	CC	CC	CC	CC	CC	CC	CC	CC	CC	TT	CC	TT	CC	CC	CC	CC	CC	CC	CC	CC	CC	CC	CC	CC	CC	CC	CC	CC	CC	TT	CC	CC	CC	CC
Bn-scaff_16534_1-p1340741	A/C	C4	3952534	0.04398	AA	AA	AA	AA	AA	AA	AA	AA	AA	AA	CC	AA	AA	AA	AA	AA	AA	AA	AA	AA	CC	AA	CC	AA	AA	AA	AA	AA	AA	AA	AA	AA	AA	AA	AA	AA	AA	AA	AA	AA	CC	AA	AA	AA	AA
Bn-scaff_16534_1-p1429525	A/C	C4	4068342	0.05736	AA	AA	CC	AA	CC	CC	CC	AA	AA	AA	AA	AA	AA	AA	AA	AA	AA	AA	CC	CC	AA	AA	AA	AA	AA	AA	AA	AA	AA	AA	AA	AA	AA	AA	AA	AA	AA	AA	AA	AA	AA	AA	AC	AA	CC
Bn-scaff_16534_1-p1430055	T/C	C4	4068872	0.0631	CC	CC	TT	CC	TT	TT	TT	CC	CC	CC	CC	CC	CC	CC	CC	CC	CC	CC	TT	TT	CC	CC	CC	CC	CC	CC	CC	CC	CC	CC	CC	CC	CC	CC	CC	CC	CC	CC	CC	CC	CC	CC	TC	CC	TT
Bn-scaff_16534_1-p1457401	T/C	C4	4095897	0.01338	CC	CC	CC	CC	CC	CC	CC	CC	CC	CC	TT	CC	CC	CC	CC	CC	CC	CC	CC	CC	CC	CC	CC	CC	CC	CC	CC	CC	CC	CC	CC	CC	CC	CC	CC	CC	CC	CC	CC	CC	CC	CC	CC	CC	CC
Bn-scaff_16534_1-p1468318	T/C	C4	4106776	0.07266	TT	TT	CC	TT	CC	CC	CC	TT	TT	TT	TT	TT	TT	TT	TT	TT	TT	TT	CC	CC	CC	TT	CC	TT	TT	TT	TT	TT	TT	TT	TT	TT	TT	TT	TT	TT	TT	TT	TT	TT	CC	TT	TC	TT	CC
Bn-scaff_16534_1-p1482507	T/C	C4	4120799	0.06119	TT	CC	CC	TT	TT	TT	CC	TT	TC	TC	TT	CC	CC	CC	TT	TT	TT	CC	CC	CC	NN	TC	CC	TT	TT	TT	TT	TT	TT	CC	CC	TT	CC	TT	TT	CC	TT	TT	TT	TT	CC	TT	CC	TT	CC
Bn-scaff_16534_1-p1499636	T/G	C4	4137981	0.06692	GG	GG	GG	GG	TT	TT	GG	GG	GG	GG	GG	GG	GG	GG	GG	GG	GG	GG	GG	GG	GG	GG	GG	GG	GG	GG	GG	GG	NN	GG	GG	GG	GG	GG	GG	GG	GG	GG	NN	GG	GG	GG	GG	GG	GG
Bn-scaff_16534_1-p1653278	A/C	C4	4331995	0.06692	AA	CC	AA	AA	AA	AA	AA	AA	NN	AC	AA	CC	AC	CC	AA	AA	AA	CC	AA	AA	AA	NN	AA	AA	AA	AA	AA	AA	AA	CC	CC	AA	CC	AA	AA	AA	AA	AA	AA	AA	AA	AA	AA	AA	AA
Bn-scaff_16534_1-p1827780	A/C	C4	4482349	0.07648	AA	AA	AA	AA	AA	AA	AA	AA	NN	AC	CC	CC	AC	CC	AA	AA	AA	CC	AA	AA	NN	NN	AA	AA	AA	AA	AA	AA	AA	CC	CC	AA	CC	AA	AA	AA	AA	AA	AA	AA	CC	AA	AA	AA	AA
Bn-scaff_16534_1-p1846740	A/C	C4	4500006	0.04589	CC	CC	CC	AC	CC	CC	CC	CC	AC	AC	AA	AA	AC	AA	CC	CC	CC	AA	CC	AA	NN	AC	AA	CC	CC	CC	CC	CC	CC	AA	AA	CC	AA	CC	CC	CC	CC	CC	AA	CC	AA	CC	AA	CC	AA
Bn-scaff_16534_1-p1891486	A/G	C4	4541824	0.07266	AA	AA	AA	AG	AA	AA	AA	AA	NN	AG	GG	GG	AG	GG	AA	AA	AA	GG	AA	GG	NN	NN	GG	AA	AA	AA	AA	AA	AA	GG	GG	AA	GG	AA	AA	AA	AA	AA	GG	AA	GG	AA	GG	AA	GG
Bn-scaff_16534_1-p1895517	T/G	C4	4545855	0.0631	GG	GG	GG	TG	GG	GG	GG	GG	NN	TG	TT	TT	TG	TT	GG	GG	GG	TT	GG	TT	NN	TG	TT	GG	GG	GG	GG	GG	GG	TT	TT	GG	TG	GG	GG	GG	GG	GG	TT	GG	TT	GG	TT	GG	TT
Bn-scaff_16534_1-p1895805	A/G	C4	4546092	0.09751	GG	GG	GG	AG	GG	GG	GG	GG	NN	AG	AA	AA	AG	AA	GG	GG	GG	AA	GG	GG	NN	NN	GG	GG	GG	GG	GG	GG	GG	AA	AA	GG	AA	GG	GG	GG	GG	GG	GG	GG	AA	GG	GG	GG	GG
Bn-scaff_16534_1-p1897963	T/C	C4	4548249	0.1587	TT	CC	CC	TC	TT	TT	CC	TT	NN	TC	NN	CC	TC	CC	TT	TT	TT	CC	CC	CC	NN	NN	CC	TT	CC	CC	TT	TT	TT	CC	CC	TT	CC	TT	TT	TT	TT	TT	CC	TT	NN	TT	CC	TT	CC
Bn-scaff_16534_1-p1901223	T/G	C4	4551291	0.04971	GG	TT	TT	TG	GG	GG	TT	GG	GG	GG	TT	GG	GG	GG	GG	GG	GG	GG	TT	TT	NN	GG	TT	GG	TT	TT	GG	GG	GG	GG	GG	GG	GG	GG	GG	GG	GG	GG	TT	GG	TT	GG	TT	GG	TT
Bn-scaff_16534_1-p2070156	T/C	C4	4730753	0.03824	CC	CC	CC	CC	CC	CC	CC	CC	CC	CC	TT	CC	CC	CC	CC	CC	CC	CC	CC	CC	NN	CC	CC	CC	CC	CC	CC	CC	CC	CC	CC	CC	CC	CC	CC	CC	CC	CC	CC	CC	TT	CC	CC	CC	CC
Bn-scaff_16534_1-p2222544	T/C	C4	4794647	0.06692	CC	TT	TT	TC	CC	CC	TT	CC	CC	CC	TT	CC	CC	CC	CC	CC	CC	CC	TT	TT	TC	CC	TT	CC	TT	TT	CC	CC	CC	CC	CC	CC	TT	CC	CC	CC	CC	CC	TT	CC	TT	CC	TT	CC	TT
Bn-scaff_16534_1-p2222998	G/C	C4	4795040	0.0478	CC	GG	GG	CC	CC	CC	GG	CC	CC	CC	GG	CC	CC	CC	CC	CC	CC	CC	GG	CC	NN	CC	CC	CC	CC	CC	CC	CC	CC	CC	CC	CC	CC	CC	CC	CC	CC	CC	CC	CC	GG	CC	CC	CC	CC
Bn-scaff_16534_1-p2320270	A/G	C4	4906897	0.0956	AA	AA	GG	AG	AA	AA	GG	AA	AA	AA	GG	AA	AA	AA	AA	AA	AA	AA	AA	GG	GG	AA	GG	AA	GG	GG	AA	AA	AA	AA	AA	AA	GG	AA	AA	AA	AA	AA	GG	AA	GG	AA	GG	AA	GG
Bn-scaff_16534_1-p2342844	T/C	C4	4937067	0.0478	CC	CC	CC	TC	CC	CC	CC	CC	CC	CC	TT	CC	CC	CC	CC	CC	CC	CC	CC	TT	NN	CC	TT	CC	TT	TT	CC	CC	CC	CC	CC	CC	TT	CC	CC	CC	CC	CC	TT	CC	TT	CC	TT	CC	TT
Bn-scaff_16534_1-p2488181	T/C	C4	5062100	0.0325	TT	CC	TT	TC	TT	TT	TT	TT	TT	TT	TT	TT	TT	TT	TT	TT	TT	TT	TT	CC	TT	TT	CC	TT	CC	CC	TT	TT	TT	TT	TT	TT	CC	TT	TT	TT	TT	TT	CC	TT	TT	TT	CC	TT	CC
Bn-scaff_16534_1-p2490325	T/G	C4	5064285	0.0325	TT	GG	TT	TG	TT	TT	TT	TT	TT	TT	TT	TT	TT	TT	TT	TT	TT	TT	TT	GG	TT	TT	GG	TT	GG	GG	TT	TT	TT	TT	TT	TT	GG	TT	TT	TT	TT	TT	GG	TT	TT	TT	GG	TT	GG
Bn-scaff_16534_1-p2544570	A/G	C4	5117751	0.0325	AA	GG	AA	AG	AA	AA	AA	AA	AA	AA	AA	AA	AA	AA	AA	AA	AA	AA	AA	GG	AA	AA	GG	AA	GG	GG	AA	AA	AA	AA	AA	AA	GG	AA	AA	AA	AA	AA	GG	AA	AA	AA	GG	AA	GG
Bn-scaff_16534_1-p2552327	A/G	C4	5126465	0.05354	AA	GG	GG	AG	AA	AA	GG	AA	AA	AG	AA	AA	AA	AA	AA	AA	AA	AA	AA	GG	AA	NN	GG	AA	GG	GG	AA	AA	AA	AA	AA	AA	GG	AA	AA	AA	AA	AA	GG	AA	AA	AA	GG	AA	GG
Bn-scaff_16534_1-p2581985	A/G	C4	5164817	0.0631	GG	AA	AA	AG	GG	GG	AA	GG	GG	AG	GG	GG	GG	GG	GG	GG	GG	GG	GG	AA	GG	GG	AA	GG	AA	AA	GG	GG	GG	GG	GG	GG	AA	GG	GG	GG	GG	GG	AA	GG	GG	GG	AA	GG	AA
Bn-scaff_16534_1-p2585421	T/G	C4	5168367	0.08222	GG	GG	TT	TG	GG	GG	TT	GG	GG	TG	GG	GG	GG	GG	GG	GG	GG	GG	GG	TT	GG	GG	TT	GG	NN	NN	GG	GG	GG	GG	GG	GG	TT	GG	GG	GG	GG	GG	TT	GG	GG	GG	TT	GG	TT
Bn-scaff_15908_1-p138105	A/G	C4	5336487	0.07648	AA	AA	AA	NN	GG	GG	AA	GG	GG	NN	GG	GG	AA	GG	GG	AA	AA	GG	GG	AA	GG	AA	AA	AA	AA	AA	AA	AA	AA	GG	GG	AA	AA	AA	AA	AA	AA	AA	AA	AA	AG	AA	AA	AA	AA
Bn-scaff_15908_1-p289000	T/C	C4	5444102	0.08031	TT	TT	CC	TC	CC	CC	CC	CC	CC	CC	CC	CC	TC	CC	CC	TT	TT	CC	CC	TT	CC	TT	TT	TT	TT	TT	TT	TT	TT	CC	CC	TT	TT	TT	TT	TT	TT	TT	TT	TT	NN	TT	TT	TT	TT
Bn-scaff_15908_1-p336862	A/G	C4	5495792	0.15488	AG	AG	AA	NN	AA	AA	AA	AA	AA	AA	AA	AA	AG	AA	AA	AG	AG	AA	AA	NN	AA	AG	AG	AG	AG	AG	AG	AG	AG	AA	AA	AG	AG	AG	AG	AG	AG	AG	AG	AG	NN	NN	NN	NN	AG
Bn-scaff_15908_1-p346824	T/G	C4	5497127	0.08031	GG	GG	GG	TG	TT	TT	GG	TT	TT	TG	TT	TT	TG	TT	TT	GG	GG	TT	TT	GG	TT	GG	GG	GG	GG	GG	GG	GG	GG	TT	TT	GG	GG	GG	GG	GG	GG	GG	GG	GG	TG	GG	GG	GG	GG
Bn-scaff_20063_1-p25913	T/G	C4	5505727	0.08222	GG	GG	TT	TG	TT	TT	TT	TT	TT	TT	TT	TT	TG	TT	TT	GG	GG	TT	TT	GG	TT	GG	GG	GG	GG	GG	GG	GG	GG	TT	TT	GG	GG	GG	GG	GG	GG	GG	GG	GG	NN	GG	GG	GG	GG
Bn-scaff_15908_1-p402022	T/C	C4	5554102	0.07457	TT	CC	CC	TT	TT	TT	TT	TT	TT	TC	CC	TT	TT	TT	TT	TT	TT	TT	TT	TT	CC	TT	TT	TT	TT	TT	TT	TT	TT	TT	TT	TT	TT	TT	TT	TT	TT	TT	TT	TT	CC	TT	TT	TT	TT
Bn-scaff_15908_1-p524762	A/C	C4	5681011	0.05736	AA	AA	AA	NN	CC	CC	AA	CC	CC	AC	AA	CC	AC	CC	CC	AA	AA	CC	CC	AA	NN	AA	AA	AA	CC	CC	AA	AA	AA	CC	CC	AA	AA	AA	AA	AA	AA	AA	AA	AA	AA	AA	AA	AA	AA
Bn-scaff_15908_1-p535407	A/G	C4	5693992	0.04589	AA	AA	AA	AG	GG	GG	AA	GG	GG	AG	AA	GG	AG	GG	GG	AA	AA	GG	GG	AA	AG	AA	AA	AA	GG	GG	AA	AA	AA	GG	GG	AA	AA	AA	AA	AA	AA	AA	AA	AA	AA	AA	AA	AA	AA
Bn-scaff_15908_1-p545449	A/G	C4	5704380	0.03824	AA	AA	AA	AG	GG	GG	AA	GG	GG	AG	AA	GG	AG	GG	GG	AA	AA	GG	GG	AA	AG	AA	AA	AA	GG	GG	AA	AA	AA	GG	GG	AA	AA	AA	AA	AA	AA	AA	AA	AA	AA	AA	AA	AA	AA
Bn-scaff_15908_1-p608876	A/G	C4	5766313	0.09751	AA	AA	AA	GG	GG	GG	AA	GG	GG	AG	AA	GG	NN	GG	GG	AA	AA	GG	GG	GG	NN	AA	GG	AA	GG	GG	AA	AA	AA	GG	GG	AA	GG	GG	AA	AA	AA	AA	GG	AA	AA	AA	GG	AA	GG
Bn-scaff_15908_1-p639481	T/C	C4	5803316	0.07266	CC	CC	CC	TC	TT	TT	CC	TT	TT	TC	CC	TT	TC	TT	TT	CC	CC	TT	TT	CC	CC	CC	CC	CC	CC	CC	CC	CC	CC	TT	TT	CC	CC	CC	CC	CC	CC	CC	CC	CC	CC	CC	CC	CC	CC
Bn-scaff_15908_1-p770939	T/C	C4	5914244	0.05736	CC	CC	TT	CC	TC	TC	CC	CC	CC	TC	TT	CC	CC	CC	CC	CC	CC	CC	CC	CC	CC	CC	CC	CC	CC	CC	CC	CC	CC	CC	CC	CC	CC	TC	CC	CC	CC	CC	CC	CC	CC	CC	CC	CC	CC
Bn-scaff_15908_1-p771974	T/C	C4	5915313	0.06692	TT	CC	CC	CC	CC	CC	TT	CC	CC	CC	CC	CC	TC	CC	CC	TT	TT	CC	CC	CC	CC	TT	CC	TT	CC	CC	TT	TT	TT	CC	CC	TT	CC	CC	TT	TT	TT	TT	CC	TT	NN	TT	TC	TT	CC
Bn-scaff_15908_1-p798787	A/G	C4	5942384	0.04971	AA	GG	GG	AA	AA	AA	AA	AA	AA	AG	GG	AA	AA	AA	AA	GG	GG	AA	AA	AA	AA	GG	GG	GG	AA	AA	AA	AA	GG	AA	AA	AA	GG	AA	AA	AA	AA	AA	AA	AA	AA	AA	AA	AA	AA
Bn-scaff_15908_1-p807489	A/G	C4	5947360	0.10899	AA	GG	GG	AA	AA	AA	AA	AA	AA	AG	GG	AA	AA	AA	AA	GG	GG	AA	AA	AA	AA	GG	GG	GG	AA	AA	AA	AA	GG	AA	AA	AA	GG	AA	AA	AA	AA	AA	AA	AA	AA	AA	AA	AA	AA
Bn-scaff_15908_1-p808129	A/G	C4	5961311	0.06692	AA	GG	GG	AA	AA	AA	AA	AA	AA	AG	GG	AA	AA	AA	AA	GG	GG	AA	AA	AA	AA	GG	GG	GG	AA	AA	AA	AA	GG	AA	AA	AA	GG	AA	AA	AA	AA	AA	AA	AA	AA	AA	AA	AA	AA
Bn-scaff_15908_1-p822700	A/G	C4	5973194	0.07266	GG	AA	AA	GG	GG	GG	GG	GG	GG	AG	AA	GG	GG	GG	GG	AA	AA	GG	GG	GG	GG	AA	AA	AA	GG	GG	GG	GG	AA	GG	GG	GG	AA	GG	GG	GG	GG	GG	GG	GG	GG	GG	GG	GG	GG
Bn-scaff_15908_1-p833150	T/C	C4	5984379	0.05736	TT	TC	CC	TT	TT	TT	TT	TT	TT	TC	CC	TT	TT	TT	TT	CC	CC	TT	TT	TT	TT	CC	TT	CC	TT	TT	TT	TT	CC	TT	TT	TT	TT	TT	TT	TT	TT	TT	TT	TT	TT	TT	TT	TT	TT
Bn-scaff_15908_1-p835545	T/C	C4	5986807	0.07266	TT	CC	CC	TT	TT	TT	TT	TT	TT	TC	CC	TT	TT	TT	TT	CC	CC	TT	TT	TT	TT	CC	TT	CC	CC	CC	TT	TT	CC	TT	TT	TT	TT	TT	TT	TT	TT	TT	TT	TT	TT	TT	TT	TT	TT
Bn-scaff_15908_1-p844016	T/G	C4	5995452	0.06692	TT	TT	TT	TG	TT	TT	TT	GG	GG	TG	TT	GG	TG	GG	GG	TT	TT	GG	GG	TT	GG	TT	GG	TT	TT	TT	TT	TT	TT	GG	GG	TT	GG	GG	TT	TT	TT	TT	TT	TT	TT	TT	TT	TT	TT
Bn-scaff_15908_1-p844083	A/G	C4	5995985	0.06883	AA	AA	AA	AG	AA	AA	AA	GG	GG	AG	AA	GG	AG	GG	GG	AA	AA	GG	GG	AA	GG	AA	GG	AA	AA	AA	AA	AA	AA	GG	GG	AA	GG	GG	AA	AA	AA	AA	AA	AA	AA	AA	AA	AA	AA
Bn-scaff_15908_1-p844137	A/G	C4	5995988	0.08031	GG	GG	GG	AG	GG	GG	GG	AA	AA	AG	GG	AA	AG	AA	AA	GG	GG	AA	AA	GG	AA	GG	AA	GG	GG	GG	GG	GG	GG	AA	AA	GG	AA	AA	GG	GG	GG	GG	GG	GG	GG	GG	GG	GG	GG
Bn-scaff_15908_1-p850054	A/C	C4	6000903	0.08222	AA	AA	AA	AC	AA	AA	AA	CC	CC	AC	AA	CC	AC	CC	CC	AA	AA	CC	CC	AA	CC	AA	CC	AA	CC	CC	AA	AA	AA	CC	CC	AA	CC	CC	AA	AA	AA	AA	AA	AA	AA	AA	AA	AA	AA
Bn-scaff_15908_1-p885163	A/G	C4	6031853	0.06119	GG	GG	GG	AG	GG	GG	GG	GG	GG	GG	GG	GG	GG	GG	GG	GG	GG	GG	GG	GG	AG	GG	AA	GG	NN	NN	GG	GG	GG	GG	GG	GG	AA	AA	GG	GG	GG	GG	GG	GG	GG	GG	GG	GG	GG
Bn-scaff_15908_1-p886007	T/C	C4	6034193	0.07839	CC	CC	CC	TC	CC	CC	CC	CC	CC	CC	CC	CC	CC	CC	CC	CC	CC	CC	CC	CC	NN	CC	TT	CC	NN	NN	CC	CC	CC	CC	CC	CC	TT	TT	CC	CC	CC	CC	CC	CC	CC	CC	CC	CC	CC
Bn-scaff_15908_1-p886399	A/G	C4	6034574	0.08031	AA	AA	AA	AG	AA	AA	AA	AA	AA	AA	AA	AA	AA	AA	AA	AA	AA	AA	AA	AA	GG	AA	GG	AA	NN	NN	AA	AA	AA	AA	AA	AA	GG	GG	AA	AA	AA	AA	AA	AA	AA	AA	AA	AA	AA
Bn-scaff_15908_1-p966782	T/C	C4	6107894	0.03059	CC	CC	CC	TC	CC	CC	CC	CC	CC	CC	CC	CC	CC	CC	CC	CC	CC	CC	CC	CC	NN	CC	TT	CC	CC	CC	CC	CC	CC	CC	CC	CC	TT	TT	CC	CC	CC	CC	CC	CC	CC	CC	CC	CC	CC
Bn-scaff_15908_1-p1024660	T/C	C4	6172952	0.07266	TT	CC	CC	TT	TT	TT	TT	TT	TC	TC	CC	TT	TT	TT	CC	CC	CC	TT	TT	TT	NN	CC	TT	CC	NN	NN	TT	TT	CC	TT	TT	TT	TT	TT	TT	TT	TT	TT	TT	TT	TT	TT	TC	TT	CC
Bn-scaff_15908_1-p1048397	T/C	C4	6196534	0.04589	CC	TT	TT	CC	CC	CC	CC	CC	TC	TC	TT	CC	CC	CC	TT	TT	TT	CC	CC	CC	CC	TT	CC	TT	TT	TT	CC	CC	TT	CC	CC	CC	CC	CC	CC	CC	CC	CC	CC	CC	CC	CC	TC	CC	TT
Bn-scaff_15908_1-p1048551	A/G	C4	6196739	0.05927	GG	AA	AA	GG	GG	GG	GG	GG	AG	AG	AA	GG	GG	GG	AA	AA	AA	GG	GG	GG	GG	AA	GG	AA	AA	AA	GG	GG	AA	GG	GG	GG	GG	GG	GG	GG	GG	GG	GG	GG	GG	GG	AG	GG	AA
Bn-scaff_15908_1-p1114490	T/C	C4	6260802	0.06119	TT	TT	TT	CC	TT	TT	TT	TT	TT	TC	TT	CC	TC	CC	TT	TT	TT	CC	CC	CC	CC	TT	CC	TT	NN	NN	TT	TT	TT	CC	CC	TT	CC	CC	TT	TT	TT	TT	CC	TT	TT	TT	TT	TT	TT
Bn-scaff_15908_1-p1124457	T/G	C4	6280779	0.09751	GG	GG	GG	TT	GG	GG	GG	GG	GG	TG	GG	TT	TG	TT	GG	GG	GG	TT	TT	TT	NN	GG	TT	GG	GG	GG	GG	GG	GG	TT	TT	GG	TT	TT	GG	GG	GG	GG	TT	GG	GG	GG	GG	GG	GG
Bn-scaff_15908_1-p1128507	A/G	C4	6284169	0.09178	AA	AA	AA	GG	AA	AA	AA	AA	AA	AG	AA	GG	AG	GG	AA	AA	AA	GG	GG	GG	GG	AA	GG	AA	GG	GG	AA	AA	AA	GG	GG	AA	GG	GG	AA	AA	AA	AA	GG	AA	AA	AA	AA	AA	AA
Bn-scaff_15908_1-p1129738	T/C	C4	6286094	0.09751	CC	CC	CC	TT	CC	CC	CC	CC	CC	TC	CC	TT	NN	TT	CC	CC	CC	TT	TT	TT	NN	CC	TT	CC	TT	TT	CC	CC	CC	TT	TT	CC	TT	TT	CC	CC	CC	CC	TT	CC	CC	CC	CC	CC	CC
Bn-scaff_15908_1-p1159019	T/C	C4	6311967	0.02294	TT	TT	TT	TT	TT	TT	TT	TT	TT	TT	TT	TT	TT	TT	TT	TT	TT	TT	TT	TT	TT	TT	TT	TT	TT	TT	TT	TT	TT	TT	TT	TT	TT	TT	TT	TT	TT	TT	TT	TT	TT	TT	TT	TT	TT
Bn-scaff_15908_1-p1159455	A/G	C4	6312454	0.02868	GG	GG	GG	GG	GG	GG	GG	GG	GG	GG	GG	GG	GG	GG	GG	GG	GG	GG	GG	GG	GG	GG	GG	GG	GG	GG	GG	GG	GG	GG	GG	GG	GG	GG	GG	GG	GG	GG	GG	GG	GG	GG	GG	GG	GG
Bn-scaff_15908_1-p1160181	A/G	C4	6313129	0.02486	GG	GG	GG	GG	GG	GG	GG	GG	GG	GG	GG	GG	GG	GG	GG	GG	GG	GG	GG	GG	GG	GG	GG	GG	GG	GG	GG	GG	GG	GG	GG	GG	GG	GG	GG	GG	GG	GG	GG	GG	GG	GG	GG	GG	GG
Bn-scaff_15908_1-p1163515	A/G	C4	6316514	0.02868	AA	AA	AA	AA	AA	AA	AA	AA	AA	AA	AA	AA	AA	AA	AA	AA	AA	AA	AA	AA	AA	AA	AA	AA	AA	AA	AA	AA	AA	AA	AA	AA	AA	AA	AA	AA	AA	AA	AA	AA	AA	AA	AA	AA	AA
Bn-scaff_15908_1-p1174435	A/G	C4	6327211	0.02103	AA	AA	AA	AA	AA	AA	AA	AA	AA	AA	AA	AA	AA	AA	AA	AA	AA	AA	AA	AA	AA	AA	AA	AA	AA	AA	AA	AA	AA	AA	AA	AA	AA	AA	AA	AA	AA	AA	AA	AA	AA	AA	AA	AA	AA
Bn-scaff_15908_1-p1179977	T/C	C4	6332753	0.07075	TT	TT	TT	NN	TT	TT	TT	TT	TT	NN	TT	TT	NN	TC	TC	TT	TC	TC	TT	TT	TC	TC	TT	TT	TT	TT	TT	TT	TT	TC	TT	TT	TT	TC	TC	TC	TT	TT	TC	TC	NN	TT	TT	TT	TT
Bn-A05-p4304172	A/G	C4	6449404	0.05163	AA	AA	AA	AA	AA	AA	AA	AA	AA	AA	AA	AA	AA	AA	AA	AA	AA	AA	AA	GG	AG	AA	GG	AA	AA	AA	AA	AA	AA	AA	AA	AA	GG	AA	AA	AA	AA	AA	AA	AA	AA	AA	AA	AA	AA
Bn-scaff_17983_1-p52117	A/C	C4	6465664	0.08795	CC	CC	CC	AC	NN	NN	CC	CC	CC	AC	CC	AA	AA	NN	CC	CC	CC	NN	AC	CC	CC	CC	AA	CC	AA	AA	CC	CC	CC	NN	AA	CC	AA	CC	CC	AA	CC	CC	CC	CC	CC	CC	AC	CC	CC
Bn-scaff_17983_1-p52946	T/C	C4	6466380	0.06119	TT	TT	TT	TC	CC	CC	TT	TT	TT	TC	TT	CC	CC	CC	TT	TT	TT	CC	TC	TT	TT	TT	CC	TT	CC	CC	TT	TT	TT	CC	CC	TT	CC	TT	TT	CC	TT	TT	TT	TT	TT	TT	TC	TT	TT
Bn-scaff_17983_1-p54630	T/C	C4	6491305	0.07839	CC	CC	CC	TC	TT	TT	CC	CC	CC	TC	CC	TT	TT	TT	CC	CC	CC	TT	TC	CC	CC	CC	TT	CC	TT	TT	CC	CC	CC	TT	TT	CC	TT	CC	CC	TT	CC	CC	CC	CC	CC	CC	TC	CC	CC
Bn-scaff_17983_1-p71628	T/G	C4	6505759	0.07839	GG	GG	GG	TG	TT	TT	GG	GG	GG	TG	GG	TT	TT	TT	GG	GG	GG	TT	TG	GG	GG	GG	TT	GG	GG	GG	GG	GG	GG	TT	TT	GG	TT	GG	GG	TT	GG	GG	GG	GG	GG	GG	TG	GG	GG
Bn-scaff_19248_1-p5520	T/C	C4	6511870	0.04015	TT	TT	TT	TC	CC	CC	TT	TT	TT	TC	TT	CC	CC	CC	TT	TT	TT	CC	TC	TT	TT	TT	CC	TT	TT	TT	TT	TT	TT	CC	CC	TT	CC	TT	TT	CC	TT	TT	TT	TT	TT	TT	TC	TT	TT
Bn-scaff_19248_1-p12704	T/C	C4	6519055	0.03633	TT	TT	TT	TT	TT	TT	TT	TT	TT	TT	TT	TT	TT	TT	TT	TT	TT	TT	TT	TT	TT	TT	CC	TT	CC	CC	TT	TT	TT	TT	TT	TT	CC	TT	TT	TT	TT	TT	TT	TT	TT	TT	TT	TT	TT
Bn-scaff_19248_1-p20629	A/C	C4	6527190	0.03824	AA	AA	AA	AA	AA	AA	AA	AA	AA	AA	AA	AA	AA	AA	AA	AA	AA	AA	AA	AA	AA	AA	CC	AA	NN	NN	AA	AA	AA	AA	AA	AA	CC	AA	AA	AA	AA	AA	AA	AA	AA	AA	AA	AA	AA
Bn-scaff_19248_1-p21259	A/G	C4	6527769	0.03059	AA	AA	AA	AA	AA	AA	AA	AA	AA	AA	AA	AA	AA	AA	AA	AA	AA	AA	AA	AA	AA	AA	GG	AA	GG	GG	AA	AA	AA	AA	AA	AA	GG	AA	AA	AA	AA	AA	AA	AA	AA	AA	AA	AA	AA
Bn-scaff_19248_1-p57521	A/G	C4	6617949	0.07457	AA	GG	GG	GG	GG	GG	GG	GG	AG	AG	GG	GG	GG	GG	GG	GG	GG	GG	GG	AA	NN	GG	AA	GG	AA	AA	AA	AA	GG	GG	GG	AA	AA	GG	AA	GG	AA	AA	AA	AA	AA	AA	GG	AA	GG
Bn-scaff_19248_1-p64918	T/C	C4	6621515	0.07839	CC	TT	TT	TT	TT	TT	TT	TT	TC	TC	TT	TT	TT	TT	TT	TT	TT	TT	TT	CC	NN	TT	CC	TT	TT	TT	CC	CC	TT	TT	TT	CC	CC	TT	CC	TT	CC	CC	CC	CC	CC	CC	TT	CC	TT
Bn-scaff_19248_1-p66490	A/G	C4	6623127	0.08413	AA	GG	GG	GG	GG	GG	GG	GG	AG	AG	GG	GG	GG	GG	GG	GG	GG	GG	GG	AA	NN	GG	AA	GG	GG	GG	AA	AA	GG	GG	GG	AA	AA	GG	AA	GG	AA	AA	AA	AA	AA	AA	GG	AA	GG
Bn-scaff_19248_1-p66592	T/C	C4	6623178	0.08031	TT	CC	CC	CC	CC	CC	CC	CC	TC	TC	CC	CC	CC	CC	CC	CC	CC	CC	CC	TT	NN	CC	TT	CC	TT	TT	TT	TT	CC	CC	CC	TT	TT	CC	TT	CC	TT	TT	TT	TT	TT	TT	CC	TT	CC
Bn-scaff_19248_1-p73640	T/C	C4	6627060	0.08987	CC	TT	TT	TT	TT	TT	TT	TT	TC	TC	TT	TT	TT	TT	TT	TT	TT	TT	TT	CC	NN	TT	CC	TT	CC	CC	CC	CC	TT	TT	TT	CC	CC	TT	CC	TT	CC	CC	CC	CC	CC	CC	TT	CC	TT
Bn-scaff_19248_1-p73988	A/G	C4	6629138	0.05736	AA	GG	GG	GG	GG	GG	GG	GG	AG	AG	GG	GG	GG	GG	GG	GG	GG	GG	GG	GG	GG	GG	AA	GG	GG	GG	AA	AA	GG	GG	GG	AA	AA	GG	AA	GG	AA	AA	AA	AA	AA	AA	GG	AA	GG
Bn-scaff_19248_1-p187769	T/C	C4	6723126	0.07457	CC	TT	TT	CC	CC	CC	TT	CC	TC	CC	CC	CC	CC	CC	TT	CC	CC	CC	CC	TT	TT	CC	TT	CC	CC	CC	CC	CC	CC	CC	CC	CC	TT	CC	CC	CC	CC	CC	TT	CC	CC	CC	TC	CC	TT
Bn-scaff_19248_1-p197166	T/C	C4	6736380	0.04398	TT	CC	TT	TT	TC	TC	TT	TT	TT	TT	TT	TT	TC	TT	TT	TT	TT	TT	TT	TT	TT	TT	CC	TT	TT	TT	TT	TT	TT	TT	TT	TT	CC	TT	TT	TT	TC	TT	CC	TT	TC	TC	TT	TC	TT
Bn-scaff_19248_1-p207144	A/G	C4	6741980	0.17208	AA	GG	GG	AA	AA	AA	AA	AA	AG	AA	NN	AA	AA	AA	GG	AG	NN	AA	AA	AA	NN	AG	GG	NN	AA	AA	AA	AA	NN	AA	AA	AA	GG	NN	AA	AA	AA	AA	GG	AA	AA	AA	AG	AA	GG
Bn-scaff_19248_1-p208984	A/G	C4	6743811	0.05736	GG	AA	AA	GG	GG	GG	GG	GG	AG	GG	GG	GG	GG	GG	AA	GG	GG	GG	GG	GG	GG	GG	AA	GG	GG	GG	GG	GG	GG	GG	GG	GG	AA	GG	GG	GG	GG	GG	AA	GG	GG	GG	AG	GG	AA
Bn-scaff_19248_1-p223554	A/G	C4	6764452	0.05163	GG	AA	GG	GG	GG	GG	GG	GG	GG	GG	GG	GG	GG	GG	GG	GG	GG	GG	GG	AA	NN	GG	AA	GG	GG	GG	GG	GG	GG	GG	GG	GG	AA	GG	GG	GG	GG	GG	AA	GG	GG	GG	GG	GG	GG
Bn-scaff_19248_1-p233324	T/C	C4	6779101	0.07648	TT	CC	CC	TC	TT	TT	TT	TT	TC	TT	CC	TT	TT	TT	CC	CC	CC	TT	TC	CC	CC	CC	TT	CC	TT	TT	TT	TT	CC	TT	TT	TT	TT	CC	TT	TT	TT	TT	CC	TT	TT	TT	TC	TT	CC
Bn-scaff_19248_1-p313588	A/G	C4	6858952	0.08795	GG	NN	AA	AG	GG	GG	GG	GG	AG	GG	AA	GG	GG	GG	AA	AA	AA	GG	AG	GG	GG	AA	GG	AA	NN	NN	GG	GG	AA	GG	GG	GG	GG	AA	GG	GG	GG	GG	NN	GG	GG	GG	AG	GG	AA
Bn-scaff_19248_1-p319082	A/G	C4	6864716	0.10134	GG	GG	AA	AG	GG	GG	GG	GG	AG	GG	AA	GG	GG	GG	AA	AA	AA	GG	AG	AA	AA	AA	GG	AA	AA	AA	GG	GG	AA	GG	GG	GG	GG	AA	GG	GG	GG	GG	GG	GG	GG	GG	AG	GG	AA
Bn-scaff_18440_1-p77767	T/C	C4	7100820	0.12237	TT	TT	TT	TC	TT	TT	TT	TT	TT	TT	CC	TT	TT	TT	TT	CC	CC	TT	TC	CC	NN	CC	TT	CC	CC	CC	TT	TT	CC	TT	TT	TT	TT	CC	TT	TT	TT	TT	TT	TT	TT	TT	TT	TT	TT
Bn-A08-p1928132	T/C	C4	7183560	0.02486	TT	TT	TT	TT	TC	TC	TT	TT	TT	TT	TT	TT	TT	TT	TT	TT	TT	TT	TT	TT	TT	TT	TT	TT	TT	TT	TT	TT	TT	TT	TT	TT	TT	TT	TT	TT	TT	TT	TT	TT	TT	TT	TT	TT	TT
Bn-scaff_23907_1-p3780	T/C	C4	7268876	0.08222	CC	TT	CC	TC	TT	TT	CC	TT	CC	TT	CC	TT	TT	TT	CC	CC	CC	TT	TC	CC	CC	CC	CC	CC	TT	TT	CC	CC	CC	TT	CC	TT	CC	CC	TT	TT	TT	CC	TT	CC	CC	TT	TC	TT	CC
Bn-scaff_23907_1-p4193	T/C	C4	7269294	0.07648	TT	CC	TT	TC	CC	CC	TT	CC	TT	CC	TT	CC	CC	CC	TT	TT	TT	CC	TC	TT	TT	TT	TT	TT	CC	CC	TT	TT	TT	CC	TT	CC	TT	TT	CC	CC	CC	TT	CC	TT	TT	CC	TC	CC	TT
Bn-scaff_23907_1-p5016	T/C	C4	7272511	0.08031	TT	CC	TT	TC	CC	CC	TT	CC	TT	CC	TT	CC	CC	CC	TT	TT	TT	CC	TC	TT	TT	TT	TT	TT	CC	CC	TT	TT	TT	CC	TT	CC	TT	TT	CC	CC	CC	TT	CC	TT	TT	CC	TC	CC	TT
Bn-scaff_23907_1-p5211	T/G	C4	7272656	0.07648	TT	GG	TT	TG	GG	GG	TT	GG	TT	GG	TT	GG	GG	GG	TT	TT	TT	GG	TG	TT	TT	TT	TT	TT	GG	GG	TT	TT	TT	GG	TT	GG	TT	TT	GG	GG	GG	TT	GG	TT	TT	GG	TG	GG	TT
Bn-scaff_23907_1-p160391	T/G	C4	7352288	0.09178	TT	GG	TT	NN	GG	GG	TT	GG	TT	GG	TT	GG	GG	GG	TT	TT	TT	GG	NN	TT	TT	TT	TT	TT	TT	TT	TT	TT	TT	GG	TT	GG	TT	TT	GG	GG	GG	TT	GG	TT	TT	GG	TG	GG	TT
Bn-scaff_23907_1-p196713	A/G	C4	7402311	0.08222	AA	GG	GG	GG	GG	GG	AA	GG	AA	GG	GG	GG	GG	GG	AA	GG	GG	GG	GG	GG	AA	GG	AA	GG	GG	GG	GG	GG	GG	GG	GG	GG	AA	NN	GG	GG	GG	AA	GG	GG	AA	GG	GG	GG	GG
Bn-scaff_23907_1-p647895	A/G	C4	8055889	0.08413	AA	AA	AA	AA	AA	AA	AA	AA	AA	AA	AA	AA	AA	AA	AA	AA	AA	AA	NN	AA	AA	AA	GG	AA	AA	AA	AA	AA	AA	AA	AA	GG	GG	AA	AA	AA	GG	AA	AA	AA	AA	GG	AA	GG	GG
Bn-scaff_23907_1-p653780	T/C	C4	8065229	0.0631	CC	CC	CC	CC	CC	CC	CC	CC	CC	CC	CC	CC	CC	CC	CC	CC	CC	CC	TC	CC	CC	CC	TT	CC	CC	CC	CC	CC	CC	CC	CC	TT	TT	CC	CC	CC	TT	CC	CC	CC	CC	TT	TC	TT	TT
Bn-scaff_23907_1-p654002	T/C	C4	8065400	0.07839	CC	CC	CC	CC	CC	CC	CC	CC	CC	CC	CC	CC	CC	CC	CC	CC	CC	CC	TC	CC	CC	CC	TT	CC	CC	CC	CC	CC	CC	CC	CC	TT	TT	CC	CC	CC	TT	CC	CC	CC	CC	TT	TC	TT	TT
Bn-scaff_23907_1-p654757	T/C	C4	8066209	0.08031	TT	TT	TT	TT	TT	TT	TT	TT	TT	TT	TT	TT	TT	TT	TT	TT	TT	TT	TC	TT	TT	TT	CC	TT	TT	TT	TT	TT	TT	TT	TT	CC	CC	TT	TT	TT	CC	TT	TT	TT	TT	CC	TC	CC	CC
Bn-scaff_23907_1-p658056	T/C	C4	8069445	0.0631	CC	CC	CC	CC	CC	CC	CC	CC	CC	CC	CC	CC	CC	CC	CC	CC	CC	CC	TC	CC	CC	CC	TT	CC	CC	CC	CC	CC	CC	CC	CC	TT	TT	CC	CC	CC	TT	CC	CC	CC	CC	TT	TC	TT	TT
Bn-scaff_23907_1-p664801	T/C	C4	8076417	0.04971	TT	TT	TT	TT	TT	TT	TT	TT	TT	TT	TT	TT	TT	TT	TT	TT	TT	TT	TC	TT	TT	TT	CC	TT	TT	TT	TT	TT	TT	TT	TT	CC	CC	TT	TT	TT	CC	TT	TT	TT	TT	CC	TC	CC	CC
Bn-scaff_23907_1-p671720	A/C	C4	8083142	0.07075	CC	CC	CC	CC	CC	CC	CC	CC	CC	CC	CC	CC	CC	CC	CC	CC	CC	CC	AC	CC	CC	CC	AA	CC	CC	CC	CC	CC	CC	CC	CC	AA	AA	CC	CC	CC	AA	CC	CC	CC	CC	AA	AC	AA	AA
Bn-scaff_23907_1-p672055	T/C	C4	8083477	0.05927	CC	CC	CC	CC	CC	CC	CC	CC	CC	CC	CC	CC	CC	CC	CC	CC	CC	CC	TC	CC	CC	CC	TT	CC	CC	CC	CC	CC	CC	CC	CC	TT	TT	CC	CC	CC	TT	CC	CC	CC	CC	TT	TC	TT	TT
Bn-scaff_23907_1-p675660	T/C	C4	8087138	0.06119	CC	CC	CC	CC	CC	CC	CC	CC	CC	CC	CC	CC	CC	CC	CC	CC	CC	CC	TC	CC	CC	CC	TT	CC	CC	CC	CC	CC	CC	CC	CC	TT	TT	CC	CC	CC	TT	CC	CC	CC	CC	TT	TC	TT	TT
Bn-scaff_23907_1-p679711	T/C	C4	8091140	0.08413	CC	CC	CC	CC	CC	CC	CC	CC	CC	CC	CC	CC	CC	CC	CC	CC	CC	CC	TC	CC	CC	CC	TT	CC	CC	CC	CC	CC	CC	CC	CC	TT	TT	CC	CC	CC	TT	CC	CC	CC	CC	TT	TC	TT	TT
Bn-scaff_23907_1-p686214	T/C	C4	8099276	0.13958	TT	TT	TT	TT	TT	TT	TT	TT	TT	TT	TT	TT	TT	TT	TT	TT	TT	TT	TC	TT	TT	TT	CC	TT	TT	TT	TT	TT	TT	TT	TT	CC	CC	TT	TT	TT	CC	TT	TT	TT	TT	CC	TC	CC	CC
Bn-scaff_23907_1-p689156	A/G	C4	8102159	0.06501	AA	AA	AA	AA	AA	AA	AA	AA	AA	AA	AA	AA	AA	AA	AA	AA	AA	AA	AG	AA	AA	AA	GG	AA	AA	AA	AA	AA	AA	AA	AA	GG	GG	AA	AA	AA	GG	AA	AA	AA	AA	GG	AG	GG	GG
Bn-scaff_23907_1-p722927	T/C	C4	8134538	0.06692	TT	TT	TT	TT	TT	TT	TT	TT	TT	TT	TT	TT	TT	TT	TT	TT	TT	TT	TC	TT	TT	TT	CC	TT	TT	TT	TT	TT	TT	TT	TT	CC	CC	TT	TT	TT	CC	TT	TT	TT	TT	CC	TT	CC	TT
Bn-scaff_23907_1-p746005	T/C	C4	8158243	0.16826	CC	CC	CC	CC	CC	CC	CC	CC	CC	CC	CC	CC	CC	CC	CC	CC	CC	CC	NN	CC	CC	CC	TT	CC	CC	CC	CC	CC	CC	CC	CC	TT	TT	CC	CC	CC	TT	CC	CC	CC	CC	TT	CC	TT	CC
Bn-scaff_23907_1-p762175	A/G	C4	8179285	0.08795	AA	AA	AA	AA	AA	AA	GG	AA	GG	AA	GG	AA	AA	AA	AA	GG	AA	AA	GG	GG	GG	GG	GG	GG	AA	AA	AA	AA	GG	AA	AA	GG	GG	AA	AA	AA	GG	AA	AA	AA	GG	GG	AG	GG	GG
Bn-scaff_23907_1-p780817	A/G	C4	8204190	0.07457	GG	GG	GG	GG	GG	GG	AA	GG	AA	GG	AA	GG	GG	GG	GG	AA	GG	GG	AA	AA	NN	AA	AA	AA	GG	GG	GG	GG	AA	GG	GG	AA	AA	GG	GG	GG	AA	GG	GG	GG	AA	AA	GG	AA	GG
Bn-scaff_23907_1-p915797	T/G	C4	8306101	0.0325	GG	GG	GG	GG	GG	GG	GG	GG	GG	GG	TT	GG	GG	GG	GG	TT	GG	GG	TG	TT	GG	TT	GG	TT	GG	GG	GG	GG	TT	GG	GG	GG	GG	GG	GG	GG	GG	GG	GG	GG	GG	GG	TG	GG	TT
Bn-scaff_23907_1-p931535	T/C	C4	8323195	0.0478	TT	TT	TT	TT	TT	TT	TT	TT	TT	TT	CC	TT	TT	TT	TT	CC	TT	TT	TC	CC	TT	CC	TT	CC	TT	TT	TT	TT	CC	TT	TT	TT	TT	TT	TT	TT	TT	TT	TT	TT	TT	TT	TC	TT	CC
Bn-scaff_23907_1-p969596	A/G	C4	8375592	0.08604	AA	AA	AA	AA	AG	AA	GG	AA	GG	AA	AA	AA	AA	AA	AA	AA	AA	AA	AG	AA	GG	AA	GG	AA	AA	AA	AA	AA	AA	AA	AA	GG	GG	AA	AA	AA	GG	AA	AA	AA	GG	GG	AA	GG	AA
Bn-scaff_23907_1-p980529	A/G	C4	8395324	0.0631	AA	AA	AA	AA	AG	AA	GG	AA	GG	AA	AA	AA	AA	AA	AA	AA	AA	AA	AG	AA	GG	AA	GG	AA	AA	AA	AA	AA	AA	AA	AA	GG	GG	AA	AA	AA	GG	AA	AA	AA	GG	GG	AA	GG	AA
Bn-scaff_16447_1-p403240	A/C	C4	8636492	0.08604	AA	AA	AA	AA	AC	AA	NN	AA	AA	AA	AA	AA	AA	AA	AA	AA	AA	AA	AC	AA	NN	AA	AA	AA	AA	AA	AA	AA	AA	AA	AA	AA	CC	AA	AA	AA	CC	AA	AA	AA	CC	CC	AA	CC	AA
Bn-scaff_17869_1-p115797	A/C	C4	9134785	0.06692	CC	CC	CC	CC	CC	CC	CC	CC	CC	CC	CC	CC	CC	CC	CC	CC	CC	CC	AC	CC	CC	CC	AA	CC	CC	CC	CC	CC	CC	CC	CC	CC	AA	CC	CC	AA	AA	CC	CC	CC	CC	AA	AC	AA	AA
Bn-scaff_17869_1-p121828	T/C	C4	9140850	0.04015	TT	TT	TT	TT	TT	TT	TT	TT	TT	TT	TT	TT	TT	TT	TT	TT	TT	TT	TT	TT	TT	TT	CC	TT	TT	TT	TT	TT	TT	TT	TT	TT	TT	TT	TT	TT	TT	TT	TT	TT	TT	TT	TT	TT	TT
Bn-scaff_17869_1-p135956	A/G	C4	9155916	0.03442	GG	GG	GG	GG	GG	GG	GG	GG	GG	GG	GG	GG	GG	GG	GG	GG	GG	GG	GG	GG	GG	GG	AA	GG	GG	GG	GG	GG	GG	GG	GG	GG	GG	GG	GG	GG	GG	GG	GG	GG	GG	GG	GG	GG	GG
Bn-scaff_17869_1-p168467	T/G	C4	9179715	0.03633	TT	TT	TT	TT	TG	TT	TT	TT	TT	TT	TT	TT	TT	TT	TT	TT	TT	TT	TT	TT	TT	TT	GG	TT	TT	TT	TT	TT	TT	TT	TT	TT	TT	NN	TT	TT	TT	TT	TT	TT	TT	TT	TT	TT	TT
Bn-scaff_17869_1-p174416	T/C	C4	9185563	0.04589	CC	CC	CC	CC	TC	CC	CC	CC	CC	CC	CC	CC	CC	CC	CC	CC	CC	CC	CC	CC	CC	CC	TT	CC	CC	CC	CC	CC	CC	CC	CC	CC	CC	NN	CC	CC	CC	CC	CC	CC	CC	CC	CC	CC	CC
Bn-scaff_17869_1-p207523	T/C	C4	9213241	0.04398	CC	CC	CC	CC	TC	CC	CC	CC	CC	CC	CC	CC	CC	CC	CC	CC	CC	CC	CC	CC	CC	CC	TT	CC	CC	CC	CC	CC	CC	CC	CC	CC	CC	NN	CC	CC	CC	CC	CC	CC	CC	CC	CC	CC	CC
Bn-A05-p6416604	A/G	C4	9644791	0.05354	AA	AA	AA	AA	AA	AA	AA	AA	AA	AG	AA	AA	AA	AA	AA	AA	AA	AA	AA	GG	AA	AG	AA	AA	AA	AA	AA	AA	AA	AA	AA	AA	AA	NN	GG	AA	AA	AA	AA	AA	AA	AA	AA	AA	GG
Bn-A05-p6405021	T/C	C4	9650521	0.02294	TT	CC	TT	TT	TT	TT	TT	TT	TT	TT	TT	TT	TT	TT	CC	TT	TT	TT	TT	TT	CC	TT	TT	TT	TT	TT	TT	TT	TT	TT	CC	TT	TT	TT	TT	TT	TT	TT	TT	TT	TT	TT	TT	TT	TT
Bn-scaff_17869_1-p592847	A/C	C4	9650658	0.04589	CC	CC	CC	CC	CC	CC	CC	CC	CC	CC	CC	CC	CC	CC	AC	CC	CC	CC	CC	CC	NN	CC	CC	CC	CC	CC	CC	CC	CC	CC	AC	CC	CC	CC	CC	CC	CC	CC	CC	CC	CC	CC	CC	CC	CC
Bn-scaff_17869_1-p802577	A/C	C4	9868023	0.07839	AA	AA	AA	AA	AA	AA	AA	AA	AA	AA	AA	AA	AA	AA	AA	AA	AA	AA	AA	AA	AA	AA	CC	AA	AA	AA	AA	AA	AA	AA	AA	CC	AA	CC	AA	AA	AA	AA	AA	AA	AA	AA	AA	AA	AA
Bn-scaff_17869_1-p811227	A/C	C4	9882242	0.06883	CC	CC	CC	CC	CC	CC	CC	CC	CC	CC	CC	CC	CC	CC	CC	CC	CC	CC	CC	CC	CC	CC	AA	CC	CC	CC	CC	CC	CC	CC	CC	AA	CC	NN	CC	CC	CC	CC	CC	CC	CC	CC	CC	CC	CC
Bn-scaff_17869_1-p813291	A/G	C4	9884306	0.06119	AA	AA	AA	AA	AA	AA	AA	AA	AA	AA	AA	AA	AA	AA	AA	AA	AA	AA	AA	AA	AA	AA	GG	AA	AA	AA	AA	AA	AA	AA	AA	GG	AA	GG	AA	AA	AA	AA	AA	AA	AA	AA	AA	AA	AA
Bn-scaff_17869_1-p813891	T/G	C4	9884957	0.04398	TT	TT	TT	TT	TT	TT	TT	TT	TT	TT	TT	TT	TT	TT	TT	TT	TT	TT	TT	TT	TT	TT	GG	TT	TT	TT	TT	TT	TT	TT	TT	GG	TT	NN	TT	TT	TT	TT	TT	TT	TT	TT	TT	TT	TT
Bn-scaff_17869_1-p814323	A/C	C4	9885338	0.05163	CC	CC	CC	NN	CC	CC	AA	CC	NN	CC	CC	CC	CC	CC	CC	CC	CC	CC	CC	CC	AA	CC	AA	CC	CC	CC	CC	CC	CC	CC	CC	AA	CC	AA	AA	CC	CC	CC	CC	CC	AA	CC	CC	CC	CC
Bn-scaff_17869_1-p814402	T/G	C4	9885468	0.06883	GG	GG	GG	TG	GG	GG	TT	GG	TG	GG	GG	GG	GG	GG	GG	GG	GG	GG	GG	GG	NN	GG	TT	GG	GG	GG	GG	GG	GG	GG	GG	TT	GG	TT	TT	GG	GG	GG	GG	GG	TT	GG	GG	GG	GG
Bn-scaff_17869_1-p815096	T/C	C4	9886162	0.10325	TT	TT	TT	TC	TT	TT	CC	TT	TC	TT	TT	TT	TT	TT	TT	TT	TT	TT	TT	TT	NN	TT	CC	TT	TT	TT	TT	TT	TT	TT	TT	CC	TT	CC	CC	TT	TT	TT	TT	TT	CC	TT	TT	TT	TT
Bn-scaff_17869_1-p817454	T/C	C4	9888443	0.10899	CC	CC	CC	TC	CC	CC	TT	CC	TC	CC	TT	CC	CC	CC	CC	CC	CC	CC	CC	CC	NN	CC	TT	CC	CC	CC	CC	CC	CC	CC	CC	TT	CC	CC	TT	CC	CC	CC	CC	CC	TT	CC	CC	CC	CC
Bn-scaff_17869_1-p833346	A/G	C4	9904976	0.1109	AA	AA	AA	AG	AA	AA	GG	AA	AG	AA	GG	AA	AA	AA	AA	AA	AA	AA	AA	AA	AA	AA	GG	AA	AA	AA	AA	AA	AA	AA	AA	GG	AA	NN	GG	AA	AA	AA	AA	AA	GG	AA	AA	AA	AA
Bn-scaff_17869_1-p834180	A/C	C4	9905759	0.09178	CC	CC	CC	AC	CC	CC	AA	CC	AC	CC	AA	CC	CC	CC	CC	CC	CC	CC	CC	CC	CC	CC	AA	CC	CC	CC	CC	CC	CC	CC	CC	AA	CC	NN	AA	CC	CC	CC	CC	CC	AA	CC	CC	CC	CC
Bn-scaff_16095_1-p24601	A/C	C4	9977654	0.08031	AA	AA	AA	AC	AA	AA	CC	AA	AC	AA	CC	AA	AA	AA	AA	AA	AA	AA	AA	AA	AA	AA	CC	AA	AA	AA	AA	AA	AA	AA	AA	CC	AA	NN	CC	AA	AA	AA	AA	AA	CC	AA	AA	AA	AA
Bn-scaff_16095_1-p28021	A/G	C4	9981074	0.0631	GG	GG	GG	AG	GG	GG	AA	GG	AG	GG	AA	GG	GG	GG	GG	GG	GG	GG	GG	GG	GG	GG	AA	GG	GG	GG	GG	GG	GG	GG	GG	AA	GG	NN	AA	GG	GG	GG	GG	GG	AA	GG	GG	GG	GG
Bn-scaff_16095_1-p30079	T/C	C4	9983131	0.02486	TT	TT	TT	TC	TT	TT	TT	TT	TT	TT	TT	TT	TT	TT	TT	TT	TT	TT	TT	TT	TT	TT	TT	TT	TT	TT	TT	TT	TT	TT	TT	CC	TT	TT	TT	TT	TT	TT	TT	TT	TT	TT	TT	TT	TT
Bn-scaff_16095_1-p43615	A/G	C4	9993426	0.02868	GG	GG	GG	AG	GG	GG	GG	GG	GG	GG	GG	GG	GG	GG	GG	GG	GG	GG	GG	GG	GG	GG	GG	GG	GG	GG	GG	GG	GG	GG	GG	AA	GG	GG	GG	GG	GG	GG	GG	GG	GG	GG	GG	GG	GG
Bn-scaff_18754_1-p233662	T/C	C4	10323674	0.15679	CC	CC	CC	TC	TC	CC	TT	TT	TT	CC	TT	CC	CC	CC	CC	TT	CC	CC	TC	CC	NN	TT	TT	TT	TT	TT	CC	CC	TT	CC	TT	TT	CC	TT	TT	CC	CC	CC	TT	TT	TT	CC	CC	CC	CC
Bn-scaff_18754_1-p138925	A/G	C4	10417166	0.05163	AA	AA	AA	NN	AG	AA	AA	GG	AG	AA	AA	AA	AA	AA	AA	GG	GG	AA	AG	AA	GG	GG	GG	GG	GG	GG	AA	AA	GG	AA	GG	GG	AA	GG	GG	AA	AA	AA	GG	GG	GG	AA	AA	AA	AA
Bn-scaff_18754_1-p138642	A/G	C4	10417449	0.0631	GG	GG	GG	AG	AG	GG	GG	AA	NN	GG	GG	GG	GG	GG	GG	AA	AA	GG	NN	GG	NN	AA	AA	AA	AA	AA	GG	GG	AA	GG	AA	AA	GG	AA	AA	GG	GG	GG	AA	AA	AA	GG	GG	GG	GG
Bn-scaff_18754_1-p138618	A/G	C4	10417524	0.08987	AA	AA	AA	AG	AG	AA	AA	GG	AG	AA	AA	AA	AA	AA	AA	GG	GG	AA	AG	AA	GG	GG	GG	GG	GG	GG	AA	AA	GG	AA	GG	GG	AA	GG	GG	AA	AA	AA	GG	GG	GG	AA	AA	AA	AA
Bn-scaff_18754_1-p138534	T/G	C4	10417608	0.13384	GG	GG	GG	TG	TG	GG	GG	TT	NN	GG	GG	GG	GG	GG	GG	TT	TT	GG	TG	GG	NN	TT	TT	TT	TT	TT	GG	GG	TT	GG	TT	TT	GG	TT	TT	GG	GG	GG	TT	TT	TT	GG	GG	GG	GG
Bn-scaff_16564_1-p236601	T/C	C4	11168938	0.03442	TT	TT	TT	TT	TT	TT	TT	TT	TT	TT	TT	TT	TT	TT	TT	TT	TT	TT	TT	TT	TT	TT	TT	TT	TT	TT	TT	TT	TT	TT	TT	TT	TT	TT	TT	TT	TT	TT	TT	TT	TT	TT	TT	TT	TT
Bn-scaff_17346_1-p100828	A/G	C4	11249830	0.05354	GG	GG	GG	AG	AG	GG	GG	AA	NN	GG	GG	GG	GG	GG	GG	AA	AA	GG	AA	GG	GG	AA	GG	AA	AA	AA	GG	GG	AA	GG	AA	GG	GG	GG	GG	GG	GG	GG	GG	AA	AA	GG	GG	GG	GG
Bn-scaff_17346_1-p106345	A/G	C4	11255200	0.06501	AA	AA	AA	AG	AG	AA	AA	GG	AG	AA	AA	AA	AA	AA	AA	GG	GG	AA	GG	AA	AA	GG	AA	GG	GG	GG	AA	AA	GG	AA	GG	AA	AA	AA	AA	AA	AA	AA	AA	GG	GG	AA	AA	AA	AA
Bn-scaff_19821_1-p388456	A/G	C4	11286294	0.02486	GG	GG	GG	AG	GG	GG	GG	GG	GG	GG	GG	GG	GG	GG	GG	GG	GG	GG	GG	GG	GG	GG	AA	GG	GG	GG	GG	GG	GG	GG	GG	GG	GG	AG	AA	GG	GG	GG	GG	GG	GG	GG	GG	GG	GG
Bn-scaff_19821_1-p395152	A/G	C4	11293188	0.02103	AA	AA	AA	AG	AA	AA	AA	AA	AA	AA	AA	AA	AA	AA	AA	AA	AA	AA	AA	AA	AA	AA	GG	AA	AA	AA	AA	AA	AA	AA	AA	AA	AA	AG	GG	AA	AA	AA	AA	AA	AA	AA	AA	AA	AA
Bn-scaff_19821_1-p397330	T/G	C4	11295358	0.01912	TT	TT	TT	TG	TT	TT	TT	TT	TT	TT	TT	TT	TT	TT	TT	TT	TT	TT	TT	TT	TT	TT	GG	TT	TT	TT	TT	TT	TT	TT	TT	TT	TT	TG	GG	TT	TT	TT	TT	TT	TT	TT	TT	TT	TT
Bn-scaff_19821_1-p399685	A/C	C4	11297765	0.17591	CC	CC	CC	AC	CC	CC	CC	CC	CC	CC	CC	CC	CC	CC	CC	CC	CC	CC	CC	CC	CC	CC	AA	CC	CC	CC	CC	CC	NN	CC	CC	CC	CC	NN	AA	CC	CC	CC	CC	CC	CC	CC	CC	CC	CC
Bn-scaff_24119_1-p1380	A/G	C4	11342503	0.01912	AA	AA	AA	AG	AA	AA	AA	AA	AA	AA	AA	AA	AA	AA	AA	AA	AA	AA	AA	AA	AA	AA	GG	AA	AA	AA	AA	AA	AA	AA	AA	AA	AA	AG	GG	AA	AA	AA	AA	AA	AA	AA	AA	AA	AA
Bn-scaff_15993_1-p7562	A/G	C4	11370525	0.01147	AA	AA	AA	AG	AA	AA	AA	AA	AA	AA	AA	AA	AA	AA	AA	AA	AA	AA	AA	AA	AA	AA	GG	AA	AA	AA	AA	AA	AA	AA	AA	AA	AA	AG	GG	AA	AA	AA	AA	AA	AA	AA	AA	AA	AA
Bn-scaff_15607_1-p13090	A/G	C4	11467070	0.02486	GG	GG	GG	AG	GG	GG	GG	GG	GG	GG	GG	GG	GG	GG	AA	GG	GG	GG	GG	GG	GG	GG	AA	GG	GG	GG	GG	GG	GG	GG	GG	GG	GG	AA	AA	GG	GG	GG	GG	GG	GG	GG	GG	GG	GG
Bn-scaff_15607_1-p8930	A/G	C4	11471826	0.01912	GG	GG	GG	AG	GG	GG	GG	GG	GG	GG	GG	GG	GG	GG	AA	GG	GG	GG	GG	GG	NN	GG	AA	GG	GG	GG	GG	GG	GG	GG	GG	GG	GG	AA	AA	GG	GG	GG	GG	GG	GG	GG	GG	GG	GG
Bn-scaff_15607_1-p7680	T/G	C4	11473053	0.08031	TT	TT	TT	NN	TT	TT	TT	TT	TT	TT	TT	TT	TT	TT	GG	TT	TT	TT	TT	TT	TT	TT	GG	TT	TT	TT	TT	TT	NN	TT	TT	TT	TT	GG	GG	TT	TT	TT	TT	TT	TT	TT	TT	TT	TT
Bn-scaff_21967_1-p21220	A/G	C4	11487658	0.01912	AA	AA	AA	AG	AA	AA	AA	AA	AA	AA	AA	AA	AA	AA	GG	AA	AA	AA	AA	AA	NN	AA	GG	AA	AA	AA	AA	AA	AA	AA	AA	AA	AA	GG	GG	AA	AA	AA	AA	AA	AA	AA	AA	AA	AA
Bn-scaff_24123_1-p6389	T/C	C4	11533214	0.0153	TT	TT	TT	TC	TT	TT	TT	TT	TT	TT	TT	TT	TT	TT	CC	TT	TT	TT	TT	TT	TC	TT	CC	TT	TT	TT	TT	TT	TT	TT	TT	TT	TT	CC	CC	TT	TT	TT	TT	TT	TT	TT	TT	TT	TT
Bn-scaff_24123_1-p6488	T/C	C4	11533262	0.00574	TT	TT	TT	TC	TT	TT	TT	TT	TT	TT	TT	TT	TT	TT	CC	TT	TT	TT	TT	TT	TC	TT	CC	TT	TT	TT	TT	TT	TT	TT	TT	TT	TT	CC	CC	TT	TT	TT	TT	TT	TT	TT	TT	TT	TT
Bn-scaff_24123_1-p6612	A/G	C4	11533386	0.06119	NN	GG	GG	AA	GG	NN	GG	GG	GG	GG	GG	NN	GG	GG	AA	GG	GG	GG	GG	GG	AG	GG	AA	GG	GG	GG	NN	GG	NN	GG	GG	GG	GG	AA	AA	GG	GG	GG	GG	GG	GG	GG	GG	GG	GG
Bn-scaff_24123_1-p6990	A/C	C4	11533816	0.01721	AA	AA	AA	AC	AA	AA	AA	AA	AA	AA	AA	AA	AA	AA	CC	AA	AA	AA	AA	AA	AA	AA	CC	AA	AA	AA	AA	AA	AA	AA	AA	AA	AA	CC	CC	AA	AA	AA	AA	AA	AA	AA	AA	AA	AA
Bn-scaff_24123_1-p7231	A/G	C4	11534006	0.02486	AA	AA	AA	AG	AA	AA	AA	AA	AA	AA	AA	AA	AA	AA	GG	AA	AA	AA	AA	AA	AG	AA	GG	AA	AA	AA	AA	AA	AA	AA	AA	AA	AA	GG	GG	AA	AA	AA	AA	AA	AA	AA	AA	AA	AA
Bn-scaff_24123_1-p9014	A/G	C4	11535783	0.02103	AA	AA	AA	AG	AA	AA	AA	AA	AA	AA	AA	AA	AA	AA	GG	AA	AA	AA	AA	AA	NN	AA	GG	AA	AA	AA	AA	AA	AA	AA	AA	AA	AA	GG	GG	AA	AA	AA	AA	AA	AA	AA	AA	AA	AA
Bn-scaff_24123_1-p10396	A/G	C4	11537164	0.02294	AA	AA	AA	AG	AA	AA	AA	AA	AA	AA	AA	AA	AA	AA	GG	AA	AA	AA	AA	AA	NN	AA	GG	AA	AA	AA	AA	AA	AA	AA	AA	AA	AA	GG	GG	AA	AA	AA	AA	AA	AA	AA	AA	AA	AA
Bn-scaff_24123_1-p10997	T/G	C4	11537765	0.01338	TT	TT	TT	TG	TT	TT	TT	TT	TT	TT	TT	TT	TT	TT	GG	TT	TT	TT	TT	TT	TG	TT	GG	TT	TT	TT	TT	TT	TT	TT	TT	TT	TT	GG	GG	TT	TT	TT	TT	TT	TT	TT	TT	TT	TT
Bn-scaff_24123_1-p33618	T/C	C4	11545154	0.0478	TT	TT	TT	NN	TT	TT	TT	TT	TT	TT	TT	TT	TT	TT	CC	TT	TT	TT	TT	TT	NN	TT	CC	TT	TT	TT	TT	TT	TT	TT	TT	TT	TT	CC	CC	TT	TT	TT	TT	TT	TT	TT	TT	TT	TT
Bn-scaff_17416_1-p44885	A/G	C4	11605836	0.07839	AA	AA	AA	AG	AG	AA	AA	GG	AG	AA	AA	AA	AA	AA	AA	GG	GG	AA	GG	AA	AA	GG	AA	GG	GG	GG	AA	AA	GG	AA	GG	AA	GG	AA	AA	AA	AA	AA	AA	GG	GG	AA	AA	AA	AA
Bn-scaff_17759_1-p18397	T/C	C4	11654223	0.09369	TT	TT	TT	TC	TC	TT	TT	CC	TC	TT	TT	TT	TT	TT	TT	CC	CC	TT	CC	TT	TT	CC	TT	CC	CC	CC	TT	TT	CC	TT	CC	TT	CC	TT	TT	TT	TT	TT	TT	CC	CC	TT	TT	TT	TT
Bn-scaff_17759_1-p18366	A/G	C4	11654305	0.06501	GG	GG	GG	AG	AG	GG	GG	AA	AG	GG	GG	GG	GG	GG	GG	AA	AA	GG	AA	GG	GG	AA	GG	AA	AA	AA	GG	GG	AA	GG	AA	GG	AA	GG	GG	GG	GG	GG	GG	AA	AA	GG	GG	GG	GG
Bn-scaff_17759_1-p12468	A/G	C4	11660153	0.09943	AA	AA	AA	AG	AG	AA	AA	GG	AG	AA	AA	AA	AA	AA	AA	GG	GG	AA	GG	AA	AA	GG	AA	GG	GG	GG	AA	AA	GG	AA	GG	AA	GG	AA	AA	AA	AA	AA	AA	GG	GG	AA	NN	AA	AG
Bn-scaff_17759_1-p1272	T/C	C4	11671821	0.10516	NN	TT	TT	NN	NN	NN	TT	CC	TC	TT	TT	TT	TT	TT	TT	CC	CC	TT	CC	TT	TT	CC	TT	CC	CC	CC	TT	TT	CC	TT	CC	NN	CC	TT	TT	TT	TT	TT	TT	CC	CC	TT	TT	NN	NN
Bn-scaff_17759_1-p718	A/G	C4	11672426	0.09178	GG	GG	GG	AG	AG	GG	GG	AA	AG	GG	GG	GG	GG	GG	GG	AA	AA	GG	AA	GG	GG	AA	GG	AA	AA	AA	GG	GG	AA	GG	AA	GG	AA	GG	GG	GG	GG	GG	GG	AA	AA	GG	GG	GG	GG
Bn-scaff_17869_1-p1079760	T/G	C4	11672975	0.04971	GG	GG	GG	TG	TG	GG	GG	TT	TG	GG	GG	GG	GG	GG	GG	TT	TT	GG	TT	GG	GG	TT	GG	TT	TT	TT	GG	GG	TT	GG	TT	GG	TT	GG	GG	GG	GG	GG	GG	TT	TT	GG	GG	GG	GG
Bn-scaff_23613_1-p51738	T/C	C4	11677191	0.11855	TT	TT	TT	TC	TC	TT	TT	CC	TC	TT	TT	TT	TT	TT	TT	CC	CC	TT	CC	TT	TT	CC	TT	CC	CC	CC	TT	TT	CC	TT	CC	TT	CC	TT	TT	TT	TT	TT	TT	CC	CC	TT	TT	TT	TT
Bn-scaff_23613_1-p35766	T/C	C4	11689427	0.14723	CC	CC	CC	NN	TC	CC	CC	TT	TC	CC	CC	CC	CC	CC	CC	TT	TT	CC	TT	CC	CC	TT	NN	TT	TT	TT	CC	CC	TT	CC	TT	CC	TT	TC	TT	CC	CC	CC	CC	TT	TT	CC	CC	CC	CC
Bn-scaff_23613_1-p26916	T/C	C4	11710460	0.09178	CC	CC	CC	TC	TC	CC	CC	TT	TC	CC	CC	CC	CC	CC	CC	TT	TT	CC	TT	CC	CC	TT	CC	TT	TT	TT	CC	CC	TT	CC	TT	CC	TT	NN	TT	CC	CC	CC	CC	TT	TT	CC	CC	CC	CC
Bn-scaff_23613_1-p26864	T/C	C4	11710461	0.07839	TT	TT	TT	TC	TC	TT	TT	CC	TC	TT	TT	TT	TT	TT	TT	CC	CC	TT	CC	TT	TT	CC	TT	CC	CC	CC	TT	TT	CC	TT	CC	TT	CC	TC	CC	TT	TT	TT	TT	CC	CC	TT	TT	TT	TT
Bn-scaff_16576_1-p19242	T/G	C4	11763959	0.04589	GG	GG	GG	TG	TG	GG	GG	TT	TG	GG	GG	GG	GG	GG	GG	TT	TT	GG	TT	GG	GG	TT	GG	TT	TT	TT	GG	GG	TT	GG	TT	GG	TT	NN	TT	GG	GG	GG	GG	TT	TT	GG	GG	GG	GG
Bn-scaff_16576_1-p95164	T/C	C4	11845653	0.05354	CC	CC	CC	TC	TC	CC	CC	TT	NN	CC	CC	CC	CC	CC	CC	TT	TT	CC	TT	CC	CC	TT	CC	TT	TT	TT	CC	CC	TT	CC	TT	CC	TT	NN	TT	CC	CC	CC	CC	TT	TT	CC	CC	CC	CC
Bn-scaff_16576_1-p97169	T/C	C4	11847715	0.06501	CC	CC	CC	TC	TC	CC	CC	TT	TC	CC	CC	CC	CC	CC	CC	TT	TT	CC	TT	CC	CC	TT	CC	TT	TT	TT	CC	CC	TT	CC	TT	CC	TT	TC	TT	CC	CC	CC	CC	TT	TT	CC	CC	CC	CC
Bn-scaff_16576_1-p129980	T/C	C4	11861155	0.09943	TT	TT	TT	TC	TC	TT	TT	CC	TC	TT	TT	TT	TT	TT	TT	CC	CC	TT	CC	TT	TT	CC	TT	CC	CC	CC	TT	TT	CC	TT	CC	TT	CC	TC	CC	TT	TT	TT	TT	CC	CC	TT	TT	TT	TT
Bn-scaff_16576_1-p165518	A/C	C4	11961154	0.08604	AA	AA	AA	AC	AC	AA	AA	CC	AC	AA	AA	AA	AA	AA	AA	CC	CC	AA	CC	AA	AA	CC	AA	CC	CC	CC	AA	AA	CC	AA	CC	AA	CC	AC	CC	AA	AA	AA	AA	CC	CC	AA	AA	AA	AA
Bn-scaff_16576_1-p166604	T/C	C4	11962192	0.06692	CC	CC	CC	TC	TC	CC	CC	TT	TC	CC	CC	CC	CC	CC	CC	TT	TT	CC	TT	CC	CC	TT	CC	TT	TT	TT	CC	CC	TT	CC	TT	CC	TT	CC	CC	CC	CC	CC	CC	TT	TT	CC	CC	CC	CC
Bn-scaff_16576_1-p261370	T/C	C4	12087404	0.06883	TT	TT	TT	TC	TC	TT	TT	CC	TC	TT	TT	TT	TT	TT	CC	CC	CC	TT	CC	TT	NN	CC	TT	CC	CC	CC	TT	TT	CC	TT	CC	TT	CC	TC	TT	TT	TT	TT	TT	CC	CC	TT	TT	TT	TT
Bn-scaff_16576_1-p262132	T/C	C4	12088001	0.0631	CC	CC	CC	TC	TC	CC	CC	TT	TC	CC	CC	CC	CC	CC	TT	TT	TT	CC	TT	CC	NN	TT	CC	TT	TT	TT	CC	CC	TT	CC	TT	CC	TT	TC	CC	CC	CC	CC	CC	TT	TT	CC	CC	CC	CC
Bn-scaff_16576_1-p262230	A/G	C4	12088150	0.06501	GG	GG	GG	AG	AG	GG	GG	AA	AG	GG	GG	GG	GG	GG	AA	AA	AA	GG	AA	GG	NN	AA	GG	AA	AA	AA	GG	GG	AA	GG	AA	GG	AA	AG	GG	GG	GG	GG	GG	AA	AA	GG	GG	GG	GG
Bn-scaff_16576_1-p262623	A/G	C4	12088543	0.08222	AA	AA	AA	AG	AG	AA	AA	GG	AG	AA	AA	AA	AA	AA	GG	GG	GG	AA	GG	AA	NN	GG	AA	GG	GG	GG	AA	AA	GG	AA	GG	AA	GG	AG	AA	AA	AA	AA	AA	GG	GG	AA	AA	AA	AA
Bn-scaff_16576_1-p264058	T/C	C4	12089916	0.15488	CC	CC	CC	NN	TC	CC	CC	TT	NN	CC	CC	CC	CC	CC	TT	TT	NN	CC	TT	CC	CC	TT	CC	TT	TT	TT	CC	CC	TT	CC	TT	CC	TT	TC	CC	CC	CC	CC	CC	TT	TT	CC	CC	CC	CC
Bn-scaff_16576_1-p267351	T/C	C4	12093509	0.07075	CC	CC	CC	TC	TC	CC	CC	TT	TC	CC	CC	CC	CC	CC	TT	TT	TT	CC	TT	CC	NN	TT	CC	TT	TT	TT	CC	CC	TT	CC	TT	CC	TT	TC	CC	CC	CC	CC	CC	TT	TT	CC	CC	CC	CC
Bn-scaff_16576_1-p272154	A/G	C4	12116894	0.06692	AA	AA	AA	AG	AG	AA	AA	GG	AG	AA	AA	AA	AA	AA	GG	GG	GG	AA	GG	AA	NN	GG	AA	GG	GG	GG	AA	AA	GG	AA	GG	AA	GG	AG	AA	AA	AA	AA	AA	GG	GG	AA	AA	AA	AA
Bn-scaff_16576_1-p273263	A/G	C4	12117998	0.08413	AA	AA	AA	AG	AG	AA	AA	GG	AG	AA	AA	AA	AA	AA	GG	GG	GG	AA	GG	AA	NN	GG	AA	GG	GG	GG	AA	AA	GG	AA	GG	AA	GG	AG	AA	AA	AA	AA	AA	GG	GG	AA	AA	AA	AA
Bn-scaff_16576_1-p273416	A/C	C4	12118202	0.06501	AA	AA	AA	AC	AC	AA	AA	CC	AC	AA	AA	AA	AA	AA	CC	CC	CC	AA	CC	AA	NN	CC	AA	CC	CC	CC	AA	AA	CC	AA	CC	AA	CC	AC	AA	AA	AA	AA	AA	CC	CC	AA	AA	AA	AA
Bn-scaff_16576_1-p282069	T/C	C4	12127935	0.09369	CC	CC	CC	TC	TC	CC	CC	TT	TC	CC	CC	CC	CC	CC	TT	TT	TT	CC	TT	CC	NN	TT	CC	TT	TT	TT	CC	CC	TT	CC	TT	CC	TT	TC	CC	CC	CC	CC	CC	TT	TT	CC	CC	CC	CC
Bn-scaff_16576_1-p318294	A/G	C4	12180667	0.07266	AA	AA	AA	AG	AG	AA	AA	GG	AG	AA	AA	AA	AA	AA	GG	GG	GG	AA	GG	AA	NN	GG	AA	GG	GG	GG	AA	AA	GG	AA	GG	AA	GG	NN	AA	AA	AA	AA	AA	GG	GG	AA	AA	AA	AA
Bn-scaff_16576_1-p327062	T/C	C4	12191789	0.12811	TT	TT	TT	TC	TC	TT	TT	CC	TC	TT	TT	TT	TT	TT	CC	CC	CC	TT	CC	TT	TC	CC	TT	CC	CC	CC	TT	TT	CC	TT	CC	TT	CC	NN	TT	TT	TT	TT	TT	CC	CC	TT	TT	TT	TT
Bn-scaff_16576_1-p349318	A/G	C4	12214334	0.07266	AA	AA	AA	AG	AG	AA	AA	GG	AG	AA	AA	AA	AA	AA	GG	GG	GG	AA	GG	AA	NN	GG	AA	GG	GG	GG	AA	AA	GG	AA	GG	AA	GG	AG	AA	AA	AA	AA	AA	GG	GG	AA	AA	AA	AA
Bn-scaff_16576_1-p349484	T/C	C4	12214449	0.08031	TT	TT	TT	TC	TC	TT	TT	CC	TC	TT	TT	TT	TT	TT	CC	CC	CC	TT	CC	TT	NN	CC	TT	CC	CC	CC	TT	TT	CC	TT	CC	TT	CC	TC	TT	TT	TT	TT	TT	CC	CC	TT	TT	TT	TT
Bn-scaff_16576_1-p371178	T/G	C4	12233922	0.07839	GG	GG	GG	TG	TG	GG	GG	TT	TG	GG	GG	GG	GG	GG	TT	TT	TT	GG	TT	GG	GG	TT	GG	TT	TT	TT	GG	GG	TT	GG	TT	GG	TT	TG	GG	GG	GG	GG	GG	TT	TT	GG	GG	GG	GG
Bn-scaff_17112_1-p3557	A/G	C4	12286408	0.07457	AA	AA	AA	AG	AG	AA	AA	GG	AG	AA	AA	AA	AA	AA	GG	GG	GG	AA	GG	AA	NN	GG	AA	GG	GG	GG	AA	AA	GG	AA	GG	AA	GG	NN	AA	AA	AA	AA	AA	GG	GG	AA	AA	AA	AA
Bn-scaff_16576_1-p441964	T/C	C4	12303415	0.08604	CC	CC	CC	TC	TC	CC	CC	TT	TC	CC	CC	CC	CC	CC	TT	TT	TT	CC	TT	CC	CC	TT	CC	TT	TT	TT	CC	CC	TT	CC	TT	CC	TT	TC	CC	CC	CC	CC	CC	TT	TT	CC	CC	CC	CC
Bn-scaff_16576_1-p442806	T/C	C4	12303589	0.06119	TT	TT	TT	TC	TC	TT	TT	CC	TC	TT	TT	TT	TT	TT	CC	CC	CC	TT	CC	TT	NN	CC	TT	CC	CC	CC	TT	TT	CC	TT	CC	TT	CC	NN	TT	TT	TT	TT	TT	CC	CC	TT	TT	TT	TT
Bn-scaff_16576_1-p500384	A/G	C4	12346907	0.08031	GG	GG	GG	AG	AG	GG	GG	AA	AG	GG	GG	GG	GG	GG	AA	AA	AA	GG	AA	GG	GG	AA	GG	AA	AA	AA	GG	GG	AA	GG	AA	GG	AA	AG	GG	GG	GG	GG	GG	AA	AA	GG	GG	GG	GG
Bn-scaff_16576_1-p500477	T/G	C4	12347000	0.06119	GG	GG	GG	NN	TG	GG	GG	TT	GG	GG	GG	GG	GG	GG	TT	TT	TT	GG	TT	GG	GG	TT	GG	TT	TT	TT	GG	GG	TT	GG	TT	GG	TT	TG	GG	GG	GG	GG	GG	TT	TT	GG	GG	GG	GG
Bn-scaff_16576_1-p500652	T/G	C4	12347176	0.0631	TT	TT	TT	TG	TG	TT	TT	GG	TG	TT	TT	TT	TT	TT	GG	GG	GG	TT	GG	TT	NN	GG	TT	GG	GG	GG	TT	TT	GG	TT	GG	TT	GG	TG	TT	TT	TT	TT	TT	GG	GG	TT	TT	TT	TT
Bn-scaff_19821_1-p292068	A/G	C4	12683243	0.01721	GG	GG	GG	AG	GG	GG	GG	GG	GG	GG	GG	GG	GG	GG	GG	GG	GG	GG	GG	GG	GG	GG	AA	GG	GG	GG	GG	GG	GG	GG	GG	GG	GG	AG	AA	GG	GG	GG	GG	GG	GG	GG	GG	GG	GG
Bn-scaff_19821_1-p292230	T/C	C4	12683456	0.03442	CC	CC	CC	TC	CC	CC	CC	CC	CC	CC	CC	CC	CC	CC	CC	CC	CC	CC	CC	CC	CC	CC	TT	CC	CC	CC	CC	CC	CC	CC	CC	CC	CC	TC	TT	CC	CC	CC	CC	CC	CC	CC	CC	CC	CC
Bn-scaff_19821_1-p292285	A/G	C4	12683460	0.02294	GG	GG	GG	AG	GG	GG	GG	GG	GG	GG	GG	GG	GG	GG	GG	GG	GG	GG	GG	GG	GG	GG	AA	GG	GG	GG	GG	GG	GG	GG	GG	GG	GG	AG	AA	GG	GG	GG	GG	GG	GG	GG	GG	GG	GG
Bn-scaff_19821_1-p292961	A/C	C4	12684137	0.01147	AA	AA	AA	AC	AA	AA	AA	AA	AA	AA	AA	AA	AA	AA	AA	AA	AA	AA	AA	AA	AA	AA	CC	AA	AA	AA	AA	AA	AA	AA	AA	AA	AA	AC	CC	AA	AA	AA	AA	AA	AA	AA	AA	AA	AA
Bn-scaff_19821_1-p294411	A/C	C4	12685637	0.0153	CC	CC	CC	AC	CC	CC	CC	CC	CC	CC	CC	CC	CC	CC	CC	CC	CC	CC	CC	CC	CC	CC	AA	CC	CC	CC	CC	CC	CC	CC	CC	CC	CC	AC	AA	CC	CC	CC	CC	CC	CC	CC	CC	CC	CC
Bn-scaff_19821_1-p294505	T/C	C4	12685731	0.03059	TT	TT	TT	TC	TT	TT	TT	TT	TT	TT	TT	TT	TT	TT	TT	TT	TT	TT	TT	TT	TT	TT	CC	TT	TT	TT	TT	TT	TT	TT	TT	TT	TT	TC	CC	TT	TT	TT	TT	TT	TT	TT	TT	TT	TT
Bn-scaff_19821_1-p323166	A/G	C4	12715936	0.01721	GG	GG	GG	AG	GG	GG	GG	GG	GG	GG	GG	GG	GG	GG	GG	GG	GG	GG	GG	GG	GG	GG	AA	GG	GG	GG	GG	GG	GG	GG	GG	GG	GG	AG	AA	GG	GG	GG	GG	GG	GG	GG	GG	GG	GG
Bn-scaff_19821_1-p324480	A/G	C4	12717299	0.00765	AA	AA	AA	AG	AA	AA	AA	AA	AA	AA	AA	AA	AA	AA	AA	AA	AA	AA	AA	AA	AA	AA	GG	AA	AA	AA	AA	AA	AA	AA	AA	AA	AA	AG	GG	AA	AA	AA	AA	AA	AA	AA	AA	AA	AA
Bn-scaff_19821_1-p327213	T/C	C4	12720031	0.01721	CC	CC	CC	TC	CC	CC	CC	CC	CC	CC	CC	CC	CC	CC	CC	CC	CC	CC	CC	CC	CC	CC	TT	CC	CC	CC	CC	CC	CC	CC	CC	CC	CC	TC	TT	CC	CC	CC	CC	CC	CC	CC	CC	CC	CC
Bn-scaff_19821_1-p337408	A/G	C4	12723856	0.00765	AA	AA	AA	AG	AA	AA	AA	AA	AA	AA	AA	AA	AA	AA	AA	AA	AA	AA	AA	AA	AA	AA	GG	AA	AA	AA	AA	AA	AA	AA	AA	AA	AA	AG	GG	AA	AA	AA	AA	AA	AA	AA	AA	AA	AA
Bn-scaff_19821_1-p337530	T/C	C4	12723978	0.03059	TT	TT	TT	TC	TT	TT	TT	TT	TT	TT	TT	TT	TT	TT	TT	TT	TT	TT	TT	TT	TT	TT	CC	TT	TT	TT	TT	TT	TT	TT	TT	TT	TT	TC	CC	TT	TT	TT	TT	TT	TT	TT	TT	TT	TT
Bn-scaff_19821_1-p344097	T/C	C4	12739693	0.02294	CC	CC	CC	TC	CC	CC	CC	CC	CC	CC	CC	CC	CC	CC	CC	CC	CC	CC	CC	CC	CC	CC	NN	CC	CC	CC	CC	CC	CC	CC	CC	CC	CC	TC	TT	CC	CC	CC	CC	CC	CC	CC	CC	CC	CC
Bn-scaff_17592_1-p869743	T/C	C4	13024163	0.0153	TT	TT	TT	TC	TT	TT	TT	TT	TT	TT	TT	TT	TT	TT	CC	TT	TT	TT	TT	TT	NN	TT	CC	TT	TT	TT	TT	TT	TT	TT	TT	TT	TT	CC	CC	TT	TT	TT	TT	TT	TT	TT	TT	TT	TT
Bn-scaff_17592_1-p888125	A/G	C4	13044980	0.00956	AA	AA	AA	AG	AA	AA	AA	AA	AA	AA	AA	AA	AA	AA	GG	AA	AA	AA	AA	AA	AG	AA	GG	AA	AA	AA	AA	AA	AA	AA	AA	AA	AA	GG	GG	AA	AA	AA	AA	AA	AA	AA	AA	AA	AA
Bn-scaff_18712_1-p326442	A/C	C4	14028359	0.03059	AA	AA	AA	AC	AA	AA	AA	AA	AA	AA	AA	AA	AA	AA	AA	AA	AA	AA	AA	AA	AA	AA	AA	AA	AA	AA	AA	AA	AA	AA	AA	AA	AA	AA	AA	AA	AA	AA	AA	AA	AA	AA	AA	AA	AA
Bn-scaff_18712_1-p421039	T/C	C4	14127145	0.10134	CC	CC	CC	TT	CC	CC	TT	CC	CC	CC	CC	CC	CC	CC	CC	CC	TT	CC	CC	CC	CC	CC	CC	CC	CC	CC	CC	CC	CC	CC	CC	TT	TT	TC	TT	TT	CC	CC	CC	CC	TT	CC	TC	CC	TT
Bn-scaff_18712_1-p429006	T/G	C4	14151508	0.05736	TT	TT	TT	TT	TG	TT	TT	GG	NN	TT	GG	TT	TG	TT	GG	TT	TT	TT	TT	TT	TT	TT	GG	TT	TT	TT	GG	GG	TT	TT	TT	TT	TT	TG	TT	TT	TT	TT	TT	TT	TT	TT	TG	TT	TT
Bn-scaff_18712_1-p429589	A/G	C4	14152012	0.0478	GG	GG	GG	GG	AG	GG	GG	AA	AG	GG	AA	GG	AG	GG	AA	GG	GG	GG	GG	GG	GG	GG	AA	GG	GG	GG	AA	AA	GG	GG	GG	GG	GG	AG	GG	GG	GG	GG	GG	GG	GG	GG	AG	GG	GG
Bn-scaff_18712_1-p433569	T/C	C4	14156227	0.12046	TT	TT	TT	TT	TC	TT	TT	CC	TC	TT	CC	TT	NN	TT	CC	TT	TT	TT	TT	TT	NN	TT	CC	TT	TT	TT	CC	CC	TT	TT	TT	TT	TT	TC	TT	TT	TT	TT	TT	TT	TT	TT	TC	TT	TT
Bn-scaff_18712_1-p441224	A/G	C4	14163865	0.05163	GG	GG	GG	GG	AG	GG	GG	AA	AG	GG	AA	GG	AG	GG	AA	GG	GG	GG	GG	GG	NN	GG	AA	GG	GG	GG	AA	AA	GG	GG	GG	GG	GG	AG	GG	GG	GG	GG	GG	GG	GG	GG	AG	GG	GG
Bn-scaff_18712_1-p441302	T/C	C4	14163998	0.04207	CC	CC	CC	CC	TC	CC	CC	TT	TC	CC	TT	CC	TC	CC	TT	CC	CC	CC	CC	CC	NN	CC	TT	CC	CC	CC	TT	TT	CC	CC	CC	CC	CC	TC	CC	CC	CC	CC	CC	CC	CC	CC	TC	CC	CC
Bn-scaff_18712_1-p441610	A/G	C4	14164306	0.05163	AA	AA	AA	AA	AG	AA	AA	GG	AG	AA	GG	AA	AG	AA	GG	AA	AA	AA	AA	AA	NN	AA	GG	AA	AA	AA	GG	GG	AA	AA	AA	AA	AA	AG	AA	AA	AA	AA	AA	AA	AA	AA	AG	AA	AA
Bn-scaff_18712_1-p441715	T/G	C4	14164360	0.03442	GG	GG	GG	GG	TG	GG	GG	TT	GG	GG	TT	GG	TG	GG	TT	GG	GG	GG	GG	GG	GG	GG	NN	GG	GG	GG	TT	TT	GG	GG	GG	GG	GG	TG	GG	GG	GG	GG	GG	GG	GG	GG	TG	GG	GG
Bn-scaff_18712_1-p442418	A/C	C4	14165063	0.07266	AA	AA	AA	AA	AC	AA	AA	CC	AC	AA	CC	AA	NN	AA	CC	AA	AA	AA	AA	AA	AA	AA	CC	AA	AA	AA	CC	CC	AA	AA	AA	AA	AA	NN	AA	AA	AA	AA	AA	AA	AA	AA	AC	AA	AA
Bn-scaff_18712_1-p442419	T/C	C4	14165115	0.04398	TT	TT	TT	TT	TC	TT	TT	CC	TC	TT	CC	TT	TC	TT	CC	TT	TT	TT	TT	TT	NN	TT	CC	TT	TT	TT	CC	CC	TT	TT	TT	TT	TT	TC	TT	TT	TT	TT	TT	TT	TT	TT	TC	TT	TT
Bn-scaff_18712_1-p443062	T/C	C4	14165702	0.05354	CC	CC	CC	CC	TC	CC	CC	TT	TC	CC	TT	CC	TC	CC	TT	CC	CC	CC	CC	CC	CC	CC	TT	CC	CC	CC	TT	TT	CC	CC	CC	CC	CC	TC	CC	CC	CC	CC	CC	CC	CC	CC	TC	CC	CC
Bn-scaff_18712_1-p482601	A/G	C4	14214676	0.05927	AA	AA	AA	NN	AA	AA	AA	AA	AA	AA	AA	AA	AA	AA	AA	AA	AA	AA	AA	AA	AA	AA	AA	AA	AA	AA	AA	AA	AA	AA	AA	AA	AA	AA	AA	AA	AA	AA	AA	AA	AA	AA	AA	AA	AA
Bn-scaff_18712_1-p513679	A/G	C4	14250774	0.0478	GG	GG	GG	AG	GG	GG	GG	GG	GG	GG	GG	GG	GG	GG	GG	GG	GG	GG	GG	GG	GG	GG	GG	GG	GG	GG	GG	GG	GG	GG	GG	GG	GG	GG	GG	GG	GG	GG	GG	GG	GG	GG	GG	GG	GG
Bn-scaff_18712_1-p520554	A/G	C4	14258316	0.16444	GG	GG	GG	NN	GG	GG	GG	GG	GG	GG	GG	GG	GG	GG	GG	GG	GG	GG	GG	GG	GG	GG	GG	GG	GG	GG	GG	GG	GG	GG	GG	GG	GG	GG	GG	GG	GG	GG	GG	GG	GG	GG	GG	GG	GG
Bn-scaff_18712_1-p527427	T/G	C4	14264826	0.04398	GG	GG	GG	TG	GG	GG	GG	GG	GG	GG	GG	GG	GG	GG	GG	GG	GG	GG	GG	GG	GG	GG	GG	GG	GG	GG	GG	GG	GG	GG	GG	GG	GG	GG	GG	GG	GG	GG	GG	GG	GG	GG	GG	GG	GG
Bn-scaff_18712_1-p529145	A/G	C4	14266542	0.05163	AA	AA	AA	AG	AA	AA	AA	AA	AA	AA	AA	AA	AA	AA	AA	AA	AA	AA	AA	AA	AA	AA	AA	AA	AA	AA	AA	AA	AA	AA	AA	AA	AA	AA	AA	AA	AA	AA	AA	AA	AA	AA	AA	AA	AA
Bn-scaff_18712_1-p572052	A/G	C4	14313675	0.04589	GG	GG	GG	AG	GG	GG	GG	GG	GG	GG	GG	GG	GG	GG	GG	GG	GG	GG	GG	GG	GG	GG	GG	GG	GG	GG	GG	GG	GG	GG	GG	GG	GG	GG	GG	GG	GG	GG	GG	GG	GG	GG	GG	GG	GG
Bn-scaff_18712_1-p602155	A/G	C4	14355547	0.03059	GG	GG	GG	NN	GG	GG	GG	GG	GG	GG	GG	GG	GG	GG	GG	GG	GG	GG	GG	GG	GG	GG	GG	GG	GG	GG	GG	GG	GG	GG	GG	GG	GG	GG	GG	GG	GG	GG	GG	GG	GG	GG	GG	GG	GG
Bn-scaff_18712_1-p626111	T/C	C4	14383794	0.05545	CC	CC	CC	TC	CC	CC	CC	CC	CC	CC	CC	CC	CC	CC	CC	CC	CC	CC	CC	CC	CC	CC	CC	CC	CC	CC	CC	CC	CC	CC	CC	CC	CC	CC	CC	CC	CC	CC	CC	CC	CC	CC	CC	CC	CC
Bn-scaff_18712_1-p626858	T/G	C4	14384541	0.03633	GG	GG	GG	TG	GG	GG	GG	GG	GG	GG	GG	GG	GG	GG	GG	GG	GG	GG	GG	GG	GG	GG	GG	GG	GG	GG	GG	GG	GG	GG	GG	GG	GG	GG	GG	GG	GG	GG	GG	GG	GG	GG	GG	GG	GG
Bn-scaff_18712_1-p627372	A/G	C4	14385106	0.0478	AA	AA	AA	AG	AA	AA	AA	AA	AA	AA	AA	AA	AA	AA	AA	AA	AA	AA	AA	AA	AA	AA	AA	AA	AA	AA	AA	AA	AA	AA	AA	AA	AA	AA	AA	AA	AA	AA	AA	AA	AA	AA	AA	AA	AA
Bn-scaff_18712_1-p627671	A/G	C4	14385354	0.05545	AA	AA	AA	AG	AA	AA	AA	AA	AA	AA	AA	AA	AA	AA	AA	AA	AA	AA	AA	AA	AA	AA	AA	AA	AA	AA	AA	AA	AA	AA	AA	AA	AA	AA	AA	AA	AA	AA	AA	AA	AA	AA	AA	AA	AA
Bn-scaff_18712_1-p627930	T/C	C4	14385613	0.04971	TT	TT	TT	TC	TT	TT	TT	TT	TT	TT	TT	TT	TT	TT	TT	TT	TT	TT	TT	TT	TT	TT	TT	TT	TT	TT	TT	TT	TT	TT	TT	TT	TT	TT	TT	TT	TT	TT	TT	TT	TT	TT	TT	TT	TT
Bn-scaff_18712_1-p628031	A/G	C4	14385714	0.05354	GG	GG	GG	AG	GG	GG	GG	GG	GG	GG	GG	GG	GG	GG	GG	GG	GG	GG	GG	GG	GG	GG	GG	GG	GG	GG	GG	GG	GG	GG	GG	GG	GG	GG	GG	GG	GG	GG	GG	GG	GG	GG	GG	GG	GG
Bn-scaff_18712_1-p628890	T/C	C4	14386625	0.04015	CC	CC	CC	TC	CC	CC	CC	CC	CC	CC	CC	CC	CC	CC	CC	CC	CC	CC	CC	CC	CC	CC	CC	CC	CC	CC	CC	CC	CC	CC	CC	CC	CC	CC	CC	CC	CC	CC	CC	CC	CC	CC	CC	CC	CC
Bn-C13734643-p116	T/C	C4	14391788	0.03824	CC	CC	CC	TC	CC	CC	CC	CC	CC	CC	CC	CC	CC	CC	CC	CC	CC	CC	CC	CC	CC	CC	CC	CC	CC	CC	CC	CC	CC	CC	CC	CC	CC	CC	CC	CC	CC	CC	CC	CC	CC	CC	CC	CC	CC
Bn-scaff_27513_1-p62174	A/G	C4	14468658	0.03442	GG	GG	GG	AG	GG	GG	GG	GG	GG	GG	GG	GG	GG	GG	GG	GG	GG	GG	GG	GG	GG	GG	GG	GG	GG	GG	GG	GG	GG	GG	GG	GG	GG	GG	GG	GG	GG	GG	GG	GG	GG	GG	GG	GG	GG
Bn-scaff_27513_1-p62675	T/C	C4	14469210	0.03442	CC	CC	CC	TC	CC	CC	CC	CC	CC	CC	CC	CC	CC	CC	CC	CC	CC	CC	CC	CC	CC	CC	CC	CC	CC	CC	CC	CC	CC	CC	CC	CC	CC	CC	CC	CC	CC	CC	CC	CC	CC	CC	CC	CC	CC
Bn-scaff_27513_1-p90965	T/C	C4	14494608	0.04015	CC	CC	CC	CC	CC	CC	CC	CC	CC	CC	CC	CC	CC	CC	TT	CC	CC	CC	CC	TT	CC	CC	TT	CC	CC	CC	CC	CC	CC	CC	CC	CC	CC	TC	CC	CC	CC	CC	CC	CC	TT	CC	CC	CC	CC
Bn-scaff_27513_1-p93022	T/G	C4	14496716	0.06119	TT	TT	TT	NN	TT	TT	TT	TT	TT	TT	TT	TT	TT	TT	GG	TT	TT	TT	TT	GG	NN	TT	GG	TT	TT	TT	TT	TT	TT	TT	TT	TT	TT	NN	TT	TT	TT	TT	TT	TT	GG	TT	TT	TT	TT
Bn-scaff_27513_1-p93081	A/G	C4	14496724	0.04971	GG	GG	GG	NN	GG	GG	GG	GG	GG	GG	GG	GG	GG	GG	AA	GG	GG	GG	GG	AA	GG	GG	AA	GG	GG	GG	GG	GG	GG	GG	GG	GG	GG	AG	GG	GG	GG	GG	GG	GG	AA	GG	GG	GG	GG
Bn-scaff_27513_1-p101534	T/C	C4	14507804	0.1587	CC	CC	CC	NN	CC	CC	CC	CC	CC	CC	CC	CC	CC	CC	TT	CC	CC	CC	CC	TT	CC	CC	TT	CC	CC	CC	CC	CC	CC	CC	CC	CC	CC	TC	CC	CC	CC	CC	CC	CC	TT	CC	CC	CC	CC
Bn-scaff_18505_1-p299046	A/G	C4	14537122	0.04398	GG	GG	GG	NN	GG	GG	GG	GG	GG	GG	GG	GG	GG	GG	AA	GG	GG	GG	GG	AA	GG	GG	AA	GG	GG	GG	GG	GG	GG	GG	GG	GG	GG	AG	GG	GG	GG	GG	GG	GG	AA	GG	GG	GG	GG
Bn-scaff_18505_1-p294409	T/C	C4	14540573	0.05354	TT	TT	TT	TC	TT	TT	TT	TT	TT	TT	TT	TT	TT	TT	CC	TT	TT	TT	TT	CC	NN	TT	CC	TT	TT	TT	TT	TT	TT	TT	TT	TT	TT	NN	TT	TT	TT	TT	TT	TT	CC	TT	TT	TT	TT
Bn-scaff_18505_1-p288844	T/C	C4	14546122	0.07075	TT	TT	TT	TC	TT	TT	TT	TT	TT	TT	TT	TT	TT	TT	CC	TT	TT	TT	TT	CC	NN	TT	CC	TT	TT	TT	TT	TT	TT	TT	TT	TT	TT	NN	TT	TT	TT	TT	TT	TT	CC	TT	TT	TT	TT
Bn-scaff_18505_1-p288572	T/G	C4	14546445	0.04589	GG	GG	GG	TG	GG	GG	GG	GG	GG	GG	GG	GG	GG	GG	TT	GG	GG	GG	GG	TT	NN	GG	TT	GG	GG	GG	GG	GG	GG	GG	GG	GG	GG	TG	GG	GG	GG	GG	GG	GG	TT	GG	GG	GG	GG
Bn-scaff_18505_1-p288443	A/G	C4	14546523	0.04207	GG	GG	GG	AG	GG	GG	GG	GG	GG	GG	GG	GG	GG	GG	AA	GG	GG	GG	GG	AA	GG	GG	AA	GG	GG	GG	GG	GG	GG	GG	GG	GG	GG	AG	GG	GG	GG	GG	GG	GG	AA	GG	GG	GG	GG
Bn-scaff_18505_1-p288203	A/G	C4	14546814	0.04971	GG	GG	GG	AG	GG	GG	GG	GG	GG	GG	GG	GG	GG	GG	AA	GG	GG	GG	GG	AA	GG	GG	AA	GG	GG	GG	GG	GG	GG	GG	GG	GG	GG	AG	GG	GG	GG	GG	GG	GG	AA	GG	GG	GG	GG
Bn-scaff_18505_1-p288042	A/G	C4	14546975	0.07266	AA	AA	AA	AG	AA	AA	AA	AA	AA	AA	AA	AA	AA	AA	GG	AA	AA	AA	AA	GG	NN	AA	GG	AA	AA	AA	AA	AA	AA	AA	AA	AA	AA	NN	AA	AA	AA	AA	AA	AA	GG	AA	AA	AA	AA
Bn-scaff_18505_1-p271232	A/G	C4	14567021	0.0478	GG	GG	GG	AG	GG	GG	GG	GG	GG	GG	GG	GG	GG	GG	AA	GG	GG	GG	GG	AA	GG	GG	AA	GG	GG	GG	GG	GG	GG	GG	GG	GG	GG	AG	GG	GG	GG	GG	GG	GG	AA	GG	GG	GG	GG
Bn-scaff_18505_1-p267200	T/C	C4	14571105	0.08413	TC	CC	CC	TC	CC	CC	TC	TC	CC	TC	TC	TC	TC	TC	TT	TC	TC	CC	TC	TT	CC	TC	TT	CC	CC	CC	TC	TC	CC	TC	TC	CC	TC	NN	CC	CC	CC	CC	CC	CC	TT	CC	CC	CC	CC
Bn-scaff_18505_1-p266648	A/G	C4	14571606	0.04971	AA	AA	AA	AG	AA	AA	AA	AA	AA	AA	AA	AA	AA	AA	GG	AA	AA	AA	AA	GG	NN	AA	GG	AA	AA	AA	AA	AA	AA	AA	AA	AA	AA	NN	AA	AA	AA	AA	AA	AA	GG	AA	AA	AA	AA
Bn-scaff_18505_1-p216449	A/C	C4	14651014	0.04207	AA	AA	AA	AC	AA	AA	AA	AA	AA	AA	AA	AA	AA	AA	CC	AA	AA	AA	AA	CC	NN	AA	CC	AA	AA	AA	AA	AA	AA	AA	AA	AA	AA	NN	AA	AA	AA	AA	AA	AA	CC	AA	AA	AA	AA
Bn-scaff_18505_1-p91467	T/C	C4	14741586	0.0631	TT	TT	TT	TC	CC	CC	TT	TT	CC	TT	CC	TT	TC	TT	CC	TT	TT	TT	TT	CC	NN	TT	CC	TT	TT	TT	CC	CC	TT	TT	TT	TT	TT	TC	TT	TT	CC	CC	TT	TT	CC	CC	TC	CC	TT
Bn-scaff_18505_1-p89348	A/C	C4	14743609	0.06119	AA	AA	AA	NN	CC	CC	AA	AA	CC	AA	CC	AA	AC	AA	CC	AA	AA	AA	AA	CC	AA	AA	CC	AA	AA	AA	CC	CC	AA	AA	AA	AA	AA	AC	AA	AA	CC	CC	AA	AA	CC	CC	AC	CC	AA
Bn-scaff_18505_1-p85945	A/C	C4	14749030	0.06692	CC	CC	CC	NN	AA	AA	CC	CC	AA	CC	AA	CC	AC	CC	AA	CC	CC	CC	CC	AA	CC	CC	AA	CC	CC	CC	AA	AA	CC	CC	CC	CC	CC	AC	CC	CC	AA	AA	CC	CC	AA	AA	AC	AA	CC
Bn-scaff_18505_1-p85179	T/C	C4	14749796	0.08987	CC	CC	CC	TC	TT	TT	CC	CC	TT	CC	TT	CC	NN	CC	TT	CC	CC	CC	CC	TT	NN	CC	TT	CC	CC	CC	TT	TT	CC	CC	CC	CC	CC	NN	CC	CC	TT	TT	CC	CC	TT	TT	TC	TT	CC
Bn-scaff_18505_1-p76461	T/C	C4	14759308	0.12811	CC	CC	CC	CC	TT	TT	CC	CC	TT	CC	TT	CC	TC	CC	TT	CC	CC	CC	CC	TT	CC	CC	TT	CC	CC	CC	TT	TT	CC	CC	CC	CC	CC	TC	CC	CC	TT	TT	CC	CC	TT	TT	TC	TT	CC
Bn-scaff_18505_1-p44913	T/C	C4	14778938	0.10899	TT	TT	TT	NN	CC	CC	TT	TT	CC	TT	CC	TT	NN	TT	CC	TT	TT	TT	TT	CC	NN	TT	CC	TT	TT	TT	CC	CC	TT	TT	TT	TT	TT	NN	TT	TT	CC	CC	TT	TT	CC	CC	TC	CC	TT
Bn-scaff_18505_1-p16704	T/G	C4	14794319	0.04207	GG	GG	GG	TG	GG	GG	GG	GG	GG	GG	GG	GG	GG	GG	TT	GG	GG	GG	GG	TT	GG	GG	TT	GG	GG	GG	GG	GG	GG	GG	GG	GG	GG	TG	GG	GG	GG	GG	GG	GG	TT	GG	GG	GG	GG
Bn-scaff_18505_1-p16118	A/C	C4	14795168	0.07266	CC	CC	CC	NN	AA	AA	CC	CC	AA	CC	AA	CC	AC	CC	AA	CC	CC	CC	CC	AA	CC	CC	AA	CC	CC	CC	AA	AA	CC	CC	CC	CC	CC	AC	CC	CC	AA	AA	CC	CC	AA	AA	AC	AA	CC
Bn-scaff_18505_1-p15744	T/G	C4	14795499	0.08795	TT	TT	TT	TG	GG	GG	TT	TT	GG	TT	GG	TT	NN	TT	GG	TT	TT	TT	TT	GG	NN	TT	GG	TT	TT	TT	GG	GG	NN	TT	TT	TT	TT	NN	TT	TT	GG	GG	TT	TT	GG	GG	TG	GG	TT
Bn-scaff_16312_1-p34040	T/C	C4	14832425	0.07266	CC	CC	CC	NN	TT	TT	CC	CC	TT	CC	TT	CC	TC	CC	TT	CC	CC	CC	CC	TT	CC	CC	TT	CC	CC	CC	TT	TT	CC	CC	CC	CC	CC	TC	CC	CC	TT	TT	CC	CC	TT	TT	TC	TT	CC
Bn-scaff_16312_1-p34201	A/C	C4	14832586	0.07457	AA	AA	AA	AC	CC	CC	AA	AA	CC	AA	CC	AA	AC	AA	CC	AA	AA	AA	AA	CC	NN	AA	CC	AA	AA	AA	CC	CC	AA	AA	AA	AA	AA	AC	AA	AA	CC	CC	AA	AA	CC	CC	AC	CC	AA
Bn-scaff_16312_1-p49769	A/C	C4	14844663	0.04971	AA	AA	AA	AA	CC	CC	AA	AA	CC	AA	CC	AA	AC	AA	AA	AA	AA	AA	AA	AA	AA	AA	AA	AA	AA	AA	CC	CC	AA	AA	AA	AA	AA	AA	AA	AA	CC	CC	AA	AA	AA	CC	AC	CC	AA
Bn-scaff_16312_1-p71537	A/G	C4	14883488	0.10707	GG	GG	GG	AG	AA	AA	GG	GG	AA	GG	AA	GG	NN	GG	AA	GG	GG	GG	GG	AA	NN	GG	AA	GG	GG	GG	AA	AA	GG	GG	GG	GG	GG	NN	GG	GG	AA	AA	GG	GG	AA	AA	AG	AA	GG
Bn-scaff_16312_1-p73823	A/G	C4	14885789	0.06883	AA	AA	AA	AG	GG	GG	AA	AA	GG	AA	GG	AA	AG	AA	GG	AA	AA	AA	AA	GG	NN	AA	GG	AA	AA	AA	GG	GG	AA	AA	AA	AA	AA	AG	AA	AA	GG	GG	AA	AA	GG	GG	AG	GG	AA
Bn-scaff_16312_1-p73981	A/G	C4	14885988	0.07457	AA	AA	AA	AG	GG	GG	AA	AA	GG	AA	GG	AA	AG	AA	GG	AA	AA	AA	AA	GG	NN	AA	GG	AA	AA	AA	GG	GG	AA	AA	AA	AA	AA	AG	AA	AA	GG	GG	AA	AA	GG	GG	AG	GG	AA
Bn-scaff_16312_1-p82096	A/G	C4	14896118	0.06501	AA	AA	AA	NN	GG	GG	AA	AA	GG	AA	GG	AA	AG	AA	GG	AA	AA	AA	AA	GG	NN	AA	GG	AA	AA	AA	GG	GG	AA	AA	AA	AA	AA	AG	AA	AA	GG	GG	AA	AA	GG	GG	AG	GG	AA
Bn-scaff_16312_1-p82155	A/G	C4	14896126	0.06883	GG	GG	GG	NN	AA	AA	GG	GG	AA	GG	AA	GG	AG	GG	AA	GG	GG	GG	GG	AA	GG	GG	AA	GG	GG	GG	AA	AA	GG	GG	GG	GG	GG	AG	GG	GG	AA	AA	GG	GG	AA	AA	AG	AA	GG
Bn-scaff_16312_1-p120086	A/C	C4	14924476	0.08795	CC	CC	CC	NN	AA	AA	CC	CC	AA	CC	AA	CC	AC	CC	AA	CC	CC	CC	CC	AA	NN	CC	AA	CC	CC	CC	AA	AA	CC	CC	CC	CC	CC	AC	CC	CC	AA	AA	CC	CC	AA	AA	AC	AA	CC
Bn-scaff_16312_1-p120198	T/G	C4	14924538	0.05736	TT	TT	TT	TG	GG	GG	TT	TT	GG	TT	GG	TT	TG	TT	GG	TT	TT	TT	TT	GG	NN	TT	GG	TT	TT	TT	GG	GG	TT	TT	TT	TT	TT	TG	TT	TT	GG	GG	TT	TT	GG	GG	TG	GG	TT
Bn-scaff_16312_1-p120204	T/G	C4	14924595	0.06692	TT	TT	TT	NN	GG	GG	TT	TT	GG	TT	GG	TT	TG	TT	GG	TT	TT	TT	TT	GG	NN	TT	GG	TT	TT	TT	GG	GG	TT	TT	TT	TT	TT	TG	TT	TT	GG	GG	TT	TT	GG	GG	TG	GG	TT
Bn-scaff_16312_1-p120378	T/C	C4	14924702	0.08413	CC	CC	CC	NN	TT	TT	CC	CC	TT	CC	TT	CC	TC	CC	TT	CC	CC	CC	CC	TT	NN	CC	TT	CC	CC	CC	TT	TT	CC	CC	CC	CC	CC	TC	CC	CC	TT	TT	CC	CC	TT	TT	TC	TT	CC
Bn-scaff_16312_1-p126205	A/G	C4	14934824	0.06692	GG	GG	GG	AG	AA	AA	GG	GG	AA	GG	AA	GG	AG	GG	GG	GG	GG	GG	GG	GG	GG	GG	GG	GG	GG	GG	AA	AA	GG	GG	GG	GG	GG	GG	GG	GG	AA	AA	GG	GG	AA	AA	AG	AA	GG
Bn-scaff_16312_1-p126462	A/C	C4	14935132	0.06119	CC	CC	CC	AC	AA	AA	CC	CC	AA	CC	AA	CC	AC	CC	CC	CC	CC	CC	CC	CC	CC	CC	CC	CC	CC	CC	AA	AA	CC	CC	CC	CC	CC	CC	CC	CC	AA	AA	CC	CC	AA	AA	AC	AA	CC
Bn-scaff_16312_1-p126687	A/C	C4	14935306	0.08413	CC	CC	CC	CC	AA	AA	CC	CC	AA	CC	AA	CC	NN	CC	CC	CC	CC	CC	CC	CC	CC	CC	CC	CC	CC	CC	AA	AA	CC	CC	CC	CC	CC	CC	CC	CC	AA	AA	CC	CC	CC	AA	AC	AA	CC
Bn-scaff_16312_1-p150941	T/C	C4	14962523	0.10516	TT	TT	TT	TC	CC	CC	TT	TT	CC	TT	CC	TT	NN	TT	TT	TT	TT	TT	TT	TT	TT	TT	TT	TT	TT	TT	CC	CC	TT	TT	TT	TT	TT	TT	NN	TT	CC	CC	TT	TT	CC	CC	TC	CC	TT
Bn-scaff_19253_1-p24494	A/C	C4	15008292	0.0631	CC	CC	CC	NN	CC	CC	AA	AA	CC	CC	CC	CC	CC	CC	AA	CC	AA	CC	CC	AA	NN	CC	AA	CC	CC	CC	CC	CC	CC	CC	CC	AA	AA	AA	AA	AA	CC	CC	CC	CC	CC	CC	AC	CC	AA
Bn-scaff_19253_1-p24802	T/C	C4	15008651	0.09369	CC	CC	CC	NN	CC	CC	TT	TT	CC	CC	CC	CC	CC	CC	TT	CC	TT	CC	CC	TT	NN	CC	TT	CC	CC	CC	CC	CC	CC	CC	CC	TT	TT	TT	TT	TT	CC	CC	CC	CC	CC	CC	TC	CC	TT
Bn-scaff_19253_1-p25939	T/C	C4	15009857	0.05927	TT	TT	TT	NN	TT	TT	CC	CC	TT	TT	TT	TT	TT	TT	CC	TT	CC	TT	TT	CC	TC	TT	CC	TT	TT	TT	TT	TT	TT	TT	TT	CC	CC	CC	CC	CC	TT	TT	TT	TT	TT	TT	TC	TT	CC
Bn-scaff_19253_1-p26030	T/C	C4	15009897	0.06692	CC	CC	CC	NN	CC	CC	TT	TT	CC	CC	CC	CC	CC	CC	TT	CC	TT	CC	CC	TT	NN	CC	TT	CC	CC	CC	CC	CC	CC	CC	CC	TT	TT	TT	TT	TT	CC	CC	CC	CC	CC	CC	TC	CC	TT
Bn-scaff_19253_1-p30095	A/C	C4	15015573	0.07457	AA	AA	AA	NN	AA	AA	CC	CC	AA	AA	AA	AA	AA	AA	CC	AA	CC	AA	AA	CC	NN	AA	CC	AA	AA	AA	AA	AA	AA	AA	AA	CC	CC	CC	CC	CC	AA	AA	AA	AA	AA	AA	AC	AA	CC
Bn-scaff_19253_1-p30153	A/C	C4	15015682	0.07266	CC	CC	CC	AC	CC	CC	AA	AA	CC	CC	CC	CC	CC	CC	AA	CC	AA	CC	CC	AA	NN	CC	AA	CC	CC	CC	CC	CC	CC	CC	CC	AA	AA	AA	AA	AA	CC	CC	CC	CC	CC	CC	AC	CC	AA
Bn-scaff_19253_1-p30405	A/C	C4	15015934	0.07075	CC	CC	CC	NN	CC	CC	AA	AA	CC	CC	CC	CC	CC	CC	AA	CC	AA	CC	CC	AA	NN	CC	AA	CC	CC	CC	CC	CC	CC	CC	CC	AA	AA	AA	AA	AA	CC	CC	CC	CC	CC	CC	AC	CC	AA
Bn-scaff_19253_1-p31161	A/C	C4	15016690	0.06883	CC	CC	CC	NN	CC	CC	AA	AA	CC	CC	CC	CC	CC	CC	AA	CC	AA	CC	CC	AA	AC	CC	AA	CC	CC	CC	CC	CC	CC	CC	CC	AA	AA	AA	AA	AA	CC	CC	CC	CC	CC	CC	NN	CC	AA
Bn-scaff_19253_1-p31253	A/G	C4	15016782	0.0631	GG	GG	GG	AG	GG	GG	AA	AA	GG	GG	GG	GG	GG	GG	AA	GG	AA	GG	GG	AA	GG	GG	AA	GG	GG	GG	GG	GG	GG	GG	GG	AA	AA	AA	AA	AA	GG	GG	GG	GG	GG	GG	AG	GG	AA
Bn-scaff_19253_1-p31721	A/G	C4	15017250	0.07457	AA	AA	AA	NN	AA	AA	GG	GG	AA	AA	AA	AA	AA	AA	GG	AA	GG	AA	AA	GG	NN	AA	GG	AA	AA	AA	AA	AA	AA	AA	AA	GG	GG	GG	GG	GG	AA	AA	AA	AA	AA	AA	AG	AA	GG
Bn-scaff_19253_1-p56138	T/C	C4	15027693	0.09943	TT	TT	TT	NN	TT	TT	CC	CC	TT	TT	TT	TT	TT	TT	CC	TT	CC	TT	TT	CC	NN	TT	CC	TT	TT	TT	TT	TT	TT	TT	TT	CC	CC	CC	CC	CC	TT	TT	TT	TT	TT	TT	TC	TT	CC
Bn-scaff_19253_1-p56432	T/C	C4	15027987	0.08795	CC	CC	CC	NN	CC	CC	TT	TT	CC	CC	CC	CC	CC	CC	TT	CC	TT	CC	CC	TT	NN	CC	TT	CC	CC	CC	CC	CC	CC	CC	CC	TT	TT	TT	TT	TT	CC	CC	CC	CC	CC	CC	TC	CC	TT
Bn-scaff_19253_1-p75285	T/G	C4	15047112	0.06692	TT	TT	TT	GG	TT	TT	GG	GG	TT	TT	TT	TT	TT	TT	TT	TT	GG	TT	TT	TT	TT	NN	TT	TT	TT	TT	TT	TT	TT	TT	TT	GG	GG	TG	GG	GG	TT	TT	TT	NN	TT	TT	NN	TT	GG
Bn-scaff_19253_1-p82507	A/C	C4	15061837	0.05927	AA	AA	AA	NN	AA	AA	CC	CC	AA	AA	AA	AA	AA	AA	AA	AA	CC	AA	AA	AA	AA	AA	AA	AA	AA	AA	AA	AA	AA	AA	AA	CC	CC	AC	CC	CC	AA	AA	AA	AA	AA	AA	AC	AA	CC
Bn-scaff_19253_1-p93586	A/G	C4	15077306	0.08795	AA	AA	AA	NN	AA	AA	GG	GG	AA	AA	AA	AA	AA	AA	AA	AA	GG	AA	AA	AA	AA	AA	AA	AA	AA	AA	AA	AA	AA	AA	AA	GG	GG	AG	GG	GG	AA	AA	AA	AA	AA	AA	AG	AA	GG
Bn-scaff_19253_1-p94993	A/G	C4	15078719	0.05163	AA	AA	AA	NN	AA	AA	GG	GG	AA	AA	AA	AA	AA	AA	AA	AA	GG	AA	AA	AA	AA	AA	AA	AA	AA	AA	AA	AA	AA	AA	AA	GG	GG	AG	GG	GG	AA	AA	AA	AA	AA	AA	AG	AA	GG
Bn-scaff_19253_1-p95446	T/C	C4	15079174	0.04398	TT	TT	TT	NN	TT	TT	CC	CC	TT	TT	TT	TT	TT	TT	TT	TT	CC	TT	TT	TT	TT	TT	TT	TT	TT	TT	TT	TT	TT	TT	TT	CC	CC	TC	CC	CC	TT	TT	TT	TT	TT	TT	TC	TT	CC
Bn-scaff_19253_1-p102356	T/C	C4	15086123	0.08031	CC	CC	CC	NN	CC	CC	TT	TT	CC	CC	CC	CC	CC	CC	CC	CC	TT	CC	CC	CC	CC	CC	CC	CC	CC	CC	CC	CC	CC	CC	CC	TT	TT	TC	TT	TT	CC	CC	CC	CC	CC	CC	TC	CC	TT
Bn-scaff_19253_1-p152044	T/C	C4	15135634	0.0478	CC	CC	CC	TC	CC	CC	TT	TT	CC	CC	CC	CC	CC	CC	TT	CC	TT	CC	CC	TT	CC	CC	TT	CC	CC	CC	CC	CC	CC	CC	CC	CC	TT	TT	TT	TT	CC	CC	CC	CC	CC	CC	TC	CC	TT
Bn-scaff_19253_1-p162003	A/G	C4	15146648	0.06883	AA	AA	AA	NN	AA	AA	GG	GG	AA	AA	AA	AA	AA	AA	GG	AA	GG	AA	AA	GG	NN	AA	GG	AA	AA	AA	AA	AA	AA	AA	AA	AA	GG	GG	GG	GG	AA	AA	AA	AA	AA	AA	AG	AA	GG
Bn-scaff_19253_1-p162095	T/C	C4	15146740	0.07266	TT	TT	TT	NN	TT	TT	CC	CC	TT	TT	TT	TT	TT	TT	CC	TT	CC	TT	TT	CC	NN	TT	CC	TT	TT	TT	TT	TT	TT	TT	TT	TT	CC	CC	CC	CC	TT	TT	TT	TT	TT	TT	TC	TT	CC
Bn-scaff_19253_1-p162234	T/C	C4	15146879	0.0956	TT	TT	TT	NN	TT	TT	CC	CC	TT	TT	TT	TT	TT	TT	CC	TT	CC	TT	TT	CC	NN	TT	CC	TT	TT	TT	TT	TT	TT	TT	TT	TT	CC	CC	CC	CC	TT	TT	TT	TT	TT	TT	TC	TT	CC
Bn-scaff_19253_1-p162787	T/C	C4	15147483	0.05163	CC	CC	CC	NN	CC	CC	TT	TT	CC	CC	CC	CC	CC	CC	TT	CC	TT	CC	CC	TT	TC	CC	TT	CC	CC	CC	CC	CC	CC	CC	CC	CC	TT	TT	TT	TT	CC	CC	CC	CC	CC	CC	TC	CC	TT
Bn-scaff_19253_1-p163080	T/G	C4	15147725	0.07075	TT	TT	TT	NN	TT	TT	GG	GG	TT	TT	TT	TT	TT	TT	GG	TT	GG	TT	TT	GG	NN	TT	GG	TT	TT	TT	TT	TT	TT	TT	TT	TT	GG	GG	GG	GG	TT	TT	TT	TT	TT	TT	TG	TT	GG
Bn-scaff_19253_1-p163148	A/G	C4	15147844	0.05163	AA	AA	AA	NN	AA	AA	GG	GG	AA	AA	AA	AA	AA	AA	GG	AA	GG	AA	AA	GG	AG	AA	GG	AA	AA	AA	AA	AA	AA	AA	AA	AA	GG	GG	GG	GG	AA	AA	AA	AA	AA	AA	AG	AA	GG
Bn-scaff_19253_1-p163252	A/G	C4	15147948	0.05163	AA	AA	AA	AG	AA	AA	GG	GG	AA	AA	AA	AA	AA	AA	GG	AA	GG	AA	AA	GG	AG	AA	GG	AA	AA	AA	AA	AA	AA	AA	AA	AA	GG	GG	GG	GG	AA	AA	AA	AA	AA	AA	AG	AA	GG
Bn-scaff_19253_1-p163327	A/G	C4	15148023	0.10134	AA	AA	AA	NN	AA	AA	GG	GG	AA	AA	AA	AA	AA	AA	GG	AA	GG	AA	AA	GG	NN	AA	GG	AA	AA	AA	AA	AA	AA	AA	AA	AA	GG	GG	GG	GG	AA	AA	AA	AA	AA	AA	AG	AA	GG
Bn-scaff_19253_1-p163433	A/G	C4	15148078	0.05163	GG	GG	GG	AG	GG	GG	AA	AA	GG	GG	GG	GG	GG	GG	AA	GG	AA	GG	GG	AA	NN	GG	AA	GG	GG	GG	GG	GG	GG	GG	GG	GG	AA	AA	AA	AA	GG	GG	GG	GG	GG	GG	AG	GG	AA
Bn-scaff_19253_1-p170640	A/G	C4	15155465	0.05736	AA	AA	AA	NN	AA	AA	GG	GG	AA	AA	AA	AA	AA	AA	GG	AA	GG	AA	AA	GG	NN	AA	GG	AA	AA	AA	AA	AA	AA	AA	AA	AA	GG	GG	GG	GG	AA	AA	AA	AA	GG	AA	AG	AA	GG
Bn-scaff_19253_1-p170984	A/G	C4	15155604	0.07648	GG	GG	GG	NN	GG	GG	AA	AA	GG	GG	GG	GG	GG	GG	AA	GG	AA	GG	GG	AA	NN	GG	AA	GG	GG	GG	GG	GG	GG	GG	GG	GG	AA	AA	AA	AA	GG	GG	GG	GG	AA	GG	AG	GG	AA
Bn-scaff_19253_1-p171249	T/C	C4	15155918	0.09178	CC	CC	CC	NN	CC	CC	TT	TT	CC	CC	CC	CC	CC	CC	TT	CC	TT	CC	CC	TT	NN	CC	TT	CC	CC	CC	CC	CC	CC	CC	CC	CC	TT	TT	TT	TT	CC	CC	CC	CC	TT	CC	TC	CC	TT
Bn-scaff_19253_1-p180506	A/G	C4	15165333	0.0956	AA	AA	AA	NN	AA	AA	GG	GG	AA	AA	AA	AA	AA	AA	GG	AA	GG	AA	AA	GG	NN	AA	GG	AA	AA	AA	AA	AA	AA	AA	AA	AA	GG	GG	GG	GG	AA	AA	AA	AA	GG	AA	AG	AA	GG
Bn-scaff_19253_1-p200129	A/G	C4	15183862	0.05163	GG	GG	GG	NN	GG	GG	AA	AA	GG	GG	GG	GG	GG	GG	AA	GG	AA	GG	GG	AA	GG	GG	AA	GG	GG	GG	GG	GG	GG	GG	GG	GG	AA	AA	AA	AA	GG	GG	GG	GG	AA	GG	AG	GG	AA
Bn-scaff_19253_1-p201970	A/G	C4	15185657	0.08413	GG	GG	GG	NN	GG	GG	AA	AA	GG	GG	GG	GG	GG	GG	AA	GG	AA	GG	GG	AA	GG	GG	AA	GG	GG	GG	GG	GG	GG	GG	GG	GG	AA	AA	AA	AA	GG	GG	GG	GG	AA	GG	AG	GG	AA
Bn-scaff_19253_1-p223958	A/G	C4	15212632	0.08604	GG	GG	GG	NN	GG	GG	AA	AA	GG	GG	GG	GG	GG	GG	AA	GG	AA	GG	GG	AA	NN	GG	AA	GG	GG	GG	GG	GG	GG	GG	GG	GG	AA	AA	AA	AA	GG	GG	GG	GG	AA	GG	AG	GG	AA
Bn-scaff_19253_1-p224938	T/C	C4	15213612	0.08031	TT	TT	TT	CC	TT	TT	CC	CC	TT	TT	TT	TT	TT	TT	CC	TT	CC	TT	TT	CC	TC	NN	CC	TT	TT	TT	TT	NN	TT	TT	TT	TT	CC	CC	CC	CC	TT	TT	TT	TT	CC	TT	TC	TT	CC
Bn-scaff_19253_1-p225186	A/G	C4	15213860	0.06692	AA	AA	AA	NN	AA	AA	GG	GG	AA	AA	AA	AA	AA	AA	GG	AA	GG	AA	AA	GG	AG	NN	GG	AA	AA	AA	AA	NN	AA	AA	AA	AA	GG	GG	GG	GG	AA	AA	AA	AA	GG	AA	AG	AA	GG
Bn-scaff_19253_1-p248879	T/G	C4	15255020	0.06119	GG	GG	GG	NN	GG	GG	TT	TT	GG	GG	GG	GG	GG	GG	TT	GG	TT	GG	GG	TT	GG	GG	TT	GG	GG	GG	GG	GG	GG	GG	GG	GG	TT	TT	TT	TT	GG	GG	GG	GG	TT	GG	TG	GG	TT
Bn-scaff_19253_1-p257226	T/C	C4	15261814	0.06119	CC	CC	CC	NN	CC	CC	TT	TT	CC	CC	CC	CC	CC	CC	TT	CC	TT	CC	CC	TT	CC	CC	TT	CC	CC	CC	CC	CC	CC	CC	CC	CC	TT	TT	TT	TT	CC	CC	CC	CC	TT	CC	TC	CC	TT
Bn-scaff_19253_1-p258817	A/G	C4	15263405	0.08222	GG	GG	GG	AG	GG	GG	AA	AA	GG	GG	GG	GG	GG	GG	AA	GG	AA	GG	GG	AA	NN	GG	AA	GG	GG	GG	GG	GG	GG	GG	GG	GG	GG	AG	GG	AA	GG	GG	GG	GG	AA	GG	AG	GG	AA
Bn-scaff_19253_1-p258981	A/G	C4	15263569	0.06883	AA	AA	AA	NN	AA	AA	GG	GG	AA	AA	AA	AA	AA	AA	GG	AA	GG	AA	AA	GG	NN	AA	GG	AA	AA	AA	AA	AA	AA	AA	AA	AA	GG	GG	GG	GG	AA	AA	AA	AA	GG	AA	AG	AA	GG
Bn-scaff_19253_1-p259205	T/C	C4	15263742	0.09943	TT	TT	TT	NN	TT	TT	CC	CC	TT	TT	TT	TT	TT	TT	CC	TT	CC	TT	TT	CC	NN	TT	CC	TT	TT	TT	TT	TT	TT	TT	TT	TT	CC	CC	CC	CC	TT	TT	TT	TT	CC	TT	TC	TT	CC
Bn-scaff_19253_1-p266378	T/C	C4	15270946	0.08987	CC	CC	CC	NN	CC	CC	TT	TT	CC	CC	CC	CC	CC	CC	TT	CC	TT	CC	CC	TT	CC	CC	TT	CC	CC	CC	CC	CC	CC	CC	CC	CC	TT	TT	TT	TT	CC	CC	CC	CC	TT	CC	TC	CC	TT
Bn-scaff_19253_1-p269230	A/G	C4	15273977	0.0325	AA	AA	AA	AG	AA	AA	GG	GG	AA	AA	AA	AA	AA	AA	GG	AA	GG	AA	AA	GG	AG	AA	GG	AA	AA	AA	AA	AA	AA	AA	AA	AA	AA	AG	AA	GG	AA	AA	AA	AA	GG	AA	AG	AA	GG
Bn-scaff_19253_1-p277353	A/G	C4	15284179	0.08987	GG	GG	GG	AA	GG	GG	AA	AA	GG	GG	GG	GG	GG	GG	AA	GG	AA	GG	GG	AA	GG	GG	AA	GG	GG	GG	GG	GG	GG	GG	GG	GG	GG	AA	NN	AA	GG	GG	GG	GG	AA	GG	AG	GG	AA
Bn-scaff_19253_1-p285404	A/G	C4	15292231	0.1434	AA	NN	AA	NN	NN	AA	GG	GG	AA	AA	AA	AA	AA	AA	GG	AA	GG	AA	AA	GG	NN	AA	GG	AA	AG	NN	AA	AA	AA	AA	AA	AG	AA	GG	GG	GG	AG	NN	AA	NN	GG	AA	NN	AA	GG
Bn-scaff_19253_1-p290631	A/G	C4	15297526	0.06501	GG	GG	GG	AG	GG	GG	AA	AA	GG	GG	GG	GG	GG	GG	AA	GG	AA	GG	GG	AA	NN	GG	AA	GG	GG	GG	GG	GG	GG	GG	GG	GG	GG	NN	GG	AA	GG	GG	GG	GG	AA	GG	AG	GG	AA
Bn-scaff_19253_1-p291797	A/C	C4	15298687	0.05354	CC	CC	CC	AC	CC	CC	AA	AA	CC	CC	CC	CC	CC	CC	AA	CC	AA	CC	CC	AA	CC	CC	AA	CC	CC	CC	CC	CC	CC	CC	CC	CC	CC	NN	CC	AA	CC	CC	CC	CC	AA	CC	AC	CC	AA
Bn-scaff_19253_1-p319366	T/G	C4	15328638	0.06501	TT	TT	TT	TG	TT	TT	GG	GG	TT	TT	TT	TT	TT	TT	GG	TT	GG	TT	TT	GG	NN	TT	GG	TT	TT	TT	TT	TT	TT	TT	TT	TT	TT	NN	TT	GG	TT	TT	TT	TT	GG	TT	TG	TT	GG
Bn-scaff_19253_1-p320747	A/G	C4	15330069	0.04589	GG	GG	GG	AG	GG	GG	AA	AA	GG	GG	GG	GG	GG	GG	AA	GG	AA	GG	GG	AA	NN	GG	AA	GG	GG	GG	GG	GG	GG	GG	GG	GG	GG	AG	GG	AA	GG	GG	GG	GG	AA	GG	AG	GG	AA
Bn-scaff_19253_1-p333241	A/G	C4	15331687	0.04971	AA	AA	AA	NN	AA	AA	GG	GG	AA	AA	AA	AA	AA	AA	GG	AA	GG	AA	AA	GG	NN	AA	GG	AA	AA	AA	AA	AA	AA	AA	AA	AA	AA	GG	GG	GG	AA	AA	AA	AA	GG	AA	AG	AA	GG
Bn-scaff_19253_1-p333655	T/G	C4	15332050	0.04398	GG	GG	GG	TG	GG	GG	TT	TT	GG	GG	GG	GG	GG	GG	TT	GG	TT	GG	GG	TT	NN	GG	TT	GG	GG	GG	GG	GG	GG	GG	GG	GG	GG	NN	GG	TT	GG	GG	GG	GG	TT	GG	TG	GG	TT
Bn-scaff_19253_1-p334114	A/G	C4	15332560	0.0631	GG	GG	GG	NN	GG	GG	AA	AA	GG	GG	GG	GG	GG	GG	AA	GG	AA	GG	GG	AA	NN	GG	AA	GG	GG	GG	GG	GG	GG	GG	GG	GG	GG	AA	AA	AA	GG	GG	GG	GG	AA	GG	AG	GG	AA
Bn-scaff_19253_1-p344161	T/C	C4	15341884	0.04971	TT	TT	TT	TC	TT	TT	CC	CC	TT	TT	TT	TT	TT	TT	CC	TT	CC	TT	TT	CC	NN	TT	CC	TT	TT	TT	TT	TT	TT	TT	TT	TT	TT	NN	TT	CC	TT	TT	TT	TT	CC	TT	TC	TT	CC
Bn-scaff_19253_1-p344295	A/C	C4	15342020	0.06883	AA	AA	AA	NN	AA	AA	CC	CC	AA	AA	AA	AA	AA	AA	CC	AA	CC	AA	AA	CC	NN	AA	CC	AA	AA	AA	AA	AA	AA	AA	AA	AA	AA	CC	CC	CC	AA	AA	AA	AA	CC	AA	AC	AA	CC
Bn-scaff_19253_1-p344350	T/G	C4	15342024	0.04589	GG	GG	GG	NN	GG	GG	TT	TT	GG	GG	GG	GG	GG	GG	TT	GG	TT	GG	GG	TT	GG	GG	TT	GG	GG	GG	GG	GG	GG	GG	GG	GG	GG	TT	TT	TT	GG	GG	GG	GG	TT	GG	TG	GG	TT
Bn-scaff_19253_1-p354934	T/G	C4	15352636	0.06692	TT	TT	TT	NN	TT	TT	GG	GG	TT	TT	TT	TT	TT	TT	GG	TT	GG	TT	TT	GG	NN	NN	GG	TT	TT	TT	TT	TT	TT	TT	TT	TT	TT	GG	GG	GG	TT	TT	TT	TT	GG	TT	TG	TT	GG
Bn-scaff_19253_1-p365167	A/G	C4	15364707	0.0325	AA	AA	AA	AG	AA	AA	GG	GG	AA	AA	AA	AA	AA	AA	AA	AA	GG	AA	AA	AA	AA	AA	AA	AA	AA	AA	AA	AA	AA	AA	AA	AA	AA	AA	AA	GG	AA	AA	AA	AA	GG	AA	AG	AA	GG
Bn-scaff_19253_1-p373204	T/C	C4	15372665	0.04015	TT	TT	TT	NN	TT	TT	CC	CC	TT	TT	TT	TT	TT	TT	TT	TT	CC	TT	TT	TT	TT	TT	TT	TT	TT	TT	TT	TT	TT	TT	TT	TT	TT	TC	CC	CC	TT	TT	TT	TT	CC	TT	TC	TT	CC
Bn-scaff_19253_1-p373762	T/G	C4	15373268	0.0478	TT	TT	TT	NN	TT	TT	GG	GG	TT	TT	TT	TT	TT	TT	TT	TT	GG	TT	TT	TT	TT	TT	TT	TT	TT	TT	TT	TT	TT	TT	TT	TT	TT	TG	GG	GG	TT	TT	TT	TT	GG	TT	TG	TT	GG
Bn-scaff_19253_1-p374704	T/G	C4	15374211	0.03824	TT	TT	TT	TG	TT	TT	GG	GG	TT	TT	TT	TT	TT	TT	TT	TT	GG	TT	TT	TT	TT	TT	TT	TT	TT	TT	TT	TT	TT	TT	TT	TT	TT	TG	GG	GG	TT	TT	TT	TT	GG	TT	TG	TT	GG
Bn-scaff_19253_1-p387193	A/C	C4	15427181	0.04971	AA	AA	AA	NN	AA	AA	CC	CC	AA	AA	AA	AA	AA	AA	AA	AA	CC	AA	AA	AA	AA	AA	AA	AA	AA	AA	AA	AA	AA	AA	AA	AA	AA	AC	CC	CC	AA	AA	AA	AA	CC	AA	AC	AA	CC
Bn-scaff_19253_1-p388707	T/G	C4	15428747	0.04971	GG	GG	GG	NN	GG	GG	TT	TT	GG	GG	GG	GG	GG	GG	GG	GG	TT	GG	GG	GG	GG	GG	GG	GG	GG	GG	GG	GG	GG	GG	GG	GG	GG	TG	TT	TT	GG	GG	GG	GG	TT	GG	TG	GG	TT
Bn-scaff_19253_1-p433423	T/C	C4	15519749	0.14914	CC	CC	CC	TC	TC	CC	CC	CC	TT	CC	TT	CC	TT	TT	TT	CC	CC	CC	CC	TT	CC	CC	TT	CC	CC	CC	CC	CC	CC	CC	CC	CC	TT	TT	TT	CC	TT	TT	CC	CC	CC	TT	TC	TT	CC
Bn-scaff_19253_1-p436498	T/G	C4	15523069	0.0956	TT	TT	TT	TG	TG	TT	TT	TT	GG	TT	GG	TT	GG	GG	GG	TT	TT	TT	TT	GG	NN	TT	GG	TT	TT	TT	TT	TT	TT	TT	TT	TT	GG	GG	GG	TT	GG	GG	TT	TT	TT	GG	TG	GG	TT
Bn-scaff_19253_1-p462491	T/C	C4	15549303	0.11855	CC	CC	CC	CC	TC	CC	CC	CC	TT	CC	TT	CC	TT	TT	TT	CC	CC	CC	CC	TT	CC	CC	TT	CC	CC	CC	CC	CC	CC	CC	CC	CC	TT	TC	CC	CC	TT	TT	CC	CC	CC	TT	TC	TT	CC
Bn-scaff_19253_1-p478032	T/C	C4	15562657	0.08795	TT	TT	TT	NN	TC	TT	TT	TT	CC	TT	CC	TT	CC	CC	CC	TT	TT	TT	TT	CC	TT	TT	CC	TT	TT	TT	TT	TT	TT	TT	TT	TT	CC	TC	TT	TT	CC	CC	TT	TT	TT	CC	TC	CC	TT
Bn-scaff_19253_1-p490329	A/G	C4	15568502	0.08795	GG	GG	GG	AG	AG	GG	GG	GG	AA	GG	AA	GG	AA	AA	AA	GG	GG	GG	GG	AA	NN	GG	AA	GG	GG	GG	GG	GG	GG	GG	GG	GG	AA	AG	GG	GG	AA	AA	GG	GG	GG	AA	AG	AA	GG
Bn-scaff_19253_1-p490594	T/C	C4	15568767	0.08795	TT	TT	TT	TC	TC	TT	TT	TT	CC	TT	CC	TT	CC	CC	CC	TT	TT	TT	TT	CC	NN	TT	CC	TT	TT	TT	TT	TT	TT	TT	TT	TT	CC	CC	CC	TT	CC	CC	TT	TT	TT	CC	TC	CC	TT
Bn-scaff_19253_1-p490663	T/C	C4	15568836	0.09369	TT	TT	TT	TC	TC	TT	TT	TT	CC	TT	CC	TT	CC	CC	CC	TT	TT	TT	TT	CC	NN	TT	CC	TT	TT	TT	TT	TT	TT	TT	TT	TT	CC	CC	CC	TT	CC	CC	TT	TT	TT	CC	TC	CC	TT
Bn-scaff_19253_1-p490955	T/C	C4	15569178	0.07457	TT	TT	TT	TC	TC	TT	TT	TT	CC	TT	CC	TT	CC	CC	CC	TT	TT	TT	TT	CC	NN	TT	CC	TT	TT	TT	TT	TT	TT	TT	TT	TT	CC	CC	CC	TT	CC	CC	TT	TT	TT	CC	TC	CC	TT
Bn-scaff_19253_1-p491380	A/G	C4	15569552	0.06501	GG	GG	GG	AG	AG	GG	GG	GG	AA	GG	AA	GG	AA	AA	AA	GG	GG	GG	GG	AA	NN	GG	AA	GG	GG	GG	GG	GG	GG	GG	GG	GG	AA	AG	GG	GG	AA	AA	GG	GG	GG	AA	AG	AA	GG
Bn-scaff_19253_1-p491418	A/G	C4	15569641	0.06501	AA	AA	AA	AG	AG	AA	AA	AA	GG	AA	GG	AA	GG	GG	GG	AA	AA	AA	AA	GG	NN	AA	GG	AA	AA	AA	AA	AA	AA	AA	AA	AA	GG	GG	GG	AA	GG	GG	AA	AA	AA	GG	AG	GG	AA
Bn-scaff_19253_1-p502532	T/G	C4	15583534	0.08604	GG	GG	GG	TG	TG	GG	GG	GG	TT	GG	TT	GG	TT	TT	TT	GG	GG	GG	GG	TT	NN	GG	TT	GG	GG	GG	GG	GG	GG	GG	GG	GG	TT	NN	GG	GG	TT	TT	GG	GG	GG	TT	TG	TT	GG
Bn-scaff_19253_1-p502560	A/G	C4	15583613	0.08222	GG	GG	GG	AG	AG	GG	GG	GG	AA	GG	AA	GG	AA	AA	AA	GG	GG	GG	GG	AA	NN	GG	AA	GG	GG	GG	GG	GG	GG	GG	GG	GG	AA	AA	AA	GG	AA	AA	GG	GG	GG	AA	AG	AA	GG
Bn-scaff_19253_1-p508042	T/G	C4	15589957	0.07266	TT	TT	TT	TG	TG	TT	TT	TT	GG	TT	GG	TT	GG	GG	GG	TT	TT	TT	TT	GG	NN	TT	GG	TT	TT	TT	TT	TT	TT	TT	TT	TT	GG	GG	GG	TT	GG	GG	TT	TT	TT	GG	TG	GG	TT
Bn-scaff_19253_1-p508981	A/G	C4	15590813	0.06883	AA	AA	AA	AG	AG	AA	AA	AA	GG	AA	GG	AA	GG	GG	GG	AA	AA	AA	AA	GG	NN	AA	GG	AA	AA	AA	AA	AA	AA	AA	AA	AA	GG	GG	GG	AA	GG	GG	AA	AA	AA	GG	AG	GG	AA
Bn-scaff_19253_1-p509022	A/G	C4	15590906	0.08222	AA	AA	AA	AG	AG	AA	AA	AA	GG	AA	GG	AA	GG	GG	GG	AA	AA	AA	AA	GG	NN	AA	GG	AA	AA	AA	AA	AA	AA	AA	AA	AA	GG	GG	GG	AA	GG	GG	AA	AA	AA	GG	AG	GG	AA
Bn-scaff_19253_1-p512688	T/G	C4	15594529	0.0956	TT	TT	TT	TG	TG	TT	TT	TT	GG	TT	GG	TT	GG	GG	GG	TT	TT	TT	TT	GG	NN	TT	GG	TT	TT	TT	TT	TT	TT	TT	TT	TT	GG	GG	GG	TT	GG	GG	TT	TT	TT	GG	TG	GG	TT
Bn-scaff_19253_1-p513020	T/C	C4	15594911	0.08987	CC	CC	CC	TC	TC	CC	CC	CC	TT	CC	TT	CC	TT	TT	TT	CC	CC	CC	CC	TT	CC	CC	TT	CC	CC	CC	CC	CC	CC	CC	CC	CC	TT	TT	TT	CC	TT	TT	CC	CC	CC	TT	TC	TT	CC
Bn-scaff_19253_1-p513100	T/C	C4	15594940	0.07075	TT	TT	TT	TC	TC	TT	TT	TT	CC	TT	CC	TT	CC	CC	CC	TT	TT	TT	TT	CC	NN	TT	CC	TT	TT	TT	TT	TT	TT	TT	TT	TT	CC	TC	TT	TT	CC	CC	TT	TT	TT	CC	TC	CC	TT
Bn-scaff_19253_1-p513378	T/G	C4	15595217	0.07075	GG	GG	GG	TG	TG	GG	GG	GG	TT	GG	TT	GG	TT	TT	TT	GG	GG	GG	GG	TT	NN	GG	TT	GG	GG	GG	GG	GG	GG	GG	GG	GG	TT	TG	GG	GG	TT	TT	GG	GG	GG	TT	TG	TT	GG
Bn-scaff_19253_1-p513784	T/C	C4	15595674	0.06501	CC	CC	CC	TC	TC	CC	CC	CC	TT	CC	TT	CC	TT	TT	TT	CC	CC	CC	CC	TT	NN	CC	TT	CC	CC	CC	CC	CC	CC	CC	CC	CC	TT	TT	TT	CC	TT	TT	CC	CC	CC	TT	TC	TT	CC
Bn-scaff_19253_1-p513900	T/C	C4	15595739	0.12428	CC	CC	CC	NN	TC	CC	CC	CC	TT	CC	TT	CC	TT	TT	TT	NN	CC	CC	CC	TT	CC	CC	TT	CC	CC	CC	CC	CC	CC	CC	NN	NN	TT	NN	CC	CC	TT	TT	CC	CC	CC	TT	TC	TT	CC
Bn-scaff_19253_1-p514045	T/G	C4	15595884	0.07266	GG	GG	GG	TG	TG	GG	GG	GG	TT	GG	TT	GG	TT	TT	TT	GG	GG	GG	GG	TT	GG	GG	TT	GG	GG	GG	GG	GG	GG	GG	GG	GG	TT	TT	TT	GG	TT	TT	GG	GG	GG	TT	TG	TT	GG
Bn-scaff_19253_1-p514050	T/C	C4	15595940	0.05736	CC	CC	CC	TC	TC	CC	CC	CC	TT	CC	TT	CC	TT	TT	TT	CC	CC	CC	CC	TT	NN	CC	TT	CC	CC	CC	CC	CC	CC	CC	CC	CC	TT	TT	TT	CC	TT	TT	CC	CC	CC	TT	TC	TT	CC
Bn-scaff_19253_1-p514550	T/G	C4	15596391	0.07839	GG	GG	GG	TG	TG	GG	GG	GG	TT	GG	TT	GG	TT	TT	TT	GG	GG	GG	GG	TT	NN	GG	TT	GG	GG	GG	GG	GG	GG	GG	GG	GG	TT	TG	GG	GG	TT	TT	GG	GG	GG	TT	TG	TT	GG
Bn-scaff_19253_1-p514600	T/C	C4	15596492	0.08222	TT	TT	TT	TC	NN	TT	TT	TT	CC	TT	CC	TT	CC	CC	CC	TT	TT	TT	TT	CC	TT	TT	CC	TT	TT	TT	TT	TT	TT	TT	TT	TT	CC	CC	CC	TT	CC	CC	TT	TT	TT	CC	NN	CC	TT
Bn-scaff_19253_1-p515040	A/C	C4	15596932	0.04589	CC	CC	CC	AC	AC	CC	CC	CC	AA	CC	AA	CC	AA	AA	AA	CC	CC	CC	CC	AA	CC	CC	AA	CC	CC	CC	CC	CC	CC	CC	CC	CC	AA	AA	AA	CC	AA	AA	CC	CC	CC	AA	AC	AA	CC
Bn-scaff_19253_1-p516729	A/G	C4	15598621	0.06119	GG	GG	GG	AG	AG	GG	GG	GG	AA	GG	AA	GG	AA	AA	AA	GG	GG	GG	GG	AA	NN	GG	AA	GG	GG	GG	GG	GG	GG	GG	GG	GG	AA	AG	GG	GG	AA	AA	GG	GG	GG	AA	AG	AA	GG
Bn-scaff_19253_1-p524372	A/C	C4	15606693	0.06883	AA	AA	AA	AC	AC	AA	AA	AA	CC	AA	CC	AA	CC	CC	CC	AA	AA	AA	AA	CC	NN	AA	CC	AA	AA	AA	AA	AA	AA	AA	AA	AA	CC	CC	CC	AA	CC	CC	AA	AA	AA	CC	AC	CC	AA
Bn-scaff_19253_1-p524524	A/C	C4	15606895	0.08222	CC	CC	CC	NN	AC	CC	CC	CC	AA	CC	AA	CC	AA	AA	AA	CC	CC	CC	CC	AA	CC	CC	AA	CC	CC	CC	CC	CC	CC	CC	CC	CC	AA	AC	CC	CC	AA	AA	CC	CC	CC	AA	AC	AA	CC
Bn-scaff_19253_1-p524809	T/G	C4	15607169	0.07648	GG	GG	GG	NN	TG	GG	GG	GG	TT	GG	TT	GG	TT	TT	TT	GG	GG	GG	GG	TT	GG	GG	TT	GG	GG	GG	GG	GG	GG	GG	GG	GG	TT	TG	GG	GG	TT	TT	GG	GG	GG	TT	TG	TT	GG
Bn-scaff_19253_1-p524896	A/G	C4	15607256	0.09369	AA	AA	AA	AG	AG	AA	AA	AA	GG	AA	GG	AA	GG	GG	GG	AA	AA	AA	AA	GG	NN	AA	GG	AA	AA	AA	AA	AA	AA	AA	AA	AA	GG	NN	AA	AA	GG	GG	AA	AA	AA	GG	AG	GG	AA
Bn-scaff_19253_1-p525969	A/C	C4	15608380	0.0956	CC	CC	CC	AC	AC	CC	CC	CC	AA	CC	AA	CC	AA	AA	AA	CC	CC	CC	CC	AA	CC	CC	AA	CC	CC	CC	CC	CC	CC	CC	CC	CC	AA	AA	AA	CC	AA	AA	CC	CC	CC	AA	AC	AA	CC
Bn-scaff_19253_1-p526277	T/C	C4	15608637	0.10707	TT	TT	TT	TC	TC	TT	TT	TT	CC	TT	CC	TT	CC	CC	CC	TT	TT	TT	TT	CC	NN	TT	CC	TT	TT	TT	TT	TT	TT	TT	TT	TT	CC	CC	CC	TT	CC	CC	TT	TT	TT	CC	TC	CC	TT
Bn-scaff_19253_1-p526285	A/G	C4	15608696	0.06692	AA	AA	AA	AG	AG	AA	AA	AA	GG	AA	GG	AA	GG	GG	GG	AA	AA	AA	AA	GG	NN	AA	GG	AA	AA	AA	AA	AA	AA	AA	AA	AA	GG	GG	GG	AA	GG	GG	AA	AA	AA	GG	AG	GG	AA
Bn-scaff_19253_1-p531806	T/C	C4	15616868	0.08222	CC	CC	CC	TC	TC	CC	CC	CC	TT	CC	TT	CC	TT	TT	TT	CC	CC	CC	CC	TT	CC	CC	TT	CC	CC	CC	CC	CC	CC	CC	CC	CC	TT	TT	TT	CC	TT	TT	CC	CC	CC	TT	TC	TT	CC
Bn-scaff_19253_1-p531831	T/C	C4	15616944	0.0631	CC	CC	CC	TC	TC	CC	CC	CC	TT	CC	TT	CC	TT	TT	TT	CC	CC	CC	CC	TT	NN	CC	TT	CC	CC	CC	CC	CC	CC	CC	CC	CC	TT	TT	TT	CC	TT	TT	CC	CC	CC	TT	TC	TT	CC
Bn-scaff_19253_1-p532208	A/G	C4	15617269	0.0631	GG	GG	GG	AG	AG	GG	GG	GG	AA	GG	AA	GG	AA	AA	AA	GG	GG	GG	GG	AA	GG	GG	AA	GG	GG	GG	GG	GG	GG	GG	GG	GG	AA	AA	AA	GG	AA	AA	GG	GG	GG	AA	AG	AA	GG
Bn-scaff_19253_1-p533287	T/C	C4	15617560	0.08413	CC	CC	CC	TC	TC	CC	CC	CC	TT	CC	TT	CC	TT	TT	TT	CC	CC	CC	CC	TT	CC	CC	TT	CC	CC	CC	CC	CC	CC	CC	CC	CC	TT	TT	TT	CC	TT	TT	CC	CC	CC	TT	TC	TT	CC
Bn-scaff_19253_1-p533545	A/G	C4	15617869	0.05927	GG	GG	GG	AG	AG	GG	GG	GG	AA	GG	AA	GG	AA	AA	AA	GG	GG	GG	GG	AA	GG	GG	AA	GG	GG	GG	GG	GG	GG	GG	GG	GG	AA	AA	AA	GG	AA	AA	GG	GG	GG	AA	AG	AA	GG
Bn-scaff_19253_1-p542639	A/C	C4	15628772	0.07266	AA	AA	AA	AC	AC	AA	AA	CC	CC	AA	CC	AA	CC	CC	CC	AA	AA	AA	AA	CC	NN	AA	CC	AA	AA	AA	AA	AA	AA	AA	AA	AA	CC	AC	AA	AA	CC	CC	AA	AA	AA	CC	AC	CC	AA
Bn-scaff_19253_1-p543013	T/C	C4	15629199	0.07457	CC	CC	CC	TC	TC	CC	CC	TT	TT	CC	TT	CC	TT	TT	TT	CC	CC	CC	CC	TT	CC	CC	TT	CC	CC	CC	CC	CC	CC	CC	CC	CC	TT	TC	CC	CC	TT	TT	CC	CC	CC	TT	TC	TT	CC
Bn-scaff_19253_1-p543159	A/G	C4	15629345	0.06119	GG	GG	GG	AG	AG	GG	GG	AA	AA	GG	AA	GG	AA	AA	AA	GG	GG	GG	GG	AA	NN	GG	AA	GG	GG	GG	GG	GG	GG	GG	GG	GG	AA	AG	GG	GG	AA	AA	GG	GG	GG	AA	AG	AA	GG
Bn-scaff_19253_1-p543342	T/C	C4	15629537	0.13002	TT	TT	TT	NN	TC	TT	TT	NN	CC	TT	CC	TT	NN	NN	NN	TT	TT	TT	TT	CC	NN	TT	CC	TT	TT	TT	TT	TT	TT	TT	TT	TT	CC	NN	TT	TT	CC	CC	TT	TT	TT	CC	NN	CC	TT
Bn-scaff_19253_1-p556898	A/G	C4	15637605	0.0631	AA	AA	AA	AG	AG	AA	AA	GG	GG	AA	GG	AA	GG	GG	GG	AA	AA	AA	AA	GG	NN	AA	GG	AA	AA	AA	AA	AA	AA	AA	AA	AA	GG	GG	GG	AA	GG	GG	AA	AA	AA	GG	AG	GG	AA
Bn-scaff_19253_1-p558238	A/C	C4	15638996	0.14532	AA	AA	AA	AC	NN	AA	AA	CC	NN	AA	NN	AA	CC	CC	CC	AA	AA	AA	AA	CC	AA	AA	CC	AA	AA	AA	AA	AA	AA	AA	AA	AA	CC	CC	NN	AA	CC	CC	AA	AA	AA	CC	AC	CC	AA
Bn-scaff_19253_1-p559851	T/C	C4	15640531	0.06883	CC	CC	CC	TC	TC	CC	CC	TT	TT	CC	TT	CC	TT	TT	TT	CC	CC	CC	CC	TT	NN	CC	TT	CC	CC	CC	CC	CC	CC	CC	CC	CC	TT	TT	TT	CC	TT	TT	CC	CC	CC	TT	TC	TT	CC
Bn-scaff_19253_1-p560044	A/C	C4	15640775	0.07075	CC	CC	CC	AC	AC	CC	CC	AA	AA	CC	AA	CC	AA	AA	AA	CC	CC	CC	CC	AA	NN	CC	AA	CC	CC	CC	CC	CC	CC	CC	CC	CC	AA	AA	AA	CC	AA	AA	CC	CC	CC	AA	AC	AA	CC
Bn-scaff_19253_1-p560484	T/G	C4	15641215	0.06883	TT	TT	TT	TG	TG	TT	TT	GG	GG	TT	GG	TT	GG	GG	GG	TT	TT	TT	TT	GG	NN	TT	GG	TT	TT	TT	TT	TT	TT	TT	TT	TT	GG	GG	GG	TT	GG	GG	TT	TT	TT	GG	TG	GG	TT
Bn-scaff_19253_1-p561362	T/C	C4	15642093	0.05736	CC	CC	CC	TC	TC	CC	CC	TT	TT	CC	TT	CC	TT	TT	TT	CC	CC	CC	CC	TT	NN	CC	TT	CC	CC	CC	CC	CC	CC	CC	CC	CC	TT	TT	TT	CC	TT	TT	CC	CC	CC	TT	TC	TT	CC
Bn-scaff_19253_1-p561416	T/C	C4	15642147	0.07457	CC	CC	CC	TC	TC	CC	CC	TT	TT	CC	TT	CC	TT	TT	TT	CC	CC	CC	CC	TT	CC	CC	TT	CC	CC	CC	CC	CC	CC	CC	CC	CC	TT	TT	NN	CC	TT	TT	CC	CC	CC	TT	TC	TT	CC
Bn-scaff_19253_1-p562157	A/C	C4	15642837	0.07266	AA	AA	AA	AC	AC	AA	AA	CC	CC	AA	CC	AA	CC	CC	CC	AA	AA	AA	AA	CC	NN	AA	CC	AA	AA	AA	AA	AA	AA	AA	AA	AA	CC	CC	CC	AA	CC	CC	AA	AA	AA	CC	AC	CC	AA
Bn-scaff_19253_1-p562926	A/G	C4	15643606	0.07839	AA	AA	AA	AG	AG	AA	AA	GG	GG	AA	GG	AA	GG	GG	GG	AA	AA	AA	AA	GG	NN	AA	GG	AA	AA	AA	AA	AA	AA	AA	AA	AA	GG	GG	GG	AA	GG	GG	AA	AA	AA	GG	AG	GG	AA
Bn-scaff_19253_1-p564266	T/C	C4	15644996	0.06501	TT	TT	TT	TC	TC	TT	TT	CC	CC	TT	CC	TT	CC	CC	CC	TT	TT	TT	TT	CC	NN	TT	CC	TT	TT	TT	TT	TT	TT	TT	TT	TT	CC	CC	CC	TT	CC	CC	TT	TT	TT	CC	TC	CC	TT
Bn-scaff_19253_1-p564733	A/G	C4	15645413	0.06119	AA	AA	AA	AG	AG	AA	AA	GG	GG	AA	GG	AA	GG	GG	GG	AA	AA	AA	AA	GG	NN	AA	GG	AA	AA	AA	AA	AA	AA	AA	AA	AA	GG	GG	GG	AA	GG	GG	AA	AA	AA	GG	AG	GG	AA
Bn-scaff_19253_1-p565506	T/G	C4	15646237	0.04589	TT	TT	TT	TG	TG	TT	TT	GG	GG	TT	GG	TT	GG	GG	GG	TT	TT	TT	TT	GG	NN	TT	GG	TT	TT	TT	TT	TT	TT	TT	TT	TT	GG	GG	GG	TT	GG	GG	TT	TT	TT	GG	TG	GG	TT
Bn-scaff_19253_1-p565597	T/C	C4	15646277	0.11663	CC	CC	CC	NN	TC	CC	CC	TT	TT	CC	TT	CC	TT	TT	TT	CC	CC	CC	CC	TT	NN	CC	TT	CC	CC	CC	CC	CC	CC	CC	CC	CC	TT	TC	CC	CC	TT	TT	CC	CC	CC	TT	TC	TT	CC
Bn-scaff_19253_1-p566160	T/G	C4	15646893	0.08031	GG	GG	GG	NN	TG	GG	GG	TT	TT	GG	TT	GG	TT	TT	TT	GG	GG	GG	GG	TT	NN	GG	TT	GG	GG	GG	GG	GG	GG	GG	GG	GG	TT	TG	GG	GG	TT	TT	GG	GG	GG	TT	TG	TT	GG
Bn-scaff_19253_1-p566218	A/C	C4	15646900	0.04971	CC	CC	CC	AC	AC	CC	CC	AA	AA	CC	AA	CC	AA	AA	AA	CC	CC	CC	CC	AA	CC	CC	AA	CC	CC	CC	CC	CC	CC	CC	CC	CC	AA	AA	AA	CC	AA	AA	CC	CC	CC	AA	AC	AA	CC
Bn-scaff_19253_1-p566241	T/C	C4	15646974	0.12046	CC	CC	CC	TC	TC	CC	CC	TT	TT	CC	TT	CC	TT	TT	TT	CC	CC	CC	CC	TT	CC	CC	TT	CC	CC	CC	CC	CC	CC	CC	CC	CC	TT	TT	TT	CC	TT	TT	CC	CC	CC	TT	TC	TT	CC
Bn-scaff_19253_1-p567175	A/G	C4	15647895	0.08222	AA	AA	AA	AG	AG	AA	AA	GG	GG	AA	GG	AA	GG	GG	GG	AA	AA	AA	AA	GG	NN	AA	GG	AA	AA	AA	AA	AA	AA	AA	AA	AA	GG	NN	AA	AA	GG	GG	AA	AA	AA	GG	AG	GG	AA
Bn-scaff_19253_1-p567237	T/C	C4	15647957	0.08413	CC	CC	CC	TC	TC	CC	CC	TT	TT	CC	TT	CC	TT	TT	TT	CC	CC	CC	CC	TT	CC	CC	TT	CC	CC	CC	CC	CC	CC	CC	CC	CC	TT	TT	TT	CC	TT	TT	CC	CC	CC	TT	TC	TT	CC
Bn-scaff_19253_1-p567492	A/G	C4	15648161	0.08604	GG	GG	GG	AG	AG	GG	GG	AA	AA	GG	AA	GG	AA	AA	AA	GG	GG	GG	GG	AA	NN	GG	AA	GG	GG	GG	GG	GG	GG	GG	GG	GG	AA	AG	GG	GG	AA	AA	GG	GG	GG	AA	AG	AA	GG
Bn-scaff_19253_1-p567494	A/C	C4	15648214	0.07266	AA	AA	AA	AC	AC	AA	AA	CC	CC	AA	CC	AA	CC	CC	CC	AA	AA	AA	AA	CC	AC	AA	CC	AA	AA	AA	AA	AA	AA	AA	AA	AA	CC	CC	CC	AA	CC	CC	AA	AA	AA	CC	AC	CC	AA
Bn-scaff_19253_1-p573788	A/G	C4	15655601	0.08031	GG	GG	GG	AG	AG	GG	GG	AA	AA	GG	AA	GG	AA	AA	AA	GG	GG	GG	GG	AA	NN	GG	AA	GG	GG	GG	GG	GG	GG	GG	GG	GG	AA	AA	AA	GG	AA	AA	GG	GG	GG	AA	AG	AA	GG
Bn-scaff_19253_1-p574363	A/G	C4	15656227	0.08031	AA	AA	AA	AG	AG	AA	AA	GG	GG	AA	GG	AA	GG	GG	GG	AA	AA	AA	AA	GG	NN	AA	GG	AA	AA	AA	AA	AA	AA	AA	AA	AA	GG	GG	GG	AA	GG	GG	AA	AA	AA	GG	AG	GG	AA
Bn-scaff_19253_1-p574611	A/C	C4	15656424	0.06883	CC	CC	CC	AC	AC	CC	CC	AA	AA	CC	AA	CC	AA	AA	AA	CC	CC	CC	CC	AA	NN	CC	AA	CC	CC	CC	CC	CC	CC	CC	CC	CC	AA	AC	CC	CC	AA	AA	CC	CC	CC	AA	AC	AA	CC
Bn-scaff_19253_1-p583540	A/C	C4	15665319	0.06692	AA	AA	AA	AC	AC	AA	AA	CC	CC	AA	CC	AA	CC	CC	CC	AA	AA	AA	AA	CC	NN	AA	CC	AA	AA	AA	AA	AA	AA	AA	AA	AA	CC	CC	CC	AA	CC	CC	AA	AA	AA	CC	AC	CC	AA
Bn-scaff_19253_1-p586366	A/G	C4	15668159	0.0631	GG	GG	GG	AG	AG	GG	GG	AA	AA	GG	AA	GG	AA	AA	AA	GG	GG	GG	GG	AA	GG	GG	AA	GG	GG	GG	GG	GG	GG	GG	GG	GG	AA	AA	AA	GG	AA	AA	GG	GG	GG	AA	AG	AA	GG
Bn-scaff_19253_1-p587143	T/C	C4	15668985	0.05545	CC	CC	CC	TC	TC	CC	CC	TT	TT	CC	TT	CC	TT	TT	TT	CC	CC	CC	CC	TT	CC	CC	TT	CC	CC	CC	CC	CC	CC	CC	CC	CC	TT	TT	TT	CC	TT	TT	CC	CC	CC	TT	TC	TT	CC
Bn-scaff_19253_1-p593481	T/C	C4	15674059	0.1262	TT	TT	TT	NN	TC	TT	TT	CC	CC	TT	CC	TT	CC	CC	CC	TT	TT	TT	TT	CC	NN	NN	CC	TT	TT	TT	TT	TT	TT	TT	TT	TT	CC	NN	TT	TT	CC	CC	TT	TT	TT	CC	NN	CC	TT
Bn-scaff_19253_1-p593982	A/G	C4	15674611	0.07457	GG	GG	GG	AG	AG	GG	GG	AA	AA	GG	AA	GG	AA	AA	AA	GG	GG	GG	GG	AA	GG	GG	AA	GG	GG	GG	GG	GG	GG	GG	GG	GG	AA	AA	AA	GG	AA	AA	GG	GG	GG	AA	AG	AA	GG
Bn-scaff_19253_1-p594187	A/G	C4	15674816	0.07457	AA	AA	AA	AG	AG	AA	AA	GG	GG	AA	GG	AA	GG	GG	GG	AA	AA	AA	AA	GG	NN	AA	GG	AA	AA	AA	AA	AA	AA	AA	AA	AA	GG	GG	GG	AA	GG	GG	AA	AA	AA	GG	AG	GG	AA
Bn-scaff_19253_1-p594360	A/G	C4	15674938	0.06883	AA	AA	AA	AG	AG	AA	AA	GG	GG	AA	GG	AA	GG	GG	GG	AA	AA	AA	AA	GG	NN	AA	GG	AA	AA	AA	AA	AA	AA	AA	AA	AA	GG	AG	AA	AA	GG	GG	AA	AA	AA	GG	AG	GG	AA
Bn-scaff_19253_1-p596949	A/G	C4	15677527	0.09751	AA	AA	AA	AG	AG	AA	AA	GG	GG	AA	GG	AA	GG	GG	GG	AA	AA	AA	AA	GG	NN	AA	GG	AA	AA	AA	AA	AA	AA	AA	AA	AA	GG	NN	AA	AA	GG	GG	AA	AA	AA	GG	AG	GG	AA
Bn-scaff_19253_1-p597893	T/G	C4	15678472	0.04398	GG	GG	GG	TG	TG	GG	GG	TT	TT	GG	TT	GG	TT	TT	TT	GG	GG	GG	GG	TT	NN	GG	TT	GG	GG	GG	GG	GG	GG	GG	GG	GG	TT	TG	GG	GG	TT	TT	GG	GG	GG	TT	TG	TT	GG
Bn-scaff_19253_1-p599480	T/C	C4	15680060	0.08795	TT	TT	TT	TC	TC	TT	TT	CC	CC	TT	CC	TT	CC	CC	CC	TT	TT	TT	TT	CC	NN	TT	CC	TT	TT	TT	TT	TT	TT	TT	TT	TT	CC	CC	CC	TT	CC	CC	TT	TT	TT	CC	TC	CC	TT
Bn-scaff_19253_1-p600747	T/C	C4	15681377	0.10707	CC	CC	CC	TC	TC	CC	CC	TT	TT	CC	TT	CC	TT	TT	TT	CC	CC	CC	CC	TT	NN	CC	TT	CC	CC	CC	CC	CC	CC	CC	CC	CC	TT	TC	CC	CC	TT	TT	CC	CC	CC	TT	TC	TT	CC
Bn-scaff_19253_1-p601140	T/C	C4	15681770	0.06119	CC	CC	CC	TC	TC	CC	CC	TT	TT	CC	TT	CC	TT	TT	TT	CC	CC	CC	CC	TT	NN	CC	TT	CC	CC	CC	CC	CC	CC	CC	CC	CC	TT	TT	TT	CC	TT	TT	CC	CC	CC	TT	TC	TT	CC
Bn-scaff_19253_1-p601238	A/C	C4	15681817	0.10325	CC	CC	CC	AC	AC	CC	CC	AA	AA	CC	AA	CC	AA	AA	AA	CC	CC	CC	CC	AA	NN	CC	AA	CC	CC	CC	CC	CC	CC	CC	CC	CC	AA	NN	CC	CC	AA	AA	CC	CC	CC	AA	AC	AA	CC
Bn-scaff_19253_1-p611015	T/G	C4	15692330	0.07266	GG	GG	GG	TG	TG	GG	GG	TT	TT	GG	TT	GG	TT	TT	TT	GG	GG	GG	GG	TT	GG	GG	TT	GG	GG	GG	GG	GG	GG	GG	GG	GG	TT	TT	TT	GG	TT	TT	GG	GG	GG	TT	TG	TT	GG
Bn-scaff_19253_1-p614151	A/G	C4	15695466	0.10134	AA	AA	AA	NN	NN	AA	AA	GG	GG	AA	GG	AA	GG	GG	GG	AA	AA	AA	AA	GG	AA	AA	GG	AA	AA	AA	AA	AA	AA	AA	AA	AA	GG	GG	GG	AA	GG	GG	AA	AA	AA	GG	AG	GG	AA
Bn-scaff_19253_1-p627873	T/C	C4	15710178	0.06883	CC	CC	CC	TC	TC	CC	CC	TT	TT	CC	TT	CC	TT	TT	TT	CC	CC	CC	CC	TT	NN	CC	TT	CC	CC	CC	CC	CC	CC	CC	CC	CC	TT	TT	TT	CC	TT	TT	CC	CC	CC	TT	TC	TT	CC
Bn-scaff_19253_1-p630125	A/G	C4	15712432	0.07839	AA	AA	AA	AG	AG	AA	AA	GG	GG	AA	GG	AA	GG	GG	GG	AA	AA	AA	AA	GG	NN	AA	GG	AA	AA	AA	AA	AA	AA	AA	AA	AA	GG	GG	GG	AA	GG	GG	AA	AA	AA	GG	AG	GG	AA
Bn-scaff_19253_1-p630356	T/C	C4	15712714	0.12811	CC	CC	CC	TC	TC	CC	CC	TT	TT	CC	TT	CC	TT	TT	TT	CC	CC	CC	CC	TT	CC	CC	TT	CC	CC	CC	CC	CC	CC	CC	CC	CC	TT	TT	TT	CC	TT	TT	CC	CC	CC	TT	TC	TT	CC
Bn-scaff_19253_1-p630622	A/G	C4	15712980	0.07839	GG	GG	GG	AG	AG	GG	GG	AA	AA	GG	AA	GG	AA	AA	AA	GG	GG	GG	GG	AA	GG	GG	AA	GG	GG	GG	GG	GG	GG	GG	GG	GG	AA	AA	AA	GG	AA	AA	GG	GG	GG	AA	AG	AA	GG
Bn-scaff_16511_1-p1514270	T/C	C4	15771031	0.08795	TT	TT	TT	TC	TC	TT	TT	TC	TC	TT	CC	TT	TC	CC	CC	TT	TT	TT	TT	CC	TT	TT	CC	TT	TT	TT	TT	TT	TT	TT	TT	TT	CC	NN	TC	TT	TC	TC	TT	TT	TT	CC	TC	CC	TT
Bn-scaff_16511_1-p1500246	T/G	C4	15783484	0.12811	TT	TT	TT	TG	TG	TT	TT	GG	GG	TT	GG	TT	GG	GG	GG	TT	TT	TT	TT	GG	NN	TT	GG	TT	TT	TT	TT	TT	TT	TT	TT	TT	GG	GG	GG	TT	GG	GG	TT	TT	TT	GG	TG	GG	TT
Bn-scaff_16511_1-p1500112	A/C	C4	15783567	0.10325	CC	CC	CC	AC	AC	CC	CC	AA	AA	CC	AA	CC	AA	AA	AA	CC	CC	CC	CC	AA	NN	CC	AA	CC	CC	CC	CC	CC	CC	CC	CC	CC	AA	AC	CC	CC	AA	AA	CC	CC	CC	AA	AC	AA	CC
Bn-scaff_16511_1-p1495707	T/C	C4	15787984	0.09943	CC	CC	CC	NN	TC	CC	CC	TT	TT	CC	TT	CC	TT	TT	TT	CC	CC	CC	CC	TT	CC	CC	TT	CC	CC	CC	CC	CC	CC	CC	CC	CC	TT	TC	CC	CC	TT	TT	CC	CC	CC	TT	TC	TT	CC
Bn-scaff_16511_1-p1495515	T/G	C4	15788176	0.10707	TT	TT	TT	TG	TG	TT	TT	GG	GG	TT	GG	TT	GG	GG	GG	TT	TT	TT	TT	GG	NN	TT	GG	TT	TT	TT	TT	TT	TT	TT	TT	TT	GG	GG	GG	TT	GG	GG	TT	TT	TT	GG	TG	GG	TT
Bn-scaff_16511_1-p1482495	T/C	C4	15801449	0.06501	CC	CC	CC	TC	TC	CC	CC	TT	TT	CC	TT	CC	TT	TT	TT	CC	CC	CC	CC	TT	CC	CC	TT	CC	CC	CC	CC	CC	CC	CC	CC	CC	TT	TC	CC	CC	TT	TT	CC	CC	CC	TT	TC	TT	CC
Bn-scaff_16511_1-p1482292	T/G	C4	15801703	0.1262	TT	TT	TT	TG	TG	TT	TT	GG	GG	TT	GG	TT	GG	GG	GG	TT	TT	TT	TT	GG	NN	TT	GG	TT	TT	TT	TT	TT	TT	TT	TT	TT	GG	GG	GG	TT	GG	GG	TT	TT	TT	GG	NN	GG	TT
Bn-scaff_16511_1-p1481186	T/C	C4	15802770	0.07648	CC	CC	CC	TC	TC	CC	CC	TT	TT	CC	TT	CC	TT	TT	TT	CC	CC	CC	CC	TT	NN	CC	TT	CC	CC	CC	CC	CC	CC	CC	CC	CC	TT	TC	CC	CC	TT	TT	CC	CC	CC	TT	TC	TT	CC
Bn-scaff_16511_1-p1479844	T/G	C4	15804163	0.07839	GG	GG	GG	NN	TG	GG	GG	TT	TT	GG	TT	GG	TT	TT	TT	GG	GG	GG	GG	TT	GG	GG	TT	GG	GG	GG	GG	GG	GG	GG	GG	GG	TT	TG	GG	GG	TT	TT	GG	GG	GG	TT	TG	TT	GG
Bn-scaff_16511_1-p1425857	A/G	C4	15834246	0.07457	AA	AA	AA	AG	AG	AA	AA	GG	GG	AA	GG	AA	GG	GG	GG	AA	AA	AA	AA	GG	NN	AA	GG	AA	AA	AA	AA	AA	AA	AA	AA	AA	GG	NN	AA	AA	GG	GG	AA	AA	AA	GG	AG	GG	AA
Bn-scaff_16511_1-p1425460	T/C	C4	15834643	0.06119	TT	TT	TT	TC	TC	TT	TT	CC	CC	TT	CC	TT	CC	CC	CC	TT	TT	TT	TT	CC	NN	TT	CC	TT	TT	TT	TT	TT	TT	TT	TT	TT	CC	NN	TT	TT	CC	CC	TT	TT	TT	CC	TC	CC	TT
Bn-scaff_16511_1-p1411308	T/C	C4	15849210	0.09178	TT	TT	TT	TC	TC	TT	TT	CC	CC	TT	CC	TT	CC	CC	CC	TT	TT	TT	TT	CC	NN	TT	CC	TT	TT	TT	TT	TT	TT	TT	TT	TT	CC	CC	TC	TT	CC	CC	TT	TT	TT	CC	TC	CC	TT
Bn-scaff_16511_1-p1410100	A/G	C4	15850418	0.05163	GG	GG	GG	AG	AG	GG	GG	AA	AA	GG	AA	GG	AA	AA	AA	GG	GG	GG	GG	AA	NN	GG	AA	GG	GG	GG	GG	GG	GG	GG	GG	GG	AA	AA	NN	GG	AA	AA	GG	GG	GG	AA	AG	AA	GG
Bn-scaff_16511_1-p1410052	T/G	C4	15850517	0.06883	GG	GG	GG	TG	TG	GG	GG	TT	TT	GG	TT	GG	TT	TT	TT	GG	GG	GG	GG	TT	GG	GG	TT	GG	GG	GG	GG	GG	GG	GG	GG	GG	TT	TG	GG	GG	TT	TT	GG	GG	GG	TT	TG	TT	GG
Bn-scaff_16511_1-p1408941	A/G	C4	15851577	0.06883	AA	AA	AA	AG	AG	AA	AA	GG	GG	AA	GG	AA	GG	GG	GG	AA	AA	AA	AA	GG	NN	AA	GG	AA	AA	AA	AA	AA	AA	AA	AA	AA	GG	AG	AA	AA	GG	GG	AA	AA	AA	GG	AG	GG	AA
Bn-scaff_16511_1-p1406725	A/G	C4	15853787	0.07457	GG	GG	GG	AG	AG	GG	GG	AA	AA	GG	AA	GG	AA	AA	AA	GG	GG	GG	GG	AA	GG	GG	AA	GG	GG	GG	GG	GG	GG	GG	GG	GG	AA	AG	GG	GG	AA	AA	GG	GG	GG	AA	AG	AA	GG
Bn-scaff_16511_1-p1406301	T/G	C4	15854262	0.08987	TT	TT	TT	NN	TG	TT	TT	GG	GG	TT	GG	TT	GG	GG	GG	TT	TT	TT	TT	GG	NN	TT	GG	TT	TT	TT	TT	TT	TT	TT	TT	TT	GG	TG	TT	TT	GG	GG	TT	TT	TT	GG	TG	GG	TT
Bn-scaff_16511_1-p1406018	A/G	C4	15854494	0.08031	GG	GG	GG	NN	AG	GG	GG	AA	AA	GG	AA	GG	AA	AA	AA	GG	GG	GG	GG	AA	NN	GG	AA	GG	GG	GG	GG	GG	GG	GG	GG	GG	AA	AG	GG	GG	AA	AA	GG	GG	GG	AA	AG	AA	GG
Bn-scaff_16511_1-p1405444	A/G	C4	15855066	0.10325	AA	AA	AA	AG	AG	AA	AA	GG	GG	AA	GG	AA	GG	GG	GG	AA	AA	AA	AA	GG	AG	AA	GG	AA	AA	AA	AA	AA	AA	AA	AA	AA	GG	GG	GG	AA	GG	GG	AA	AA	AA	GG	NN	GG	AA
Bn-scaff_16511_1-p1404575	T/C	C4	15855986	0.13384	CC	CC	CC	CC	TC	CC	CC	TT	TT	CC	TT	CC	TT	TT	TT	CC	CC	CC	CC	TT	CC	CC	TT	CC	CC	CC	CC	CC	CC	CC	CC	CC	TT	TC	CC	CC	TT	TT	CC	CC	CC	TT	TC	TT	CC
Bn-scaff_16511_1-p1403944	A/C	C4	15856618	0.13193	CC	CC	CC	CC	AC	CC	CC	AA	AA	CC	AA	CC	AA	AA	AA	CC	CC	CC	CC	AA	CC	CC	AA	CC	CC	CC	CC	CC	CC	CC	CC	CC	AA	AC	CC	CC	AA	AA	CC	CC	CC	AA	AC	AA	CC
Bn-scaff_16511_1-p1403378	A/G	C4	15857120	0.14149	AA	AA	AA	AA	AG	AA	AA	GG	GG	AA	GG	AA	GG	GG	GG	AA	AA	AA	AA	GG	NN	AA	GG	AA	AA	AA	AA	AA	AA	AA	AA	AA	GG	AG	AA	AA	GG	GG	AA	AA	AA	GG	AG	GG	AA
Bn-scaff_16511_1-p1403121	T/G	C4	15857377	0.12046	TT	TT	TT	TG	TG	TT	TT	GG	GG	TT	GG	TT	GG	GG	GG	TT	TT	TT	TT	GG	NN	TT	GG	TT	TT	TT	TT	TT	TT	TT	TT	TT	GG	GG	GG	TT	GG	GG	TT	TT	TT	GG	TG	GG	TT
Bn-scaff_16511_1-p1401922	T/C	C4	15858360	0.13193	CC	CC	CC	CC	TC	CC	CC	TT	TT	CC	TT	CC	TT	TT	TT	CC	CC	CC	CC	TT	CC	CC	TT	CC	CC	CC	CC	CC	CC	CC	CC	CC	TT	TT	NN	CC	TT	TT	CC	CC	CC	TT	TC	TT	CC
Bn-scaff_16511_1-p1401019	A/C	C4	15859213	0.11855	AA	AA	AA	AA	AC	AA	AA	CC	CC	AA	CC	AA	CC	CC	CC	AA	AA	AA	AA	CC	NN	AA	CC	AA	AA	AA	AA	AA	AA	AA	AA	AA	CC	AC	AA	AA	CC	CC	AA	AA	AA	CC	AC	CC	AA
Bn-scaff_16511_1-p1394884	T/G	C4	15865756	0.1109	GG	GG	GG	GG	TG	GG	GG	TT	TT	GG	TT	GG	TT	TT	TT	GG	GG	GG	GG	TT	NN	GG	TT	GG	GG	GG	GG	GG	GG	GG	GG	GG	TT	TT	NN	GG	TT	TT	GG	GG	GG	TT	TG	TT	GG
Bn-scaff_16511_1-p1394862	T/C	C4	15865829	0.174	TT	TT	TT	TT	TC	TT	TT	CC	CC	TT	CC	TT	CC	CC	CC	TT	TT	TT	TT	CC	NN	TT	CC	TT	TT	TT	TT	TT	TT	TT	TT	TT	CC	TC	TT	TT	CC	CC	TT	TT	TT	CC	TC	CC	TT
Bn-scaff_16511_1-p1394759	A/C	C4	15865881	0.1262	AA	AA	AA	AA	AC	AA	AA	CC	CC	AA	CC	AA	CC	CC	CC	AA	AA	AA	AA	CC	NN	AA	CC	AA	AA	AA	AA	AA	AA	AA	AA	AA	CC	AC	AA	AA	CC	CC	AA	AA	AA	CC	AC	CC	AA
Bn-scaff_16511_1-p1392867	A/C	C4	15867824	0.14723	AA	AA	AA	AC	AC	AA	AA	CC	CC	AA	CC	AA	CC	CC	CC	AA	AA	AA	AA	CC	NN	AA	CC	AA	AA	AA	AA	AA	AA	AA	AA	AA	CC	CC	CC	AA	CC	CC	AA	AA	AA	CC	AC	CC	AA
Bn-scaff_16511_1-p1316676	T/C	C4	15954952	0.08795	TT	TT	TT	TC	TC	TT	TT	CC	CC	TT	CC	TT	CC	CC	CC	TT	TT	TT	TT	CC	NN	TT	CC	TT	TT	TT	TT	TT	TT	TT	TT	TT	CC	CC	CC	TT	CC	CC	TT	TT	TT	CC	TC	CC	TT
Bn-scaff_16511_1-p1316564	T/C	C4	15955013	0.09943	CC	CC	CC	TC	TC	CC	CC	TT	TT	CC	TT	CC	TT	TT	TT	CC	CC	CC	CC	TT	NN	CC	TT	CC	CC	CC	CC	CC	CC	CC	CC	CC	TT	NN	CC	CC	TT	TT	CC	CC	CC	TT	TC	TT	CC
Bn-scaff_16511_1-p1316545	A/C	C4	15955083	0.09751	AA	AA	AA	AC	AC	AA	AA	CC	CC	AA	CC	AA	CC	CC	CC	AA	AA	AA	AA	CC	AA	AA	CC	AA	AA	AA	AA	AA	AA	AA	AA	AA	CC	CC	CC	AA	CC	CC	AA	AA	AA	CC	AC	CC	AA
Bn-scaff_16511_1-p1316156	T/C	C4	15955421	0.10325	CC	CC	CC	TC	TC	CC	CC	TT	TT	CC	TT	CC	TT	TT	TT	CC	CC	CC	CC	TT	NN	CC	TT	CC	CC	CC	CC	CC	CC	CC	CC	CC	TT	NN	CC	CC	TT	TT	CC	CC	CC	TT	TC	TT	CC
Bn-scaff_16511_1-p1315965	T/C	C4	15955612	0.0631	CC	CC	CC	TC	TC	CC	CC	TT	TT	CC	TT	CC	TT	TT	TT	CC	CC	CC	CC	TT	NN	CC	TT	CC	CC	CC	CC	CC	CC	CC	CC	CC	TT	TC	CC	CC	TT	TT	CC	CC	CC	TT	TC	TT	CC
Bn-scaff_16511_1-p1291488	A/G	C4	15980660	0.06883	GG	GG	GG	AG	AG	GG	GG	AA	AA	GG	AA	GG	AA	AA	AA	GG	GG	GG	GG	AA	NN	GG	AA	GG	GG	GG	GG	GG	GG	GG	GG	GG	AA	AG	GG	GG	AA	AA	GG	GG	GG	AA	AG	AA	GG
Bn-scaff_16511_1-p1291299	T/G	C4	15980849	0.05545	TT	TT	TT	TG	TG	TT	TT	GG	GG	TT	GG	TT	GG	GG	GG	TT	TT	TT	TT	GG	NN	TT	GG	TT	TT	TT	TT	TT	TT	TT	TT	TT	GG	GG	GG	TT	GG	GG	TT	TT	TT	GG	TG	GG	TT
Bn-scaff_16511_1-p1291045	A/G	C4	15981052	0.05354	AA	AA	AA	AG	AG	AA	AA	GG	GG	AA	GG	AA	GG	GG	GG	AA	AA	AA	AA	GG	NN	AA	GG	AA	AA	AA	AA	AA	AA	AA	AA	AA	GG	GG	GG	AA	GG	GG	AA	AA	AA	GG	AG	GG	AA
Bn-scaff_16511_1-p1290994	T/G	C4	15981154	0.05354	TT	TT	TT	TG	TG	TT	TT	GG	GG	TT	GG	TT	GG	GG	GG	TT	TT	TT	TT	GG	NN	TT	GG	TT	TT	TT	TT	TT	TT	TT	TT	TT	GG	GG	GG	TT	GG	GG	TT	TT	TT	GG	TG	GG	TT
Bn-scaff_16511_1-p1290744	T/C	C4	15981353	0.08795	CC	CC	CC	TC	TC	CC	CC	TT	TT	CC	TT	CC	TT	TT	TT	CC	CC	CC	CC	TT	NN	CC	TT	CC	CC	CC	CC	CC	CC	CC	CC	CC	TT	TC	CC	CC	TT	TT	CC	CC	CC	TT	TC	TT	CC
Bn-scaff_16511_1-p1289959	A/G	C4	15982189	0.11663	GG	GG	GG	AG	AG	GG	GG	AA	AA	GG	AA	GG	AA	AA	AA	GG	GG	GG	GG	AA	NN	GG	AA	GG	GG	GG	GG	GG	GG	GG	GG	GG	AA	AG	GG	GG	AA	AA	GG	GG	GG	AA	AG	AA	GG
Bn-scaff_16511_1-p1289538	A/G	C4	15982559	0.06501	GG	GG	GG	AG	AG	GG	GG	AA	AA	GG	AA	GG	AA	AA	AA	GG	GG	GG	GG	AA	NN	GG	AA	GG	GG	GG	GG	GG	GG	GG	GG	GG	AA	AG	GG	GG	AA	AA	GG	GG	GG	AA	AG	AA	GG
Bn-scaff_16511_1-p1289452	A/G	C4	15982645	0.07839	AA	AA	AA	AG	AG	AA	AA	GG	GG	AA	GG	AA	GG	GG	GG	AA	AA	AA	AA	GG	NN	AA	GG	AA	AA	AA	AA	AA	AA	AA	AA	AA	GG	GG	GG	AA	GG	GG	AA	AA	AA	GG	AG	GG	AA
Bn-scaff_16511_1-p1289174	A/C	C4	15982923	0.06501	CC	CC	CC	AC	AC	CC	CC	AA	AA	CC	AA	CC	AA	AA	AA	CC	CC	CC	CC	AA	NN	CC	AA	CC	CC	CC	CC	CC	CC	CC	CC	CC	AA	AC	CC	CC	AA	AA	CC	CC	CC	AA	AC	AA	CC
Bn-scaff_16511_1-p1289155	A/G	C4	15982993	0.08222	AA	AA	AA	AG	AG	AA	AA	GG	GG	AA	GG	AA	GG	GG	GG	AA	AA	AA	AA	GG	NN	AA	GG	AA	AA	AA	AA	AA	AA	AA	AA	AA	GG	GG	GG	AA	GG	GG	AA	AA	AA	GG	AG	GG	AA
Bn-scaff_16511_1-p1283757	T/C	C4	15988391	0.06692	CC	CC	CC	TC	TC	CC	CC	TT	TT	CC	TT	CC	TT	TT	TT	CC	CC	CC	CC	TT	NN	CC	TT	CC	CC	CC	CC	CC	CC	CC	CC	CC	TT	TC	CC	CC	TT	TT	CC	CC	CC	TT	TC	TT	CC
Bn-scaff_16511_1-p1282880	A/C	C4	15989270	0.07839	AA	AA	AA	AC	AC	AA	AA	CC	CC	AA	CC	AA	CC	CC	CC	AA	AA	AA	AA	CC	AA	AA	CC	AA	AA	AA	AA	AA	AA	AA	AA	AA	CC	CC	CC	AA	CC	CC	AA	AA	AA	CC	AC	CC	AA
Bn-scaff_16511_1-p1281793	T/C	C4	15990356	0.06119	CC	CC	CC	TC	TC	CC	CC	TT	TT	CC	TT	CC	TT	TT	TT	CC	CC	CC	CC	TT	CC	CC	TT	CC	CC	CC	CC	CC	CC	CC	CC	CC	TT	TT	TT	CC	TT	TT	CC	CC	CC	TT	TC	TT	CC
Bn-scaff_16511_1-p1281414	A/C	C4	15990735	0.10516	CC	CC	CC	AC	AC	CC	CC	AA	AA	CC	AA	CC	AA	AA	AA	CC	CC	CC	CC	AA	NN	CC	AA	CC	CC	CC	CC	CC	CC	CC	CC	CC	AA	AA	AA	CC	AA	AA	CC	CC	CC	AA	AC	AA	CC
Bn-scaff_16511_1-p1281050	T/C	C4	15991048	0.08413	TT	TT	TT	TC	TC	TT	TT	CC	CC	TT	CC	TT	CC	CC	CC	TT	TT	TT	TT	CC	TT	TT	CC	TT	TT	TT	TT	TT	TT	TT	TT	TT	CC	CC	CC	TT	CC	CC	TT	TT	TT	CC	TC	CC	TT
Bn-scaff_16511_1-p1281046	T/C	C4	15991103	0.06119	CC	CC	CC	NN	TC	CC	CC	TT	TT	CC	TT	CC	TT	TT	TT	CC	CC	CC	CC	TT	CC	CC	TT	CC	CC	CC	CC	CC	CC	CC	CC	CC	TT	TC	CC	CC	TT	TT	CC	CC	CC	TT	TC	TT	CC
Bn-scaff_16511_1-p1277630	A/G	C4	15994465	0.06883	GG	GG	GG	AG	AG	GG	GG	AA	AA	GG	AA	GG	AA	AA	AA	GG	GG	GG	GG	AA	NN	GG	AA	GG	GG	GG	GG	GG	GG	GG	GG	GG	AA	AA	AA	GG	AA	AA	GG	GG	GG	AA	AG	AA	GG
Bn-scaff_16511_1-p1277587	A/G	C4	15994559	0.07457	GG	GG	GG	AG	AG	GG	GG	AA	AA	GG	AA	GG	AA	AA	AA	GG	GG	GG	GG	AA	NN	GG	AA	GG	GG	GG	GG	GG	GG	GG	GG	GG	AA	AG	GG	GG	AA	AA	GG	GG	GG	AA	AG	AA	GG
Bn-scaff_16511_1-p1268266	A/G	C4	16003878	0.08987	GG	GG	GG	AG	AG	GG	GG	AA	AA	GG	AA	GG	AA	AA	AA	GG	GG	GG	GG	AA	NN	GG	AA	GG	GG	GG	GG	GG	GG	GG	GG	GG	AA	AG	GG	GG	AA	AA	GG	GG	GG	AA	AG	AA	GG
Bn-scaff_16511_1-p1267973	A/G	C4	16004171	0.04971	GG	GG	GG	AG	AG	GG	GG	AA	AA	GG	AA	GG	AA	AA	AA	GG	GG	GG	GG	AA	NN	GG	AA	GG	GG	GG	GG	GG	GG	GG	GG	GG	AA	AG	GG	GG	AA	AA	GG	GG	GG	AA	AG	AA	GG
Bn-scaff_16511_1-p1267692	A/G	C4	16004401	0.07266	GG	GG	GG	AG	AG	GG	GG	AA	AA	GG	AA	GG	AA	AA	AA	GG	GG	GG	GG	AA	NN	GG	AA	GG	GG	GG	GG	GG	GG	GG	GG	GG	AA	AG	GG	GG	AA	AA	GG	GG	GG	AA	AG	AA	GG
Bn-scaff_16511_1-p1267276	A/C	C4	16004868	0.07266	AA	AA	AA	AC	AC	AA	AA	CC	CC	AA	CC	AA	CC	CC	CC	AA	AA	AA	AA	CC	NN	AA	CC	AA	AA	AA	AA	AA	AA	AA	AA	AA	CC	AC	AA	AA	CC	CC	AA	AA	AA	CC	AC	CC	AA
Bn-scaff_16511_1-p1267221	T/G	C4	16004872	0.08795	TT	TT	TT	TG	TG	TT	TT	GG	GG	TT	GG	TT	GG	GG	GG	TT	TT	TT	TT	GG	NN	TT	GG	TT	TT	TT	TT	TT	TT	TT	TT	TT	GG	GG	GG	TT	GG	GG	TT	TT	TT	GG	TG	GG	TT
Bn-scaff_16511_1-p1267057	T/C	C4	16005036	0.08413	TT	TT	TT	TC	TC	TT	TT	CC	CC	TT	CC	TT	CC	CC	CC	TT	TT	TT	TT	CC	NN	TT	CC	TT	TT	TT	TT	TT	TT	TT	TT	TT	CC	TC	TT	TT	CC	CC	TT	TT	TT	CC	TC	CC	TT
Bn-scaff_16511_1-p1265250	A/G	C4	16006952	0.07839	GG	GG	GG	NN	AG	GG	GG	AA	AA	GG	AA	GG	AA	AA	AA	GG	GG	GG	GG	AA	GG	GG	AA	GG	GG	GG	GG	GG	GG	GG	GG	GG	AA	AG	GG	GG	AA	AA	GG	GG	GG	AA	AG	AA	GG
Bn-scaff_16511_1-p1256780	A/G	C4	16019937	0.0631	GG	GG	GG	NN	AG	GG	GG	AA	AA	GG	AA	GG	AA	AA	AA	GG	GG	GG	GG	AA	GG	GG	AA	GG	GG	GG	GG	GG	GG	GG	GG	GG	AA	AG	GG	GG	AA	AA	GG	GG	GG	AA	AG	AA	GG
Bn-scaff_16511_1-p1256652	T/G	C4	16020116	0.07648	GG	GG	GG	NN	TG	GG	GG	TT	TT	GG	TT	GG	TT	TT	TT	GG	GG	GG	GG	TT	GG	GG	TT	GG	GG	GG	GG	GG	GG	GG	GG	GG	TT	TG	GG	GG	TT	TT	GG	GG	GG	TT	TG	TT	GG
Bn-scaff_16511_1-p1256064	T/C	C4	16020652	0.07648	CC	CC	CC	NN	TC	CC	CC	TT	TT	CC	TT	CC	TT	TT	TT	CC	CC	CC	CC	TT	CC	CC	TT	CC	CC	CC	CC	CC	CC	CC	CC	CC	TT	TC	CC	CC	TT	TT	CC	CC	CC	TT	TC	TT	CC
Bn-scaff_16511_1-p1252496	A/G	C4	16024271	0.06692	GG	GG	GG	AG	AG	GG	GG	AA	AA	GG	AA	GG	AA	AA	AA	GG	GG	GG	GG	AA	GG	GG	AA	GG	GG	GG	GG	GG	GG	GG	GG	GG	AA	AA	NN	GG	AA	AA	GG	GG	GG	AA	AG	AA	GG
Bn-scaff_16511_1-p1252388	T/C	C4	16024328	0.07839	TT	TT	TT	TC	TC	TT	TT	CC	CC	TT	CC	TT	CC	CC	CC	TT	TT	TT	TT	CC	NN	TT	CC	TT	TT	TT	TT	TT	TT	TT	TT	TT	CC	CC	CC	TT	CC	CC	TT	TT	TT	CC	TC	CC	TT
Bn-scaff_16511_1-p1252369	A/G	C4	16024398	0.07075	GG	GG	GG	AG	AG	GG	GG	AA	AA	GG	AA	GG	AA	AA	AA	GG	GG	GG	GG	AA	GG	GG	AA	GG	GG	GG	GG	GG	GG	GG	GG	GG	AA	AA	AA	GG	AA	AA	GG	GG	GG	AA	AG	AA	GG
Bn-scaff_16511_1-p1252190	A/G	C4	16024526	0.07266	AA	AA	AA	AG	AG	AA	AA	GG	GG	AA	GG	AA	GG	GG	GG	AA	AA	AA	AA	GG	NN	AA	GG	AA	AA	AA	AA	AA	AA	AA	AA	AA	GG	AG	AA	AA	GG	GG	AA	AA	AA	GG	AG	GG	AA
Bn-scaff_16511_1-p1252131	T/C	C4	16024636	0.08795	CC	CC	CC	TC	TC	CC	CC	TT	TT	CC	TT	CC	TT	TT	TT	CC	CC	CC	CC	TT	CC	CC	TT	CC	CC	CC	CC	CC	CC	CC	CC	CC	TT	TT	NN	CC	TT	TT	CC	CC	CC	TT	TC	TT	CC
Bn-scaff_16511_1-p1243453	A/G	C4	16041025	0.05354	GG	GG	GG	AG	AG	GG	GG	AA	AA	GG	AA	GG	AA	AA	AA	GG	GG	GG	GG	AA	NN	GG	AA	GG	GG	GG	GG	GG	GG	GG	GG	GG	AA	AG	GG	GG	AA	AA	GG	GG	GG	AA	AG	AA	GG
Bn-scaff_16511_1-p1242880	A/G	C4	16041649	0.07457	AA	AA	AA	AG	AG	AA	AA	GG	GG	AA	GG	AA	GG	GG	GG	AA	AA	AA	AA	GG	NN	AA	GG	AA	AA	AA	AA	AA	AA	AA	AA	AA	GG	GG	GG	AA	GG	GG	AA	AA	AA	GG	AG	GG	AA
Bn-scaff_16511_1-p1242758	A/G	C4	16041771	0.07839	AA	AA	AA	AG	AG	AA	AA	GG	GG	AA	GG	AA	GG	GG	GG	AA	AA	AA	AA	GG	NN	AA	GG	AA	AA	AA	AA	AA	AA	AA	AA	AA	GG	GG	GG	AA	GG	GG	AA	AA	AA	GG	AG	GG	AA
Bn-scaff_16511_1-p1242403	A/G	C4	16042126	0.10134	GG	GG	GG	AG	AG	GG	GG	AA	AA	GG	AA	GG	AA	AA	AA	GG	GG	GG	GG	AA	NN	GG	AA	GG	GG	GG	GG	GG	GG	GG	GG	GG	AA	AG	GG	GG	AA	AA	GG	GG	GG	AA	AG	AA	GG
Bn-scaff_16511_1-p1241573	T/C	C4	16042956	0.08413	CC	CC	CC	NN	TC	CC	CC	TT	TT	CC	TT	CC	TT	TT	TT	CC	CC	CC	CC	TT	CC	CC	TT	CC	CC	CC	CC	CC	CC	CC	CC	CC	TT	TC	CC	CC	TT	TT	CC	CC	CC	TT	TC	TT	CC
Bn-scaff_16511_1-p1239859	A/C	C4	16044620	0.08413	AA	AA	AA	AA	NN	AA	AA	CC	CC	AA	CC	AA	CC	CC	CC	AA	AA	AA	AA	CC	AA	AA	CC	AA	AA	AA	AA	AA	AA	AA	AA	AA	CC	AC	AA	AA	CC	CC	AA	AA	AA	CC	AC	CC	AA
Bn-scaff_16511_1-p1239857	A/C	C4	16044673	0.0956	CC	CC	CC	AC	AC	CC	CC	AA	AA	CC	AA	CC	AA	AA	AA	CC	CC	CC	CC	AA	NN	CC	AA	CC	CC	CC	CC	CC	CC	CC	CC	CC	AA	AC	CC	CC	AA	AA	CC	CC	CC	AA	AC	AA	CC
Bn-scaff_16511_1-p1239108	T/C	C4	16045422	0.08604	TT	TT	TT	TC	TC	TT	TT	CC	CC	TT	CC	TT	CC	CC	CC	TT	TT	TT	TT	CC	NN	TT	CC	TT	TT	TT	TT	TT	TT	TT	TT	TT	CC	CC	TC	TT	CC	CC	TT	TT	TT	CC	TC	CC	TT
Bn-scaff_16511_1-p1238976	T/G	C4	16045554	0.07839	GG	GG	GG	NN	TG	GG	GG	TT	TT	GG	TT	GG	TT	TT	TT	GG	GG	GG	GG	TT	GG	GG	TT	GG	GG	GG	GG	GG	GG	GG	GG	GG	TT	TG	GG	GG	TT	TT	GG	GG	GG	TT	TG	TT	GG
Bn-scaff_16511_1-p1238622	A/G	C4	16045917	0.07457	AA	AA	AA	AG	AG	AA	AA	GG	GG	AA	GG	AA	GG	GG	GG	AA	AA	AA	AA	GG	NN	AA	GG	AA	AA	AA	AA	AA	AA	AA	AA	AA	GG	AG	AA	AA	GG	GG	AA	AA	AA	GG	AG	GG	AA
Bn-scaff_16511_1-p1236409	T/G	C4	16047851	0.10134	TT	TT	TT	TG	TG	TT	TT	GG	GG	TT	GG	TT	GG	GG	GG	TT	TT	TT	TT	GG	NN	TT	GG	TT	TT	TT	TT	TT	TT	TT	TT	TT	GG	TG	TT	TT	GG	GG	TT	TT	TT	GG	TG	GG	TT
Bn-scaff_16511_1-p1231824	A/G	C4	16051799	0.12237	AA	AA	NN	AG	GG	NN	AA	GG	GG	AA	GG	NN	GG	GG	GG	AA	AA	AA	AA	GG	AG	NN	GG	AA	NN	NN	AA	NN	AA	NN	AA	AA	GG	GG	AA	NN	GG	GG	NN	NN	NN	GG	GG	GG	AA
Bn-scaff_16511_1-p1231630	T/G	C4	16051993	0.08222	TT	TT	TT	NN	TG	TT	TT	GG	GG	TT	GG	TT	GG	GG	GG	TT	TT	TT	TT	GG	NN	TT	GG	TT	TT	TT	TT	TT	TT	TT	TT	TT	GG	GG	GG	TT	GG	GG	TT	TT	TT	GG	TG	GG	TT
Bn-scaff_16511_1-p1231490	A/C	C4	16052184	0.08413	CC	CC	CC	AC	AC	CC	CC	AA	AA	CC	AA	CC	AA	AA	AA	CC	CC	CC	CC	AA	CC	CC	AA	CC	CC	CC	CC	CC	CC	CC	CC	CC	AA	AA	NN	CC	AA	AA	CC	CC	CC	AA	AC	AA	CC
Bn-scaff_16511_1-p1216429	T/C	C4	16069399	0.08222	TT	TT	TT	TC	TC	TT	TT	CC	CC	TT	CC	TT	CC	CC	CC	TT	TT	TT	TT	CC	NN	TT	CC	TT	TT	TT	TT	TT	TT	TT	TT	TT	CC	NN	TT	TT	CC	CC	TT	TT	TT	CC	TC	CC	TT
Bn-scaff_16511_1-p1216306	A/C	C4	16069573	0.08222	AA	AA	AA	AC	AC	AA	AA	CC	CC	AA	CC	AA	CC	CC	CC	AA	AA	AA	AA	CC	AA	AA	CC	AA	AA	AA	AA	AA	AA	AA	AA	AA	CC	CC	CC	AA	CC	CC	AA	AA	AA	CC	AC	CC	AA
Bn-scaff_16511_1-p1204930	T/C	C4	16079795	0.06692	CC	CC	CC	TC	TC	CC	CC	TT	TT	CC	TT	CC	TT	TT	TT	CC	CC	CC	CC	TT	NN	CC	TT	CC	CC	CC	CC	CC	CC	CC	CC	CC	TT	TC	CC	CC	TT	TT	CC	CC	CC	TT	TC	TT	CC
Bn-scaff_16511_1-p1204394	A/G	C4	16080331	0.05927	GG	GG	GG	AG	AG	GG	GG	AA	AA	GG	AA	GG	AA	AA	AA	GG	GG	GG	GG	AA	NN	GG	AA	GG	GG	GG	GG	GG	GG	GG	GG	GG	AA	AA	AA	GG	AA	AA	GG	GG	GG	AA	AG	AA	GG
Bn-scaff_16511_1-p1204210	A/G	C4	16080464	0.08031	AA	AA	AA	AG	AG	AA	AA	GG	GG	AA	GG	AA	GG	GG	GG	AA	AA	AA	AA	GG	NN	AA	GG	AA	AA	AA	AA	AA	AA	AA	AA	AA	GG	GG	GG	AA	GG	GG	AA	AA	AA	GG	AG	GG	AA
Bn-scaff_16511_1-p1202164	A/G	C4	16082561	0.07648	AA	AA	AA	AG	AG	AA	AA	GG	GG	AA	GG	AA	GG	GG	GG	AA	AA	AA	AA	GG	NN	AA	GG	AA	AA	AA	AA	AA	AA	AA	AA	AA	GG	GG	GG	AA	AA	AA	AA	AA	AA	AA	AG	AA	AA
Bn-scaff_16511_1-p1201777	T/C	C4	16082897	0.07266	CC	CC	CC	NN	TC	CC	CC	TT	TT	CC	TT	CC	TT	TT	TT	CC	CC	CC	CC	TT	CC	CC	TT	CC	CC	CC	CC	CC	CC	CC	CC	CC	TT	TC	CC	CC	TT	TT	CC	CC	CC	TT	TC	TT	CC
Bn-scaff_16511_1-p1197839	T/G	C4	16086592	0.09751	TT	TT	TT	TG	TG	TT	TT	GG	GG	TT	GG	TT	GG	GG	GG	TT	TT	TT	TT	GG	NN	TT	GG	TT	TT	TT	TT	TT	TT	TT	TT	TT	GG	GG	GG	TT	GG	GG	TT	TT	TT	GG	TG	GG	TT
Bn-scaff_16511_1-p1188641	A/C	C4	16095458	0.08795	AA	AA	AA	AC	AC	AA	AA	CC	CC	AA	CC	AA	CC	CC	CC	AA	AA	AA	AA	CC	NN	AA	CC	AA	AA	AA	AA	AA	AA	AA	AA	AA	CC	CC	CC	AA	CC	CC	AA	AA	AA	CC	AC	CC	AA
Bn-scaff_16511_1-p1188486	A/G	C4	16095664	0.0478	GG	GG	GG	AG	AG	GG	GG	AA	AA	GG	AA	GG	AA	AA	AA	GG	GG	GG	GG	AA	NN	GG	AA	GG	GG	GG	GG	GG	GG	GG	GG	GG	AA	AG	GG	GG	AA	AA	GG	GG	GG	AA	AG	AA	GG
Bn-scaff_16511_1-p1188425	A/G	C4	16095725	0.07839	AA	AA	AA	AG	AG	AA	AA	GG	GG	AA	GG	AA	GG	GG	GG	AA	AA	AA	AA	GG	NN	AA	GG	AA	AA	AA	AA	AA	AA	AA	AA	AA	GG	GG	GG	AA	GG	GG	AA	AA	AA	GG	AG	GG	AA
Bn-scaff_16511_1-p1188319	T/G	C4	16095831	0.07648	GG	GG	GG	GG	TG	GG	GG	TT	TT	GG	TT	GG	TT	TT	TT	GG	GG	GG	GG	TT	GG	GG	TT	GG	GG	GG	GG	GG	GG	GG	GG	GG	TT	TG	GG	GG	TT	TT	GG	GG	GG	TT	TG	TT	GG
Bn-scaff_16511_1-p1187942	A/G	C4	16096153	0.08413	GG	GG	GG	AG	AG	GG	GG	AA	AA	GG	AA	GG	AA	AA	AA	GG	GG	GG	GG	AA	NN	GG	AA	GG	GG	GG	GG	GG	GG	GG	GG	GG	AA	AA	AA	GG	AA	AA	GG	GG	GG	AA	AG	AA	GG
Bn-scaff_16511_1-p1187832	A/G	C4	16096314	0.06119	GG	GG	GG	AG	AG	GG	GG	AA	AA	GG	AA	GG	AA	AA	AA	GG	GG	GG	GG	AA	NN	GG	AA	GG	GG	GG	GG	GG	GG	GG	GG	GG	AA	AG	GG	GG	AA	AA	GG	GG	GG	AA	AG	AA	GG
Bn-scaff_16511_1-p1187604	A/G	C4	16096491	0.06501	GG	GG	GG	AG	AG	GG	GG	AA	AA	GG	AA	GG	AA	AA	AA	GG	GG	GG	GG	AA	GG	GG	AA	GG	GG	GG	GG	GG	GG	GG	GG	GG	AA	AG	GG	GG	AA	AA	GG	GG	GG	AA	AG	AA	GG
Bn-scaff_16511_1-p1187475	A/C	C4	16096671	0.08987	CC	CC	CC	NN	AC	CC	CC	AA	AA	CC	AA	CC	AA	AA	AA	CC	CC	CC	CC	AA	CC	CC	AA	CC	CC	CC	CC	CC	CC	CC	CC	CC	AA	AC	CC	CC	AA	AA	CC	CC	CC	AA	AC	AA	CC
Bn-scaff_16511_1-p1187260	T/C	C4	16096886	0.07648	CC	CC	CC	NN	TC	CC	CC	TT	TT	CC	TT	CC	TT	TT	TT	CC	CC	CC	CC	TT	CC	CC	TT	CC	CC	CC	CC	CC	CC	CC	CC	CC	TT	TC	CC	CC	TT	TT	CC	CC	CC	TT	TC	TT	CC
Bn-scaff_16511_1-p1186543	A/G	C4	16097552	0.08222	AA	AA	AA	NN	AG	AA	AA	GG	GG	AA	GG	AA	GG	GG	GG	AA	AA	AA	AA	GG	NN	AA	GG	AA	AA	AA	AA	AA	AA	AA	AA	AA	GG	AG	AA	AA	GG	GG	AA	AA	AA	GG	AG	GG	AA
Bn-scaff_16511_1-p1186518	A/G	C4	16097628	0.05163	AA	AA	AA	AG	AG	AA	AA	GG	GG	AA	GG	AA	GG	GG	GG	AA	AA	AA	AA	GG	NN	AA	GG	AA	AA	AA	AA	AA	AA	AA	AA	AA	GG	GG	GG	AA	GG	GG	AA	AA	AA	GG	AG	GG	AA
Bn-scaff_16511_1-p1186256	A/G	C4	16097839	0.07648	GG	GG	GG	AG	AG	GG	GG	AA	AA	GG	AA	GG	AA	AA	AA	GG	GG	GG	GG	AA	NN	GG	AA	GG	GG	GG	GG	GG	GG	GG	GG	GG	AA	AG	GG	GG	AA	AA	GG	GG	GG	AA	AG	AA	GG
Bn-scaff_16511_1-p1185918	A/G	C4	16098229	0.07457	AA	AA	AA	AG	AG	AA	AA	GG	GG	AA	GG	AA	GG	GG	GG	AA	AA	AA	AA	GG	NN	AA	GG	AA	AA	AA	AA	AA	AA	AA	AA	AA	GG	AG	AA	AA	GG	GG	AA	AA	AA	GG	AG	GG	AA
Bn-scaff_16511_1-p1185487	A/G	C4	16098609	0.07457	AA	AA	AA	AG	AG	AA	AA	GG	GG	AA	GG	AA	GG	GG	GG	AA	AA	AA	AA	GG	NN	AA	GG	AA	AA	AA	AA	AA	AA	AA	AA	AA	GG	AG	AA	AA	GG	GG	AA	AA	AA	GG	AG	GG	AA
Bn-scaff_16511_1-p1184093	T/C	C4	16100081	0.06501	CC	CC	CC	NN	TC	CC	CC	TT	TT	CC	TT	CC	TT	TT	TT	CC	CC	CC	CC	TT	CC	CC	TT	CC	CC	CC	CC	CC	CC	CC	CC	CC	TT	TC	CC	CC	TT	TT	CC	CC	CC	TT	TC	TT	CC
Bn-scaff_16511_1-p1184019	A/C	C4	16100104	0.07266	AA	AA	AA	AC	AC	AA	AA	CC	CC	AA	CC	AA	CC	CC	CC	AA	AA	AA	AA	CC	NN	AA	CC	AA	AA	AA	AA	AA	AA	AA	AA	AA	CC	CC	CC	AA	CC	CC	AA	AA	AA	CC	AC	CC	AA
Bn-scaff_16511_1-p1183588	A/G	C4	16100610	0.06692	AA	AA	AA	AG	AG	AA	AA	GG	GG	AA	GG	AA	GG	GG	GG	AA	AA	AA	AA	GG	NN	AA	GG	AA	AA	AA	AA	AA	AA	AA	AA	AA	GG	AG	AA	AA	GG	GG	AA	AA	AA	GG	AG	GG	AA
Bn-scaff_16511_1-p1183185	T/C	C4	16101013	0.10134	CC	CC	CC	NN	TC	CC	CC	TT	TT	CC	TT	CC	TT	TT	TT	CC	CC	CC	CC	TT	NN	CC	TT	CC	CC	CC	CC	CC	CC	CC	CC	CC	TT	TC	CC	CC	TT	TT	CC	CC	CC	TT	TC	TT	CC
Bn-scaff_16511_1-p1182890	T/C	C4	16101257	0.0956	CC	CC	CC	TC	TC	CC	CC	TT	TT	CC	TT	CC	TT	TT	TT	CC	CC	CC	CC	TT	NN	CC	TT	CC	CC	CC	CC	CC	CC	CC	CC	CC	TT	TT	NN	CC	TT	TT	CC	CC	CC	TT	TC	TT	CC
Bn-scaff_16511_1-p1182645	A/G	C4	16101502	0.05163	AA	AA	AA	NN	AG	AA	AA	GG	GG	AA	GG	AA	GG	GG	GG	AA	AA	AA	AA	GG	NN	AA	GG	AA	AA	AA	AA	AA	AA	AA	AA	AA	GG	GG	GG	AA	GG	GG	AA	AA	AA	GG	NN	GG	AA
Bn-scaff_16511_1-p1182473	T/C	C4	16101725	0.07075	TT	TT	TT	TC	TC	TT	TT	CC	CC	TT	CC	TT	CC	CC	CC	TT	TT	TT	TT	CC	NN	TT	CC	TT	TT	TT	TT	TT	TT	TT	TT	TT	CC	CC	CC	TT	CC	CC	TT	TT	TT	CC	TC	CC	TT
Bn-scaff_16511_1-p1179002	A/C	C4	16105195	0.07075	CC	CC	CC	AC	AC	CC	CC	AA	AA	CC	AA	CC	AA	AA	AA	CC	CC	CC	CC	AA	CC	CC	AA	CC	CC	CC	CC	CC	CC	CC	CC	CC	AA	AA	AA	CC	AA	AA	CC	CC	CC	AA	AC	AA	CC
Bn-scaff_16511_1-p1178631	A/G	C4	16105566	0.05354	AA	AA	AA	AG	AG	AA	AA	GG	GG	AA	GG	AA	GG	GG	GG	AA	AA	AA	AA	GG	NN	AA	GG	AA	AA	AA	AA	AA	AA	AA	AA	AA	GG	AG	AA	AA	GG	GG	AA	AA	AA	GG	AG	GG	AA
Bn-scaff_16511_1-p1178226	T/C	C4	16105972	0.08987	TT	TT	TT	TC	TC	TT	TT	CC	CC	TT	CC	TT	CC	CC	CC	TT	TT	TT	TT	CC	NN	TT	CC	TT	TT	TT	TT	TT	TT	TT	TT	TT	CC	CC	CC	TT	CC	CC	TT	TT	TT	CC	TC	CC	TT
Bn-scaff_16511_1-p1177754	A/G	C4	16106393	0.08413	AA	AA	AA	AG	AG	AA	AA	GG	GG	AA	GG	AA	GG	GG	GG	AA	AA	AA	AA	GG	NN	AA	GG	AA	AA	AA	AA	AA	AA	AA	AA	AA	GG	NN	AA	AA	GG	GG	AA	AA	AA	GG	AG	GG	AA
Bn-scaff_16511_1-p1177676	T/C	C4	16106522	0.07839	CC	CC	CC	TC	TC	CC	CC	TT	TT	CC	TT	CC	TT	TT	TT	CC	CC	CC	CC	TT	NN	CC	TT	CC	CC	CC	CC	CC	CC	CC	CC	CC	TT	NN	CC	CC	TT	TT	CC	CC	CC	TT	TC	TT	CC
Bn-scaff_16511_1-p1177347	A/G	C4	16106806	0.06883	AA	AA	AA	AG	AG	AA	AA	GG	GG	AA	GG	AA	GG	GG	GG	AA	AA	AA	AA	GG	NN	AA	GG	AA	AA	AA	AA	AA	AA	AA	AA	AA	GG	GG	GG	AA	GG	GG	AA	AA	AA	GG	AG	GG	AA
Bn-scaff_16511_1-p1177229	A/C	C4	16106975	0.08795	AA	AA	AA	AC	AC	AA	AA	CC	CC	AA	CC	AA	CC	CC	CC	AA	AA	AA	AA	CC	NN	AA	CC	AA	AA	AA	AA	AA	AA	AA	AA	AA	CC	CC	CC	AA	CC	CC	AA	AA	AA	CC	AC	CC	AA
Bn-scaff_16511_1-p1176978	T/C	C4	16107226	0.09751	TT	TT	TT	TC	TC	TT	TT	CC	CC	TT	CC	TT	CC	CC	CC	TT	TT	TT	TT	CC	NN	TT	CC	TT	TT	TT	TT	TT	TT	TT	TT	TT	CC	CC	CC	TT	CC	CC	TT	TT	TT	CC	TC	CC	TT
Bn-scaff_16511_1-p1176908	T/C	C4	16107296	0.05354	CC	CC	CC	TC	TC	CC	CC	TT	TT	CC	TT	CC	TT	TT	TT	CC	CC	CC	CC	TT	NN	CC	TT	CC	CC	CC	CC	CC	CC	CC	CC	CC	TT	TT	TT	CC	TT	TT	CC	CC	CC	TT	TC	TT	CC
Bn-scaff_16511_1-p1176666	A/C	C4	16107538	0.06119	CC	CC	CC	AC	AC	CC	CC	AA	AA	CC	AA	CC	AA	AA	AA	CC	CC	CC	CC	AA	NN	CC	AA	CC	CC	CC	CC	CC	CC	CC	CC	CC	AA	AC	CC	CC	AA	AA	CC	CC	CC	AA	AC	AA	CC
Bn-scaff_16511_1-p1176581	A/C	C4	16107623	0.07075	AA	AA	AA	AC	AC	AA	AA	CC	CC	AA	CC	AA	CC	CC	CC	AA	AA	AA	AA	CC	NN	AA	CC	AA	AA	AA	AA	AA	AA	AA	AA	AA	CC	AC	AA	AA	CC	CC	AA	AA	AA	CC	AC	CC	AA
Bn-scaff_16511_1-p1176516	T/C	C4	16107637	0.07648	TT	TT	TT	TC	TC	TT	TT	CC	CC	TT	CC	TT	CC	CC	CC	TT	TT	TT	TT	CC	NN	TT	CC	TT	TT	TT	TT	TT	TT	TT	TT	TT	CC	CC	NN	TT	CC	CC	TT	TT	TT	CC	TC	CC	TT
Bn-scaff_16511_1-p1146766	A/C	C4	16136786	0.08987	AA	AA	AA	AC	AC	AA	AA	CC	CC	AA	CC	AA	CC	CC	CC	AA	AA	AA	AA	CC	NN	AA	CC	AA	AA	AA	AA	AA	AA	AA	AA	AA	CC	AC	AA	AA	CC	CC	AA	AA	AA	CC	AC	CC	AA
Bn-scaff_16511_1-p1146552	A/G	C4	16136949	0.08222	AA	AA	AA	AG	AG	AA	AA	GG	GG	AA	GG	AA	GG	GG	GG	AA	AA	AA	AA	GG	NN	AA	GG	AA	AA	AA	AA	AA	AA	AA	AA	AA	GG	GG	GG	AA	GG	GG	AA	AA	AA	GG	AG	GG	AA
Bn-scaff_16511_1-p1146125	T/C	C4	16137428	0.08604	TT	TT	TT	TC	TC	TT	TT	CC	CC	TT	CC	TT	CC	CC	CC	TT	TT	TT	TT	CC	NN	TT	CC	TT	TT	TT	TT	TT	TT	TT	TT	TT	CC	CC	CC	TT	CC	CC	TT	TT	TT	CC	TC	CC	TT
Bn-scaff_16511_1-p1144594	T/C	C4	16138890	0.08413	CC	CC	CC	TC	TC	CC	CC	TT	TT	CC	TT	CC	TT	TT	TT	CC	CC	CC	CC	TT	CC	CC	TT	CC	CC	CC	CC	CC	CC	CC	CC	CC	TT	TT	TT	CC	TT	TT	CC	CC	CC	TT	TC	TT	CC
Bn-scaff_16511_1-p1127999	A/G	C4	16155462	0.10134	AA	AA	AA	NN	AG	AA	AA	GG	GG	AA	GG	AA	GG	GG	GG	AA	AA	AA	AA	GG	NN	NN	GG	AA	AA	AA	AA	AA	AA	AA	AA	AA	GG	NN	AA	AA	GG	GG	NN	AA	AA	GG	AG	GG	AA
Bn-scaff_16511_1-p1127666	A/C	C4	16155744	0.08987	CC	CC	CC	AC	AC	CC	CC	AA	AA	CC	AA	CC	AA	AA	AA	CC	CC	CC	CC	AA	NN	CC	AA	CC	CC	CC	CC	CC	CC	CC	CC	CC	AA	AA	AA	CC	AA	AA	CC	CC	CC	AA	AC	AA	CC
Bn-scaff_16511_1-p1127039	T/G	C4	16156372	0.04971	GG	GG	GG	TG	TG	GG	GG	TT	TT	GG	TT	GG	TT	TT	TT	GG	GG	GG	GG	TT	NN	GG	TT	GG	GG	GG	GG	GG	GG	GG	GG	GG	TT	TG	GG	GG	TT	TT	GG	GG	GG	TT	TG	TT	GG
Bn-scaff_16511_1-p1127000	T/C	C4	16156462	0.11472	TT	TT	TT	TC	TC	TT	TT	CC	CC	TT	CC	TT	CC	CC	CC	TT	TT	TT	TT	CC	NN	TT	CC	TT	TT	TT	TT	TT	TT	TT	TT	TT	CC	CC	CC	TT	CC	CC	TT	TT	TT	CC	TC	CC	TT
Bn-scaff_16511_1-p1126834	A/G	C4	16156578	0.06883	AA	AA	AA	AG	AG	AA	AA	GG	GG	AA	GG	AA	GG	GG	GG	AA	AA	AA	AA	GG	NN	AA	GG	AA	AA	AA	AA	AA	AA	AA	AA	AA	GG	GG	GG	AA	GG	GG	AA	AA	AA	GG	AG	GG	AA
Bn-scaff_16511_1-p1126829	A/C	C4	16156634	0.06883	AA	AA	AA	AC	AC	AA	AA	CC	CC	AA	CC	AA	CC	CC	CC	AA	AA	AA	AA	CC	NN	AA	CC	AA	AA	AA	AA	AA	AA	AA	AA	AA	CC	CC	CC	AA	CC	CC	AA	AA	AA	CC	AC	CC	AA
Bn-scaff_16511_1-p1126605	A/G	C4	16156858	0.10134	GG	GG	GG	AG	AG	GG	GG	AA	AA	GG	AA	GG	AA	AA	AA	GG	GG	GG	GG	AA	NN	GG	AA	GG	GG	GG	GG	GG	GG	GG	GG	GG	AA	AG	GG	GG	AA	AA	GG	GG	GG	AA	AG	AA	GG
Bn-scaff_16511_1-p1125753	T/C	C4	16157710	0.06501	TT	TT	TT	TC	TC	TT	TT	CC	CC	TT	CC	TT	CC	CC	CC	TT	TT	TT	TT	CC	NN	TT	CC	TT	TT	TT	TT	TT	TT	TT	TT	TT	CC	CC	CC	TT	CC	CC	TT	TT	TT	CC	TC	CC	TT
Bn-scaff_16511_1-p1124636	T/C	C4	16158777	0.08604	TT	TT	TT	TC	TC	TT	TT	CC	CC	TT	CC	TT	CC	CC	CC	TT	TT	TT	TT	CC	NN	TT	CC	TT	TT	TT	TT	TT	TT	TT	TT	TT	CC	TC	TT	TT	CC	CC	TT	TT	TT	CC	TC	CC	TT
Bn-scaff_16511_1-p1124212	A/G	C4	16159201	0.07266	AA	AA	AA	AG	AG	AA	AA	GG	GG	AA	GG	AA	GG	GG	GG	AA	AA	AA	AA	GG	AG	AA	GG	AA	AA	AA	AA	AA	AA	AA	AA	AA	GG	GG	GG	AA	GG	GG	AA	AA	AA	GG	AG	GG	AA
Bn-scaff_16511_1-p1123940	T/C	C4	16159453	0.08413	CC	CC	CC	TC	TC	CC	CC	TT	TT	CC	TT	CC	TT	TT	TT	CC	CC	CC	CC	TT	NN	CC	TT	CC	CC	CC	CC	CC	CC	CC	CC	CC	TT	TC	CC	CC	TT	TT	CC	CC	CC	TT	TC	TT	CC
Bn-scaff_16511_1-p1123619	A/G	C4	16159774	0.06883	GG	GG	GG	AG	AG	GG	GG	AA	AA	GG	AA	GG	AA	AA	AA	GG	GG	GG	GG	AA	NN	GG	AA	GG	GG	GG	GG	GG	GG	GG	GG	GG	AA	AA	AA	GG	AA	AA	GG	GG	GG	AA	AG	AA	GG
Bn-scaff_16511_1-p1123416	T/C	C4	16159977	0.09178	CC	CC	CC	TC	TC	CC	CC	TT	TT	CC	TT	CC	TT	TT	TT	CC	CC	CC	CC	TT	NN	CC	TT	CC	CC	CC	CC	CC	CC	CC	CC	CC	TT	TC	CC	CC	TT	TT	CC	CC	CC	TT	TC	TT	CC
Bn-scaff_16511_1-p1122889	T/C	C4	16160504	0.07648	TT	TT	TT	TC	TC	TT	TT	CC	CC	TT	CC	TT	CC	CC	CC	TT	TT	TT	TT	CC	NN	TT	CC	TT	TT	TT	TT	TT	TT	TT	TT	TT	CC	CC	CC	TT	CC	CC	TT	TT	TT	CC	TC	CC	TT
Bn-scaff_16511_1-p1113583	T/G	C4	16169874	0.0478	GG	GG	GG	TG	TG	GG	GG	TT	TT	GG	TT	GG	TT	TT	TT	GG	GG	GG	GG	TT	NN	GG	TT	GG	GG	GG	GG	GG	GG	GG	GG	GG	TT	TG	GG	GG	TT	TT	GG	GG	GG	TT	TG	TT	GG
Bn-scaff_16511_1-p1108939	A/G	C4	16174617	0.05545	GG	GG	GG	NN	AG	GG	GG	AA	AA	GG	AA	GG	AA	AA	AA	GG	GG	GG	GG	AA	GG	GG	AA	GG	GG	GG	GG	GG	GG	GG	GG	GG	AA	AG	GG	GG	AA	AA	GG	GG	GG	AA	AG	AA	GG
Bn-scaff_16511_1-p1108646	T/G	C4	16174859	0.08413	TT	TT	TT	TG	TG	TT	TT	GG	GG	TT	GG	TT	GG	GG	GG	TT	TT	TT	TT	GG	NN	TT	GG	TT	TT	TT	TT	TT	TT	TT	TT	TT	GG	GG	GG	TT	GG	GG	TT	TT	TT	GG	TG	GG	TT
Bn-scaff_16511_1-p1103171	A/G	C4	16180387	0.06501	GG	GG	GG	AG	AG	GG	GG	AA	AA	GG	AA	GG	AA	AA	AA	GG	GG	GG	GG	AA	GG	GG	AA	GG	GG	GG	GG	GG	GG	GG	GG	GG	AA	AA	AA	GG	AA	AA	GG	GG	GG	AA	AG	AA	GG
Bn-scaff_16511_1-p1100745	A/G	C4	16182762	0.07075	AA	AA	AA	AG	AG	AA	AA	GG	GG	AA	GG	AA	GG	GG	GG	AA	AA	AA	AA	GG	NN	AA	GG	AA	AA	AA	AA	AA	AA	AA	AA	AA	GG	GG	GG	AA	GG	GG	AA	AA	AA	GG	AG	GG	AA
Bn-scaff_16511_1-p1100141	T/G	C4	16183366	0.07648	TT	TT	TT	TG	NN	TT	TT	GG	GG	TT	GG	TT	GG	GG	GG	TT	TT	TT	TT	GG	TT	TT	GG	TT	TT	TT	TT	TT	NN	TT	TT	TT	GG	GG	GG	TT	GG	GG	TT	TT	TT	GG	NN	GG	TT
Bn-scaff_16511_1-p1010867	T/C	C4	16278581	0.09369	CC	CC	CC	TC	TC	CC	CC	TT	TT	CC	TT	CC	TT	TT	TT	CC	CC	CC	CC	TT	NN	CC	TT	CC	CC	CC	CC	CC	CC	CC	CC	CC	TT	TT	TT	CC	TT	TT	CC	CC	CC	TT	TC	TT	CC
Bn-scaff_16511_1-p1010480	A/G	C4	16278968	0.18356	AA	AA	AA	NN	AG	AA	AA	GG	GG	AA	GG	AA	GG	GG	GG	AA	AA	AA	AA	GG	NN	AA	GG	AA	AA	AA	AA	AA	AA	AA	AA	AA	GG	AG	AA	AA	GG	GG	AA	AA	AA	GG	AG	GG	AA
Bn-scaff_16511_1-p1010331	A/G	C4	16279066	0.05736	GG	GG	GG	AG	AG	GG	GG	AA	AA	GG	AA	GG	AA	AA	AA	GG	GG	GG	GG	AA	NN	GG	AA	GG	GG	GG	GG	GG	GG	GG	GG	GG	AA	AA	AA	GG	AA	AA	GG	GG	GG	AA	AG	AA	GG
Bn-scaff_16511_1-p1002524	T/C	C4	16286926	0.08987	TT	TT	TT	TC	TC	TT	TT	CC	CC	TT	CC	TT	CC	CC	CC	TT	TT	TT	TT	CC	NN	TT	CC	TT	TT	TT	TT	TT	TT	TT	TT	TT	CC	TC	TT	TT	CC	CC	TT	TT	TT	CC	TC	CC	TT
Bn-scaff_16511_1-p1001980	T/G	C4	16287470	0.06119	GG	GG	GG	TG	TG	GG	GG	TT	TT	GG	TT	GG	TT	TT	TT	GG	GG	GG	GG	TT	NN	GG	TT	GG	GG	GG	GG	GG	GG	GG	GG	GG	TT	TG	GG	GG	TT	TT	GG	GG	GG	TT	TG	TT	GG
Bn-scaff_16511_1-p1001819	T/C	C4	16287580	0.09178	TT	TT	TT	TC	TC	TT	TT	CC	CC	TT	CC	TT	CC	CC	CC	TT	TT	TT	TT	CC	NN	TT	CC	TT	TT	TT	TT	TT	TT	TT	TT	TT	CC	TC	TT	TT	CC	CC	TT	TT	TT	CC	TC	CC	TT
Bn-scaff_16511_1-p1001659	T/G	C4	16287791	0.07457	TT	TT	TT	TG	TG	TT	TT	GG	GG	TT	GG	TT	GG	GG	GG	TT	TT	TT	TT	GG	NN	TT	GG	TT	TT	TT	TT	TT	TT	TT	TT	TT	GG	GG	GG	TT	GG	GG	TT	TT	TT	GG	TG	GG	TT
Bn-scaff_16511_1-p1001465	T/C	C4	16287934	0.08031	TT	TT	TT	TC	TC	TT	TT	CC	CC	TT	CC	TT	CC	CC	CC	TT	TT	TT	TT	CC	NN	TT	CC	TT	TT	TT	TT	TT	TT	TT	TT	TT	CC	CC	CC	TT	CC	CC	TT	TT	TT	CC	TC	CC	TT
Bn-scaff_16511_1-p1000815	A/C	C4	16288636	0.06119	AA	AA	AA	AC	AC	AA	AA	CC	CC	AA	CC	AA	CC	CC	CC	AA	AA	AA	AA	CC	NN	AA	CC	AA	AA	AA	AA	AA	AA	AA	AA	AA	CC	CC	CC	AA	CC	CC	AA	AA	AA	CC	AC	CC	AA
Bn-scaff_16511_1-p1000141	T/G	C4	16289312	0.11472	GG	GG	GG	TG	TG	GG	GG	TT	TT	GG	TT	GG	TT	TT	TT	GG	GG	GG	GG	TT	GG	GG	TT	GG	GG	GG	GG	GG	GG	GG	GG	GG	TT	TT	TT	GG	TT	TT	GG	GG	GG	TT	TG	TT	GG
Bn-scaff_16511_1-p999676	A/C	C4	16289726	0.13767	CC	CC	CC	AC	AC	CC	CC	AA	AA	CC	AA	CC	AA	AA	AA	CC	CC	CC	CC	AA	NN	CC	AA	CC	CC	CC	CC	CC	CC	CC	CC	CC	AA	NN	NN	CC	AA	AA	CC	CC	CC	AA	AC	AA	CC
Bn-scaff_16511_1-p999121	A/C	C4	16290332	0.10134	CC	CC	CC	NN	AC	CC	CC	AA	AA	CC	AA	CC	AA	AA	AA	CC	CC	CC	CC	AA	CC	CC	AA	CC	CC	CC	CC	CC	CC	CC	CC	CC	AA	AC	CC	CC	AA	AA	CC	CC	CC	AA	AC	AA	CC
Bn-scaff_16511_1-p999060	T/C	C4	16290342	0.08413	TT	TT	TT	TC	TC	TT	TT	CC	CC	TT	CC	TT	CC	CC	CC	TT	TT	TT	TT	CC	NN	TT	CC	TT	TT	TT	TT	TT	TT	TT	TT	TT	CC	CC	CC	TT	CC	CC	TT	TT	TT	CC	TC	CC	TT
Bn-scaff_16511_1-p997224	A/G	C4	16292228	0.08795	AA	AA	AA	AG	AG	AA	AA	GG	GG	AA	GG	AA	GG	GG	GG	AA	AA	AA	AA	GG	NN	AA	GG	AA	AA	AA	AA	AA	AA	AA	AA	AA	GG	GG	GG	AA	GG	GG	AA	AA	AA	GG	AG	GG	AA
Bn-scaff_16511_1-p996633	T/G	C4	16292769	0.07839	GG	GG	GG	NN	TG	GG	GG	TT	TT	GG	TT	GG	TT	TT	TT	GG	GG	GG	GG	TT	GG	GG	TT	GG	GG	GG	GG	GG	GG	GG	GG	GG	TT	TG	GG	GG	TT	TT	GG	GG	GG	TT	TG	TT	GG
Bn-scaff_16511_1-p994613	A/G	C4	16294842	0.08413	AA	AA	AA	AG	AG	AA	AA	GG	GG	AA	GG	AA	GG	GG	GG	AA	AA	AA	AA	GG	NN	AA	GG	AA	AA	AA	AA	AA	AA	AA	AA	AA	GG	AG	AA	AA	GG	GG	AA	AA	AA	GG	AG	GG	AA
Bn-scaff_16511_1-p991704	T/C	C4	16297701	0.08031	TT	TT	TT	TC	TC	TT	TT	CC	CC	TT	CC	TT	CC	CC	CC	TT	TT	TT	TT	CC	NN	TT	CC	TT	TT	TT	TT	TT	TT	TT	TT	TT	CC	CC	CC	TT	CC	CC	TT	TT	TT	CC	TC	CC	TT
Bn-scaff_16511_1-p989821	A/G	C4	16299632	0.08031	GG	GG	GG	AG	AG	GG	GG	AA	AA	GG	AA	GG	AA	AA	AA	GG	GG	GG	GG	AA	NN	GG	AA	GG	GG	GG	GG	GG	GG	GG	GG	GG	AA	AA	AA	GG	AA	AA	GG	GG	GG	AA	AG	AA	GG
Bn-scaff_16511_1-p989560	A/G	C4	16299842	0.05927	GG	GG	GG	AG	AG	GG	GG	AA	AA	GG	AA	GG	AA	AA	AA	GG	GG	GG	GG	AA	GG	GG	AA	GG	GG	GG	GG	GG	GG	GG	GG	GG	AA	AA	AA	GG	AA	AA	GG	GG	GG	AA	AG	AA	GG
Bn-scaff_16511_1-p986462	A/G	C4	16302941	0.08604	AA	AA	AA	AG	AG	AA	AA	GG	GG	AA	GG	AA	GG	GG	GG	AA	AA	AA	AA	GG	NN	AA	GG	AA	AA	AA	AA	AA	AA	AA	AA	AA	GG	GG	GG	NN	GG	GG	AA	AA	AA	GG	AG	GG	AA
Bn-scaff_16511_1-p980172	T/C	C4	16309238	0.17973	TT	TT	TT	TC	TC	TT	TT	CC	CC	TT	CC	TT	CC	CC	CC	TT	TT	TT	TT	CC	TT	TT	CC	TT	TT	TT	TT	TT	TT	TT	TT	TT	CC	CC	CC	TT	CC	CC	TT	TT	TT	CC	TC	CC	TT
Bn-scaff_16511_1-p978545	A/C	C4	16310915	0.11472	AA	AA	AA	AC	AC	AA	AA	CC	CC	AA	CC	AA	CC	CC	CC	AA	AA	AA	AA	CC	AA	AA	CC	AA	AA	AA	AA	AA	AA	AA	AA	AA	CC	CC	NN	AA	CC	CC	AA	AA	AA	CC	AC	CC	AA
Bn-scaff_16511_1-p978313	T/C	C4	16311147	0.08987	TT	TT	TT	TC	TC	TT	TT	CC	CC	TT	CC	TT	CC	CC	CC	TT	TT	TT	TT	CC	NN	TT	CC	TT	TT	TT	TT	TT	TT	TT	TT	TT	CC	CC	CC	TT	CC	CC	TT	TT	TT	CC	TC	CC	TT
Bn-scaff_16511_1-p974858	A/G	C4	16314544	0.06119	GG	GG	GG	AG	AG	GG	GG	AA	AA	GG	AA	GG	AA	AA	AA	GG	GG	GG	GG	AA	NN	GG	AA	GG	GG	GG	GG	GG	GG	GG	GG	GG	AA	NN	GG	GG	AA	AA	GG	GG	GG	AA	AG	AA	GG
Bn-scaff_16511_1-p974663	A/G	C4	16314739	0.06119	AA	AA	AA	AG	AG	AA	AA	GG	GG	AA	GG	AA	GG	GG	GG	AA	AA	AA	AA	GG	NN	AA	GG	AA	AA	AA	AA	AA	AA	AA	AA	AA	GG	GG	GG	AA	GG	GG	AA	AA	AA	GG	AG	GG	AA
Bn-scaff_16511_1-p974595	A/C	C4	16314858	0.09943	CC	CC	CC	AC	AC	CC	CC	AA	AA	CC	AA	CC	AA	AA	AA	CC	CC	CC	CC	AA	NN	CC	AA	CC	CC	CC	CC	CC	CC	CC	CC	CC	AA	AA	AA	CC	AA	AA	CC	CC	CC	AA	AC	AA	CC
Bn-scaff_16511_1-p972411	T/C	C4	16316991	0.07648	TT	TT	TT	TC	TC	TT	TT	CC	CC	TT	CC	TT	CC	CC	CC	TT	TT	TT	TT	CC	NN	TT	CC	TT	TT	TT	TT	TT	TT	TT	TT	TT	CC	CC	CC	TT	CC	CC	TT	TT	TT	CC	TC	CC	TT
Bn-scaff_16511_1-p972299	T/C	C4	16317103	0.07457	CC	CC	CC	TC	TC	CC	CC	TT	TT	CC	TT	CC	TT	TT	TT	CC	CC	CC	CC	TT	NN	CC	TT	CC	CC	CC	CC	CC	CC	CC	CC	CC	TT	TT	TC	CC	TT	TT	CC	CC	CC	TT	TC	TT	CC
Bn-scaff_16511_1-p972067	T/C	C4	16317386	0.06119	TT	TT	TT	TC	TC	TT	TT	CC	CC	TT	CC	TT	CC	CC	CC	TT	TT	TT	TT	CC	NN	TT	CC	TT	TT	TT	TT	TT	TT	TT	TT	TT	CC	CC	CC	TT	CC	CC	TT	TT	TT	CC	TC	CC	TT
Bn-scaff_16511_1-p970921	A/C	C4	16318415	0.0956	AA	AA	AA	AC	AC	AA	AA	CC	CC	AA	CC	AA	CC	CC	CC	AA	AA	AA	AA	CC	NN	AA	CC	AA	AA	AA	AA	AA	AA	AA	AA	AA	CC	CC	CC	AA	CC	CC	AA	AA	AA	CC	AC	CC	AA
Bn-scaff_16511_1-p970766	T/C	C4	16318621	0.0956	TT	TT	TT	TC	TC	TT	TT	CC	CC	TT	CC	TT	CC	CC	CC	TT	TT	TT	TT	CC	NN	TT	CC	TT	TT	TT	TT	TT	TT	TT	TT	TT	CC	CC	CC	TT	CC	CC	TT	TT	TT	CC	TC	CC	TT
Bn-scaff_16511_1-p970674	T/C	C4	16318713	0.08795	TT	TT	TT	TC	TC	TT	TT	CC	CC	TT	CC	TT	CC	CC	CC	TT	TT	TT	TT	CC	NN	TT	CC	TT	TT	TT	TT	TT	TT	TT	TT	TT	CC	TC	TT	TT	CC	CC	TT	TT	TT	CC	TC	CC	TT
Bn-scaff_16511_1-p970225	T/G	C4	16319162	0.06692	GG	GG	GG	TG	TG	GG	GG	TT	TT	GG	TT	GG	TT	TT	TT	GG	GG	GG	GG	TT	GG	GG	TT	GG	GG	GG	GG	GG	GG	GG	GG	GG	TT	TT	TT	GG	TT	TT	GG	GG	GG	TT	TG	TT	GG
Bn-scaff_16511_1-p969640	A/C	C4	16319747	0.07457	AA	AA	AA	AC	AC	AA	AA	CC	CC	AA	CC	AA	CC	CC	CC	AA	AA	AA	AA	CC	NN	AA	CC	AA	AA	AA	AA	AA	AA	AA	AA	AA	CC	NN	AA	AA	CC	CC	AA	AA	AA	CC	AC	CC	AA
Bn-scaff_16511_1-p962299	A/G	C4	16327131	0.07075	GG	GG	GG	AG	AG	GG	GG	AA	AA	GG	AA	GG	AA	AA	AA	GG	GG	GG	GG	AA	NN	GG	AA	GG	GG	GG	GG	GG	GG	GG	GG	GG	AA	AA	GG	GG	AA	AA	GG	GG	GG	AA	AG	AA	GG
Bn-scaff_16511_1-p961621	A/G	C4	16327809	0.0631	GG	GG	GG	AG	AG	GG	GG	AA	AA	GG	AA	GG	AA	AA	AA	GG	GG	GG	GG	AA	NN	GG	AA	GG	GG	GG	GG	GG	GG	GG	GG	GG	AA	AG	GG	GG	AA	AA	GG	GG	GG	AA	AG	AA	GG
Bn-scaff_16511_1-p961461	T/G	C4	16327918	0.11472	TT	TT	TT	TG	TG	TT	TT	GG	GG	TT	GG	TT	GG	GG	GG	TT	TT	TT	TT	GG	TG	TT	GG	TT	TT	TT	TT	TT	NN	TT	TT	TT	GG	NN	TT	TT	GG	GG	TT	TT	TT	GG	TG	GG	TT
Bn-scaff_16511_1-p958056	A/G	C4	16331321	0.07075	AA	AA	AA	AG	AG	AA	AA	GG	GG	AA	GG	AA	GG	GG	GG	AA	AA	AA	AA	GG	NN	AA	GG	AA	AA	AA	AA	AA	AA	AA	AA	AA	GG	GG	GG	AA	GG	GG	AA	AA	AA	GG	AG	GG	AA
Bn-scaff_16511_1-p941610	A/C	C4	16347314	0.07839	AA	AA	AA	AC	AC	AA	AA	CC	CC	AA	CC	AA	CC	CC	CC	AA	AA	AA	AA	CC	NN	AA	CC	AA	AA	AA	AA	AA	AA	AA	AA	AA	CC	CC	CC	AA	CC	CC	AA	AA	AA	CC	AC	CC	AA
Bn-scaff_16511_1-p940910	T/C	C4	16348014	0.06501	CC	CC	CC	TC	TC	CC	CC	TT	TT	CC	TT	CC	TT	TT	TT	CC	CC	CC	CC	TT	NN	CC	TT	CC	CC	CC	CC	CC	CC	CC	CC	CC	TT	TC	CC	CC	TT	TT	CC	CC	CC	TT	TC	TT	CC
Bn-scaff_16511_1-p940888	A/G	C4	16348087	0.09178	AA	AA	AA	AG	AG	AA	AA	GG	GG	AA	GG	AA	GG	GG	GG	AA	AA	AA	AA	GG	NN	AA	GG	AA	AA	AA	AA	AA	AA	AA	AA	AA	GG	GG	GG	AA	GG	GG	AA	AA	AA	GG	AG	GG	AA
Bn-scaff_16511_1-p940832	T/G	C4	16348092	0.05354	GG	GG	GG	TG	TG	GG	GG	TT	TT	GG	TT	GG	TT	TT	TT	GG	GG	GG	GG	TT	NN	GG	TT	GG	GG	GG	GG	GG	GG	GG	GG	GG	TT	TT	TT	GG	TT	TT	GG	GG	GG	TT	TG	TT	GG
Bn-scaff_16511_1-p892867	A/G	C4	16399203	0.06883	AA	AA	AA	AG	AG	AA	AA	GG	GG	AA	GG	AA	GG	GG	GG	AA	AA	AA	AA	GG	NN	AA	GG	AA	AA	AA	AA	AA	AA	AA	AA	AA	GG	GG	GG	AA	GG	GG	AA	AA	AA	GG	AG	GG	AA
Bn-scaff_16511_1-p892734	A/G	C4	16399336	0.06119	GG	GG	GG	AG	AG	GG	GG	AA	AA	GG	AA	GG	AA	AA	AA	GG	GG	GG	GG	AA	GG	GG	AA	GG	GG	GG	GG	GG	GG	GG	GG	GG	AA	AA	AA	GG	AA	AA	GG	GG	GG	AA	AG	AA	GG
Bn-scaff_16511_1-p892186	A/G	C4	16399884	0.09943	AA	AA	AA	NN	AG	AA	AA	GG	GG	AA	GG	AA	GG	GG	GG	AA	AA	AA	AA	GG	NN	NN	GG	AA	AA	AA	AA	AA	AA	AA	AA	AA	GG	NN	AA	AA	GG	GG	AA	AA	AA	GG	AG	GG	AA
Bn-scaff_16511_1-p888799	A/C	C4	16402870	0.05927	CC	CC	CC	AC	AC	CC	CC	AA	AA	CC	AA	CC	AA	AA	AA	CC	CC	CC	CC	AA	CC	CC	AA	CC	CC	CC	CC	CC	CC	CC	CC	CC	AA	AA	AA	CC	AA	AA	CC	CC	CC	AA	AC	AA	CC
Bn-scaff_16511_1-p885479	T/G	C4	16406240	0.08222	TT	TT	TT	TG	TG	TT	TT	GG	GG	TT	GG	TT	GG	GG	GG	TT	TT	TT	TT	GG	NN	TT	GG	TT	TT	TT	TT	TT	TT	TT	TT	TT	GG	GG	GG	TT	GG	GG	TT	TT	TT	GG	TG	GG	TT
Bn-scaff_16511_1-p885190	A/C	C4	16406478	0.1262	CC	CC	CC	AC	AC	CC	CC	AA	AA	CC	AA	CC	AA	AA	AA	CC	CC	CC	CC	AA	CC	CC	AA	CC	CC	CC	CC	CC	CC	CC	CC	CC	AA	AA	AA	CC	AA	AA	CC	CC	CC	AA	AC	AA	CC
Bn-scaff_16511_1-p882544	T/C	C4	16410069	0.09178	TT	TT	TT	TC	TC	TT	TT	CC	CC	TT	CC	TT	CC	CC	CC	TT	TT	TT	TT	CC	NN	TT	CC	TT	TT	TT	TT	TT	TT	TT	TT	TT	CC	NN	TT	TT	CC	CC	TT	TT	TT	CC	TC	CC	TT
Bn-scaff_16511_1-p880343	A/C	C4	16412319	0.06692	AA	AA	AA	AC	AC	AA	AA	CC	CC	AA	CC	AA	CC	CC	CC	AA	AA	AA	AA	CC	NN	AA	CC	AA	AA	AA	AA	AA	AA	AA	AA	AA	CC	CC	CC	AA	CC	CC	AA	AA	AA	CC	AC	CC	AA
Bn-scaff_16511_1-p880035	A/G	C4	16412627	0.08604	GG	GG	GG	AG	AG	GG	GG	AA	AA	GG	AA	GG	AA	AA	AA	GG	GG	GG	GG	AA	NN	GG	AA	GG	GG	GG	GG	GG	GG	GG	GG	GG	AA	AG	GG	GG	AA	AA	GG	GG	GG	AA	AG	AA	GG
Bn-scaff_16511_1-p879490	T/C	C4	16413121	0.08222	TT	TT	TT	TC	TC	TT	TT	CC	CC	TT	CC	TT	CC	CC	CC	TT	TT	TT	TT	CC	NN	TT	CC	TT	TT	TT	TT	TT	TT	TT	TT	TT	CC	TC	TT	TT	CC	CC	TT	TT	TT	CC	TC	CC	TT
Bn-scaff_16511_1-p879362	A/G	C4	16413300	0.05927	GG	GG	GG	AG	AG	GG	GG	AA	AA	GG	AA	GG	AA	AA	AA	GG	GG	GG	GG	AA	NN	GG	AA	GG	GG	GG	GG	GG	GG	GG	GG	GG	AA	AA	NN	GG	AA	AA	GG	GG	GG	AA	AG	AA	GG
Bn-scaff_16511_1-p879070	A/G	C4	16413541	0.06501	AA	AA	AA	AG	AG	AA	AA	GG	GG	AA	GG	AA	GG	GG	GG	AA	AA	AA	AA	GG	NN	AA	GG	AA	AA	AA	AA	AA	AA	AA	AA	AA	GG	GG	GG	AA	GG	GG	AA	AA	AA	GG	AG	GG	AA
Bn-scaff_16511_1-p878769	T/G	C4	16413893	0.0631	TT	TT	TT	TG	TG	TT	TT	GG	GG	TT	GG	TT	GG	GG	GG	TT	TT	TT	TT	GG	NN	TT	GG	TT	TT	TT	TT	TT	TT	TT	TT	TT	GG	GG	GG	TT	GG	GG	TT	TT	TT	GG	TG	GG	TT
Bn-scaff_16511_1-p874136	T/C	C4	16418550	0.06883	CC	CC	CC	TC	TC	CC	CC	TT	TT	CC	TT	CC	TT	TT	TT	CC	CC	CC	CC	TT	NN	CC	TT	CC	CC	CC	CC	CC	CC	CC	CC	CC	TT	TC	CC	CC	TT	TT	CC	CC	CC	TT	TC	TT	CC
Bn-scaff_16511_1-p873787	T/C	C4	16418848	0.07266	CC	CC	CC	TC	TC	CC	CC	TT	TT	CC	TT	CC	TT	TT	TT	CC	CC	CC	CC	TT	NN	CC	TT	CC	CC	CC	CC	CC	CC	CC	CC	CC	TT	TC	CC	CC	TT	TT	CC	CC	CC	TT	TC	TT	CC
Bn-scaff_16511_1-p873701	T/C	C4	16418985	0.08222	TT	TT	TT	TC	TC	TT	TT	CC	CC	TT	CC	TT	CC	CC	CC	TT	TT	TT	TT	CC	NN	TT	CC	TT	TT	TT	TT	TT	TT	TT	TT	TT	CC	CC	CC	TT	CC	CC	TT	TT	TT	CC	TC	CC	TT
Bn-scaff_16511_1-p872816	T/G	C4	16419870	0.09751	TT	TT	TT	NN	TG	TT	TT	GG	GG	TT	GG	TT	GG	GG	GG	TT	TT	TT	TT	GG	NN	TT	GG	TT	TT	TT	TT	TT	TT	TT	TT	TT	GG	TG	TT	TT	GG	GG	TT	TT	TT	GG	TG	GG	TT
Bn-scaff_16511_1-p866560	A/G	C4	16426343	0.11663	NN	AA	AA	AG	AG	AA	AA	GG	GG	AA	GG	AA	GG	GG	GG	AA	AA	AA	AA	GG	AA	NN	GG	AA	AA	AA	AA	AA	NN	AA	AA	AA	GG	GG	GG	AA	GG	GG	AA	AA	AA	GG	AG	GG	AA
Bn-scaff_16511_1-p860481	A/C	C4	16433024	0.09751	AA	AA	AA	NN	AC	AA	AA	CC	CC	AA	CC	AA	CC	CC	CC	AA	AA	AA	AA	CC	AA	AA	CC	AA	AA	AA	AA	AA	AA	AA	AA	AA	CC	AC	AA	AA	CC	CC	AA	AA	AA	CC	AC	CC	AA
Bn-scaff_16511_1-p859676	A/G	C4	16433778	0.08413	AA	AA	AA	AG	AG	AA	AA	GG	GG	AA	GG	AA	GG	GG	GG	AA	AA	AA	AA	GG	NN	AA	GG	AA	AA	AA	AA	AA	AA	AA	AA	AA	GG	AG	AA	AA	GG	GG	AA	AA	AA	GG	AG	GG	AA
Bn-scaff_16511_1-p856828	A/G	C4	16436630	0.08031	AA	AA	AA	AG	AG	AA	AA	GG	GG	AA	GG	AA	GG	GG	GG	AA	AA	AA	AA	GG	NN	AA	GG	AA	AA	AA	AA	AA	AA	AA	AA	AA	GG	GG	GG	AA	GG	GG	AA	AA	AA	GG	AG	GG	AA
Bn-scaff_16511_1-p855422	A/C	C4	16438087	0.06883	AA	AA	AA	AC	AC	AA	AA	CC	CC	AA	CC	AA	CC	CC	CC	AA	AA	AA	AA	CC	NN	AA	CC	AA	AA	AA	AA	AA	AA	AA	AA	AA	CC	CC	AA	AA	CC	CC	AA	AA	AA	CC	AC	CC	AA
Bn-scaff_16511_1-p854762	A/C	C4	16438696	0.09369	AA	AA	AA	AC	AC	AA	AA	CC	CC	AA	CC	AA	CC	CC	CC	AA	AA	AA	AA	CC	NN	AA	CC	AA	AA	AA	AA	AA	AA	AA	AA	AA	CC	AC	AA	AA	CC	CC	AA	AA	AA	CC	AC	CC	AA
Bn-scaff_16511_1-p854371	A/G	C4	16439138	0.08222	GG	GG	GG	AG	AG	GG	GG	AA	AA	GG	AA	GG	AA	AA	AA	GG	GG	GG	GG	AA	GG	GG	AA	GG	GG	GG	GG	GG	GG	GG	GG	GG	AA	AG	GG	GG	AA	AA	GG	GG	GG	AA	AG	AA	GG
Bn-scaff_16511_1-p852569	A/G	C4	16440889	0.08604	GG	GG	GG	AG	AG	GG	GG	AA	AA	GG	AA	GG	AA	AA	AA	GG	GG	GG	GG	AA	NN	GG	AA	GG	GG	GG	GG	GG	GG	GG	GG	GG	AA	AA	AA	GG	AA	AA	GG	GG	GG	AA	AG	AA	GG
Bn-scaff_16511_1-p852174	A/G	C4	16441335	0.09178	AA	AA	AA	AG	AG	AA	AA	GG	GG	AA	GG	AA	GG	GG	GG	AA	AA	AA	AA	GG	NN	AA	GG	AA	AA	AA	AA	AA	AA	AA	AA	AA	GG	GG	NN	AA	GG	GG	AA	AA	AA	GG	AG	GG	AA
Bn-scaff_16511_1-p852033	A/C	C4	16441425	0.08031	CC	CC	CC	NN	AC	CC	CC	AA	AA	CC	AA	CC	AA	AA	AA	CC	CC	CC	CC	AA	CC	CC	AA	CC	CC	CC	CC	CC	CC	CC	CC	CC	AA	AC	CC	CC	AA	AA	CC	CC	CC	AA	AC	AA	CC
Bn-scaff_16511_1-p851291	A/G	C4	16442216	0.06501	GG	GG	GG	AG	AG	GG	GG	AA	AA	GG	AA	GG	AA	AA	AA	GG	GG	GG	GG	AA	GG	GG	AA	GG	GG	GG	GG	GG	GG	GG	GG	GG	AA	AG	GG	GG	AA	AA	GG	GG	GG	AA	AG	AA	GG
Bn-scaff_16511_1-p851111	T/G	C4	16442345	0.09178	TT	TT	TT	TG	TG	TT	TT	GG	GG	TT	GG	TT	GG	GG	GG	TT	TT	TT	TT	GG	NN	TT	GG	TT	TT	TT	TT	TT	TT	TT	TT	TT	GG	GG	GG	TT	GG	GG	TT	TT	TT	GG	TG	GG	TT
Bn-scaff_16511_1-p850252	T/C	C4	16443255	0.13958	TT	TT	TT	TC	TC	TT	TT	CC	CC	TT	CC	TT	CC	CC	CC	TT	TT	TT	TT	CC	NN	TT	CC	TT	TT	TT	TT	TT	TT	TT	TT	TT	CC	CC	CC	TT	CC	CC	TT	NN	TT	CC	NN	CC	TT
Bn-scaff_16511_1-p850124	T/C	C4	16443332	0.05545	TT	TT	TT	TC	TC	TT	TT	CC	CC	TT	CC	TT	CC	CC	CC	TT	TT	TT	TT	CC	NN	TT	CC	TT	TT	TT	TT	TT	TT	TT	TT	TT	CC	TC	TT	TT	CC	CC	TT	TT	TT	CC	TC	CC	TT
Bn-scaff_16511_1-p849664	T/G	C4	16443843	0.06883	GG	GG	GG	TG	TG	GG	GG	TT	TT	GG	TT	GG	TT	TT	TT	GG	GG	GG	GG	TT	GG	GG	TT	GG	GG	GG	GG	GG	GG	GG	GG	GG	TT	TT	TT	GG	TT	TT	GG	GG	GG	TT	TG	TT	GG
Bn-scaff_16511_1-p841284	A/G	C4	16452098	0.07075	AA	AA	AA	AG	AG	AA	AA	GG	GG	AA	GG	AA	GG	GG	GG	AA	AA	AA	AA	GG	NN	AA	GG	AA	AA	AA	AA	AA	AA	AA	AA	AA	GG	GG	GG	AA	GG	GG	AA	AA	AA	GG	AG	GG	AA
Bn-scaff_16511_1-p841163	T/C	C4	16452219	0.06501	CC	CC	CC	TC	TC	CC	CC	TT	TT	CC	TT	CC	TT	TT	TT	CC	CC	CC	CC	TT	NN	CC	TT	CC	CC	CC	CC	CC	CC	CC	CC	CC	TT	TT	TT	CC	TT	TT	CC	CC	CC	TT	TC	TT	CC
Bn-scaff_16511_1-p840719	T/C	C4	16452714	0.08413	CC	CC	CC	TC	TC	CC	CC	TT	TT	CC	TT	CC	TT	TT	TT	CC	CC	CC	CC	TT	NN	CC	TT	CC	CC	CC	CC	CC	CC	CC	CC	CC	TT	TT	TT	CC	TT	TT	CC	CC	CC	TT	TC	TT	CC
Bn-scaff_16511_1-p840631	A/G	C4	16452802	0.07648	AA	AA	AA	AG	AG	AA	AA	GG	GG	AA	GG	AA	GG	GG	GG	AA	AA	AA	AA	GG	NN	AA	GG	AA	AA	AA	AA	AA	AA	AA	AA	AA	GG	GG	GG	AA	GG	GG	AA	AA	AA	GG	AG	GG	AA
Bn-scaff_16511_1-p838399	A/G	C4	16454982	0.10707	GG	GG	GG	AG	AG	GG	GG	AA	AA	GG	AA	GG	AA	AA	AA	GG	GG	GG	GG	AA	NN	GG	AA	GG	GG	GG	GG	GG	GG	GG	GG	GG	AA	AG	GG	GG	AA	AA	GG	GG	GG	AA	AG	AA	GG
Bn-scaff_16511_1-p837536	T/G	C4	16455896	0.07457	GG	GG	GG	TG	TG	GG	GG	TT	TT	GG	TT	GG	TT	TT	TT	GG	GG	GG	GG	TT	GG	GG	TT	GG	GG	GG	GG	GG	GG	GG	GG	GG	TT	TT	TT	GG	TT	TT	GG	GG	GG	TT	TG	TT	GG
Bn-scaff_16511_1-p837471	A/G	C4	16455910	0.06692	AA	AA	AA	AG	AG	AA	AA	GG	GG	AA	GG	AA	GG	GG	GG	AA	AA	AA	AA	GG	NN	AA	GG	AA	AA	AA	AA	AA	AA	AA	AA	AA	GG	GG	GG	AA	GG	GG	AA	AA	AA	GG	AG	GG	AA
Bn-scaff_16511_1-p836849	A/C	C4	16456583	0.06501	AA	AA	AA	AC	AC	AA	AA	CC	CC	AA	CC	AA	CC	CC	CC	AA	AA	AA	AA	CC	NN	AA	CC	AA	AA	AA	AA	AA	AA	AA	AA	AA	CC	CC	CC	AA	CC	CC	AA	AA	AA	CC	AC	CC	AA
Bn-scaff_16511_1-p836262	T/C	C4	16457119	0.08604	TT	TT	TT	TC	TC	TT	TT	CC	CC	TT	CC	TT	CC	CC	CC	TT	TT	TT	TT	CC	NN	TT	CC	TT	TT	TT	TT	TT	TT	TT	TT	TT	CC	CC	CC	TT	CC	CC	TT	TT	TT	CC	TC	CC	TT
Bn-scaff_16511_1-p835303	T/C	C4	16458074	0.0631	CC	CC	CC	NN	TC	CC	CC	TT	TT	CC	TT	CC	TT	TT	TT	CC	CC	CC	CC	TT	CC	CC	TT	CC	CC	CC	CC	CC	CC	CC	CC	CC	TT	TT	TT	CC	TT	TT	CC	CC	CC	TT	TC	TT	CC
Bn-scaff_16511_1-p835245	T/C	C4	16458132	0.17208	CC	CC	CC	CC	TC	CC	CC	TT	TT	CC	TT	CC	TT	TT	TT	CC	CC	CC	CC	TT	CC	CC	TT	CC	CC	CC	CC	CC	NN	CC	CC	CC	TT	NN	CC	CC	TT	TT	CC	CC	CC	TT	TC	TT	CC
Bn-scaff_16511_1-p835008	T/C	C4	16458369	0.07648	TT	TT	TT	TC	TC	TT	TT	CC	CC	TT	CC	TT	CC	CC	CC	TT	TT	TT	TT	CC	NN	TT	CC	TT	TT	TT	TT	TT	TT	TT	TT	TT	CC	TC	TT	TT	CC	CC	TT	TT	TT	CC	TC	CC	TT
Bn-scaff_16511_1-p834362	T/C	C4	16459065	0.08987	CC	CC	CC	TC	TC	CC	CC	TT	TT	CC	TT	CC	TT	TT	TT	CC	CC	CC	CC	TT	NN	CC	TT	CC	CC	CC	CC	CC	CC	CC	CC	CC	TT	TT	TT	CC	TT	TT	CC	CC	CC	TT	TC	TT	CC
Bn-scaff_16511_1-p834305	T/G	C4	16459071	0.174	GG	GG	GG	NN	NN	GG	GG	NN	NN	GG	NN	GG	NN	NN	TG	GG	GG	GG	GG	NN	GG	GG	TG	GG	GG	GG	GG	GG	GG	GG	GG	GG	TG	TG	GG	GG	TG	TG	GG	GG	GG	TT	TG	TT	GG
Bn-scaff_16511_1-p828240	T/C	C4	16465187	0.07839	CC	CC	CC	TC	TC	CC	CC	TT	TT	CC	TT	CC	TT	TT	TT	CC	CC	CC	CC	TT	CC	CC	TT	CC	CC	CC	CC	CC	CC	CC	CC	CC	TT	TT	TT	CC	TT	TT	CC	CC	CC	TT	TC	TT	CC
Bn-scaff_16511_1-p824513	T/C	C4	16469837	0.13384	CC	CC	CC	TC	TC	CC	CC	TT	TT	CC	TT	CC	TT	TT	TT	CC	CC	CC	CC	TT	CC	CC	TT	CC	CC	CC	CC	CC	CC	CC	CC	CC	TT	TT	TT	CC	TT	TT	CC	CC	CC	TT	TC	TT	CC
Bn-scaff_16511_1-p821715	T/C	C4	16472682	0.17591	TT	TT	TT	TC	TC	TT	TT	CC	CC	TT	CC	TT	CC	CC	CC	TT	TT	TT	TT	CC	NN	TT	CC	TT	TT	TT	TT	TT	TT	TT	TT	TT	CC	CC	CC	TT	CC	CC	TT	TT	TT	CC	TC	CC	TT
Bn-scaff_16511_1-p820997	T/G	C4	16473400	0.08987	TT	TT	TT	TG	TG	TT	TT	GG	GG	TT	GG	TT	GG	GG	GG	TT	TT	TT	TT	GG	NN	TT	GG	TT	TT	TT	TT	TT	TT	TT	TT	TT	GG	GG	GG	TT	GG	GG	TT	TT	TT	GG	TG	GG	TT
Bn-scaff_16511_1-p799698	A/G	C4	16494979	0.08031	AA	AA	AA	NN	NN	AA	AA	GG	GG	AA	GG	AA	GG	GG	GG	AA	AA	AA	AA	GG	AA	AA	GG	AA	AA	AA	AA	AA	AA	AA	AA	AA	GG	GG	GG	AA	GG	GG	AA	AA	AA	GG	AG	GG	AA
Bn-scaff_16511_1-p796774	A/C	C4	16498453	0.06692	AA	AA	AA	AC	AC	AA	AA	CC	CC	AA	CC	AA	CC	CC	CC	AA	AA	AA	AA	CC	NN	AA	CC	AA	AA	AA	AA	AA	AA	AA	AA	AA	CC	CC	CC	AA	CC	CC	AA	AA	AA	CC	AC	CC	AA
Bn-scaff_16511_1-p796510	A/G	C4	16498666	0.0631	AA	AA	AA	AG	AG	AA	AA	GG	GG	AA	GG	AA	GG	GG	GG	AA	AA	AA	AA	GG	NN	AA	GG	AA	AA	AA	AA	AA	AA	AA	AA	AA	GG	AG	AA	AA	GG	GG	AA	AA	AA	GG	AG	GG	AA
Bn-scaff_16511_1-p796251	T/C	C4	16498926	0.08413	TT	TT	TT	TC	TC	TT	TT	CC	CC	TT	CC	TT	CC	CC	CC	TT	TT	TT	TT	CC	NN	TT	CC	TT	TT	TT	TT	TT	TT	TT	TT	TT	CC	CC	CC	TT	CC	CC	TT	TT	TT	CC	TC	CC	TT
Bn-scaff_16511_1-p795872	T/G	C4	16499305	0.08031	GG	GG	GG	NN	TG	GG	GG	TT	TT	GG	TT	GG	TT	TT	TT	GG	GG	GG	GG	TT	GG	GG	TT	GG	GG	GG	GG	GG	GG	GG	GG	GG	TT	TG	GG	GG	TT	TT	GG	GG	GG	TT	TG	TT	GG
Bn-scaff_16511_1-p795591	A/C	C4	16499637	0.08031	AA	AA	AA	AC	AC	AA	AA	CC	CC	AA	CC	AA	CC	CC	CC	AA	AA	AA	AA	CC	NN	AA	CC	AA	AA	AA	AA	AA	AA	AA	AA	AA	CC	CC	CC	AA	CC	CC	AA	AA	AA	CC	AC	CC	AA
Bn-scaff_16511_1-p785341	T/G	C4	16510101	0.06692	GG	GG	GG	NN	TG	GG	GG	TT	TT	GG	TT	GG	TT	TT	TT	GG	GG	GG	GG	TT	TG	GG	TT	GG	GG	GG	GG	GG	GG	GG	GG	GG	TT	TT	TT	GG	TT	TT	GG	GG	GG	TT	NN	TT	GG
Bn-scaff_16511_1-p765510	A/G	C4	16535439	0.06501	GG	GG	GG	AG	AG	GG	GG	AA	AA	GG	AA	GG	AA	AA	AA	GG	GG	GG	GG	AA	NN	GG	AA	GG	GG	GG	GG	GG	GG	GG	GG	GG	AA	AA	AA	GG	AA	AA	GG	GG	GG	AA	AG	AA	GG
Bn-scaff_16511_1-p732320	T/C	C4	16574300	0.05354	TT	TT	TT	TC	TC	TT	TT	CC	CC	TT	CC	TT	CC	CC	CC	TT	TT	TT	TT	CC	NN	TT	CC	TT	TT	TT	TT	TT	TT	TT	TT	TT	CC	CC	CC	TT	CC	CC	TT	TT	TT	CC	TC	CC	TT
Bn-scaff_16511_1-p729125	T/G	C4	16577485	0.08222	TT	TT	TT	TG	TG	TT	TT	GG	GG	TT	GG	TT	GG	GG	GG	TT	TT	TT	TT	GG	TT	TT	GG	TT	TT	TT	TT	TT	TT	TT	TT	TT	GG	GG	GG	TT	GG	GG	TT	TT	TT	GG	TG	GG	TT
Bn-scaff_16511_1-p722842	T/G	C4	16584889	0.1109	GG	GG	GG	TG	TG	GG	GG	TT	TT	GG	TT	GG	TT	TT	TT	GG	GG	GG	GG	TT	NN	GG	TT	GG	GG	GG	GG	GG	GG	GG	GG	GG	TT	TG	GG	GG	TT	TT	GG	GG	GG	TT	TG	TT	GG
Bn-scaff_16511_1-p722642	A/G	C4	16585089	0.07648	AA	AA	AA	AG	AG	AA	AA	GG	GG	AA	GG	AA	GG	GG	GG	AA	AA	AA	AA	GG	NN	AA	GG	AA	AA	AA	AA	AA	AA	AA	AA	AA	GG	GG	GG	AA	GG	GG	AA	AA	AA	GG	AG	GG	AA
Bn-scaff_16511_1-p722634	T/G	C4	16585148	0.05163	TT	TT	TT	TG	TG	TT	TT	GG	GG	TT	GG	TT	GG	GG	GG	TT	TT	TT	TT	GG	NN	TT	GG	TT	TT	TT	TT	TT	TT	TT	TT	TT	GG	GG	GG	TT	GG	GG	TT	TT	TT	GG	TG	GG	TT
Bn-scaff_16511_1-p722453	T/C	C4	16585278	0.08604	TT	TT	TT	TC	TC	TT	TT	CC	CC	TT	CC	TT	CC	CC	CC	TT	TT	TT	TT	CC	NN	TT	CC	TT	TT	TT	TT	TT	TT	TT	TT	TT	CC	CC	CC	TT	CC	CC	TT	TT	TT	CC	TC	CC	TT
Bn-scaff_16511_1-p722442	T/C	C4	16585340	0.05163	TT	TT	TT	TC	TC	TT	TT	CC	CC	TT	CC	TT	CC	CC	CC	TT	TT	TT	TT	CC	NN	TT	CC	TT	TT	TT	TT	TT	TT	TT	TT	TT	CC	CC	CC	TT	CC	CC	TT	TT	TT	CC	TC	CC	TT
Bn-scaff_16511_1-p722191	A/C	C4	16585591	0.07839	AA	AA	AA	AC	AC	AA	AA	CC	CC	AA	CC	AA	CC	CC	CC	AA	AA	AA	AA	CC	NN	AA	CC	AA	AA	AA	AA	AA	AA	AA	AA	AA	CC	CC	NN	AA	CC	CC	AA	AA	AA	CC	AC	CC	AA
Bn-scaff_16511_1-p722134	T/C	C4	16585648	0.08604	CC	CC	CC	NN	TC	CC	CC	TT	TT	CC	TT	CC	TT	TT	TT	CC	CC	CC	CC	TT	NN	CC	TT	CC	CC	CC	CC	CC	CC	CC	CC	CC	TT	TC	CC	CC	TT	TT	CC	CC	CC	TT	TC	TT	CC
Bn-scaff_16511_1-p721075	T/G	C4	16586641	0.07457	GG	GG	GG	TG	TG	GG	GG	TT	TT	GG	TT	GG	TT	TT	TT	GG	GG	GG	GG	TT	NN	GG	TT	GG	GG	GG	GG	GG	GG	GG	GG	GG	TT	TG	GG	GG	TT	TT	GG	GG	GG	TT	TG	TT	GG
Bn-scaff_16511_1-p719704	A/G	C4	16588011	0.08987	AA	AA	AA	AG	AG	AA	AA	GG	GG	AA	GG	AA	GG	GG	GG	AA	AA	AA	AA	GG	NN	AA	GG	AA	AA	AA	AA	AA	AA	AA	AA	AA	GG	GG	GG	AA	GG	GG	AA	AA	AA	GG	AG	GG	AA
Bn-scaff_16511_1-p717330	A/G	C4	16589406	0.07457	AA	AA	AA	AG	AG	AA	AA	GG	GG	AA	GG	AA	GG	GG	GG	AA	AA	AA	AA	GG	NN	AA	GG	AA	AA	AA	AA	AA	AA	AA	AA	AA	GG	GG	GG	AA	GG	GG	AA	AA	AA	GG	AG	GG	AA
Bn-scaff_16511_1-p715575	T/C	C4	16591106	0.08031	TT	TT	TT	TC	TC	TT	TT	CC	CC	TT	CC	TT	CC	CC	CC	TT	TT	TT	TT	CC	NN	TT	CC	TT	TT	TT	TT	TT	TT	TT	TT	TT	CC	CC	CC	TT	CC	CC	TT	TT	TT	CC	TC	CC	TT
Bn-scaff_16511_1-p711537	T/C	C4	16595145	0.07457	CC	CC	CC	TC	TC	CC	CC	TT	TT	CC	TT	CC	TT	TT	TT	CC	CC	CC	CC	TT	NN	CC	TT	CC	CC	CC	CC	CC	CC	CC	CC	CC	TT	TC	CC	CC	TT	TT	CC	CC	CC	TT	TC	TT	CC
Bn-scaff_16511_1-p707879	T/C	C4	16598846	0.05354	CC	CC	CC	TC	TC	CC	CC	CC	CC	CC	TT	CC	TC	TT	TT	CC	CC	CC	CC	TT	NN	CC	TT	CC	CC	CC	CC	CC	CC	CC	CC	CC	TT	TT	TT	CC	CC	CC	CC	CC	CC	CC	CC	CC	CC
Bn-scaff_16511_1-p707432	T/C	C4	16599073	0.07457	CC	CC	CC	NN	TC	CC	CC	CC	CC	CC	TT	CC	TC	TT	TT	CC	CC	CC	CC	TT	CC	CC	TT	CC	CC	CC	CC	CC	CC	CC	CC	CC	TT	TC	CC	CC	CC	CC	CC	CC	CC	CC	CC	CC	CC
Bn-scaff_16511_1-p707263	T/C	C4	16599191	0.05736	CC	CC	CC	TC	TC	CC	CC	CC	CC	CC	TT	CC	TC	TT	TT	CC	CC	CC	CC	TT	NN	CC	TT	CC	CC	CC	CC	CC	CC	CC	CC	CC	TT	TC	CC	CC	CC	CC	CC	CC	CC	CC	CC	CC	CC
Bn-scaff_16511_1-p706876	A/C	C4	16599578	0.07266	AA	AA	AA	AC	AC	AA	AA	AA	AA	AA	CC	AA	AC	CC	CC	AA	AA	AA	AA	CC	NN	AA	CC	AA	AA	AA	AA	AA	AA	AA	AA	AA	CC	NN	AA	AA	AA	AA	AA	AA	AA	AA	AA	AA	AA
Bn-scaff_16511_1-p706838	T/C	C4	16599653	0.05927	TT	TT	TT	TC	TC	TT	TT	TT	TT	TT	CC	TT	TC	CC	CC	TT	TT	TT	TT	CC	NN	TT	CC	TT	TT	TT	TT	TT	TT	TT	TT	TT	CC	CC	CC	TT	TT	TT	TT	TT	TT	TT	TT	TT	TT
Bn-scaff_16511_1-p706760	T/C	C4	16599731	0.06692	CC	CC	CC	TC	TC	CC	CC	CC	CC	CC	TT	CC	TC	TT	TT	CC	CC	CC	CC	TT	NN	CC	TT	CC	CC	CC	CC	CC	CC	CC	CC	CC	TT	TC	CC	CC	CC	CC	CC	CC	CC	CC	CC	CC	CC
Bn-scaff_16511_1-p706573	T/C	C4	16599867	0.12046	TT	TT	TT	TC	TC	TT	TT	TT	TT	TT	CC	TT	TC	CC	CC	TT	TT	TT	TT	CC	NN	TT	CC	TT	TT	TT	TT	TT	NN	TT	TT	TT	CC	CC	CC	TT	TT	TT	TT	TT	TT	TT	TT	TT	TT
Bn-scaff_16511_1-p705902	T/G	C4	16600589	0.13958	TT	TT	TT	GG	NN	NN	TT	TT	TT	TT	GG	TT	TG	GG	GG	TT	TT	TT	TT	GG	TG	NN	GG	TT	TT	TT	NN	TT	NN	NN	TT	TT	GG	GG	GG	TT	TT	TT	NN	TT	TT	TT	TT	TT	TT
Bn-scaff_16511_1-p705591	T/C	C4	16600900	0.07075	TT	TT	TT	TC	TC	TT	TT	TT	TT	TT	CC	TT	TC	CC	CC	TT	TT	TT	TT	CC	NN	TT	CC	TT	TT	TT	TT	TT	TT	TT	TT	TT	CC	CC	CC	TT	TT	TT	TT	TT	TT	TT	TT	TT	TT
Bn-scaff_16511_1-p704558	T/G	C4	16601882	0.08987	TT	TT	TT	TG	TG	TT	TT	TT	TT	TT	GG	TT	TG	GG	GG	TT	TT	TT	TT	GG	NN	TT	GG	TT	TT	TT	TT	TT	TT	TT	TT	TT	GG	GG	GG	TT	TT	TT	TT	TT	TT	TT	TT	TT	TT
Bn-scaff_16511_1-p703878	A/C	C4	16602558	0.06119	AA	AA	AA	AC	AC	AA	AA	AA	AA	AA	CC	AA	AC	CC	CC	AA	AA	AA	AA	CC	NN	AA	CC	AA	AA	AA	AA	AA	AA	AA	AA	AA	CC	CC	CC	AA	AA	AA	AA	AA	AA	AA	AA	AA	AA
Bn-scaff_16511_1-p703856	A/C	C4	16602631	0.06692	AA	AA	AA	AC	AC	AA	AA	AA	AA	AA	CC	AA	AC	CC	CC	AA	AA	AA	AA	CC	NN	AA	CC	AA	AA	AA	AA	AA	AA	AA	AA	AA	CC	CC	CC	AA	AA	AA	AA	AA	AA	AA	AA	AA	AA
Bn-scaff_16511_1-p703161	T/G	C4	16603275	0.05163	GG	GG	GG	TG	TG	GG	GG	GG	GG	GG	TT	GG	TG	TT	TT	GG	GG	GG	GG	TT	NN	GG	TT	GG	GG	GG	GG	GG	GG	GG	GG	GG	TT	NN	GG	GG	GG	GG	GG	GG	GG	GG	GG	GG	GG
Bn-scaff_16511_1-p699915	T/G	C4	16606615	0.0631	GG	GG	GG	TG	TG	GG	GG	GG	GG	GG	TT	GG	GG	TT	TT	GG	GG	GG	GG	TT	GG	GG	TT	GG	GG	GG	GG	GG	GG	GG	GG	GG	TT	TT	TT	GG	GG	GG	GG	GG	GG	GG	GG	GG	GG
Bn-scaff_16511_1-p699853	A/G	C4	16606626	0.06119	AA	AA	AA	AG	AG	AA	AA	AA	AA	AA	GG	AA	AG	GG	GG	AA	AA	AA	AA	GG	NN	AA	GG	AA	AA	AA	AA	AA	AA	AA	AA	AA	GG	GG	GG	AA	AA	AA	AA	AA	AA	AA	AA	AA	AA
Bn-scaff_16511_1-p699488	A/G	C4	16606991	0.0478	GG	GG	GG	NN	AG	GG	GG	GG	GG	GG	AA	GG	AG	AA	AA	GG	GG	GG	GG	AA	GG	GG	AA	GG	GG	GG	GG	GG	GG	GG	GG	GG	AA	AG	GG	GG	GG	GG	GG	GG	GG	GG	GG	GG	GG
Bn-scaff_16511_1-p699062	T/G	C4	16607417	0.06692	TT	TT	TT	TG	TG	TT	TT	TT	TT	TT	GG	TT	TG	GG	GG	TT	TT	TT	TT	GG	NN	TT	GG	TT	TT	TT	TT	TT	TT	TT	TT	TT	GG	TG	TT	TT	TT	TT	TT	TT	TT	TT	TT	TT	TT
Bn-scaff_16511_1-p698392	A/G	C4	16608130	0.05354	GG	GG	GG	AG	AG	GG	GG	GG	GG	GG	AA	GG	AG	AA	AA	GG	GG	GG	GG	AA	NN	GG	AA	GG	GG	GG	GG	GG	GG	GG	GG	GG	AA	AG	GG	GG	GG	GG	GG	GG	GG	GG	GG	GG	GG
Bn-scaff_16511_1-p698193	A/G	C4	16608278	0.09369	GG	GG	GG	AG	AG	GG	GG	GG	GG	GG	AA	GG	AG	AA	AA	GG	GG	GG	GG	AA	NN	GG	AA	GG	GG	GG	GG	GG	GG	GG	GG	GG	AA	NN	GG	GG	GG	GG	GG	GG	GG	GG	GG	GG	GG
Bn-scaff_16511_1-p697432	T/C	C4	16609263	0.04971	CC	CC	CC	TC	TC	CC	CC	CC	CC	CC	TT	CC	TC	TT	TT	CC	CC	CC	CC	TT	NN	CC	TT	CC	CC	CC	CC	CC	CC	CC	CC	CC	TT	TT	TT	CC	CC	CC	CC	CC	CC	CC	CC	CC	CC
Bn-scaff_16511_1-p696958	T/G	C4	16609737	0.08222	GG	GG	GG	NN	TG	GG	GG	GG	GG	GG	TT	GG	TG	TT	TT	GG	GG	GG	GG	TT	GG	GG	TT	GG	GG	GG	GG	GG	GG	GG	GG	GG	TT	TG	GG	GG	GG	GG	GG	GG	GG	GG	GG	GG	GG
Bn-scaff_16511_1-p696570	T/C	C4	16610177	0.08413	TT	TT	TT	TC	TC	TT	TT	TT	TT	TT	CC	TT	TC	CC	CC	TT	TT	TT	TT	CC	TT	TT	CC	TT	TT	TT	TT	TT	TT	TT	TT	TT	CC	CC	CC	TT	TT	TT	TT	TT	TT	TT	TT	TT	TT
Bn-scaff_16511_1-p675653	T/C	C4	16629769	0.08031	CC	CC	CC	TC	TC	CC	CC	CC	CC	CC	TT	CC	NN	TT	TT	CC	CC	CC	CC	TT	CC	CC	TT	CC	CC	CC	CC	CC	CC	CC	CC	CC	TT	TT	TT	CC	CC	CC	CC	CC	CC	CC	CC	CC	CC
Bn-scaff_16511_1-p675556	A/G	C4	16629917	0.08222	AA	AA	AA	AG	AG	AA	AA	AA	AA	AA	GG	AA	AG	GG	GG	AA	AA	AA	AA	GG	NN	AA	GG	AA	AA	AA	AA	AA	AA	AA	AA	AA	GG	GG	GG	AA	AA	AA	AA	AA	AA	AA	AA	AA	AA
Bn-scaff_16511_1-p675363	A/G	C4	16630059	0.0631	GG	GG	GG	AG	AG	GG	GG	GG	GG	GG	AA	GG	AG	AA	AA	GG	GG	GG	GG	AA	NN	GG	AA	GG	GG	GG	GG	GG	GG	GG	GG	GG	AA	AA	NN	GG	GG	GG	GG	GG	GG	GG	GG	GG	GG
Bn-scaff_16511_1-p675135	T/C	C4	16630287	0.07839	CC	CC	CC	NN	TC	CC	CC	CC	CC	CC	TT	CC	NN	TT	TT	CC	CC	CC	CC	TT	CC	CC	TT	CC	CC	CC	CC	CC	CC	CC	CC	CC	TT	TC	CC	CC	CC	CC	CC	CC	CC	CC	CC	CC	CC
Bn-scaff_16511_1-p674971	T/C	C4	16630502	0.0631	TT	TT	TT	TC	TC	TT	TT	TT	TT	TT	CC	TT	TC	CC	CC	TT	TT	TT	TT	CC	NN	TT	CC	TT	TT	TT	TT	TT	TT	TT	TT	TT	CC	TC	TT	TT	TT	TT	TT	TT	TT	TT	TT	TT	TT
Bn-scaff_16511_1-p674014	A/G	C4	16631408	0.05163	GG	GG	GG	AG	AG	GG	GG	GG	GG	GG	AA	GG	AG	AA	AA	GG	GG	GG	GG	AA	NN	GG	AA	GG	GG	GG	GG	GG	GG	GG	GG	GG	AA	AA	AA	GG	GG	GG	GG	GG	GG	GG	GG	GG	GG
Bn-scaff_16511_1-p673738	T/C	C4	16631684	0.06692	TT	TT	TT	TC	TC	TT	TT	TT	TT	TT	CC	TT	TC	CC	CC	TT	TT	TT	TT	CC	NN	TT	CC	TT	TT	TT	TT	TT	TT	TT	TT	TT	CC	TC	TT	TT	TT	TT	TT	TT	TT	TT	TT	TT	TT
Bn-scaff_16511_1-p673566	T/C	C4	16631856	0.07457	CC	CC	CC	NN	TC	CC	CC	CC	CC	CC	TT	CC	TC	TT	TT	CC	CC	CC	CC	TT	NN	CC	TT	CC	CC	CC	CC	CC	CC	CC	CC	CC	TT	TC	CC	CC	CC	CC	CC	CC	CC	CC	CC	CC	CC
Bn-scaff_16511_1-p673424	A/G	C4	16631998	0.05545	AA	AA	AA	AG	AG	AA	AA	AA	AA	AA	GG	AA	AG	GG	GG	AA	AA	AA	AA	GG	NN	AA	GG	AA	AA	AA	AA	AA	AA	AA	AA	AA	GG	AG	AA	AA	AA	AA	AA	AA	AA	AA	AA	AA	AA
Bn-scaff_16511_1-p673410	A/G	C4	16632063	0.06119	AA	AA	AA	AG	AG	AA	AA	AA	AA	AA	GG	AA	AG	GG	GG	AA	AA	AA	AA	GG	NN	AA	GG	AA	AA	AA	AA	AA	AA	AA	AA	AA	GG	AG	AA	AA	AA	AA	AA	AA	AA	AA	AA	AA	AA
Bn-scaff_16511_1-p672960	T/C	C4	16632462	0.08031	CC	CC	CC	TC	TC	CC	CC	CC	CC	CC	TT	CC	TC	TT	TT	CC	CC	CC	CC	TT	NN	CC	TT	CC	CC	CC	CC	CC	CC	CC	CC	CC	TT	TC	CC	CC	CC	CC	CC	CC	CC	CC	CC	CC	CC
Bn-scaff_16511_1-p670802	T/G	C4	16634622	0.05736	GG	GG	GG	TG	TG	GG	GG	GG	GG	GG	TT	GG	TG	TT	TT	GG	GG	GG	GG	TT	NN	GG	TT	GG	GG	GG	GG	GG	GG	GG	GG	GG	TT	TT	TT	GG	GG	GG	GG	GG	GG	GG	GG	GG	GG
Bn-scaff_16511_1-p664237	T/C	C4	16640960	0.06883	CC	CC	CC	TC	TC	CC	CC	CC	CC	CC	TT	CC	TC	TT	TT	CC	CC	CC	CC	TT	NN	CC	TT	CC	CC	CC	CC	CC	CC	CC	CC	CC	TT	TT	TT	CC	CC	CC	CC	CC	CC	CC	CC	CC	CC
Bn-scaff_16511_1-p658897	A/G	C4	16650666	0.06883	GG	GG	GG	AG	AG	GG	GG	GG	GG	GG	AA	GG	AG	AA	AA	GG	GG	GG	GG	AA	GG	GG	AA	GG	GG	GG	GG	GG	GG	GG	GG	GG	AA	AA	AA	GG	GG	GG	GG	GG	GG	GG	GG	GG	GG
Bn-scaff_16511_1-p657917	T/G	C4	16651647	0.06692	GG	GG	GG	TG	TG	GG	GG	GG	GG	GG	TT	GG	TG	TT	TT	GG	GG	GG	GG	TT	GG	GG	TT	GG	GG	GG	GG	GG	GG	GG	GG	GG	TT	TT	TT	GG	GG	GG	GG	GG	GG	GG	GG	GG	GG
Bn-scaff_16511_1-p656974	A/C	C4	16652539	0.09943	CC	CC	CC	AC	AC	CC	CC	CC	CC	CC	AA	CC	AC	AA	AA	CC	CC	CC	CC	AA	NN	CC	AA	CC	CC	CC	CC	CC	CC	CC	CC	CC	AA	AA	AA	CC	CC	CC	CC	CC	CC	CC	CC	CC	CC
Bn-scaff_16511_1-p656795	T/C	C4	16652766	0.07075	TT	TT	TT	TC	TC	TT	TT	TT	TT	TT	CC	TT	TC	CC	CC	TT	TT	TT	TT	CC	NN	TT	CC	TT	TT	TT	TT	TT	TT	TT	TT	TT	CC	CC	CC	TT	TT	TT	TT	TT	TT	TT	TT	TT	TT
Bn-scaff_16511_1-p656501	T/G	C4	16653059	0.07075	GG	GG	GG	TG	TG	GG	GG	GG	GG	GG	TT	GG	TG	TT	TT	GG	GG	GG	GG	TT	GG	GG	TT	GG	GG	GG	GG	GG	GG	GG	GG	GG	TT	TT	TT	GG	GG	GG	GG	GG	GG	GG	GG	GG	GG
Bn-scaff_16511_1-p655017	T/C	C4	16654543	0.06883	CC	CC	CC	NN	TC	CC	CC	CC	CC	CC	TT	CC	NN	TT	TT	CC	CC	CC	CC	TT	CC	CC	TT	CC	CC	CC	CC	CC	CC	CC	CC	CC	TT	TC	CC	CC	CC	CC	CC	CC	CC	CC	CC	CC	CC
Bn-scaff_16511_1-p579867	T/C	C4	16689332	0.05163	TT	TT	TT	TC	TC	TT	TT	TT	TT	TT	CC	TT	TC	CC	CC	TT	TT	TT	TT	CC	NN	TT	CC	TT	TT	TT	TT	TT	TT	TT	TT	TT	CC	CC	CC	TT	TT	TT	TT	TT	TT	TT	TT	TT	TT
Bn-scaff_16511_1-p579790	A/G	C4	16689409	0.06883	AA	AA	AA	AG	AG	AA	AA	AA	AA	AA	GG	AA	AG	GG	GG	AA	AA	AA	AA	GG	NN	AA	GG	AA	AA	AA	AA	AA	AA	AA	AA	AA	GG	GG	GG	AA	AA	AA	AA	AA	AA	AA	AA	AA	AA
Bn-scaff_16511_1-p578815	A/G	C4	16690333	0.07266	GG	GG	GG	AG	AG	GG	GG	GG	GG	GG	AA	GG	AG	AA	AA	GG	GG	GG	GG	AA	NN	GG	AA	GG	GG	GG	GG	GG	GG	GG	GG	GG	AA	AA	AA	GG	GG	GG	GG	GG	GG	GG	GG	GG	GG
Bn-scaff_16511_1-p578623	A/G	C4	16690526	0.04971	AA	AA	AA	AG	AG	AA	AA	AA	AA	AA	GG	AA	AG	GG	GG	AA	AA	AA	AA	GG	AG	AA	GG	AA	AA	AA	AA	AA	AA	AA	AA	AA	GG	GG	GG	AA	AA	AA	AA	AA	AA	AA	AA	AA	AA
Bn-scaff_16511_1-p578597	A/G	C4	16690603	0.06501	GG	GG	GG	AG	AG	GG	GG	GG	GG	GG	AA	GG	AG	AA	AA	GG	GG	GG	GG	AA	NN	GG	AA	GG	GG	GG	GG	GG	GG	GG	GG	GG	AA	AG	GG	GG	GG	GG	GG	GG	GG	GG	GG	GG	GG
Bn-scaff_16511_1-p578434	A/C	C4	16690715	0.07457	CC	CC	CC	AC	AC	CC	CC	CC	CC	CC	AA	CC	AC	AA	AA	CC	CC	CC	CC	AA	NN	CC	AA	CC	CC	CC	CC	CC	CC	CC	CC	CC	AA	AA	AA	CC	CC	CC	CC	CC	CC	CC	CC	CC	CC
Bn-scaff_16511_1-p576774	T/C	C4	16692406	0.06501	CC	CC	CC	TC	TC	CC	CC	CC	CC	CC	TT	CC	NN	TT	TT	CC	CC	CC	CC	TT	CC	CC	TT	CC	CC	CC	CC	CC	CC	CC	CC	CC	TT	TT	TC	CC	CC	CC	CC	CC	CC	CC	CC	CC	CC
Bn-scaff_16511_1-p574489	T/C	C4	16694632	0.06501	CC	CC	CC	TC	TC	CC	CC	CC	CC	CC	TT	CC	TC	TT	TT	CC	CC	CC	CC	TT	NN	CC	TT	CC	CC	CC	CC	CC	CC	CC	CC	CC	TT	TT	TT	CC	CC	CC	CC	CC	CC	CC	CC	CC	CC
Bn-scaff_16511_1-p573831	T/C	C4	16695205	0.09943	CC	CC	CC	NN	TC	CC	CC	CC	CC	CC	TT	CC	TC	TT	TT	CC	CC	CC	CC	TT	TC	CC	TT	CC	CC	CC	CC	CC	CC	CC	CC	CC	TT	TT	TT	CC	CC	CC	CC	CC	CC	CC	CC	CC	CC
Bn-scaff_16511_1-p553416	T/C	C4	16714786	0.07075	TT	TT	TT	TC	TC	TT	TT	TT	TT	TT	CC	TT	TC	CC	CC	TT	TT	TT	TT	CC	NN	TT	CC	TT	TT	TT	TT	TT	TT	TT	TT	TT	CC	CC	CC	TT	TT	TT	TT	TT	TT	TT	TT	TT	TT
Bn-scaff_16511_1-p553384	T/C	C4	16714869	0.07266	CC	CC	CC	TC	TC	CC	CC	CC	CC	CC	TT	CC	TC	TT	TT	CC	CC	CC	CC	TT	NN	CC	TT	CC	CC	CC	CC	CC	CC	CC	CC	CC	TT	TC	CC	CC	CC	CC	CC	CC	CC	CC	CC	CC	CC
Bn-scaff_16511_1-p552715	A/G	C4	16715595	0.07839	AA	AA	AA	AG	AG	AA	AA	AA	AA	AA	GG	AA	AG	GG	GG	AA	AA	AA	AA	GG	NN	AA	GG	AA	AA	AA	AA	AA	AA	AA	AA	AA	GG	GG	GG	AA	AA	AA	AA	AA	AA	AA	AA	AA	AA
Bn-scaff_16511_1-p552493	T/G	C4	16715744	0.08413	GG	GG	GG	TG	TG	GG	GG	GG	GG	GG	TT	GG	TG	TT	TT	GG	GG	GG	GG	TT	GG	GG	TT	GG	GG	GG	GG	GG	GG	GG	GG	GG	TT	TT	TT	GG	GG	GG	GG	GG	GG	GG	GG	GG	GG
Bn-scaff_16511_1-p551625	T/C	C4	16716679	0.07457	TT	TT	TT	TC	TC	TT	TT	TT	TT	TT	CC	TT	TC	CC	CC	TT	TT	TT	TT	CC	NN	TT	CC	TT	TT	TT	TT	TT	TT	TT	TT	TT	CC	TC	TT	TT	TT	TT	TT	TT	TT	TT	TT	TT	TT
Bn-scaff_16511_1-p550592	T/C	C4	16717711	0.0631	CC	CC	CC	TC	TC	CC	CC	CC	CC	CC	TT	CC	TC	TT	TT	CC	CC	CC	CC	TT	CC	CC	TT	CC	CC	CC	CC	CC	CC	CC	CC	CC	TT	TT	NN	CC	CC	CC	CC	CC	CC	CC	CC	CC	CC
Bn-scaff_16511_1-p550531	T/C	C4	16717721	0.07075	TT	TT	TT	TC	TC	TT	TT	TT	TT	TT	CC	TT	TC	CC	CC	TT	TT	TT	TT	CC	NN	TT	CC	TT	TT	TT	TT	TT	TT	TT	TT	TT	CC	TC	TT	TT	TT	TT	TT	TT	TT	TT	TT	TT	TT
Bn-scaff_16511_1-p550515	T/C	C4	16717788	0.0478	CC	CC	CC	TC	TC	CC	CC	CC	CC	CC	TT	CC	TC	TT	TT	CC	CC	CC	CC	TT	NN	CC	TT	CC	CC	CC	CC	CC	CC	CC	CC	CC	TT	TT	TT	CC	CC	CC	CC	CC	CC	CC	CC	CC	CC
Bn-scaff_16511_1-p545166	A/C	C4	16723455	0.08222	AA	AA	AA	AC	AC	AA	AA	AA	AA	AA	CC	AA	NN	CC	CC	AA	AA	AA	AA	CC	NN	AA	CC	AA	AA	AA	AA	AA	AA	AA	AA	AA	CC	CC	CC	AA	AA	AA	AA	AA	AA	AA	AA	AA	AA
Bn-scaff_16511_1-p544835	T/G	C4	16723788	0.06883	GG	GG	GG	TG	TG	GG	GG	GG	GG	GG	TT	GG	NN	TT	TT	GG	GG	GG	GG	TT	GG	GG	TT	GG	GG	GG	GG	GG	GG	GG	GG	GG	TT	TT	TT	GG	GG	GG	GG	GG	GG	GG	GG	GG	GG
Bn-scaff_16511_1-p542789	T/C	C4	16726873	0.11663	TT	TT	TT	TC	TC	TT	TT	TT	TT	TT	CC	TT	TC	CC	CC	TT	TT	TT	TT	CC	NN	TT	CC	TT	TT	TT	TT	TT	TT	TT	TT	TT	CC	CC	CC	TT	TT	TT	TT	TT	TT	TT	TT	TT	TT
Bn-scaff_16511_1-p542275	T/C	C4	16727337	0.07648	CC	CC	CC	TC	TC	CC	CC	CC	CC	CC	TT	CC	TC	TT	TT	CC	CC	CC	CC	TT	CC	CC	TT	CC	CC	CC	CC	CC	CC	CC	CC	CC	TT	TT	TT	CC	CC	CC	CC	CC	CC	CC	CC	CC	CC
Bn-scaff_16511_1-p541477	A/C	C4	16728186	0.07648	AA	AA	AA	AC	AC	AA	AA	AA	AA	AA	CC	AA	AC	CC	CC	AA	AA	AA	AA	CC	NN	AA	CC	AA	AA	AA	AA	AA	AA	AA	AA	AA	CC	AC	AA	AA	AA	AA	AA	AA	AA	AA	AA	AA	AA
Bn-scaff_16511_1-p541223	T/C	C4	16728440	0.05927	CC	CC	CC	TC	TC	CC	CC	CC	CC	CC	TT	CC	TC	TT	TT	CC	CC	CC	CC	TT	NN	CC	TT	CC	CC	CC	CC	CC	CC	CC	CC	CC	TT	TC	CC	CC	CC	CC	CC	CC	CC	CC	CC	CC	CC
Bn-scaff_16511_1-p540913	T/G	C4	16728752	0.07075	GG	GG	GG	TG	TG	GG	GG	GG	GG	GG	TT	GG	TG	TT	TT	GG	GG	GG	GG	TT	GG	GG	TT	GG	GG	GG	GG	GG	GG	GG	GG	GG	TT	TT	TT	GG	GG	GG	GG	GG	GG	GG	GG	GG	GG
Bn-scaff_16511_1-p540695	T/C	C4	16728920	0.05163	CC	CC	CC	TC	TC	CC	CC	CC	CC	CC	TT	CC	TC	TT	TT	CC	CC	CC	CC	TT	NN	CC	TT	CC	CC	CC	CC	CC	CC	CC	CC	CC	TT	TT	TT	CC	CC	CC	CC	CC	CC	CC	CC	CC	CC
Bn-scaff_16511_1-p540559	T/C	C4	16729107	0.07266	CC	CC	CC	TC	TC	CC	CC	CC	CC	CC	TT	CC	TC	TT	TT	CC	CC	CC	CC	TT	CC	CC	TT	CC	CC	CC	CC	CC	CC	CC	CC	CC	TT	TT	TT	CC	CC	CC	CC	CC	CC	CC	CC	CC	CC
Bn-scaff_16511_1-p540146	A/C	C4	16729469	0.07457	AA	AA	AA	AC	AC	AA	AA	AA	AA	AA	CC	AA	AC	CC	CC	AA	AA	AA	AA	CC	NN	AA	CC	AA	AA	AA	AA	AA	AA	AA	AA	AA	CC	CC	CC	AA	AA	AA	AA	AA	AA	AA	AA	AA	AA
Bn-scaff_16511_1-p539769	A/C	C4	16729899	0.09943	CC	CC	CC	AC	AC	CC	CC	CC	CC	CC	AA	CC	NN	AA	AA	CC	CC	CC	CC	AA	CC	CC	AA	CC	CC	CC	CC	CC	CC	CC	CC	CC	AA	AA	AC	CC	CC	CC	CC	CC	CC	CC	CC	CC	CC
Bn-scaff_16511_1-p538486	T/C	C4	16731189	0.07075	CC	CC	CC	TC	TC	CC	CC	CC	CC	CC	TT	CC	TC	TT	TT	CC	CC	CC	CC	TT	CC	CC	TT	CC	CC	CC	CC	CC	CC	CC	CC	CC	TT	TT	NN	CC	CC	CC	CC	CC	CC	CC	CC	CC	CC
Bn-scaff_16511_1-p535745	A/C	C4	16733875	0.08987	CC	CC	CC	AC	AC	CC	CC	CC	CC	CC	AA	CC	AC	AA	AA	CC	CC	CC	CC	AA	CC	CC	AA	CC	CC	CC	CC	CC	CC	CC	CC	CC	AA	AC	CC	CC	CC	CC	CC	CC	CC	CC	CC	CC	CC
Bn-scaff_16511_1-p535501	T/C	C4	16734170	0.09369	TT	TT	TT	TC	TC	TT	TT	TT	TT	TT	CC	TT	TC	CC	CC	TT	TT	TT	TT	CC	NN	TT	CC	TT	TT	TT	TT	TT	TT	TT	TT	TT	CC	CC	CC	TT	TT	TT	TT	TT	TT	TT	TT	TT	TT
Bn-scaff_16511_1-p535409	A/G	C4	16734211	0.07839	GG	GG	GG	NN	AG	GG	GG	GG	GG	GG	AA	GG	AG	AA	AA	GG	GG	GG	GG	AA	GG	GG	AA	GG	GG	GG	GG	GG	GG	GG	GG	GG	AA	AG	GG	GG	GG	GG	GG	GG	GG	GG	GG	GG	GG
Bn-scaff_16511_1-p535392	A/G	C4	16734279	0.14723	GG	GG	GG	NN	AG	GG	GG	GG	GG	GG	AG	GG	NN	AG	AG	GG	GG	GG	GG	AG	NN	GG	AG	GG	GG	GG	GG	GG	GG	GG	GG	GG	AG	AG	AG	GG	GG	GG	GG	GG	GG	GG	GG	GG	GG
Bn-scaff_16511_1-p530313	T/G	C4	16739832	0.08604	TT	TT	TT	TG	TG	TT	TT	TT	TT	TT	GG	TT	TG	GG	GG	TT	TT	TT	TT	GG	NN	TT	GG	TT	TT	TT	TT	TT	TT	TT	TT	TT	GG	NN	TT	TT	TT	TT	TT	TT	TT	TT	TT	TT	TT
Bn-scaff_16511_1-p529904	T/C	C4	16740241	0.06501	CC	CC	CC	NN	TC	CC	CC	TC	CC	CC	TT	CC	NN	TT	TT	CC	CC	CC	CC	TT	CC	CC	TT	CC	CC	CC	CC	CC	CC	CC	CC	CC	TT	TT	NN	CC	CC	CC	CC	CC	CC	CC	CC	CC	CC
Bn-scaff_16511_1-p346775	A/G	C4	16914425	0.05354	AA	AA	AA	AG	AG	AA	AA	AA	AA	AA	GG	AA	AG	GG	GG	AA	AA	AA	AA	GG	NN	AA	GG	AA	AA	AA	AA	AA	AA	AA	AA	AA	GG	GG	NN	AA	AA	AA	AA	AA	AA	AA	AA	AA	AA
Bn-scaff_16511_1-p346674	A/G	C4	16914452	0.08031	AA	AA	AA	AG	AG	AA	AA	AA	AA	AA	GG	AA	AG	GG	GG	AA	AA	AA	AA	GG	NN	AA	GG	AA	AA	AA	AA	AA	AA	AA	AA	AA	GG	GG	NN	AA	AA	AA	AA	AA	AA	AA	AA	AA	AA
Bn-scaff_16511_1-p346572	T/C	C4	16914503	0.05736	TT	TT	TT	TC	TC	TT	TT	TT	TT	TT	CC	TT	TC	CC	CC	TT	TT	TT	TT	CC	NN	TT	CC	TT	TT	TT	TT	TT	TT	TT	TT	TT	CC	CC	NN	TT	TT	TT	TT	TT	TT	TT	TT	TT	TT
Bn-scaff_16511_1-p340474	A/G	C4	16923184	0.07075	GG	GG	GG	AG	AG	GG	GG	GG	GG	GG	AA	GG	AG	AA	AA	GG	GG	GG	GG	AA	NN	GG	AA	GG	GG	GG	GG	GG	GG	GG	GG	GG	AA	AA	NN	GG	GG	GG	GG	GG	GG	GG	GG	GG	GG
Bn-scaff_16511_1-p336518	T/C	C4	16927186	0.0631	CC	CC	CC	TC	TC	CC	CC	CC	CC	CC	TT	CC	TC	TT	TT	CC	CC	CC	CC	TT	NN	CC	TT	CC	CC	CC	CC	CC	CC	CC	CC	CC	TT	TT	NN	CC	CC	CC	CC	CC	CC	CC	CC	CC	CC
Bn-scaff_16511_1-p336421	A/G	C4	16927283	0.07266	GG	GG	GG	AG	AG	GG	GG	GG	GG	GG	AA	GG	AG	AA	AA	GG	GG	GG	GG	AA	GG	GG	AA	GG	GG	GG	GG	GG	GG	GG	GG	GG	AA	AA	NN	GG	GG	GG	GG	GG	GG	GG	GG	GG	GG
Bn-scaff_16511_1-p336350	T/C	C4	16927303	0.08222	CC	CC	CC	TC	TC	CC	CC	CC	CC	CC	TT	CC	NN	TT	TT	CC	CC	CC	CC	TT	CC	CC	TT	CC	CC	CC	CC	CC	CC	CC	CC	CC	TT	TT	NN	CC	CC	CC	CC	CC	CC	CC	CC	CC	CC
Bn-scaff_16511_1-p336280	T/C	C4	16927424	0.1109	TT	TT	TT	TC	TC	TT	TT	TT	TT	TT	CC	TT	NN	CC	CC	TT	TT	TT	TT	CC	NN	TT	CC	TT	TT	TT	TT	TT	TT	TT	TT	TT	CC	CC	NN	TT	TT	TT	TT	TT	TT	TT	TT	TT	TT
Bn-scaff_16511_1-p335336	A/G	C4	16928306	0.05545	AA	AA	AA	AG	AG	AA	AA	AA	AA	AA	GG	AA	AG	GG	GG	AA	AA	AA	AA	GG	AG	NN	GG	AA	AA	AA	AA	AA	AA	AA	AA	AA	GG	GG	NN	AA	AA	AA	AA	AA	AA	AA	AA	AA	AA
Bn-scaff_16511_1-p328085	A/C	C4	16936847	0.08413	AA	AA	AA	AC	AC	AA	AA	AA	AA	AA	CC	AA	AC	CC	CC	AA	AA	AA	AA	CC	NN	AA	CC	AA	AA	AA	AA	AA	AA	AA	AA	AA	CC	CC	CC	AA	AA	AA	AA	AA	AA	AA	AA	AA	AA
Bn-scaff_16511_1-p110616	A/G	C4	17039800	0.06883	AA	AA	AA	AG	AG	AA	AA	AA	AA	AA	GG	AA	AG	GG	GG	AA	AA	AA	AA	GG	NN	AA	GG	AA	AA	AA	AA	AA	AA	AA	AA	AA	GG	GG	GG	AA	AA	AA	AA	AA	AA	AA	AA	AA	AA
Bn-scaff_16511_1-p110059	T/C	C4	17040360	0.09369	CC	CC	CC	TC	TC	CC	CC	CC	CC	CC	TT	CC	TC	TT	TT	CC	CC	CC	CC	TT	NN	CC	TT	CC	CC	CC	CC	CC	CC	CC	CC	CC	TT	TT	TT	CC	CC	CC	CC	CC	CC	CC	CC	CC	CC
Bn-scaff_16511_1-p109754	T/C	C4	17040716	0.06119	CC	CC	CC	TC	TC	CC	CC	CC	CC	CC	TT	CC	TC	TT	TT	CC	CC	CC	CC	TT	CC	CC	TT	CC	CC	CC	CC	CC	CC	CC	CC	CC	TT	TT	TT	CC	CC	CC	CC	CC	CC	CC	CC	CC	CC
Bn-scaff_16511_1-p108583	T/G	C4	17041887	0.07457	GG	GG	GG	TG	TG	GG	GG	GG	GG	GG	TT	GG	TG	TT	TT	GG	GG	GG	GG	TT	NN	GG	TT	GG	GG	GG	GG	GG	GG	GG	GG	GG	TT	TG	GG	GG	GG	GG	GG	GG	GG	GG	GG	GG	GG
Bn-scaff_16511_1-p108398	A/G	C4	17042021	0.06501	AA	AA	AA	AG	AG	AA	AA	AA	AA	AA	GG	AA	AG	GG	GG	AA	AA	AA	AA	GG	NN	AA	GG	AA	AA	AA	AA	AA	AA	AA	AA	AA	GG	AG	AA	AA	AA	AA	AA	AA	AA	AA	AA	AA	AA
Bn-scaff_16511_1-p97495	A/G	C4	17052448	0.05354	AA	AA	AA	AG	AG	AA	AA	AA	AA	AA	GG	AA	AG	GG	GG	AA	AA	AA	AA	GG	NN	AA	GG	AA	AA	AA	AA	AA	AA	AA	AA	AA	GG	GG	GG	AA	AA	AA	AA	AA	AA	AA	AA	AA	AA
Bn-scaff_16511_1-p97252	T/G	C4	17052690	0.0631	TT	TT	TT	TG	TG	TT	TT	TT	TT	TT	GG	TT	TG	GG	GG	TT	TT	TT	TT	GG	NN	TT	GG	TT	TT	TT	TT	TT	TT	TT	TT	TT	GG	TG	TT	TT	TT	TT	TT	TT	TT	TT	TT	TT	TT
Bn-scaff_16511_1-p89193	A/G	C4	17070235	0.0631	AA	AA	AA	AG	AG	AA	AA	AA	AA	AA	GG	AA	AG	GG	GG	AA	AA	AA	AA	GG	NN	AA	GG	AA	AA	AA	AA	AA	AA	AA	AA	AA	GG	AG	AA	AA	AA	AA	AA	AA	AA	AA	AA	AA	AA
Bn-scaff_16511_1-p84994	T/G	C4	17074532	0.05163	GG	GG	GG	GG	TG	GG	GG	GG	GG	GG	TT	GG	NN	TT	TT	GG	GG	GG	GG	TT	GG	GG	TT	GG	GG	GG	GG	GG	GG	GG	GG	GG	TT	TG	GG	GG	GG	GG	GG	GG	GG	GG	GG	GG	GG
Bn-scaff_16511_1-p83882	A/C	C4	17075596	0.06119	CC	CC	CC	AC	AC	CC	CC	CC	CC	CC	AA	CC	AC	AA	AA	CC	CC	CC	CC	AA	NN	CC	AA	CC	CC	CC	CC	CC	CC	CC	CC	CC	AA	AC	CC	CC	CC	CC	CC	CC	CC	CC	CC	CC	CC
Bn-scaff_16511_1-p82413	T/G	C4	17076416	0.09369	TT	TT	TT	NN	TG	TT	TT	TT	TT	TT	GG	TT	TG	GG	GG	TT	TT	TT	TT	GG	NN	TT	GG	TT	TT	TT	TT	TT	TT	TT	TT	TT	GG	TG	TT	TT	TT	TT	TT	TT	TT	TT	TT	TT	TT
Bn-scaff_16511_1-p81820	A/G	C4	17077009	0.08222	AA	AA	AA	AG	AG	AA	AA	AA	AA	AA	GG	AA	NN	GG	GG	AA	AA	AA	AA	GG	NN	AA	GG	AA	AA	AA	AA	AA	AA	AA	AA	AA	GG	GG	GG	AA	AA	AA	AA	AA	AA	AA	AA	AA	AA
Bn-scaff_16511_1-p46534	A/G	C4	17083570	0.08222	AA	AA	AA	AG	AG	AA	AA	AA	AA	AA	GG	AA	AG	GG	GG	AA	AA	AA	AA	GG	NN	AA	GG	AA	AA	AA	AA	AA	AA	AA	AA	AA	GG	GG	GG	AA	AA	AA	AA	AA	AA	AA	AA	AA	AA
Bn-scaff_16511_1-p42443	A/G	C4	17087721	0.12046	AA	AA	AA	NN	NN	AA	AA	AA	AA	AA	GG	AA	NN	AG	GG	AA	AA	AA	AA	GG	AA	AA	AG	AA	AA	AA	AA	AA	AA	AA	AA	AA	GG	GG	GG	AA	AA	AA	AA	AA	AA	AA	AA	AA	AA
Bn-scaff_16511_1-p39827	T/C	C4	17090282	0.07648	TT	TT	TT	NN	TC	TT	TT	TT	TT	TT	CC	TT	TC	CC	CC	TT	TT	TT	TT	CC	NN	TT	CC	TT	TT	TT	TT	TT	TT	TT	TT	TT	CC	TC	TT	TT	TT	TT	TT	TT	TT	TT	TT	TT	TT
Bn-scaff_16511_1-p23472	T/C	C4	17109317	0.08222	CC	CC	CC	TC	TC	CC	CC	CC	CC	CC	TT	CC	NN	TT	TT	CC	CC	CC	CC	TT	CC	CC	TT	CC	CC	CC	CC	CC	CC	CC	CC	CC	TT	TT	TT	CC	CC	CC	CC	CC	CC	CC	CC	CC	CC
Bn-scaff_16511_1-p7404	T/G	C4	17125019	0.05736	GG	GG	GG	GG	TG	GG	GG	GG	GG	GG	TT	GG	GG	TT	TT	GG	GG	GG	GG	TT	GG	GG	TT	GG	GG	GG	GG	GG	GG	GG	GG	GG	TT	TG	GG	GG	GG	GG	GG	GG	GG	GG	GG	GG	GG
Bn-scaff_15809_1-p94915	A/G	C4	17132697	0.08795	AA	AA	AA	AG	AG	AA	AA	AA	AA	AA	GG	AA	AG	GG	GG	AA	AA	AA	AA	GG	NN	AA	GG	AA	AA	AA	AA	AA	AA	AA	AA	AA	GG	GG	GG	AA	AA	AA	AA	AA	AA	AA	AA	AA	AA
Bn-scaff_15809_1-p97289	T/G	C4	17135038	0.07648	TT	TT	TT	TG	TG	TT	TT	TT	TT	TT	GG	TT	TG	GG	GG	TT	TT	TT	TT	GG	NN	TT	GG	TT	TT	TT	TT	TT	TT	TT	TT	TT	GG	GG	GG	TT	TT	TT	TT	TT	TT	TT	TT	TT	TT
Bn-scaff_15809_1-p109230	T/C	C4	17144435	0.08795	TT	TT	TT	TC	TC	TT	TT	TT	TT	TT	CC	TT	TC	CC	CC	TT	TT	TT	TT	CC	NN	TT	CC	TT	TT	TT	TT	TT	TT	TT	TT	TT	CC	CC	CC	TT	TT	TT	TT	TT	TT	TT	TT	TT	TT
Bn-scaff_15809_1-p110149	T/G	C4	17145323	0.08604	GG	GG	GG	TG	TG	GG	GG	GG	GG	GG	TT	GG	TG	TT	TT	GG	GG	GG	GG	TT	GG	GG	TT	GG	GG	GG	GG	GG	GG	GG	GG	GG	TT	TT	TT	GG	GG	GG	GG	GG	GG	GG	GG	GG	GG
Bn-scaff_15809_1-p159283	A/C	C4	17200412	0.07839	CC	CC	CC	AC	AC	CC	CC	CC	CC	CC	AA	CC	AC	AA	AA	CC	CC	CC	CC	AA	CC	CC	AA	CC	CC	CC	CC	CC	CC	CC	CC	CC	AA	AC	CC	CC	CC	CC	CC	CC	CC	CC	CC	CC	CC
Bn-scaff_15809_1-p159352	T/C	C4	17200481	0.07457	TT	TT	TT	NN	TC	TT	TT	TT	TT	TT	CC	TT	TC	CC	CC	TT	TT	TT	TT	CC	TT	TT	CC	TT	TT	TT	TT	TT	TT	TT	TT	TT	CC	TC	TT	TT	TT	TT	TT	TT	TT	TT	TT	TT	TT
Bn-scaff_15809_1-p159807	T/C	C4	17200939	0.08413	TT	TT	TT	TC	TC	TT	TT	TT	TT	TT	CC	TT	NN	CC	CC	TT	TT	TT	TT	CC	TT	TT	CC	TT	TT	TT	TT	TT	TT	TT	TT	TT	CC	CC	CC	TT	TT	TT	TT	TT	TT	TT	TT	TT	TT
Bn-scaff_15809_1-p159868	T/G	C4	17200949	0.0631	GG	GG	GG	TG	TG	GG	GG	GG	GG	GG	TT	GG	TG	TT	TT	GG	GG	GG	GG	TT	GG	GG	TT	GG	GG	GG	GG	GG	GG	GG	GG	GG	TT	TT	NN	GG	GG	GG	GG	GG	GG	GG	GG	GG	GG
Bn-scaff_15809_1-p160191	T/C	C4	17201323	0.04971	CC	CC	CC	NN	TC	CC	CC	CC	CC	CC	TT	CC	TC	TT	TT	CC	CC	CC	CC	TT	CC	CC	TT	CC	CC	CC	CC	CC	CC	CC	CC	CC	TT	TC	CC	CC	CC	CC	CC	CC	CC	CC	CC	CC	CC
Bn-scaff_15809_1-p160958	T/C	C4	17202038	0.0631	CC	CC	CC	NN	TC	CC	CC	CC	CC	CC	TT	CC	NN	TT	TT	CC	CC	CC	CC	TT	CC	CC	TT	CC	CC	CC	CC	CC	CC	CC	CC	CC	TT	TC	CC	CC	CC	CC	CC	CC	CC	CC	CC	CC	CC
Bn-scaff_15809_1-p161090	T/C	C4	17202170	0.07075	CC	CC	CC	TC	TC	CC	CC	CC	CC	CC	TT	CC	TC	TT	TT	CC	CC	CC	CC	TT	CC	CC	TT	CC	CC	CC	CC	CC	CC	CC	CC	CC	TT	TT	TT	CC	CC	CC	CC	CC	CC	CC	CC	CC	CC
Bn-scaff_15809_1-p172116	A/G	C4	17225731	0.06883	AA	AA	AA	AG	AG	AA	AA	AA	AA	AA	GG	AA	AG	GG	GG	AA	AA	AA	AA	GG	NN	AA	GG	AA	AA	AA	AA	AA	AA	AA	AA	AA	GG	GG	GG	AA	AA	AA	AA	AA	AA	AA	AA	AA	AA
Bn-scaff_15809_1-p172420	T/C	C4	17226035	0.07457	CC	CC	CC	TC	TC	CC	CC	CC	CC	CC	TT	CC	TC	TT	TT	CC	CC	CC	CC	TT	CC	CC	TT	CC	CC	CC	CC	CC	CC	CC	CC	CC	TT	TT	TT	CC	CC	CC	CC	CC	CC	CC	CC	CC	CC
Bn-scaff_15809_1-p172773	A/G	C4	17226388	0.06692	GG	GG	GG	AG	AG	GG	GG	GG	GG	GG	AA	GG	AG	AA	AA	GG	GG	GG	GG	AA	NN	GG	AA	GG	GG	GG	GG	GG	GG	GG	GG	GG	AA	AA	NN	GG	GG	GG	GG	GG	GG	GG	GG	GG	GG
Bn-scaff_15809_1-p172832	T/G	C4	17226497	0.05163	GG	GG	GG	TG	TG	GG	GG	GG	GG	GG	TT	GG	TG	TT	TT	GG	GG	GG	GG	TT	NN	GG	TT	GG	GG	GG	GG	GG	GG	GG	GG	GG	TT	TT	TT	GG	GG	GG	GG	GG	GG	GG	GG	GG	GG
Bn-scaff_15809_1-p209065	A/G	C4	17268176	0.05736	GG	GG	GG	AG	AG	GG	GG	GG	GG	GG	AA	GG	AG	AA	AA	GG	GG	GG	GG	AA	NN	GG	AA	GG	GG	GG	GG	GG	GG	GG	GG	GG	AA	AG	GG	GG	GG	GG	GG	GG	GG	GG	GG	GG	GG
Bn-scaff_15809_1-p210361	T/C	C4	17269470	0.05736	CC	CC	CC	TC	TC	CC	CC	CC	CC	CC	TT	CC	TC	TT	TT	CC	CC	CC	CC	TT	NN	CC	TT	CC	CC	CC	CC	CC	CC	CC	CC	CC	TT	TT	TT	CC	CC	CC	CC	CC	CC	CC	CC	CC	CC
Bn-scaff_15809_1-p210417	A/G	C4	17269475	0.08795	GG	GG	GG	AG	AG	GG	GG	GG	GG	GG	AA	GG	AG	AA	AA	GG	GG	GG	GG	AA	NN	GG	AA	GG	GG	GG	GG	GG	GG	GG	GG	GG	AA	AA	AA	GG	GG	GG	GG	GG	GG	GG	GG	GG	GG
Bn-scaff_15809_1-p213473	T/C	C4	17272540	0.08222	CC	CC	CC	CC	TC	CC	CC	CC	CC	CC	TT	CC	NN	TT	TT	CC	CC	CC	CC	TT	CC	CC	TT	CC	CC	CC	CC	CC	CC	CC	CC	CC	TT	TC	CC	CC	CC	CC	CC	CC	CC	CC	CC	CC	CC
Bn-scaff_15809_1-p214708	A/C	C4	17273788	0.07075	AA	AA	AA	AC	AC	AA	AA	AA	AA	AA	CC	AA	AC	CC	CC	AA	AA	AA	AA	CC	NN	AA	CC	AA	AA	AA	AA	AA	AA	AA	AA	AA	CC	CC	CC	AA	AA	AA	AA	AA	AA	AA	AA	AA	AA
Bn-scaff_15809_1-p216193	A/G	C4	17290510	0.06119	GG	GG	GG	AG	AG	GG	GG	GG	GG	GG	AA	GG	NN	AA	AA	GG	GG	GG	GG	AA	GG	GG	AA	GG	GG	GG	GG	GG	GG	GG	GG	GG	AA	AA	AA	GG	GG	GG	GG	GG	GG	GG	GG	GG	GG
Bn-scaff_15809_1-p223300	T/C	C4	17293826	0.06501	CC	CC	CC	TC	TC	CC	CC	CC	CC	CC	TT	CC	TC	TT	TT	CC	CC	CC	CC	TT	NN	CC	TT	CC	CC	CC	CC	CC	CC	CC	CC	CC	TT	TC	CC	CC	CC	CC	CC	CC	CC	CC	CC	CC	CC
Bn-scaff_28498_1-p12170	T/G	C4	17448457	0.07648	TT	TT	TT	TG	TG	TT	TT	TT	TT	TT	GG	TT	TG	GG	GG	TT	TT	TT	TT	GG	NN	TT	GG	TT	TT	TT	TT	TT	TT	TT	TT	TT	GG	GG	NN	TT	TT	TT	TT	TT	TT	TT	TT	TT	TT
Bn-scaff_28498_1-p25877	A/C	C4	17463787	0.07266	AA	AA	AA	AC	AC	AA	AA	AA	AA	AA	CC	AA	AC	CC	CC	AA	AA	AA	AA	CC	NN	AA	CC	AA	AA	AA	AA	AA	AA	AA	AA	AA	CC	CC	CC	AA	AA	AA	AA	AA	AA	AA	AA	AA	AA
Bn-scaff_28498_1-p165263	T/C	C4	17633739	0.0631	CC	CC	CC	TC	TC	CC	CC	CC	CC	CC	TT	CC	TC	TT	TT	CC	CC	CC	CC	TT	NN	CC	TT	CC	CC	CC	CC	CC	CC	CC	CC	CC	TT	TC	CC	CC	CC	CC	CC	CC	CC	CC	CC	CC	CC
Bn-scaff_28498_1-p165148	T/C	C4	17633854	0.0631	CC	CC	CC	NN	TC	CC	CC	CC	CC	CC	TT	CC	NN	TT	TT	CC	CC	CC	CC	TT	CC	CC	TT	CC	CC	CC	CC	CC	CC	CC	CC	CC	TT	TT	NN	CC	CC	CC	CC	CC	CC	CC	CC	CC	CC
Bn-scaff_28498_1-p165023	T/C	C4	17634028	0.08031	CC	CC	CC	TC	TC	CC	CC	CC	CC	CC	TT	CC	TC	TT	TT	CC	CC	CC	CC	TT	NN	CC	TT	CC	CC	CC	CC	CC	CC	CC	CC	CC	TT	TT	TT	CC	CC	CC	CC	CC	CC	CC	CC	CC	CC
Bn-scaff_28498_1-p164307	T/G	C4	17634699	0.06883	GG	GG	GG	TG	TG	GG	GG	GG	GG	GG	TT	GG	TG	TT	TT	GG	GG	GG	GG	TT	GG	GG	TT	GG	GG	GG	GG	GG	GG	GG	GG	GG	TT	TT	TT	GG	GG	GG	GG	GG	GG	GG	GG	GG	GG
Bn-scaff_28498_1-p164284	A/G	C4	17634773	0.04971	AA	AA	AA	AG	AG	AA	AA	AA	AA	AA	GG	AA	AG	GG	GG	AA	AA	AA	AA	GG	NN	AA	GG	AA	AA	AA	AA	AA	AA	AA	AA	AA	GG	GG	GG	AA	AA	AA	AA	AA	AA	AA	AA	AA	AA
Bn-scaff_28498_1-p163884	T/C	C4	17635123	0.07648	TT	TT	TT	TC	TC	TT	TT	TT	TT	TT	CC	TT	TC	CC	CC	TT	TT	TT	TT	CC	NN	TT	CC	TT	TT	TT	TT	TT	TT	TT	TT	TT	CC	CC	CC	TT	TT	TT	TT	TT	TT	TT	TT	TT	TT
Bn-scaff_28498_1-p163802	T/C	C4	17635256	0.06692	TT	TT	TT	TC	TC	TT	TT	TT	TT	TT	CC	TT	TC	CC	CC	TT	TT	TT	TT	CC	NN	TT	CC	TT	TT	TT	TT	TT	TT	TT	TT	TT	CC	CC	NN	TT	TT	TT	TT	TT	TT	TT	TT	TT	TT
Bn-scaff_28498_1-p163305	A/G	C4	17635702	0.06883	AA	AA	AA	AG	AG	AA	AA	AA	AA	AA	GG	AA	AG	GG	GG	AA	AA	AA	AA	GG	NN	AA	GG	AA	AA	AA	AA	AA	AA	AA	AA	AA	GG	GG	GG	AA	AA	AA	AA	AA	AA	AA	AA	AA	AA
Bn-scaff_28498_1-p163192	T/C	C4	17635866	0.08604	TT	TT	TT	TC	TC	TT	TT	TT	TT	TT	CC	TT	TC	CC	CC	TT	TT	TT	TT	CC	NN	TT	CC	TT	TT	TT	TT	TT	TT	TT	TT	TT	CC	CC	CC	TT	TT	TT	TT	TT	TT	TT	TT	TT	TT
Bn-scaff_28498_1-p163126	A/G	C4	17635881	0.06119	GG	GG	GG	AG	AG	GG	GG	GG	GG	GG	AA	GG	AG	AA	AA	GG	GG	GG	GG	AA	NN	GG	AA	GG	GG	GG	GG	GG	GG	GG	GG	GG	AA	AG	GG	GG	GG	GG	GG	GG	GG	GG	GG	GG	GG
Bn-scaff_28498_1-p160172	T/C	C4	17639366	0.07266	CC	CC	CC	TC	TC	CC	CC	CC	CC	CC	TT	CC	TC	TT	TT	CC	CC	CC	CC	TT	NN	CC	TT	CC	CC	CC	CC	CC	CC	CC	CC	CC	TT	NN	CC	CC	CC	CC	CC	CC	CC	CC	CC	CC	CC
Bn-scaff_28498_1-p159681	A/C	C4	17639785	0.0956	AA	AA	AA	AC	AC	AA	AA	AA	AA	AA	CC	AA	AC	CC	CC	AA	AA	AA	AA	CC	NN	AA	CC	AA	AA	AA	AA	AA	AA	AA	AA	AA	CC	CC	CC	AA	AA	AA	AA	AA	AA	AA	AA	AA	AA
Bn-scaff_28498_1-p172641	A/G	C4	17640416	0.06692	GG	GG	GG	AG	AG	GG	GG	GG	GG	GG	AA	GG	AG	AA	AA	GG	GG	GG	GG	AA	NN	GG	AA	GG	GG	GG	GG	GG	GG	GG	GG	GG	AA	AA	NN	GG	GG	GG	GG	GG	GG	GG	GG	GG	GG
Bn-scaff_28498_1-p190373	T/C	C4	17644134	0.07075	TT	TT	TT	NN	NN	TT	TT	TT	TT	TT	CC	TT	TT	CC	CC	TT	TT	TT	TT	CC	TT	TT	CC	TT	TT	TT	TT	TT	TT	TT	TT	TT	CC	CC	CC	TT	TT	TT	TT	TT	TT	TT	TT	TT	TT
Bn-scaff_28498_1-p195986	T/C	C4	17649789	0.11281	TT	TT	TT	NN	NN	TT	TT	TT	TT	TT	CC	TT	TC	CC	CC	TT	TT	TT	TT	CC	TC	TT	CC	TT	TT	TT	TT	TT	NN	TT	TT	TT	CC	CC	CC	TT	TT	TT	TT	TT	TT	TT	TT	TT	TT
Bn-scaff_28498_1-p196072	A/C	C4	17649926	0.0631	CC	CC	CC	AC	AC	CC	CC	CC	CC	CC	AA	CC	AC	AA	AA	CC	CC	CC	CC	AA	NN	CC	AA	CC	CC	CC	CC	CC	CC	CC	CC	CC	AA	AA	AA	CC	CC	CC	CC	CC	CC	CC	CC	CC	CC
Bn-scaff_28498_1-p196499	A/G	C4	17650353	0.08413	GG	GG	GG	AG	AG	GG	GG	GG	GG	GG	AA	GG	AG	AA	AA	GG	GG	GG	GG	AA	GG	GG	AA	GG	GG	GG	GG	GG	GG	GG	GG	GG	AA	AA	AA	GG	GG	GG	GG	GG	GG	GG	GG	GG	GG
Bn-scaff_28498_1-p197378	A/G	C4	17651332	0.09943	AA	AA	AA	AG	AG	AA	AA	AA	AA	AA	GG	AA	AG	GG	GG	AA	AA	AA	AA	GG	NN	NN	GG	AA	AA	AA	AA	NN	AA	AA	AA	AA	GG	NN	AA	AA	AA	AA	AA	AA	AA	AA	AA	AA	AA
Bn-scaff_28498_1-p216236	T/C	C4	17669355	0.06501	TT	TT	TT	TC	TC	TT	TT	TT	TT	TT	CC	TT	TC	CC	CC	TT	TT	TT	TT	CC	NN	TT	CC	TT	TT	TT	TT	TT	TT	TT	TT	TT	CC	TC	TT	TT	TT	TT	TT	TT	TT	TT	TT	TT	TT
Bn-scaff_28498_1-p216350	T/C	C4	17669520	0.05545	CC	CC	CC	TC	TC	CC	CC	CC	CC	CC	TT	CC	TC	TT	TT	CC	CC	CC	CC	TT	NN	CC	TT	CC	CC	CC	CC	CC	CC	CC	CC	CC	TT	TT	TT	CC	CC	CC	CC	CC	CC	CC	CC	CC	CC
Bn-scaff_28498_1-p217011	A/C	C4	17670121	0.07648	AA	AA	AA	AC	AC	AA	AA	AA	AA	AA	CC	AA	AC	CC	CC	AA	AA	AA	AA	CC	NN	AA	CC	AA	AA	AA	AA	AA	AA	AA	AA	AA	CC	CC	CC	AA	AA	AA	AA	AA	AA	AA	AA	AA	AA
Bn-scaff_28498_1-p217694	A/G	C4	17670864	0.05736	GG	GG	GG	AG	AG	GG	GG	GG	GG	GG	AA	GG	AG	AA	AA	GG	GG	GG	GG	AA	GG	GG	AA	GG	GG	GG	GG	GG	GG	GG	GG	GG	AA	AA	AA	GG	GG	GG	GG	GG	GG	GG	GG	GG	GG
Bn-scaff_28498_1-p218332	A/G	C4	17671499	0.04971	GG	GG	GG	AG	AG	GG	GG	GG	GG	GG	AA	GG	AG	AA	AA	GG	GG	GG	GG	AA	NN	GG	AA	GG	GG	GG	GG	GG	GG	GG	GG	GG	AA	AA	AA	GG	GG	GG	GG	GG	GG	GG	GG	GG	GG
Bn-scaff_28498_1-p245004	A/T	C4	17682135	0.07648	TT	TT	TT	AT	AT	TT	TT	TT	TT	TT	AA	TT	AT	AA	AA	TT	TT	TT	TT	AA	NN	TT	AA	TT	TT	TT	TT	TT	TT	TT	TT	TT	AA	AA	AA	TT	TT	TT	TT	TT	TT	TT	TT	TT	TT
Bn-scaff_28498_1-p245518	T/G	C4	17682699	0.08987	TT	TT	TT	TG	TG	TT	TT	TT	TT	TT	GG	TT	TG	GG	GG	TT	TT	TT	TT	GG	NN	TT	GG	TT	TT	TT	TT	TT	TT	TT	TT	TT	GG	GG	GG	TT	TT	TT	TT	TT	TT	TT	TT	TT	TT
Bn-scaff_28498_1-p246839	T/G	C4	17684027	0.09369	GG	GG	GG	GG	GG	GG	GG	GG	GG	GG	TT	GG	GG	TT	TT	GG	GG	GG	GG	TT	GG	GG	NN	GG	GG	GG	GG	GG	GG	GG	GG	GG	TT	TG	GG	GG	GG	GG	GG	GG	GG	GG	GG	GG	GG
Bn-scaff_28498_1-p248119	T/G	C4	17685257	0.06501	TT	TT	TT	TG	TG	TT	TT	TT	TT	TT	GG	TT	TG	GG	GG	TT	TT	TT	TT	GG	NN	TT	GG	TT	TT	TT	TT	TT	TT	TT	TT	TT	GG	GG	GG	TT	TT	TT	TT	TT	TT	TT	TT	TT	TT
Bn-scaff_28498_1-p254873	T/C	C4	17692092	0.09943	CC	CC	CC	CC	TC	CC	CC	CC	CC	CC	TT	CC	NN	TT	TT	CC	CC	CC	CC	TT	CC	CC	TT	CC	CC	CC	CC	CC	CC	CC	CC	CC	TT	TC	CC	CC	CC	CC	CC	CC	CC	CC	CC	CC	CC
Bn-scaff_28498_1-p263616	A/G	C4	17696501	0.07075	GG	GG	GG	AG	AG	GG	GG	GG	GG	GG	AA	GG	AG	AA	AA	GG	GG	GG	GG	AA	GG	GG	AA	GG	GG	GG	GG	GG	GG	GG	GG	GG	AA	NN	GG	GG	GG	GG	GG	GG	GG	GG	GG	GG	GG
Bn-scaff_28498_1-p289550	T/G	C4	17711521	0.09943	GG	GG	GG	NN	NN	GG	GG	GG	GG	GG	TT	GG	GG	TT	TT	GG	GG	GG	GG	TT	GG	NN	TT	GG	GG	GG	GG	GG	GG	GG	GG	GG	TT	TG	GG	GG	GG	GG	GG	GG	GG	GG	GG	GG	GG
Bn-scaff_28498_1-p295337	T/G	C4	17722731	0.07075	GG	GG	GG	TG	TG	GG	GG	GG	GG	GG	TT	GG	NN	TT	TT	GG	GG	GG	GG	TT	GG	GG	TT	GG	GG	GG	GG	GG	GG	GG	GG	GG	TT	TT	TT	GG	GG	GG	GG	GG	GG	GG	GG	GG	GG
Bn-scaff_28498_1-p296712	A/G	C4	17724168	0.0478	AA	AA	AA	AG	AG	AA	AA	AA	AA	AA	GG	AA	AG	GG	GG	AA	AA	AA	AA	GG	NN	AA	GG	AA	AA	AA	AA	AA	AA	AA	AA	AA	GG	GG	AA	AA	AA	AA	AA	AA	AA	AA	AA	AA	AA
Bn-scaff_28498_1-p297522	T/C	C4	17724984	0.07075	CC	CC	CC	TC	TC	CC	CC	CC	CC	CC	TT	CC	TC	TT	TT	CC	CC	CC	CC	TT	NN	CC	TT	CC	CC	CC	CC	CC	CC	CC	CC	CC	TT	TT	TT	CC	CC	CC	CC	CC	CC	CC	CC	CC	CC
Bn-scaff_28498_1-p297575	T/G	C4	17724986	0.05545	TT	TT	TT	TG	TG	TT	TT	TT	TT	TT	GG	TT	TG	GG	GG	TT	TT	TT	TT	GG	NN	TT	GG	TT	TT	TT	TT	TT	TT	TT	TT	TT	GG	GG	GG	TT	TT	TT	TT	TT	TT	TT	TT	TT	TT
Bn-scaff_28498_1-p297897	A/C	C4	17725349	0.08795	AA	AA	AA	AC	AC	AA	AA	AA	AA	AA	CC	AA	AC	CC	CC	AA	AA	AA	AA	CC	NN	AA	CC	AA	AA	AA	AA	AA	AA	AA	AA	AA	CC	NN	AA	AA	AA	AA	AA	AA	AA	AA	AA	AA	AA
Bn-scaff_28498_1-p298784	A/G	C4	17726278	0.04971	GG	GG	GG	AG	AG	GG	GG	GG	GG	GG	AA	GG	AG	AA	AA	GG	GG	GG	GG	AA	NN	GG	AA	GG	GG	GG	GG	GG	GG	GG	GG	GG	AA	AA	AA	GG	GG	GG	GG	GG	GG	GG	GG	GG	GG
Bn-scaff_28498_1-p299166	T/G	C4	17728327	0.13193	TT	TT	TT	TG	TG	TT	TT	TT	TT	TT	GG	TT	TG	GG	GG	TT	TT	TT	TT	GG	NN	TT	GG	TT	TT	TT	TT	TT	TT	TT	TT	TT	GG	GG	GG	TT	TT	TT	TT	TT	TT	TT	TT	TT	TT
Bn-scaff_28498_1-p300264	A/G	C4	17728999	0.04207	GG	GG	GG	AG	AG	GG	GG	GG	GG	GG	AA	GG	AG	AA	AA	GG	GG	GG	GG	AA	NN	GG	AA	GG	GG	GG	GG	GG	GG	GG	GG	GG	AA	AA	AA	GG	GG	GG	GG	GG	GG	GG	GG	GG	GG
Bn-scaff_28498_1-p300299	T/G	C4	17729085	0.0478	TT	TT	TT	TG	TG	TT	TT	TT	TT	TT	GG	TT	TG	GG	GG	TT	TT	TT	TT	GG	NN	TT	GG	TT	TT	TT	TT	TT	TT	TT	TT	TT	GG	GG	GG	TT	TT	TT	TT	TT	TT	TT	TT	TT	TT
Bn-scaff_28498_1-p300538	T/C	C4	17729324	0.07266	CC	CC	CC	TC	TC	CC	CC	CC	CC	CC	TT	CC	TC	TT	TT	CC	CC	CC	CC	TT	CC	CC	TT	CC	CC	CC	CC	CC	CC	CC	CC	CC	TT	TT	TT	CC	CC	CC	CC	CC	CC	CC	CC	CC	CC
Bn-scaff_28498_1-p301317	T/G	C4	17730092	0.0956	TT	TT	TT	TG	TG	TT	TT	TT	TT	TT	GG	TT	TG	GG	GG	TT	TT	TT	TT	GG	NN	TT	GG	TT	TT	TT	TT	TT	TT	TT	TT	TT	GG	GG	GG	TT	TT	TT	TT	TT	TT	TT	TT	TT	TT
Bn-scaff_28498_1-p302147	T/G	C4	17730924	0.08413	TT	TT	TT	TG	TG	TT	TT	TT	TT	TT	GG	TT	TG	GG	GG	TT	TT	TT	TT	GG	NN	TT	GG	TT	TT	TT	TT	TT	TT	TT	TT	TT	GG	TG	TT	TT	TT	TT	TT	TT	TT	TT	TT	TT	TT
Bn-scaff_28498_1-p302202	T/G	C4	17730928	0.08031	TT	TT	TT	TG	TG	TT	TT	TT	TT	TT	GG	TT	TG	GG	GG	TT	TT	TT	TT	GG	NN	TT	GG	TT	TT	TT	TT	TT	TT	TT	TT	TT	GG	NN	TT	TT	TT	TT	TT	TT	TT	TT	TT	TT	TT
Bn-scaff_28498_1-p302884	A/G	C4	17731628	0.08222	AA	AA	AA	NN	AG	AA	AA	AA	AA	AA	GG	AA	AG	GG	GG	AA	AA	AA	AA	GG	NN	AA	GG	AA	AA	AA	AA	AA	AA	AA	AA	AA	GG	NN	AA	AA	AA	AA	AA	AA	AA	AA	AA	AA	AA
Bn-scaff_28498_1-p304886	A/G	C4	17733636	0.04398	AA	AA	AA	AG	AG	AA	AA	AA	AA	AA	GG	AA	AG	GG	GG	AA	AA	AA	AA	GG	NN	AA	GG	AA	AA	AA	AA	AA	AA	AA	AA	AA	GG	GG	GG	AA	AA	AA	AA	AA	AA	AA	AA	AA	AA
Bn-scaff_28498_1-p305260	A/G	C4	17733997	0.07457	GG	GG	GG	NN	AG	GG	GG	GG	GG	GG	AA	GG	NN	AA	AA	GG	GG	GG	GG	AA	GG	GG	AA	GG	GG	GG	GG	GG	GG	GG	GG	GG	AA	AG	GG	GG	GG	GG	GG	GG	GG	GG	GG	GG	GG
Bn-scaff_28498_1-p306089	A/G	C4	17734826	0.07457	GG	GG	GG	NN	AG	GG	GG	GG	GG	GG	AA	GG	AG	AA	AA	GG	GG	GG	GG	AA	GG	GG	AA	GG	GG	GG	GG	GG	GG	GG	GG	GG	AA	AG	GG	GG	GG	GG	GG	GG	GG	GG	GG	GG	GG
Bn-scaff_28498_1-p309603	A/G	C4	17738336	0.05354	GG	GG	GG	AG	AG	GG	GG	GG	GG	GG	AA	GG	AG	AA	AA	GG	GG	GG	GG	AA	GG	GG	AA	GG	GG	GG	GG	GG	GG	GG	GG	GG	AA	AA	AA	GG	GG	GG	GG	GG	GG	GG	GG	GG	GG
Bn-scaff_28498_1-p310978	T/C	C4	17739660	0.07648	CC	CC	CC	NN	TC	CC	CC	CC	CC	CC	TT	CC	NN	TT	TT	CC	CC	CC	CC	TT	CC	CC	TT	CC	CC	CC	CC	CC	CC	CC	CC	CC	TT	NN	CC	CC	CC	CC	CC	CC	CC	CC	CC	CC	CC
Bn-scaff_28498_1-p317264	T/C	C4	17741583	0.06119	TT	TT	TT	TC	TC	TT	TT	TT	TT	TT	CC	TT	TC	CC	CC	TT	TT	TT	TT	CC	NN	TT	CC	TT	TT	TT	TT	TT	TT	TT	TT	TT	CC	CC	CC	TT	TT	TT	TT	TT	TT	TT	TT	TT	TT
Bn-scaff_27634_1-p142286	A/G	C4	17841747	0.08604	AA	AA	AA	AG	AG	AA	AA	AA	AA	AA	GG	AA	AG	GG	GG	AA	AA	AA	AA	GG	AA	AA	NN	AA	AA	AA	AA	AA	AA	AA	AA	AA	GG	GG	GG	AA	AA	AA	AA	AA	AA	AA	AA	AA	AA
Bn-scaff_27634_1-p137119	A/G	C4	17846894	0.07648	GG	GG	GG	AG	AG	GG	GG	GG	GG	GG	AA	GG	AG	AA	AA	GG	GG	GG	GG	AA	GG	GG	AA	GG	GG	GG	GG	GG	GG	GG	GG	GG	AA	AA	AA	GG	GG	GG	GG	GG	GG	GG	GG	GG	GG
Bn-scaff_27634_1-p135607	T/G	C4	17848406	0.04589	GG	GG	GG	TG	TG	GG	GG	GG	GG	GG	TT	GG	TG	TT	TT	GG	GG	GG	GG	TT	NN	GG	TT	GG	GG	GG	GG	GG	GG	GG	GG	GG	TT	TG	GG	GG	GG	GG	GG	GG	GG	GG	GG	GG	GG
Bn-scaff_27634_1-p135458	T/G	C4	17848555	0.05354	TT	TT	TT	TG	TG	TT	TT	TT	TT	TT	GG	TT	TG	GG	GG	TT	TT	TT	TT	GG	NN	TT	GG	TT	TT	TT	TT	TT	TT	TT	TT	TT	GG	GG	GG	TT	TT	TT	TT	TT	TT	TT	TT	TT	TT
Bn-scaff_27634_1-p134647	A/G	C4	17849367	0.08604	GG	GG	GG	AG	AG	GG	GG	GG	GG	GG	AA	GG	AG	AA	AA	GG	GG	GG	GG	AA	NN	GG	AA	GG	GG	GG	GG	GG	GG	GG	GG	GG	AA	AG	GG	GG	GG	GG	GG	GG	GG	GG	GG	GG	GG
Bn-scaff_27634_1-p134518	A/C	C4	17849547	0.07648	AA	AA	AA	AC	AC	AA	AA	AA	AA	AA	CC	AA	AC	CC	CC	AA	AA	AA	AA	CC	NN	AA	CC	AA	AA	AA	AA	AA	AA	AA	AA	AA	CC	CC	CC	AA	AA	AA	AA	AA	AA	AA	AA	AA	AA
Bn-scaff_27634_1-p134403	A/G	C4	17849663	0.08604	AA	AA	AA	AG	AG	AA	AA	AA	AA	AA	GG	AA	AG	GG	GG	AA	AA	AA	AA	GG	NN	AA	GG	AA	AA	AA	AA	AA	AA	AA	AA	AA	GG	GG	GG	AA	AA	AA	AA	AA	AA	AA	AA	AA	AA
Bn-scaff_27634_1-p134307	A/C	C4	17849708	0.09178	AA	AA	AA	AC	AC	AA	AA	AA	AA	AA	CC	AA	AC	CC	CC	AA	AA	AA	AA	CC	NN	AA	CC	AA	AA	AA	AA	AA	AA	AA	AA	AA	CC	CC	CC	AA	AA	AA	AA	AA	AA	AA	AA	AA	AA
Bn-scaff_27634_1-p134290	A/G	C4	17849776	0.07266	GG	GG	GG	NN	AG	GG	GG	GG	GG	GG	AA	GG	AG	AA	AA	GG	GG	GG	GG	AA	GG	GG	AA	GG	GG	GG	GG	GG	GG	GG	GG	GG	AA	AG	GG	GG	GG	GG	GG	GG	GG	GG	GG	GG	GG
Bn-scaff_27634_1-p134217	T/C	C4	17849799	0.07839	CC	CC	CC	NN	TC	CC	CC	CC	CC	CC	TT	CC	TC	TT	TT	CC	CC	CC	CC	TT	CC	CC	TT	CC	CC	CC	CC	CC	CC	CC	CC	CC	TT	TC	CC	CC	CC	CC	CC	CC	CC	CC	CC	CC	CC
Bn-scaff_27634_1-p131984	A/G	C4	17852332	0.04971	GG	GG	GG	AG	AG	GG	GG	GG	GG	GG	AA	GG	AG	AA	AA	GG	GG	GG	GG	AA	NN	GG	AA	GG	GG	GG	GG	GG	GG	GG	GG	GG	AA	AA	AA	GG	GG	GG	GG	GG	GG	GG	GG	GG	GG
Bn-scaff_27634_1-p131421	A/C	C4	17852895	0.09751	CC	CC	CC	AC	AC	CC	CC	CC	CC	CC	AA	CC	AC	AA	AA	CC	CC	CC	CC	AA	NN	CC	AA	CC	CC	CC	CC	CC	CC	CC	CC	CC	AA	AC	CC	CC	CC	CC	CC	CC	CC	CC	CC	CC	CC
Bn-scaff_27634_1-p131124	A/G	C4	17853139	0.06501	GG	GG	GG	AG	AG	GG	GG	GG	GG	GG	AA	GG	AG	AA	AA	GG	GG	GG	GG	AA	GG	GG	AA	GG	GG	GG	GG	GG	GG	GG	GG	GG	AA	AG	GG	GG	GG	GG	GG	GG	GG	GG	GG	GG	GG
Bn-scaff_27634_1-p129708	A/G	C4	17854553	0.08031	AA	AA	AA	AG	AG	AA	AA	AA	AA	AA	GG	AA	AG	GG	GG	AA	AA	AA	AA	GG	NN	AA	GG	AA	AA	AA	AA	AA	AA	AA	AA	AA	GG	GG	GG	AA	AA	AA	AA	AA	AA	AA	AA	AA	AA
Bn-scaff_27634_1-p120599	T/G	C4	17863719	0.09943	TT	TT	TT	TG	TG	TT	TT	TT	TT	TT	GG	TT	NN	GG	GG	TT	TT	TT	TT	GG	TT	TT	GG	TT	TT	TT	TT	TT	TT	TT	TT	TT	GG	GG	GG	TT	TT	TT	TT	TT	TT	TT	TT	TT	TT
Bn-scaff_27634_1-p59390	A/G	C4	17922032	0.0478	GG	GG	GG	GG	AG	GG	GG	GG	GG	GG	AA	GG	GG	AA	AA	GG	GG	GG	GG	AA	GG	GG	AA	GG	GG	GG	GG	GG	GG	GG	GG	GG	AA	AG	GG	GG	GG	GG	GG	GG	GG	GG	GG	GG	GG
Bn-scaff_27634_1-p59279	A/C	C4	17922143	0.06119	CC	CC	CC	CC	AC	CC	CC	CC	CC	CC	AA	CC	NN	AA	AA	CC	CC	CC	CC	AA	CC	CC	AA	CC	CC	CC	CC	CC	CC	CC	CC	CC	AA	AC	CC	CC	CC	CC	CC	CC	CC	CC	CC	CC	CC
Bn-scaff_27634_1-p58452	T/C	C4	17922921	0.05736	CC	CC	CC	NN	TC	CC	CC	CC	CC	CC	TT	CC	NN	TT	TT	CC	CC	CC	CC	TT	CC	CC	TT	CC	CC	CC	CC	CC	CC	CC	CC	CC	TT	TC	CC	CC	CC	CC	CC	CC	CC	CC	CC	CC	CC
Bn-scaff_27634_1-p55948	A/G	C4	17925519	0.05927	AA	AA	AA	AG	AG	AA	AA	AA	AA	AA	GG	AA	AG	GG	GG	AA	AA	AA	AA	GG	NN	AA	GG	AA	AA	AA	AA	AA	AA	AA	AA	AA	GG	GG	GG	AA	AA	AA	AA	AA	AA	AA	AA	AA	AA
Bn-scaff_27634_1-p34344	T/C	C4	17947500	0.07648	CC	CC	CC	TC	TC	CC	CC	CC	CC	CC	TT	CC	NN	TT	TT	CC	CC	CC	CC	TT	CC	CC	TT	CC	CC	CC	CC	CC	CC	CC	CC	CC	TT	TT	TT	CC	CC	CC	CC	CC	CC	CC	CC	CC	CC
Bn-scaff_27634_1-p32249	T/C	C4	17949610	0.06692	CC	CC	CC	TC	TC	CC	CC	CC	CC	CC	TT	CC	TC	TT	TT	CC	CC	CC	CC	TT	NN	CC	TT	CC	CC	CC	CC	CC	CC	CC	CC	CC	TT	TC	CC	CC	CC	CC	CC	CC	CC	CC	CC	CC	CC
Bn-scaff_27634_1-p24176	A/C	C4	17958521	0.06119	AA	AA	AA	AC	AC	AA	AA	AA	AA	AA	CC	AA	AC	CC	CC	AA	AA	AA	AA	CC	NN	AA	CC	AA	AA	AA	AA	AA	AA	AA	AA	AA	CC	CC	NN	AA	AA	AA	AA	AA	AA	AA	AA	AA	AA
Bn-scaff_27634_1-p23499	T/C	C4	17959198	0.10325	TT	TT	TT	TC	TC	TT	TT	TT	TT	TT	CC	TT	TC	CC	CC	TT	TT	TT	TT	CC	NN	TT	CC	TT	TT	TT	TT	TT	TT	TT	TT	TT	CC	CC	NN	TT	TT	TT	TT	TT	TT	TT	TT	TT	TT
Bn-scaff_27634_1-p13119	T/C	C4	17967102	0.08987	TT	TT	TT	NN	TC	TT	TT	TT	TT	TT	CC	TT	TC	CC	CC	TT	TT	TT	TT	CC	NN	TT	CC	TT	TT	TT	TT	TT	TT	TT	TT	TT	CC	CC	CC	TT	TT	TT	TT	TT	TT	TT	TT	TT	TT
Bn-scaff_18098_1-p2666	T/G	C4	17985734	0.08222	TT	TT	TT	TG	TG	TT	TT	TT	TT	TT	GG	TT	TG	GG	GG	TT	TT	TT	TT	GG	NN	TT	GG	TT	TT	TT	TT	TT	TT	TT	TT	TT	GG	GG	GG	TT	TT	TT	TT	TT	TT	TT	TT	TT	TT
Bn-scaff_18098_1-p3827	A/G	C4	17987105	0.08604	AA	AA	AA	AG	AG	AA	AA	AA	AA	AA	GG	AA	AG	GG	GG	AA	AA	AA	AA	GG	NN	AA	GG	AA	AA	AA	AA	AA	AA	AA	AA	AA	GG	GG	GG	AA	AA	AA	AA	AA	AA	AA	AA	AA	AA
Bn-scaff_18098_1-p4622	T/C	C4	17991326	0.08222	CC	CC	CC	CC	TC	CC	CC	CC	CC	CC	TT	CC	CC	TT	TT	CC	CC	CC	CC	TT	CC	CC	TT	CC	CC	CC	CC	CC	CC	CC	CC	CC	TT	TC	CC	CC	CC	CC	CC	CC	CC	CC	CC	CC	CC
Bn-scaff_18098_1-p4696	A/G	C4	17991451	0.06119	GG	GG	GG	NN	AG	GG	GG	GG	GG	GG	AA	GG	AG	AA	AA	GG	GG	GG	GG	AA	GG	GG	AA	GG	GG	GG	GG	GG	GG	GG	GG	GG	AA	AG	GG	GG	GG	GG	GG	GG	GG	GG	GG	GG	GG
Bn-scaff_18098_1-p5093	A/G	C4	17991844	0.05354	GG	GG	GG	AG	AG	GG	GG	GG	GG	GG	AA	GG	AG	AA	AA	GG	GG	GG	GG	AA	NN	GG	AA	GG	GG	GG	GG	GG	GG	GG	GG	GG	AA	AG	GG	GG	GG	GG	GG	GG	GG	GG	GG	GG	GG
Bn-scaff_18098_1-p5598	T/C	C4	17992300	0.06501	CC	CC	CC	TC	TC	CC	CC	CC	CC	CC	TT	CC	TC	TT	TT	CC	CC	CC	CC	TT	NN	CC	TT	CC	CC	CC	CC	CC	CC	CC	CC	CC	TT	TT	TT	CC	CC	CC	CC	CC	CC	CC	CC	CC	CC
Bn-scaff_18098_1-p5685	T/C	C4	17992387	0.07075	CC	CC	CC	NN	TC	CC	CC	CC	CC	CC	TT	CC	TC	TT	TT	CC	CC	CC	CC	TT	CC	CC	TT	CC	CC	CC	CC	CC	CC	CC	CC	CC	TT	TC	CC	CC	CC	CC	CC	CC	CC	CC	CC	CC	CC
Bn-scaff_18098_1-p6003	A/G	C4	17992705	0.06692	GG	GG	GG	NN	AG	GG	GG	GG	GG	GG	AA	GG	AG	AA	AA	GG	GG	GG	GG	AA	GG	GG	AA	GG	GG	GG	GG	GG	GG	GG	GG	GG	AA	AG	GG	GG	GG	GG	GG	GG	GG	GG	GG	GG	GG
Bn-scaff_16503_1-p5635	A/G	C4	18004705	0.07457	AA	AA	AA	AG	AG	AA	AA	AA	AA	AA	GG	AA	AG	GG	GG	AA	AA	AA	AA	GG	NN	AA	GG	AA	AA	AA	AA	AA	AA	AA	AA	AA	GG	GG	GG	AA	AA	AA	AA	AA	AA	AA	AA	AA	AA
Bn-scaff_17316_1-p38127	T/G	C4	18056437	0.0631	GG	GG	GG	NN	TG	GG	GG	GG	GG	GG	TT	GG	TG	TT	TG	GG	GG	GG	GG	TT	GG	GG	TT	GG	GG	GG	GG	GG	GG	GG	GG	GG	TT	TG	GG	GG	GG	GG	GG	GG	GG	GG	GG	GG	GG
Bn-scaff_19575_1-p348357	T/C	C4	18066607	0.05163	CC	CC	CC	TC	TC	CC	CC	CC	CC	CC	TT	CC	TC	TT	TT	CC	TC	CC	CC	TT	NN	CC	TT	TC	CC	CC	CC	CC	CC	CC	CC	CC	TT	TT	TT	CC	CC	CC	CC	CC	CC	CC	CC	CC	CC
Bn-scaff_19575_1-p348084	A/G	C4	18066880	0.06692	AA	AA	AA	AG	AG	AA	AA	AA	AA	AA	GG	AA	AG	GG	GG	AA	AG	AA	AA	GG	NN	AA	GG	AG	AA	AA	AA	AA	AA	AA	AA	AA	GG	GG	GG	AA	AA	AA	AA	AA	AA	AA	AA	AA	AA
Bn-scaff_19575_1-p300969	A/G	C4	18139459	0.08604	GG	GG	GG	AG	AG	GG	GG	GG	GG	GG	AA	GG	AG	AA	AA	GG	GG	GG	GG	AA	NN	GG	AA	GG	GG	GG	GG	GG	GG	GG	GG	GG	AA	AA	NN	GG	GG	GG	GG	GG	GG	GG	GG	GG	GG
Bn-scaff_19575_1-p323348	A/C	C4	18203196	0.07457	CC	CC	CC	AC	AC	CC	CC	CC	CC	CC	AA	CC	AC	AA	AC	CC	CC	CC	CC	AA	NN	CC	AA	CC	CC	CC	CC	CC	CC	CC	CC	CC	AA	AC	CC	CC	CC	CC	CC	CC	CC	CC	CC	CC	CC
Bn-scaff_19575_1-p316579	T/G	C4	18204477	0.1587	TT	TT	TT	GG	GG	TT	TT	TT	TT	TT	GG	TT	TG	GG	GG	TT	TG	TT	TT	GG	NN	TT	GG	TG	TT	TT	TT	TT	NN	NN	TT	TT	GG	GG	GG	TT	TT	TT	TT	NN	TT	TT	TT	TT	TT
Bn-scaff_16503_1-p24863	T/C	C4	18238982	0.06883	TT	TT	TT	TC	TC	TT	TT	TT	TT	TT	CC	TT	TC	CC	CC	TT	TT	TT	TT	CC	NN	TT	CC	TT	TT	TT	TT	TT	TT	TT	TT	TT	CC	CC	CC	TT	TT	TT	TT	TT	TT	TT	TT	TT	TT
Bn-scaff_16503_1-p36095	T/G	C4	18250065	0.05927	TT	TT	TT	TG	TG	TT	TT	TT	TT	TT	GG	TT	TG	GG	GG	TT	TT	TT	TT	GG	NN	TT	GG	TT	TT	TT	TT	TT	TT	TT	TT	TT	GG	GG	GG	TT	TT	TT	TT	TT	TT	TT	TT	TT	TT
Bn-scaff_16503_1-p36803	T/C	C4	18250456	0.07648	TT	TT	TT	TC	TC	TT	TT	TT	TT	TT	CC	TT	TC	CC	CC	TT	TT	TT	TT	CC	TT	TT	CC	TT	TT	TT	TT	TT	TT	TT	TT	TT	CC	CC	CC	TT	TT	TT	TT	TT	TT	TT	TT	TT	TT
Bn-scaff_16503_1-p36901	T/G	C4	18250605	0.05354	GG	GG	GG	TG	TG	GG	GG	GG	GG	GG	TT	GG	NN	TT	TT	GG	GG	GG	GG	TT	GG	GG	TT	GG	GG	GG	GG	GG	GG	GG	GG	GG	TT	TT	TT	GG	GG	GG	GG	GG	GG	GG	GG	GG	GG
Bn-scaff_16503_1-p40674	A/C	C4	18255263	0.08222	CC	CC	CC	AC	AC	CC	CC	CC	CC	CC	AA	CC	AC	AA	AA	CC	CC	CC	CC	AA	NN	CC	AA	CC	CC	CC	CC	CC	CC	CC	CC	CC	AA	AC	CC	CC	CC	CC	CC	CC	CC	CC	CC	CC	CC
Bn-scaff_16503_1-p53448	A/G	C4	18268638	0.17973	GG	GG	GG	AG	AG	GG	GG	GG	GG	GG	NN	GG	NN	NN	NN	GG	GG	GG	GG	NN	GG	GG	AG	GG	GG	GG	GG	GG	GG	GG	GG	GG	AA	AG	AG	GG	GG	GG	GG	GG	GG	GG	GG	GG	GG
Bn-scaff_16503_1-p53669	T/C	C4	18268859	0.07266	CC	CC	CC	TC	TC	CC	CC	CC	CC	CC	TT	CC	TC	TT	TT	CC	CC	CC	CC	TT	CC	CC	TT	CC	CC	CC	CC	CC	CC	CC	CC	CC	TT	NN	CC	CC	CC	CC	CC	CC	CC	CC	CC	CC	CC
Bn-scaff_16503_1-p53912	T/G	C4	18269153	0.07839	GG	GG	GG	TG	TG	GG	GG	GG	GG	GG	TT	GG	TG	TT	TT	GG	GG	GG	GG	TT	NN	GG	TT	GG	GG	GG	GG	GG	GG	GG	GG	GG	TT	NN	GG	GG	GG	GG	GG	GG	GG	GG	GG	GG	GG
Bn-scaff_16503_1-p53965	T/G	C4	18269155	0.08795	TT	TT	TT	TG	TG	TT	TT	TT	TT	TT	GG	TT	TG	GG	GG	TT	TT	TT	TT	GG	NN	TT	GG	TT	TT	TT	TT	TT	TT	TT	TT	TT	GG	GG	GG	TT	TT	TT	TT	TT	TT	TT	TT	TT	TT
Bn-scaff_16503_1-p54138	T/G	C4	18269328	0.07648	TT	TT	TT	TG	TG	TT	TT	TT	TT	TT	GG	TT	TG	GG	GG	TT	TT	TT	TT	GG	NN	TT	GG	TT	TT	TT	TT	TT	TT	TT	TT	TT	GG	GG	GG	TT	TT	TT	TT	TT	TT	TT	TT	TT	TT
Bn-scaff_16503_1-p54145	A/G	C4	18269386	0.0478	GG	GG	GG	AG	AG	GG	GG	GG	GG	GG	AA	GG	AG	AA	AA	GG	GG	GG	GG	AA	NN	GG	AA	GG	GG	GG	GG	GG	GG	GG	GG	GG	AA	AG	GG	GG	GG	GG	GG	GG	GG	GG	GG	GG	GG
Bn-scaff_16503_1-p54559	A/G	C4	18269749	0.07839	GG	GG	GG	AG	AG	GG	GG	GG	GG	GG	AA	GG	AG	AA	AA	GG	GG	GG	GG	AA	NN	GG	AA	GG	GG	GG	GG	GG	GG	GG	GG	GG	AA	AG	GG	GG	GG	GG	GG	GG	GG	GG	GG	GG	GG
Bn-scaff_16503_1-p59215	A/G	C4	18274450	0.05163	GG	GG	GG	GG	AG	GG	GG	GG	GG	GG	AA	GG	NN	AA	AA	GG	GG	GG	GG	AA	GG	GG	AA	GG	GG	GG	GG	GG	GG	GG	GG	GG	AA	AG	GG	GG	GG	GG	GG	GG	GG	GG	GG	GG	GG
Bn-scaff_16503_1-p68337	A/G	C4	18283952	0.07839	AA	AA	AA	AG	AG	AA	AA	AA	AA	AA	GG	AA	AG	GG	GG	AA	AA	AA	AA	GG	NN	AA	GG	AA	AA	AA	AA	AA	AA	AA	AA	AA	GG	GG	NN	AA	AA	AA	AA	AA	AA	AA	AA	AA	AA
Bn-scaff_16503_1-p68760	A/G	C4	18284375	0.07075	AA	AA	AA	AG	AG	AA	AA	AA	AA	AA	GG	AA	AG	GG	GG	AA	AA	AA	AA	GG	NN	AA	GG	AA	AA	AA	AA	AA	AA	AA	AA	AA	GG	GG	NN	AA	AA	AA	AA	AA	AA	AA	AA	AA	AA
Bn-scaff_16503_1-p68930	T/C	C4	18284596	0.07648	TT	TT	TT	TC	TC	TT	TT	TT	TT	TT	CC	TT	TC	CC	CC	TT	TT	TT	TT	CC	NN	TT	CC	TT	TT	TT	TT	TT	TT	TT	TT	TT	CC	CC	NN	TT	TT	TT	TT	TT	TT	TT	TT	TT	TT
Bn-scaff_16503_1-p76954	T/C	C4	18292974	0.05354	CC	CC	CC	TC	TC	CC	CC	CC	CC	CC	TT	CC	TC	TT	TT	CC	CC	CC	CC	TT	NN	CC	TT	CC	CC	CC	CC	CC	CC	CC	CC	CC	TT	TC	CC	CC	CC	CC	CC	CC	CC	CC	CC	CC	CC
Bn-scaff_16503_1-p89585	T/G	C4	18302801	0.04589	GG	GG	GG	TG	TG	GG	GG	GG	GG	GG	TT	GG	TG	TT	TT	GG	GG	GG	GG	TT	TG	GG	TT	GG	GG	GG	GG	GG	GG	GG	GG	GG	TT	TG	GG	GG	GG	GG	GG	GG	GG	GG	GG	GG	GG
Bn-scaff_16503_1-p89929	T/C	C4	18303094	0.07457	CC	CC	CC	TC	TC	CC	CC	CC	CC	CC	TT	CC	TC	TT	TT	CC	CC	CC	CC	TT	NN	CC	TT	CC	CC	CC	CC	CC	CC	CC	CC	CC	TT	TC	CC	CC	CC	CC	CC	CC	CC	CC	CC	CC	CC
Bn-scaff_16503_1-p90263	T/C	C4	18303426	0.0631	CC	CC	CC	TC	TC	CC	CC	CC	CC	CC	TT	CC	TC	TT	TT	CC	CC	CC	CC	TT	NN	CC	TT	CC	CC	CC	CC	CC	CC	CC	CC	CC	TT	TC	CC	CC	CC	CC	CC	CC	CC	CC	CC	CC	CC
Bn-scaff_16503_1-p91768	T/C	C4	18304931	0.06119	TT	TT	TT	TC	TC	TT	TT	TT	TT	TT	CC	TT	TC	CC	CC	TT	TT	TT	TT	CC	NN	TT	CC	TT	TT	TT	TT	TT	TT	TT	TT	TT	CC	CC	CC	TT	TT	TT	TT	TT	TT	TT	TT	TT	TT
Bn-scaff_16503_1-p122711	T/G	C4	18333681	0.05163	TT	TT	TT	TG	TG	TT	TT	TT	TT	TT	GG	TT	TG	GG	GG	TT	TT	TT	TT	GG	NN	TT	GG	TT	TT	TT	TT	TT	TT	TT	TT	TT	GG	GG	GG	TT	TT	TT	TT	TT	TT	TT	TT	TT	TT
Bn-scaff_16503_1-p122714	A/G	C4	18333735	0.07266	AA	AA	AA	AG	AG	AA	AA	AA	AA	AA	GG	AA	AG	GG	GG	AA	AA	AA	AA	GG	NN	AA	GG	AA	AA	AA	AA	AA	AA	AA	AA	AA	GG	GG	GG	AA	AA	AA	AA	AA	AA	AA	AA	AA	AA
Bn-scaff_16503_1-p122807	A/C	C4	18333828	0.08413	AA	AA	AA	AC	AC	AA	AA	AA	AA	AA	CC	AA	AC	CC	CC	AA	AA	AA	AA	CC	NN	AA	CC	AA	AA	AA	AA	AA	AA	AA	AA	AA	CC	CC	CC	AA	AA	AA	AA	AA	AA	AA	AA	AA	AA
Bn-scaff_16503_1-p122966	A/C	C4	18333987	0.06501	AA	AA	AA	AC	AC	AA	AA	AA	AA	AA	CC	AA	AC	CC	CC	AA	AA	AA	AA	CC	NN	AA	CC	AA	AA	AA	AA	AA	AA	AA	AA	AA	CC	AC	AA	AA	AA	AA	AA	AA	AA	AA	AA	AA	AA
Bn-scaff_16503_1-p123156	A/G	C4	18334178	0.05163	GG	GG	GG	AG	AG	GG	GG	GG	GG	GG	AA	GG	AG	AA	AA	GG	GG	GG	GG	AA	NN	GG	AA	GG	GG	GG	GG	GG	GG	GG	GG	GG	AA	AA	AA	GG	GG	GG	GG	GG	GG	GG	GG	GG	GG
Bn-scaff_16503_1-p124979	A/G	C4	18335951	0.04971	GG	GG	GG	AG	AG	GG	GG	GG	GG	GG	AA	GG	AG	AA	AA	GG	GG	GG	GG	AA	NN	GG	AA	GG	GG	GG	GG	GG	GG	GG	GG	GG	AA	AA	AA	GG	GG	GG	GG	GG	GG	GG	GG	GG	GG
Bn-scaff_16503_1-p132304	A/C	C4	18343925	0.06501	AA	AA	AA	AC	AC	AA	AA	AA	AA	AA	CC	AA	AC	CC	CC	AA	AA	AA	AA	CC	NN	AA	CC	AA	AA	AA	AA	AA	AA	AA	AA	AA	CC	CC	CC	AA	AA	AA	AA	AA	AA	AA	AA	AA	AA
Bn-scaff_16503_1-p132374	T/C	C4	18343944	0.05927	CC	CC	CC	TC	TC	CC	CC	CC	CC	CC	TT	CC	TC	TT	TT	CC	CC	CC	CC	TT	NN	CC	TT	CC	CC	CC	CC	CC	CC	CC	CC	CC	TT	TC	CC	CC	CC	CC	CC	CC	CC	CC	CC	CC	CC
Bn-scaff_16503_1-p132645	T/G	C4	18344215	0.06883	TT	TT	TT	TG	TG	TT	TT	TT	TT	TT	GG	TT	TG	GG	GG	TT	TT	TT	TT	GG	NN	TT	GG	TT	TT	TT	TT	TT	TT	TT	TT	TT	GG	GG	GG	TT	TT	TT	TT	TT	TT	TT	TT	TT	TT
Bn-scaff_16503_1-p135723	A/G	C4	18347304	0.07266	AA	AA	AA	AG	AG	AA	AA	AA	AA	AA	GG	AA	AG	GG	GG	AA	AA	AA	AA	GG	NN	AA	GG	AA	AA	AA	AA	AA	AA	AA	AA	AA	GG	GG	GG	AA	AA	AA	AA	AA	AA	AA	AA	AA	AA
Bn-scaff_16503_1-p142691	A/G	C4	18354393	0.0631	GG	GG	GG	AG	AG	GG	GG	GG	GG	GG	AA	GG	AG	AA	AA	GG	GG	GG	GG	AA	NN	GG	AA	GG	GG	GG	GG	GG	GG	GG	GG	GG	AA	AG	GG	GG	GG	GG	GG	GG	GG	GG	GG	GG	GG
Bn-scaff_16503_1-p143047	A/G	C4	18354749	0.07075	GG	GG	GG	NN	AG	GG	GG	GG	GG	GG	AA	GG	AG	AA	AA	GG	GG	GG	GG	AA	GG	GG	AA	GG	GG	GG	GG	GG	GG	GG	GG	GG	AA	AG	GG	GG	GG	GG	GG	GG	GG	GG	GG	GG	GG
Bn-scaff_16503_1-p146846	T/C	C4	18358527	0.0956	TT	TT	TT	TC	TC	TT	TT	TT	TT	TT	CC	TT	NN	CC	CC	TT	TT	TT	TT	CC	NN	TT	CC	TT	TT	TT	TT	TT	TT	TT	TT	TT	CC	CC	CC	TT	TT	TT	TT	TT	TT	TT	TT	TT	TT
Bn-scaff_16503_1-p152489	A/C	C4	18364993	0.07839	CC	CC	CC	AC	AC	CC	CC	CC	CC	CC	AA	CC	AC	AA	AA	CC	CC	CC	CC	AA	NN	CC	AA	CC	CC	CC	CC	CC	CC	CC	CC	CC	AA	AA	AA	CC	CC	CC	CC	CC	CC	CC	CC	CC	CC
Bn-scaff_16503_1-p152805	T/C	C4	18365309	0.07839	TT	TT	TT	TC	TC	TT	TT	TT	TT	TT	CC	TT	TC	CC	CC	TT	TT	TT	TT	CC	NN	TT	CC	TT	TT	TT	TT	TT	TT	TT	TT	TT	CC	CC	CC	TT	TT	TT	TT	TT	TT	TT	TT	TT	TT
Bn-scaff_16503_1-p153273	T/G	C4	18365777	0.06501	TT	TT	TT	TG	TG	TT	TT	TT	TT	TT	GG	TT	TG	GG	GG	TT	TT	TT	TT	GG	NN	TT	GG	TT	TT	TT	TT	TT	TT	TT	TT	TT	GG	TG	TT	TT	TT	TT	TT	TT	TT	TT	TT	TT	TT
Bn-scaff_16503_1-p153521	T/C	C4	18366025	0.05736	CC	CC	CC	TC	TC	CC	CC	CC	CC	CC	TT	CC	TC	TT	TT	CC	CC	CC	CC	TT	CC	CC	TT	CC	CC	CC	CC	CC	CC	CC	CC	CC	TT	TT	NN	CC	CC	CC	CC	CC	CC	CC	CC	CC	CC
Bn-scaff_16503_1-p154948	A/G	C4	18367499	0.06501	AA	AA	AA	AG	AG	AA	AA	AA	AA	AA	GG	AA	AG	GG	GG	AA	AA	AA	AA	GG	NN	AA	GG	AA	AA	AA	AA	AA	AA	AA	AA	AA	GG	GG	GG	AA	AA	AA	AA	AA	AA	AA	AA	AA	AA
Bn-scaff_16503_1-p167627	A/G	C4	18373757	0.06883	GG	GG	GG	AG	AG	GG	GG	GG	GG	GG	AA	GG	AG	AA	AA	GG	GG	GG	GG	AA	GG	GG	AA	GG	GG	GG	GG	GG	GG	GG	GG	GG	AA	AG	GG	GG	GG	GG	GG	GG	GG	GG	GG	GG	GG
Bn-scaff_16503_1-p167845	T/G	C4	18374033	0.08413	TT	TT	TT	TG	TG	TT	TT	TT	TT	TT	GG	TT	TG	GG	GG	TT	TT	TT	TT	GG	NN	TT	GG	TT	TT	TT	TT	TT	TT	TT	TT	TT	GG	GG	GG	TT	TT	TT	TT	TT	TT	TT	TT	TT	TT
Bn-scaff_16503_1-p167942	A/G	C4	18374079	0.07648	GG	GG	GG	NN	AG	GG	GG	GG	GG	GG	AA	GG	AG	AA	AA	GG	GG	GG	GG	AA	NN	GG	AA	GG	GG	GG	GG	GG	GG	GG	GG	GG	AA	AG	GG	GG	GG	GG	GG	GG	GG	GG	GG	GG	GG
Bn-scaff_16503_1-p168539	A/G	C4	18374676	0.08222	AA	AA	AA	AG	AG	AA	AA	AA	AA	AA	GG	AA	AG	GG	GG	AA	AA	AA	AA	GG	NN	AA	GG	AA	AA	AA	AA	AA	AA	AA	AA	AA	GG	GG	NN	AA	AA	AA	AA	AA	AA	AA	AA	AA	AA
Bn-scaff_16503_1-p169151	T/C	C4	18375288	0.06501	TT	TT	TT	TC	TC	TT	TT	TT	TT	TT	CC	TT	TC	CC	CC	TT	TT	TT	TT	CC	NN	TT	CC	TT	TT	TT	TT	TT	TT	TT	TT	TT	CC	CC	CC	TT	TT	TT	TT	TT	TT	TT	TT	TT	TT
Bn-scaff_16503_1-p169221	A/C	C4	18375409	0.07839	AA	AA	AA	NN	AC	AA	AA	AA	AA	AA	CC	AA	AC	CC	CC	AA	AA	AA	AA	CC	NN	AA	CC	AA	AA	AA	AA	AA	AA	AA	AA	AA	CC	AC	AA	AA	AA	AA	AA	AA	AA	AA	AA	AA	AA
Bn-scaff_16503_1-p170952	T/G	C4	18377049	0.09751	GG	GG	GG	NN	TG	GG	GG	GG	GG	GG	TT	GG	TG	TT	TT	GG	GG	GG	GG	TT	GG	GG	TT	GG	GG	GG	GG	GG	GG	GG	GG	GG	TT	TG	GG	GG	GG	GG	GG	GG	GG	GG	GG	GG	GG
Bn-scaff_16503_1-p171052	T/C	C4	18377149	0.06119	TT	TT	TT	TC	TC	TT	TT	TT	TT	TT	CC	TT	TC	CC	CC	TT	TT	TT	TT	CC	NN	TT	CC	TT	TT	TT	TT	TT	TT	TT	TT	TT	CC	CC	CC	TT	TT	TT	TT	TT	TT	TT	TT	TT	TT
Bn-scaff_16503_1-p178769	A/G	C4	18382714	0.07075	GG	GG	GG	AG	AG	GG	GG	GG	GG	GG	AA	GG	AG	AA	AA	GG	GG	GG	GG	AA	NN	GG	AA	GG	GG	GG	GG	GG	GG	GG	GG	GG	AA	AA	NN	GG	GG	GG	GG	GG	GG	GG	GG	GG	GG
Bn-scaff_16503_1-p180312	T/G	C4	18383566	0.07648	GG	GG	GG	TG	TG	GG	GG	GG	GG	GG	TT	GG	TG	TT	TT	GG	GG	GG	GG	TT	GG	GG	TT	GG	GG	GG	GG	GG	GG	GG	GG	GG	TT	TT	NN	GG	GG	GG	GG	GG	GG	GG	GG	GG	GG
Bn-scaff_16503_1-p191084	A/G	C4	18386323	0.07648	AA	AA	AA	AG	AG	AA	AA	AA	AA	AA	GG	AA	AG	GG	GG	AA	AA	AA	AA	GG	NN	AA	GG	AA	AA	AA	AA	AA	AA	AA	AA	AA	GG	GG	GG	AA	AA	AA	AA	AA	AA	AA	AA	AA	AA
Bn-scaff_16503_1-p191126	A/G	C4	18386416	0.07648	AA	AA	AA	AG	AG	AA	AA	AA	AA	AA	GG	AA	AG	GG	GG	AA	AA	AA	AA	GG	NN	AA	GG	AA	AA	AA	AA	AA	AA	AA	AA	AA	GG	GG	GG	AA	AA	AA	AA	AA	AA	AA	AA	AA	AA
Bn-scaff_16503_1-p192079	T/C	C4	18387288	0.09751	CC	CC	CC	TC	TC	CC	CC	CC	CC	CC	TT	CC	NN	TT	TT	CC	CC	CC	CC	TT	CC	CC	TT	CC	CC	CC	CC	CC	CC	CC	CC	CC	TT	TT	NN	CC	CC	CC	CC	CC	CC	CC	CC	CC	CC
Bn-scaff_16503_1-p192096	A/C	C4	18387356	0.06692	CC	CC	CC	AC	AC	CC	CC	CC	CC	CC	AA	CC	AC	AA	AA	CC	CC	CC	CC	AA	NN	CC	AA	CC	CC	CC	CC	CC	CC	CC	CC	CC	AA	AC	CC	CC	CC	CC	CC	CC	CC	CC	CC	CC	CC
Bn-scaff_16503_1-p192658	T/C	C4	18387873	0.06883	TT	TT	TT	TC	TC	TT	TT	TT	TT	TT	CC	TT	TC	CC	CC	TT	TT	TT	TT	CC	NN	TT	CC	TT	TT	TT	TT	TT	TT	TT	TT	TT	CC	CC	CC	TT	TT	TT	TT	TT	TT	TT	TT	TT	TT
Bn-scaff_16503_1-p195410	T/G	C4	18425739	0.09178	TT	TT	TT	TG	TG	TT	TT	TT	TT	TT	GG	TT	NN	GG	GG	TT	TT	TT	TT	GG	NN	TT	GG	TT	TT	TT	TT	TT	TT	TT	TT	TT	GG	GG	GG	TT	TT	TT	TT	TT	TT	TT	TT	TT	TT
Bn-scaff_16503_1-p195685	A/G	C4	18426065	0.06119	GG	GG	GG	AG	AG	GG	GG	GG	GG	GG	AA	GG	AG	AA	AA	GG	GG	GG	GG	AA	GG	GG	AA	GG	GG	GG	GG	GG	GG	GG	GG	GG	AA	AG	GG	GG	GG	GG	GG	GG	GG	GG	GG	GG	GG
Bn-scaff_16503_1-p198966	A/C	C4	18428633	0.04398	CC	CC	CC	AC	NN	CC	CC	CC	CC	CC	AA	CC	AC	AA	AA	CC	CC	CC	CC	AA	AC	CC	AA	CC	CC	CC	CC	CC	CC	CC	CC	CC	AA	AA	CC	CC	CC	CC	CC	CC	CC	CC	CC	CC	CC
Bn-scaff_16503_1-p211149	A/C	C4	18450160	0.08604	AA	AA	AA	NN	AC	AA	AA	AA	AA	AA	CC	AA	NN	CC	CC	AA	AA	AA	AA	CC	AA	AA	CC	AA	AA	AA	AA	AA	AA	AA	AA	AA	CC	NN	AA	AA	AA	AA	AA	AA	AA	AA	AA	AA	AA
Bn-scaff_16503_1-p211723	T/C	C4	18450787	0.12046	TT	TT	TT	TC	TC	TT	TT	TT	TT	TT	CC	TT	TC	CC	CC	TT	TT	TT	TT	CC	NN	TT	CC	TT	TT	TT	TT	TT	TT	TT	TT	TT	CC	CC	CC	TT	TT	TT	TT	TT	TT	TT	TT	TT	TT
Bn-scaff_16503_1-p212622	A/G	C4	18451685	0.0631	AA	AA	AA	AG	AG	AA	AA	AA	AA	AA	GG	AA	AG	GG	GG	AA	AA	AA	AA	GG	NN	AA	GG	AA	AA	AA	AA	AA	AA	AA	AA	AA	GG	GG	GG	AA	AA	AA	AA	AA	AA	AA	AA	AA	AA
Bn-scaff_16503_1-p222903	T/G	C4	18460966	0.10707	GG	GG	GG	NN	TG	GG	GG	GG	GG	GG	TT	GG	TG	TT	TT	GG	GG	GG	GG	TT	NN	GG	TT	GG	GG	GG	GG	GG	GG	GG	GG	GG	TT	TG	GG	GG	GG	GG	GG	GG	GG	GG	GG	GG	GG
Bn-scaff_16503_1-p223204	A/C	C4	18461319	0.06501	AA	AA	AA	AC	AC	AA	AA	AA	AA	AA	CC	AA	AC	CC	CC	AA	AA	AA	AA	CC	NN	AA	CC	AA	AA	AA	AA	AA	AA	AA	AA	AA	CC	AC	AA	AA	AA	AA	AA	AA	AA	AA	AA	AA	AA
Bn-scaff_16503_1-p224086	T/C	C4	18462207	0.07075	CC	CC	CC	TC	TC	CC	CC	CC	CC	CC	TT	CC	TC	TT	TT	CC	CC	CC	CC	TT	CC	CC	TT	CC	CC	CC	CC	CC	CC	CC	CC	CC	TT	TT	TT	CC	CC	CC	CC	CC	CC	CC	CC	CC	CC
Bn-scaff_16503_1-p224367	A/G	C4	18462437	0.06883	GG	GG	GG	AG	AG	GG	GG	GG	GG	GG	AA	GG	AG	AA	AA	GG	GG	GG	GG	AA	NN	GG	AA	GG	GG	GG	GG	GG	GG	GG	GG	GG	AA	AG	GG	GG	GG	GG	GG	GG	GG	GG	GG	GG	GG
Bn-scaff_16503_1-p224823	A/C	C4	18462891	0.07839	CC	CC	CC	AC	AC	CC	CC	CC	CC	CC	AA	CC	AC	AA	AA	CC	CC	CC	CC	AA	NN	CC	AA	CC	CC	CC	CC	CC	CC	CC	CC	CC	AA	AC	CC	CC	CC	CC	CC	CC	CC	CC	CC	CC	CC
Bn-scaff_16503_1-p225423	T/C	C4	18463540	0.06883	TT	TT	TT	TC	TC	TT	TT	TT	TT	TT	CC	TT	TC	CC	CC	TT	TT	TT	TT	CC	NN	TT	CC	TT	TT	TT	TT	TT	TT	TT	TT	TT	CC	TC	TT	TT	TT	TT	TT	TT	TT	TT	TT	TT	TT
Bn-scaff_16503_1-p225845	T/C	C4	18463962	0.05736	TT	TT	TT	TC	TC	TT	TT	TT	TT	TT	CC	TT	TC	CC	CC	TT	TT	TT	TT	CC	NN	TT	CC	TT	TT	TT	TT	TT	TT	TT	TT	TT	CC	CC	CC	TT	TT	TT	TT	TT	TT	TT	TT	TT	TT
Bn-scaff_16503_1-p226176	A/G	C4	18464253	0.05354	GG	GG	GG	AG	AG	GG	GG	GG	GG	GG	AA	GG	AG	AA	AA	GG	GG	GG	GG	AA	NN	GG	AA	GG	GG	GG	GG	GG	GG	GG	GG	GG	AA	AG	GG	GG	GG	GG	GG	GG	GG	GG	GG	GG	GG
Bn-scaff_16503_1-p226612	T/C	C4	18464689	0.11663	TT	TT	TT	NN	TC	TT	TT	TT	TT	TT	CC	TT	TC	CC	CC	TT	TT	TT	TT	CC	NN	TT	CC	TT	TT	TT	TT	TT	TT	TT	TT	TT	CC	CC	CC	TT	TT	TT	TT	TT	TT	TT	TT	TT	TT
Bn-scaff_16503_1-p227395	A/G	C4	18465296	0.06883	GG	GG	GG	AG	AG	GG	GG	GG	GG	GG	AA	GG	AG	AA	AA	GG	GG	GG	GG	AA	GG	GG	AA	GG	GG	GG	GG	GG	GG	GG	GG	GG	AA	AA	AA	GG	GG	GG	GG	GG	GG	GG	GG	GG	GG
Bn-scaff_16503_1-p227416	T/C	C4	18465368	0.06501	CC	CC	CC	NN	TC	CC	CC	CC	CC	CC	TT	CC	TC	TT	TT	CC	CC	CC	CC	TT	CC	CC	TT	CC	CC	CC	CC	CC	CC	CC	CC	CC	TT	TC	CC	CC	CC	CC	CC	CC	CC	CC	CC	CC	CC
Bn-scaff_16503_1-p227876	A/G	C4	18465825	0.07457	GG	GG	GG	AG	AG	GG	GG	GG	GG	GG	AA	GG	NN	AA	AA	GG	GG	GG	GG	AA	GG	GG	AA	GG	GG	GG	GG	GG	GG	GG	GG	GG	AA	AA	AA	GG	GG	GG	GG	GG	GG	GG	GG	GG	GG
Bn-scaff_16503_1-p228535	A/G	C4	18466483	0.08222	AA	AA	AA	AG	AG	AA	AA	AA	AA	AA	GG	AA	AG	GG	GG	AA	AA	AA	AA	GG	NN	AA	GG	AA	AA	AA	AA	AA	AA	AA	AA	AA	GG	NN	AA	AA	AA	AA	AA	AA	AA	AA	AA	AA	AA
Bn-scaff_16503_1-p228973	A/G	C4	18466944	0.06883	GG	GG	GG	NN	AG	GG	GG	GG	GG	GG	AA	GG	AG	AA	AA	GG	GG	GG	GG	AA	GG	GG	AA	GG	GG	GG	GG	GG	GG	GG	GG	GG	AA	AG	GG	GG	GG	GG	GG	GG	GG	GG	GG	GG	GG
Bn-scaff_16503_1-p229114	T/C	C4	18467034	0.08413	TT	TT	TT	TC	TC	TT	TT	TT	TT	TT	CC	TT	TC	CC	CC	TT	TT	TT	TT	CC	NN	TT	CC	TT	TT	TT	TT	TT	TT	TT	TT	TT	CC	CC	CC	TT	TT	TT	TT	TT	TT	TT	TT	TT	TT
Bn-scaff_16503_1-p229225	T/C	C4	18467196	0.06883	CC	CC	CC	NN	TC	CC	CC	CC	CC	CC	TT	CC	TC	TT	TT	CC	CC	CC	CC	TT	CC	CC	TT	CC	CC	CC	CC	CC	CC	CC	CC	CC	TT	TC	CC	CC	CC	CC	CC	CC	CC	CC	CC	CC	CC
Bn-scaff_16503_1-p229380	T/C	C4	18467351	0.08987	TT	TT	TT	TC	TC	TT	TT	TT	TT	TT	CC	TT	TC	CC	CC	TT	TT	TT	TT	CC	NN	TT	CC	TT	TT	TT	TT	TT	TT	TT	TT	TT	CC	CC	CC	TT	TT	TT	TT	TT	TT	TT	TT	TT	TT
Bn-scaff_16503_1-p229785	T/G	C4	18467705	0.08604	TT	TT	TT	TG	TG	TT	TT	TT	TT	TT	GG	TT	TG	GG	GG	TT	TT	TT	TT	GG	NN	TT	GG	TT	TT	TT	TT	TT	TT	TT	TT	TT	GG	GG	GG	TT	TT	TT	TT	TT	TT	TT	TT	TT	TT
Bn-scaff_16503_1-p229801	T/G	C4	18467772	0.07075	GG	GG	GG	TG	TG	GG	GG	GG	GG	GG	TT	GG	TG	TT	TT	GG	GG	GG	GG	TT	GG	GG	TT	GG	GG	GG	GG	GG	GG	GG	GG	GG	TT	TT	TT	GG	GG	GG	GG	GG	GG	GG	GG	GG	GG
Bn-scaff_16503_1-p229962	T/G	C4	18467933	0.10899	TT	TT	TT	NN	TG	TT	TT	TT	TT	TT	GG	TT	TG	GG	GG	TT	TT	TT	TT	GG	NN	TT	GG	TT	TT	TT	TT	NN	TT	TT	TT	TT	GG	GG	GG	TT	TT	TT	TT	TT	TT	TT	TT	TT	TT
Bn-scaff_16503_1-p245663	A/G	C4	18483144	0.07075	GG	GG	GG	NN	AG	GG	GG	GG	GG	GG	AA	GG	AG	AA	AA	GG	GG	GG	GG	AA	GG	GG	AA	GG	GG	GG	GG	GG	GG	GG	GG	GG	AA	AG	GG	GG	GG	GG	GG	GG	GG	GG	GG	GG	GG
Bn-scaff_16503_1-p248830	T/G	C4	18486296	0.06692	TT	TT	TT	TG	TG	TT	TT	TT	TT	TT	GG	TT	TG	GG	GG	TT	TT	TT	TT	GG	NN	TT	GG	TT	TT	TT	TT	TT	TT	TT	TT	TT	GG	TG	TT	TT	TT	TT	TT	TT	TT	TT	TT	TT	TT
Bn-scaff_16503_1-p249195	T/C	C4	18486597	0.17017	TT	TT	TT	TC	TC	TT	TT	TT	TT	TT	CC	TT	TC	CC	CC	TT	TT	TT	TT	CC	NN	TT	CC	TT	TT	TT	TT	NN	NN	TT	TT	TT	CC	CC	CC	TT	TT	TT	TT	TT	TT	TT	TT	TT	TT
Bn-scaff_16503_1-p249330	T/C	C4	18486732	0.05545	TT	TT	TT	TC	TC	TT	TT	TT	TT	TT	CC	TT	TC	CC	CC	TT	TT	TT	TT	CC	NN	TT	CC	TT	TT	TT	TT	TT	TT	TT	TT	TT	CC	CC	CC	TT	TT	TT	TT	TT	TT	TT	TT	TT	TT
Bn-scaff_16503_1-p249388	A/G	C4	18486790	0.05545	GG	GG	GG	AG	AG	GG	GG	GG	GG	GG	AA	GG	AG	AA	AA	GG	GG	GG	GG	AA	NN	GG	AA	GG	GG	GG	GG	GG	GG	GG	GG	GG	AA	AG	GG	GG	GG	GG	GG	GG	GG	GG	GG	GG	GG
Bn-scaff_16503_1-p249558	T/G	C4	18486960	0.09369	GG	GG	GG	TG	TG	GG	GG	GG	GG	GG	TT	GG	NN	TT	TT	GG	GG	GG	GG	TT	GG	GG	TT	GG	GG	GG	GG	GG	GG	GG	GG	GG	TT	TT	TT	GG	GG	GG	GG	GG	GG	GG	GG	GG	GG
Bn-scaff_16503_1-p252178	A/G	C4	18489583	0.06692	GG	GG	GG	AG	AG	GG	GG	GG	GG	GG	AA	GG	AG	AA	AA	GG	GG	GG	GG	AA	GG	GG	AA	GG	GG	GG	GG	GG	GG	GG	GG	GG	AA	AG	GG	GG	GG	GG	GG	GG	GG	GG	GG	GG	GG
Bn-scaff_16503_1-p252253	A/G	C4	18489709	0.04589	AA	AA	AA	AG	AG	AA	AA	AA	AA	AA	GG	AA	AG	GG	GG	AA	AA	AA	AA	GG	NN	AA	GG	AA	AA	AA	AA	AA	AA	AA	AA	AA	GG	GG	GG	AA	AA	AA	AA	AA	AA	AA	AA	AA	AA
Bn-scaff_16503_1-p252367	A/G	C4	18489771	0.05927	AA	AA	AA	AG	AG	AA	AA	AA	AA	AA	GG	AA	AG	GG	GG	AA	AA	AA	AA	GG	NN	AA	GG	AA	AA	AA	AA	AA	AA	AA	AA	AA	GG	AG	AA	AA	AA	AA	AA	AA	AA	AA	AA	AA	AA
Bn-scaff_16503_1-p252421	A/G	C4	18489825	0.06692	GG	GG	GG	AG	AG	GG	GG	GG	GG	GG	AA	GG	AG	AA	AA	GG	GG	GG	GG	AA	GG	GG	AA	GG	GG	GG	GG	GG	GG	GG	GG	GG	AA	AA	NN	GG	GG	GG	GG	GG	GG	GG	GG	GG	GG
Bn-scaff_16503_1-p260344	T/C	C4	18498437	0.16252	TT	TT	TT	TC	TC	TT	TT	TT	TT	TT	CC	TT	NN	CC	CC	TT	TT	TT	TT	CC	TT	TT	CC	TT	TT	TT	TT	TT	TT	TT	TT	TT	CC	CC	CC	TT	TT	TT	TT	TT	TT	TT	TT	TT	TT
Bn-scaff_16503_1-p261119	T/C	C4	18499213	0.09369	CC	CC	CC	NN	TC	CC	CC	CC	CC	CC	TT	CC	NN	TT	TT	CC	CC	CC	CC	TT	CC	CC	TT	CC	CC	CC	CC	CC	CC	CC	CC	CC	TT	TC	CC	CC	CC	CC	CC	CC	CC	CC	CC	CC	CC
Bn-scaff_16503_1-p261176	T/C	C4	18499321	0.06883	CC	CC	CC	TC	TC	CC	CC	CC	CC	CC	TT	CC	TC	TT	TT	CC	CC	CC	CC	TT	NN	CC	TT	CC	CC	CC	CC	CC	CC	CC	CC	CC	TT	TT	TT	CC	CC	CC	CC	CC	CC	CC	CC	CC	CC
Bn-scaff_16503_1-p261618	T/G	C4	18499711	0.06501	GG	GG	GG	TG	TG	GG	GG	GG	GG	GG	TT	GG	TG	TT	TT	GG	GG	GG	GG	TT	GG	GG	TT	GG	GG	GG	GG	GG	GG	GG	GG	GG	TT	TT	TT	GG	GG	GG	GG	GG	GG	GG	GG	GG	GG
Bn-scaff_16503_1-p261641	T/C	C4	18499785	0.05354	TT	TT	TT	TC	TC	TT	TT	TT	TT	TT	CC	TT	TC	CC	CC	TT	TT	TT	TT	CC	NN	TT	CC	TT	TT	TT	TT	TT	TT	TT	TT	TT	CC	CC	CC	TT	TT	TT	TT	TT	TT	TT	TT	TT	TT
Bn-scaff_16503_1-p262195	T/C	C4	18500288	0.0631	TT	TT	TT	TC	TC	TT	TT	TT	TT	TT	CC	TT	TC	CC	CC	TT	TT	TT	TT	CC	NN	TT	CC	TT	TT	TT	TT	TT	TT	TT	TT	TT	CC	TC	TT	TT	TT	TT	TT	TT	TT	TT	TT	TT	TT
Bn-scaff_16503_1-p262369	A/G	C4	18500513	0.08222	AA	AA	AA	AG	AG	AA	AA	AA	AA	AA	GG	AA	AG	NN	GG	AA	AA	AA	AA	GG	NN	AA	GG	AA	AA	AA	AA	AA	AA	AA	AA	AA	GG	GG	GG	AA	AA	AA	AA	AA	AA	AA	AA	AA	AA
Bn-scaff_16503_1-p262800	A/G	C4	18500738	0.0631	GG	GG	GG	AG	AG	GG	GG	GG	GG	GG	AA	GG	AG	AA	AA	GG	GG	GG	GG	AA	NN	GG	AA	GG	GG	GG	GG	GG	GG	GG	GG	GG	AA	AG	GG	GG	GG	GG	GG	GG	GG	GG	GG	GG	GG
Bn-scaff_16503_1-p263363	A/C	C4	18501352	0.08795	CC	CC	CC	AC	AC	CC	CC	CC	CC	CC	AA	CC	AC	AA	AA	CC	CC	CC	CC	AA	NN	CC	AA	CC	CC	CC	CC	CC	CC	CC	CC	CC	AA	AA	AA	CC	CC	CC	CC	CC	CC	CC	CC	CC	CC
Bn-scaff_16503_1-p274770	A/G	C4	18505894	0.08795	GG	GG	GG	AG	AG	GG	GG	GG	GG	GG	AA	GG	AG	AA	AA	GG	GG	GG	GG	AA	NN	GG	AA	GG	GG	GG	GG	GG	GG	GG	GG	GG	AA	AG	GG	GG	GG	GG	GG	GG	GG	GG	GG	GG	GG
Bn-scaff_16503_1-p277158	T/G	C4	18508283	0.09943	TT	TT	TT	NN	TG	TT	TT	TT	TT	TT	GG	TT	TG	GG	GG	TT	TT	TT	TT	GG	NN	TT	GG	TT	TT	TT	TT	TT	TT	TT	TT	TT	GG	TG	TT	TT	TT	TT	TT	TT	TT	TT	TT	TT	TT
Bn-scaff_16503_1-p277610	A/C	C4	18508736	0.08987	CC	CC	CC	AC	AC	CC	CC	CC	CC	CC	AA	CC	AC	AA	AA	CC	CC	CC	CC	AA	NN	CC	AA	CC	CC	CC	CC	CC	CC	CC	CC	CC	AA	AC	CC	CC	CC	CC	CC	CC	CC	CC	CC	CC	CC
Bn-scaff_16503_1-p291402	T/C	C4	18513728	0.07648	TT	TT	TT	TC	TC	TT	TT	TT	TT	TT	CC	TT	TC	CC	CC	TT	TT	TT	TT	CC	NN	TT	CC	TT	TT	TT	TT	TT	TT	TT	TT	TT	CC	NN	NN	TT	TT	TT	TT	TT	TT	TT	TT	TT	TT
Bn-scaff_16503_1-p291418	A/G	C4	18513795	0.04207	GG	GG	GG	AG	AG	GG	GG	GG	GG	GG	AA	GG	AG	AA	AA	GG	GG	GG	GG	AA	NN	GG	AA	GG	GG	GG	GG	GG	GG	GG	GG	GG	AA	AA	AA	GG	GG	GG	GG	GG	GG	GG	GG	GG	GG
Bn-scaff_16503_1-p291520	T/G	C4	18513846	0.08031	GG	GG	GG	TG	TG	GG	GG	GG	GG	GG	TT	GG	TG	TT	TT	GG	GG	GG	GG	TT	NN	GG	TT	GG	GG	GG	GG	GG	GG	GG	GG	GG	TT	NN	GG	GG	GG	GG	GG	GG	GG	GG	GG	GG	GG
Bn-scaff_16503_1-p292173	T/C	C4	18514499	0.08031	TT	TT	TT	TC	TC	TT	TT	TT	TT	TT	CC	TT	TC	CC	CC	TT	TT	TT	TT	CC	NN	TT	CC	TT	TT	TT	TT	TT	TT	TT	TT	TT	CC	TC	TT	TT	TT	TT	TT	TT	TT	TT	TT	TT	TT
Bn-scaff_16503_1-p292462	T/C	C4	18514790	0.09178	CC	CC	CC	TC	TC	CC	CC	CC	CC	CC	TT	CC	TC	TT	TT	CC	CC	CC	CC	TT	NN	CC	TT	CC	CC	CC	CC	CC	CC	CC	CC	CC	TT	TC	CC	CC	CC	CC	CC	CC	CC	CC	CC	CC	CC
Bn-scaff_16503_1-p292668	T/G	C4	18514996	0.07648	GG	GG	GG	TG	TG	GG	GG	GG	GG	GG	TT	GG	TG	TT	TT	GG	GG	GG	GG	TT	GG	GG	TT	GG	GG	GG	GG	GG	GG	GG	GG	GG	TT	NN	GG	GG	GG	GG	GG	GG	GG	GG	GG	GG	GG
Bn-scaff_16503_1-p310995	T/C	C4	18537526	0.06692	TT	TT	TT	TC	TC	TT	TT	TT	TT	TT	CC	TT	TC	CC	CC	TT	TT	TT	TT	CC	NN	TT	CC	TT	TT	TT	TT	TT	TT	TT	TT	TT	CC	TC	TT	TT	TT	TT	TT	TT	TT	TT	TT	TT	TT
Bn-scaff_16503_1-p311099	T/G	C4	18537577	0.04589	GG	GG	GG	TG	NN	GG	GG	GG	GG	GG	TT	GG	GG	TT	TT	GG	GG	GG	GG	TT	GG	GG	TT	GG	GG	GG	GG	GG	GG	GG	GG	GG	TT	TT	TT	GG	GG	GG	GG	GG	GG	GG	GG	GG	GG
Bn-scaff_16503_1-p313782	A/G	C4	18540312	0.07075	GG	GG	GG	NN	AG	GG	GG	GG	GG	GG	AA	GG	NN	AA	AA	GG	GG	GG	GG	AA	GG	GG	AA	GG	GG	GG	GG	GG	GG	GG	GG	GG	AA	NN	NN	GG	GG	GG	GG	GG	GG	GG	GG	GG	GG
Bn-scaff_16503_1-p315466	T/C	C4	18542030	0.08604	TT	TT	TT	TC	TC	TT	TT	TT	TT	TT	CC	TT	NN	CC	CC	TT	TT	TT	TT	CC	NN	TT	CC	TT	TT	TT	TT	TT	TT	TT	TT	TT	CC	CC	CC	TT	TT	TT	TT	TT	TT	TT	TT	TT	TT
Bn-scaff_16503_1-p321623	T/C	C4	18552032	0.06119	TT	TT	TT	TC	TC	TT	TT	TT	TT	TT	CC	TT	TC	CC	CC	TT	TT	TT	TT	CC	NN	TT	CC	TT	TT	TT	TT	TT	TT	TT	TT	TT	CC	CC	CC	TT	TT	TT	TT	TT	TT	TT	TT	TT	TT
Bn-scaff_16503_1-p321918	T/C	C4	18552277	0.06501	CC	CC	CC	NN	TC	CC	CC	CC	CC	CC	TT	CC	TC	TT	TT	CC	CC	CC	CC	TT	CC	CC	TT	CC	CC	CC	CC	CC	CC	CC	CC	CC	TT	TC	CC	CC	CC	CC	CC	CC	CC	CC	CC	CC	CC
Bn-scaff_16503_1-p332592	T/C	C4	18559033	0.06692	TT	TT	TT	TC	TC	TT	TT	TT	TT	TT	CC	TT	TC	CC	CC	TT	TT	TT	TT	CC	NN	TT	CC	TT	TT	TT	TT	TT	TT	TT	TT	TT	CC	CC	CC	TT	TT	TT	TT	TT	TT	TT	TT	TT	TT
Bn-scaff_16503_1-p332687	A/G	C4	18559077	0.0631	AA	AA	AA	AG	AG	AA	AA	AA	AA	AA	GG	AA	AG	GG	GG	AA	AA	AA	AA	GG	NN	AA	GG	AA	AA	AA	AA	AA	AA	AA	AA	AA	GG	GG	GG	AA	AA	AA	AA	AA	AA	AA	AA	AA	AA
Bn-scaff_16503_1-p335575	A/C	C4	18561136	0.08604	AA	AA	AA	AC	AC	AA	AA	AA	AA	AA	CC	AA	AC	CC	CC	AA	AA	AA	AA	CC	NN	AA	CC	AA	AA	AA	AA	AA	AA	AA	AA	AA	CC	CC	CC	AA	AA	AA	AA	AA	AA	AA	AA	AA	AA
Bn-scaff_16503_1-p335891	T/C	C4	18561503	0.08031	TT	TT	TT	TC	TC	TT	TT	TT	TT	TT	CC	TT	TC	CC	CC	TT	TT	TT	TT	CC	NN	TT	CC	TT	TT	TT	TT	TT	TT	TT	TT	TT	CC	NN	TT	TT	TT	TT	TT	TT	TT	TT	TT	TT	TT
Bn-scaff_16503_1-p336686	A/G	C4	18562298	0.05545	GG	GG	GG	AG	AG	GG	GG	GG	GG	GG	AA	GG	AG	AA	AA	GG	GG	GG	GG	AA	NN	GG	AA	GG	GG	GG	GG	GG	GG	GG	GG	GG	AA	AG	GG	GG	GG	GG	GG	GG	GG	GG	GG	GG	GG
Bn-scaff_16503_1-p337729	T/C	C4	18563242	0.07457	TT	TT	TT	TC	TC	TT	TT	TT	TT	TT	CC	TT	TC	CC	CC	TT	TT	TT	TT	CC	NN	TT	CC	TT	TT	TT	TT	TT	TT	TT	TT	TT	CC	TC	TT	TT	TT	TT	TT	TT	TT	TT	TT	TT	TT
Bn-scaff_16503_1-p337950	A/C	C4	18563514	0.0956	AA	AA	AA	NN	AC	AA	AA	AA	AA	AA	CC	AA	AC	CC	CC	AA	AA	AA	AA	CC	AA	AA	CC	AA	AA	AA	AA	AA	AA	AA	AA	AA	CC	AC	AA	AA	AA	AA	AA	AA	AA	AA	AA	AA	AA
Bn-scaff_16503_1-p341200	T/C	C4	18566780	0.08795	TT	TT	TT	TC	TC	TT	TT	TT	TT	TT	CC	TT	TC	CC	CC	TT	TT	TT	TT	CC	NN	TT	CC	TT	TT	TT	TT	TT	TT	TT	TT	TT	CC	CC	NN	TT	TT	TT	TT	TT	TT	TT	TT	TT	TT
Bn-scaff_16503_1-p341409	A/G	C4	18566938	0.09943	AA	AA	AA	AG	AG	AA	AA	AA	AA	AA	GG	AA	NN	GG	GG	AA	AA	AA	AA	GG	NN	AA	GG	AA	AA	AA	AA	AA	AA	AA	AA	AA	GG	GG	GG	AA	AA	AA	AA	AA	AA	AA	AA	AA	AA
Bn-scaff_16503_1-p343669	T/C	C4	18569883	0.06692	CC	CC	CC	TC	TC	CC	CC	CC	CC	CC	TT	CC	TC	TT	TT	CC	CC	CC	CC	TT	CC	CC	TT	CC	CC	CC	CC	CC	CC	CC	CC	CC	TT	TT	TT	CC	CC	CC	CC	CC	CC	CC	CC	CC	CC
Bn-scaff_16503_1-p345397	A/C	C4	18571688	0.06692	CC	CC	CC	AC	AC	CC	CC	CC	CC	CC	AA	CC	AC	AA	AA	CC	CC	CC	CC	AA	NN	CC	AA	CC	CC	CC	CC	CC	CC	CC	CC	CC	AA	AA	AA	CC	CC	CC	CC	CC	CC	CC	CC	CC	CC
Bn-scaff_16503_1-p354222	T/G	C4	18580316	0.10899	TT	TT	TT	NN	TG	TT	TT	TT	TT	TT	GG	TT	NN	GG	GG	TT	TT	TT	TT	GG	NN	TT	GG	TT	TT	TT	TT	NN	TT	TT	TT	TT	GG	TG	TT	TT	TT	TT	TT	TT	TT	TT	TT	TT	TT
Bn-scaff_16503_1-p358771	A/G	C4	18591592	0.0631	GG	GG	GG	NN	AG	GG	GG	GG	GG	GG	AA	GG	AG	AA	AA	GG	GG	GG	GG	AA	GG	GG	AA	GG	GG	GG	GG	GG	GG	GG	GG	GG	AA	AG	GG	GG	GG	GG	GG	GG	GG	GG	GG	GG	GG
Bn-scaff_16503_1-p360726	T/C	C4	18593672	0.05354	CC	CC	CC	TC	TC	CC	CC	CC	CC	CC	TT	CC	TC	TT	TT	CC	CC	CC	CC	TT	NN	CC	TT	CC	CC	CC	CC	CC	CC	CC	CC	CC	TT	TC	CC	CC	CC	CC	CC	CC	CC	CC	CC	CC	CC
Bn-scaff_16503_1-p361000	T/C	C4	18593895	0.07457	CC	CC	CC	TC	TC	CC	CC	CC	CC	CC	TT	CC	TC	TT	TT	CC	CC	CC	CC	TT	NN	CC	TT	CC	CC	CC	CC	CC	CC	CC	CC	CC	TT	TC	CC	CC	CC	CC	CC	CC	CC	CC	CC	CC	CC
Bn-scaff_16503_1-p361367	T/C	C4	18594313	0.05736	TT	TT	TT	TC	TC	TT	TT	TT	TT	TT	CC	TT	TC	CC	CC	TT	TT	TT	TT	CC	TC	TT	CC	TT	TT	TT	TT	TT	TT	TT	TT	TT	CC	TC	TT	TT	TT	TT	TT	TT	TT	TT	TT	TT	TT
Bn-scaff_16503_1-p361482	T/G	C4	18594377	0.07075	TT	TT	TT	TG	TG	TT	TT	TT	TT	TT	GG	TT	TG	GG	GG	TT	TT	TT	TT	GG	NN	TT	GG	TT	TT	TT	TT	TT	TT	TT	TT	TT	GG	GG	GG	TT	TT	TT	TT	TT	TT	TT	TT	TT	TT
Bn-scaff_16503_1-p361532	T/G	C4	18594478	0.0631	TT	TT	TT	TG	TG	TT	TT	TT	TT	TT	GG	TT	TG	GG	GG	TT	TT	TT	TT	GG	NN	TT	GG	TT	TT	TT	TT	TT	TT	TT	TT	TT	GG	TG	TT	TT	TT	TT	TT	TT	TT	TT	TT	TT	TT
Bn-scaff_16503_1-p362036	T/C	C4	18594931	0.06692	TT	TT	TT	TC	TC	TT	TT	TT	TT	TT	CC	TT	TC	CC	CC	TT	TT	TT	TT	CC	NN	TT	CC	TT	TT	TT	TT	TT	TT	TT	TT	TT	CC	CC	CC	TT	TT	TT	TT	TT	TT	TT	TT	TT	TT
Bn-scaff_28703_1-p70301	T/C	C4	18604734	0.08031	CC	CC	CC	TC	TC	CC	CC	CC	CC	CC	TT	CC	TC	TT	TT	CC	CC	CC	CC	TT	CC	CC	TT	CC	CC	CC	CC	CC	CC	CC	CC	CC	TT	TT	TT	CC	CC	CC	CC	CC	CC	CC	CC	CC	CC
Bn-scaff_28703_1-p69915	A/C	C4	18605120	0.0631	CC	CC	CC	AC	AC	CC	CC	CC	CC	CC	AA	CC	AC	AA	AA	CC	CC	CC	CC	AA	NN	CC	AA	CC	CC	CC	CC	CC	CC	CC	CC	CC	AA	AA	AA	CC	CC	CC	CC	CC	CC	CC	CC	CC	CC
Bn-scaff_28703_1-p69473	T/G	C4	18605510	0.07266	GG	GG	GG	TG	TG	GG	GG	GG	GG	GG	TT	GG	TG	TT	TT	GG	GG	GG	GG	TT	NN	GG	TT	GG	GG	GG	GG	GG	GG	GG	GG	GG	TT	TG	GG	GG	GG	GG	GG	GG	GG	GG	GG	GG	GG
Bn-scaff_28703_1-p61511	T/C	C4	18613819	0.07075	TT	TT	TT	TC	TC	TT	TT	TT	TT	TT	CC	TT	TC	CC	CC	TT	TT	TT	TT	CC	NN	TT	CC	TT	TT	TT	TT	TT	TT	TT	TT	TT	CC	CC	CC	TT	TT	TT	TT	TT	TT	TT	TT	TT	TT
Bn-scaff_28703_1-p61169	T/C	C4	18614110	0.06692	CC	CC	CC	TC	TC	CC	CC	CC	CC	CC	TT	CC	TC	TT	TT	CC	CC	CC	CC	TT	NN	CC	TT	CC	CC	CC	CC	CC	CC	CC	CC	CC	TT	TC	CC	CC	CC	CC	CC	CC	CC	CC	CC	CC	CC
Bn-scaff_28703_1-p60085	T/C	C4	18615236	0.09751	CC	CC	CC	TC	TC	CC	CC	CC	CC	CC	TT	CC	NN	TT	TT	CC	CC	CC	CC	TT	CC	CC	TT	CC	CC	CC	CC	CC	CC	CC	CC	CC	TT	TT	TT	CC	CC	CC	CC	CC	CC	CC	CC	CC	CC
Bn-scaff_28703_1-p58529	T/C	C4	18616800	0.07457	TT	TT	TT	NN	NN	TT	TT	TT	TT	TT	CC	TT	TT	CC	CC	TT	TT	TT	TT	CC	TT	TT	CC	TT	TT	TT	TT	TT	TT	TT	TT	TT	CC	CC	CC	TT	TT	TT	TT	TT	TT	TT	TT	TT	TT
Bn-scaff_28703_1-p53783	A/C	C4	18621642	0.0631	AA	AA	AA	AC	AC	AA	AA	AA	AA	AA	CC	AA	AC	CC	CC	AA	AA	AA	AA	CC	NN	AA	CC	AA	AA	AA	AA	AA	AA	AA	AA	AA	CC	AC	AA	AA	AA	AA	AA	AA	AA	AA	AA	AA	AA
Bn-scaff_28703_1-p53700	A/G	C4	18621725	0.06119	GG	GG	GG	AG	AG	GG	GG	GG	GG	GG	AA	GG	AG	AA	AA	GG	GG	GG	GG	AA	NN	GG	AA	GG	GG	GG	GG	GG	GG	GG	GG	GG	AA	AG	GG	GG	GG	GG	GG	GG	GG	GG	GG	GG	GG
Bn-scaff_28703_1-p53619	T/C	C4	18621806	0.05163	CC	CC	CC	TC	TC	CC	CC	CC	CC	CC	TT	CC	TC	TT	TT	CC	CC	CC	CC	TT	NN	CC	TT	CC	CC	CC	CC	CC	CC	CC	CC	CC	TT	TC	CC	CC	CC	CC	CC	CC	CC	CC	CC	CC	CC
Bn-scaff_28703_1-p53260	T/C	C4	18622165	0.05163	TT	TT	TT	TC	TC	TT	TT	TT	TT	TT	CC	TT	TC	CC	CC	TT	TT	TT	TT	CC	TC	TT	CC	TT	TT	TT	TT	TT	TT	TT	TT	TT	CC	CC	CC	TT	TT	TT	TT	TT	TT	TT	TT	TT	TT
Bn-scaff_28703_1-p51978	A/C	C4	18623202	0.09751	CC	CC	CC	NN	AC	CC	CC	CC	CC	CC	AA	CC	AC	AA	AA	CC	CC	CC	CC	AA	NN	CC	AA	CC	CC	CC	CC	CC	CC	CC	CC	CC	AA	AC	CC	CC	CC	CC	CC	CC	CC	CC	CC	CC	CC
Bn-scaff_28703_1-p51257	T/C	C4	18623872	0.05736	CC	CC	CC	TC	TC	CC	CC	CC	CC	CC	TT	CC	TC	TT	TT	CC	CC	CC	CC	TT	NN	CC	TT	CC	CC	CC	CC	CC	CC	CC	CC	CC	TT	TC	CC	CC	CC	CC	CC	CC	CC	CC	CC	CC	CC
Bn-scaff_28703_1-p51095	A/C	C4	18624033	0.10516	CC	CC	CC	NN	AC	CC	CC	CC	CC	CC	AA	CC	AC	AA	AA	CC	CC	CC	CC	AA	NN	CC	AA	CC	CC	CC	CC	CC	CC	CC	CC	CC	AA	NN	CC	CC	CC	CC	CC	CC	CC	CC	CC	CC	CC
Bn-scaff_28703_1-p50848	T/C	C4	18624280	0.04589	CC	CC	CC	TC	TC	CC	CC	CC	CC	CC	TT	CC	TC	TT	TT	CC	CC	CC	CC	TT	NN	CC	TT	CC	CC	CC	CC	CC	CC	CC	CC	CC	TT	TT	TT	CC	CC	CC	CC	CC	CC	CC	CC	CC	CC
Bn-scaff_28703_1-p50822	A/G	C4	18624357	0.0478	GG	GG	GG	AG	AG	GG	GG	GG	GG	GG	AA	GG	AG	AA	AA	GG	GG	GG	GG	AA	NN	GG	AA	GG	GG	GG	GG	GG	GG	GG	GG	GG	AA	AG	GG	GG	GG	GG	GG	GG	GG	GG	GG	GG	GG
Bn-scaff_28703_1-p50575	A/C	C4	18624603	0.05736	AA	AA	AA	AC	AC	AA	AA	AA	AA	AA	CC	AA	AC	CC	CC	AA	AA	AA	AA	CC	NN	AA	CC	AA	AA	AA	AA	AA	AA	AA	AA	AA	CC	CC	CC	AA	AA	AA	AA	AA	AA	AA	AA	AA	AA
Bn-scaff_28703_1-p49734	A/C	C4	18625444	0.09369	CC	CC	CC	NN	AC	CC	CC	CC	CC	CC	AA	CC	AC	AA	AA	CC	CC	CC	CC	AA	CC	CC	AA	CC	CC	CC	CC	CC	CC	CC	CC	CC	AA	AC	CC	CC	CC	CC	CC	CC	CC	CC	CC	CC	CC
Bn-scaff_28703_1-p49551	A/G	C4	18625627	0.05736	GG	GG	GG	AG	AG	GG	GG	GG	GG	GG	AA	GG	AG	AA	AA	GG	GG	GG	GG	AA	NN	GG	AA	GG	GG	GG	GG	GG	GG	GG	GG	GG	AA	AG	GG	GG	GG	GG	GG	GG	GG	GG	GG	GG	GG
Bn-scaff_28703_1-p49303	A/C	C4	18625824	0.08795	AA	AA	AA	AC	AC	AA	AA	AA	AA	AA	CC	AA	AC	CC	CC	AA	AA	AA	AA	CC	NN	AA	CC	AA	AA	AA	AA	AA	AA	AA	AA	AA	CC	NN	AA	AA	AA	AA	AA	AA	AA	AA	AA	AA	AA
Bn-scaff_28703_1-p47306	A/G	C4	18627826	0.06501	GG	GG	GG	AG	AG	GG	GG	GG	GG	GG	AA	GG	NN	AA	AA	GG	GG	GG	GG	AA	GG	GG	AA	GG	GG	GG	GG	GG	GG	GG	GG	GG	AA	AA	NN	GG	GG	GG	GG	GG	GG	GG	GG	GG	GG
Bn-scaff_28703_1-p44290	A/C	C4	18637046	0.05545	AA	AA	AA	AC	AC	AA	AA	AA	AA	AA	CC	AA	AC	CC	CC	AA	AA	AA	AA	CC	NN	AA	CC	AA	AA	AA	AA	AA	AA	AA	AA	AA	CC	CC	CC	AA	AA	AA	AA	AA	AA	AA	AA	AA	AA
Bn-scaff_28703_1-p31309	T/C	C4	18649340	0.0956	TT	TT	TT	TC	TC	TT	TT	TT	TT	TT	CC	TT	TC	CC	CC	TT	TT	TT	TT	CC	NN	TT	CC	TT	TT	TT	TT	TT	TT	TT	TT	TT	CC	CC	NN	TT	TT	TT	TT	TT	TT	TT	TT	TT	TT
Bn-scaff_19575_1-p27625	A/G	C4	18684228	0.07075	GG	GG	GG	AG	AG	GG	GG	GG	GG	GG	AA	GG	AG	AA	AA	GG	GG	GG	GG	AA	GG	GG	AA	GG	GG	GG	GG	GG	GG	GG	GG	GG	AA	AA	NN	GG	GG	GG	GG	GG	GG	GG	GG	GG	GG
Bn-scaff_19575_1-p35910	T/C	C4	18691290	0.07457	CC	CC	CC	TC	TC	CC	CC	CC	CC	CC	TT	CC	TC	TT	TT	CC	CC	CC	CC	TT	NN	CC	TT	CC	CC	CC	CC	CC	CC	CC	CC	CC	TT	TT	NN	CC	CC	CC	CC	CC	CC	CC	CC	CC	CC
Bn-scaff_19575_1-p36020	T/C	C4	18691400	0.07839	CC	CC	CC	TC	TC	CC	CC	CC	CC	CC	TT	CC	TC	TT	TT	CC	CC	CC	CC	TT	CC	CC	TT	CC	CC	CC	CC	CC	CC	CC	CC	CC	TT	TT	NN	CC	CC	CC	CC	CC	CC	CC	CC	CC	CC
Bn-scaff_19575_1-p41508	T/G	C4	18703397	0.05927	TT	TT	TT	TG	TG	TT	TT	TT	TT	TT	GG	TT	TG	GG	GG	TT	TT	TT	TT	GG	NN	TT	GG	TT	TT	TT	TT	TT	TT	TT	TT	TT	GG	GG	NN	TT	TT	TT	TT	TT	TT	TT	TT	TT	TT
Bn-scaff_19575_1-p87486	T/G	C4	18759821	0.05736	TT	TT	TT	TG	TG	TT	TT	TT	TT	TT	GG	TT	TG	GG	GG	TT	TT	TT	TT	GG	NN	TT	GG	TT	TT	TT	TT	TT	TT	TT	TT	TT	GG	TG	TT	TT	TT	TT	TT	TT	TT	TT	TT	TT	TT
Bn-scaff_19575_1-p87732	T/G	C4	18760012	0.06501	TT	TT	TT	TG	TG	TT	TT	TT	TT	TT	GG	TT	TG	GG	GG	TT	TT	TT	TT	GG	NN	TT	GG	TT	TT	TT	TT	TT	TT	TT	TT	TT	GG	GG	GG	TT	TT	TT	TT	TT	TT	TT	TT	TT	TT
Bn-scaff_19575_1-p88445	A/G	C4	18760776	0.06692	AA	AA	AA	AG	AG	AA	AA	AA	AA	AA	GG	AA	AG	GG	GG	AA	AA	AA	AA	GG	NN	AA	GG	AA	AA	AA	AA	AA	AA	AA	AA	AA	GG	GG	GG	AA	AA	AA	AA	AA	AA	AA	AA	AA	AA
Bn-scaff_19575_1-p88718	T/C	C4	18760999	0.07839	TT	TT	TT	TC	TC	TT	TT	TT	TT	TT	CC	TT	TC	CC	CC	TT	TT	TT	TT	CC	NN	TT	CC	TT	TT	TT	TT	TT	TT	TT	TT	TT	CC	TC	TT	TT	TT	TT	TT	TT	TT	TT	TT	TT	TT
Bn-scaff_19575_1-p89370	A/C	C4	18761702	0.09943	CC	CC	CC	NN	AC	CC	CC	CC	CC	CC	AA	CC	AC	AA	AA	CC	CC	CC	CC	AA	NN	CC	AA	CC	CC	CC	CC	CC	CC	CC	CC	CC	AA	AC	CC	CC	CC	CC	CC	CC	CC	CC	CC	CC	CC
Bn-scaff_19575_1-p90626	T/C	C4	18762958	0.08222	CC	CC	CC	NN	TC	CC	CC	CC	CC	CC	TT	CC	NN	TT	TT	CC	CC	CC	CC	TT	CC	CC	TT	CC	CC	CC	CC	CC	CC	CC	CC	CC	TT	TC	CC	CC	CC	CC	CC	CC	CC	CC	CC	CC	CC
Bn-scaff_19170_1-p1087826	A/C	C4	18782679	0.07648	CC	CC	CC	NN	AC	CC	CC	CC	CC	CC	AA	CC	AC	AA	AA	CC	CC	CC	CC	AA	CC	CC	AA	CC	CC	CC	CC	CC	CC	CC	CC	CC	AA	AC	CC	CC	CC	CC	CC	CC	CC	CC	CC	CC	CC
Bn-scaff_19170_1-p1088809	T/G	C4	18783663	0.10899	TT	TT	TT	TG	TG	TT	TT	TT	TT	TT	GG	TT	TG	GG	GG	TT	TT	TT	TT	GG	NN	TT	GG	TT	TT	TT	TT	TT	NN	TT	TT	TT	GG	NN	TT	TT	TT	TT	TT	TT	TT	TT	TT	TT	TT
Bn-scaff_19170_1-p1089939	A/G	C4	18784844	0.05163	GG	GG	GG	AG	AG	GG	GG	GG	GG	GG	AA	GG	AG	AA	AA	GG	GG	GG	GG	AA	NN	GG	AA	GG	GG	GG	GG	GG	GG	GG	GG	GG	AA	AG	GG	GG	GG	GG	GG	GG	GG	GG	GG	GG	GG
Bn-scaff_19170_1-p1090031	A/G	C4	18784936	0.05927	AA	AA	AA	AG	AG	AA	AA	AA	AA	AA	GG	AA	AG	GG	GG	AA	AA	AA	AA	GG	NN	AA	GG	AA	AA	AA	AA	AA	AA	AA	AA	AA	GG	AG	AA	AA	AA	AA	AA	AA	AA	AA	AA	AA	AA
Bn-scaff_19170_1-p1090118	T/C	C4	18784972	0.06692	TT	TT	TT	TC	TC	TT	TT	TT	TT	TT	CC	TT	TC	CC	CC	TT	TT	TT	TT	CC	NN	TT	CC	TT	TT	TT	TT	TT	TT	TT	TT	TT	CC	TC	TT	TT	TT	TT	TT	TT	TT	TT	TT	TT	TT
Bn-scaff_19170_1-p1090273	A/G	C4	18785127	0.06501	GG	GG	GG	NN	AG	GG	GG	GG	GG	GG	AA	GG	AG	AA	AA	GG	GG	GG	GG	AA	GG	GG	AA	GG	GG	GG	GG	GG	GG	GG	GG	GG	AA	AG	GG	GG	GG	GG	GG	GG	GG	GG	GG	GG	GG
Bn-scaff_19170_1-p1091145	A/G	C4	18786051	0.06501	GG	GG	GG	NN	AG	GG	GG	GG	GG	GG	AA	GG	AG	AA	AA	GG	GG	GG	GG	AA	GG	GG	AA	GG	GG	GG	GG	GG	GG	GG	GG	GG	AA	AG	GG	GG	GG	GG	GG	GG	GG	GG	GG	GG	GG
Bn-scaff_19170_1-p1091247	A/G	C4	18786102	0.12428	AA	AA	AA	NN	AG	AA	AA	AA	AA	AA	GG	AA	NN	GG	GG	AA	AA	AA	AA	GG	NN	NN	GG	AA	AA	AA	AA	AA	AA	AA	AA	AA	GG	NN	AA	AA	AA	AA	AA	AA	AA	AA	AA	AA	AA
Bn-scaff_19170_1-p1091282	T/C	C4	18786188	0.07457	CC	CC	CC	NN	TC	CC	CC	CC	CC	CC	TT	CC	NN	TT	TT	CC	CC	CC	CC	TT	CC	CC	TT	CC	CC	CC	CC	CC	CC	CC	CC	CC	TT	TC	CC	CC	CC	CC	CC	CC	CC	CC	CC	CC	CC
Bn-scaff_19170_1-p1091357	A/G	C4	18786263	0.06692	AA	AA	AA	AG	AG	AA	AA	AA	AA	AA	GG	AA	AG	GG	GG	AA	AA	AA	AA	GG	NN	AA	GG	AA	AA	AA	AA	AA	AA	AA	AA	AA	GG	AG	AA	AA	AA	AA	AA	AA	AA	AA	AA	AA	AA
Bn-scaff_19170_1-p1095793	A/G	C4	18790546	0.0631	AA	AA	AA	AG	AG	AA	AA	AA	AA	AA	GG	AA	AG	GG	GG	AA	AA	AA	AA	GG	NN	AA	GG	AA	AA	AA	AA	AA	AA	AA	AA	AA	GG	AG	AA	AA	AA	AA	AA	AA	AA	AA	AA	AA	AA
Bn-scaff_19170_1-p1097028	T/G	C4	18791781	0.07457	TT	TT	TT	NN	TG	TT	TT	TT	TT	TT	GG	TT	TG	GG	GG	TT	TT	TT	TT	GG	NN	TT	GG	TT	TT	TT	TT	TT	TT	TT	TT	TT	GG	NN	TT	TT	TT	TT	TT	TT	TT	TT	TT	TT	TT
Bn-scaff_19170_1-p1097597	T/G	C4	18792299	0.07457	GG	GG	GG	NN	TG	GG	GG	GG	GG	GG	TT	GG	NN	TT	TT	GG	GG	GG	GG	TT	GG	GG	TT	GG	GG	GG	GG	GG	GG	GG	GG	GG	TT	TG	GG	GG	GG	GG	GG	GG	GG	GG	GG	GG	GG
Bn-scaff_19170_1-p1097600	T/C	C4	18792353	0.15296	TT	TT	TT	NN	TC	NN	TT	TT	TT	TT	CC	TT	TC	CC	CC	TT	TT	TT	TT	CC	NN	NN	CC	TT	TT	TT	TT	TT	TT	TT	TT	TT	CC	CC	TT	TT	TT	TT	TT	TT	TT	TT	TT	TT	TT
Bn-scaff_19170_1-p1098949	T/G	C4	18793702	0.05545	TT	TT	TT	TG	TG	TT	TT	TT	TT	TT	GG	TT	TG	GG	GG	TT	TT	TT	TT	GG	NN	TT	GG	TT	TT	TT	TT	TT	TT	TT	TT	TT	GG	TG	TT	TT	TT	TT	TT	TT	TT	TT	TT	TT	TT
Bn-scaff_19170_1-p1103531	T/C	C4	18798284	0.13767	TT	TT	TT	TC	TC	TT	TT	TT	TT	TT	CC	TT	TC	CC	CC	TT	TT	TT	TT	CC	NN	TT	CC	TT	TT	TT	TT	TT	TT	TT	TT	TT	CC	NN	TT	TT	TT	TT	TT	TT	TT	TT	TT	TT	TT
Bn-scaff_19170_1-p1103636	A/G	C4	18798338	0.05354	GG	GG	GG	AG	AG	GG	GG	GG	GG	GG	AA	GG	AG	AA	AA	GG	GG	GG	GG	AA	NN	GG	AA	GG	GG	GG	GG	GG	GG	GG	GG	GG	AA	AG	GG	GG	GG	GG	GG	GG	GG	GG	GG	GG	GG
Bn-scaff_19170_1-p1103965	A/C	C4	18798718	0.07839	AA	AA	AA	AC	AC	AA	AA	AA	AA	AA	CC	AA	NN	CC	CC	AA	AA	AA	AA	CC	NN	AA	CC	AA	AA	AA	AA	AA	AA	AA	AA	AA	CC	NN	AA	AA	AA	AA	AA	AA	AA	AA	AA	AA	AA
Bn-scaff_19170_1-p1107619	T/C	C4	18803033	0.11472	CC	CC	CC	NN	TC	CC	CC	CC	CC	CC	TT	CC	NN	TT	TT	CC	CC	CC	CC	TT	CC	CC	TT	CC	CC	CC	CC	CC	CC	CC	CC	CC	TT	TC	CC	CC	CC	CC	CC	CC	CC	CC	CC	CC	CC
Bn-scaff_19170_1-p1108499	T/C	C4	18803863	0.09751	CC	CC	CC	TC	NN	CC	CC	CC	CC	CC	TT	CC	TC	TT	TT	CC	CC	CC	CC	TT	NN	CC	TT	CC	CC	CC	CC	CC	CC	CC	CC	CC	TT	NN	CC	CC	CC	CC	CC	CC	CC	CC	CC	CC	CC
Bn-scaff_19170_1-p1118343	A/G	C4	18818838	0.08795	AA	AA	AA	NN	AG	AA	AA	AA	AA	AA	GG	AA	AG	GG	GG	AA	AA	AA	AA	GG	NN	AA	GG	AA	AA	AA	AA	AA	AA	AA	AA	AA	GG	NN	AA	AA	AA	AA	AA	AA	AA	AA	AA	AA	AA
Bn-scaff_19170_1-p1118815	T/G	C4	18819312	0.06119	GG	GG	GG	TG	TG	GG	GG	GG	GG	GG	TT	GG	TG	TT	TT	GG	GG	GG	GG	TT	NN	GG	TT	GG	GG	GG	GG	GG	GG	GG	GG	GG	TT	TG	GG	GG	GG	GG	GG	GG	GG	GG	GG	GG	GG
Bn-scaff_19170_1-p1125837	A/G	C4	18827167	0.05927	AA	AA	AA	AG	AG	AA	AA	AA	AA	AA	GG	AA	AG	GG	GG	AA	AA	AA	AA	GG	NN	AA	GG	AA	AA	AA	AA	AA	AA	AA	AA	AA	GG	AG	AA	AA	AA	AA	AA	AA	AA	AA	AA	AA	AA
Bn-scaff_19170_1-p1126094	A/G	C4	18827422	0.07839	GG	GG	GG	NN	AG	GG	GG	GG	GG	GG	AA	GG	AG	AA	AA	GG	GG	GG	GG	AA	NN	GG	AA	GG	GG	GG	GG	GG	GG	GG	GG	GG	AA	AG	GG	GG	GG	GG	GG	GG	GG	GG	GG	GG	GG
Bn-scaff_19170_1-p1127264	T/C	C4	18828592	0.07266	CC	CC	CC	NN	TC	CC	CC	CC	CC	CC	TT	CC	NN	TT	TT	CC	CC	CC	CC	TT	CC	CC	TT	CC	CC	CC	CC	CC	CC	CC	CC	CC	TT	TC	CC	CC	CC	CC	CC	CC	CC	CC	CC	CC	CC
Bn-scaff_19170_1-p1129987	T/C	C4	18831325	0.06883	TT	TT	TT	NN	TC	TT	TT	TT	TT	TT	CC	TT	TC	CC	CC	TT	TT	TT	TT	CC	NN	TT	CC	TT	TT	TT	TT	TT	TT	TT	TT	TT	CC	TC	TT	TT	TT	TT	TT	TT	TT	TT	TT	TT	TT
Bn-scaff_19170_1-p1130101	T/G	C4	18831490	0.06883	GG	GG	GG	NN	TG	GG	GG	GG	GG	GG	TT	GG	NN	TT	TT	GG	GG	GG	GG	TT	GG	GG	TT	GG	GG	GG	GG	GG	GG	GG	GG	GG	TT	TG	GG	GG	GG	GG	GG	GG	GG	GG	GG	GG	GG
Bn-scaff_19170_1-p1130280	T/C	C4	18831669	0.10134	CC	CC	CC	CC	TC	CC	CC	CC	CC	CC	TT	CC	CC	TT	TT	CC	CC	CC	CC	TT	CC	CC	TT	CC	CC	CC	CC	CC	CC	CC	CC	CC	TT	TC	CC	CC	CC	CC	CC	CC	CC	CC	CC	CC	CC
Bn-scaff_19170_1-p1131023	A/C	C4	18832361	0.06692	CC	CC	CC	CC	AC	CC	CC	CC	CC	CC	AA	CC	NN	AA	AA	CC	CC	CC	CC	AA	CC	CC	AA	CC	CC	CC	CC	CC	CC	CC	CC	CC	AA	AC	CC	CC	CC	CC	CC	CC	CC	CC	CC	CC	CC
Bn-scaff_19170_1-p1140047	T/G	C4	18841423	0.08413	GG	GG	GG	NN	TG	GG	GG	GG	GG	GG	TT	GG	TG	TT	TT	GG	GG	GG	GG	TT	GG	GG	TT	GG	GG	GG	GG	GG	GG	GG	GG	GG	TT	TG	GG	GG	GG	GG	GG	GG	GG	GG	GG	GG	GG
Bn-scaff_19170_1-p1142376	A/G	C4	18843721	0.07457	AA	AA	AA	NN	AG	AA	AA	AA	AA	AA	GG	AA	AG	GG	GG	AA	AA	AA	AA	GG	NN	AA	GG	AA	AA	AA	AA	AA	AA	AA	AA	AA	GG	AG	AA	AA	AA	AA	AA	AA	AA	AA	AA	AA	AA
Bn-scaff_19170_1-p1176858	A/C	C4	18880746	0.07075	CC	CC	CC	NN	AC	CC	CC	CC	CC	CC	AA	CC	AC	AA	AA	CC	CC	CC	CC	AA	CC	CC	AA	CC	CC	CC	CC	CC	CC	CC	CC	CC	AA	AC	CC	CC	CC	CC	CC	CC	CC	CC	CC	CC	CC
Bn-scaff_19170_1-p1177051	T/C	C4	18880939	0.04971	TT	TT	TT	TC	TC	TT	TT	TT	TT	TT	CC	TT	TC	CC	CC	TT	TT	TT	TT	CC	NN	TT	CC	TT	TT	TT	TT	TT	TT	TT	TT	TT	CC	TC	TT	TT	TT	TT	TT	TT	TT	TT	TT	TT	TT
Bn-scaff_19170_1-p1177613	A/C	C4	18881552	0.07648	AA	AA	AA	AC	AC	AA	AA	AA	AA	AA	CC	AA	AC	CC	CC	AA	AA	AA	AA	CC	NN	AA	CC	AA	AA	AA	AA	AA	AA	AA	AA	AA	CC	AC	AA	AA	AA	AA	AA	AA	AA	AA	AA	AA	AA
Bn-scaff_19170_1-p1181081	T/C	C4	18885007	0.07075	TT	TT	TT	NN	TC	TT	TT	TT	TT	TT	CC	TT	TC	CC	CC	TT	TT	TT	TT	CC	NN	TT	CC	TT	TT	TT	TT	TT	TT	TT	TT	TT	CC	TC	TT	TT	TT	TT	TT	TT	TT	TT	TT	TT	TT
Bn-scaff_19170_1-p1181473	T/G	C4	18885349	0.05545	GG	GG	GG	NN	TG	GG	GG	GG	GG	GG	TT	GG	TG	TT	TT	GG	GG	GG	GG	TT	GG	GG	TT	GG	GG	GG	GG	GG	GG	GG	GG	GG	TT	TG	GG	GG	GG	GG	GG	GG	GG	GG	GG	GG	GG
Bn-scaff_19170_1-p1181898	A/C	C4	18885774	0.07648	AA	AA	AA	NN	AC	AA	AA	AA	AA	AA	CC	AA	AC	CC	CC	AA	AA	AA	AA	CC	NN	AA	CC	AA	AA	AA	AA	AA	AA	AA	AA	AA	CC	AC	AA	AA	AA	AA	AA	AA	AA	AA	AA	AA	AA
Bn-scaff_19170_1-p1182315	A/G	C4	18886191	0.05545	GG	GG	GG	NN	AG	GG	GG	GG	GG	GG	AA	GG	NN	AA	AA	GG	GG	GG	GG	AA	GG	GG	AA	GG	GG	GG	GG	GG	GG	GG	GG	GG	AA	AG	GG	GG	GG	GG	GG	GG	GG	GG	GG	GG	GG
Bn-scaff_19170_1-p1182582	A/G	C4	18886458	0.06501	AA	AA	AA	AG	AG	AA	AA	AA	AA	AA	GG	AA	AG	GG	GG	AA	AA	AA	AA	GG	NN	AA	GG	AA	AA	AA	AA	AA	AA	AA	AA	AA	GG	AG	AA	AA	AA	AA	AA	AA	AA	AA	AA	AA	AA
Bn-scaff_19170_1-p1183013	T/C	C4	18886940	0.07075	TT	TT	TT	TC	TC	TT	TT	TT	TT	TT	CC	TT	TC	CC	CC	TT	TT	TT	TT	CC	NN	TT	CC	TT	TT	TT	TT	TT	TT	TT	TT	TT	CC	TC	TT	TT	TT	TT	TT	TT	TT	TT	TT	TT	TT
Bn-scaff_19170_1-p1183634	A/G	C4	18887510	0.05927	AA	AA	AA	AG	AG	AA	AA	AA	AA	AA	GG	AA	AG	GG	GG	AA	AA	AA	AA	GG	NN	AA	GG	AA	AA	AA	AA	AA	AA	AA	AA	AA	GG	AG	AA	AA	AA	AA	AA	AA	AA	AA	AA	AA	AA
Bn-scaff_19170_1-p1187157	A/C	C4	18891036	0.05545	AA	AA	AA	AC	AC	AA	AA	AA	AA	AA	CC	AA	AC	CC	CC	AA	AA	AA	AA	CC	NN	AA	CC	AA	AA	AA	AA	AA	AA	AA	AA	AA	CC	AC	AA	AA	AA	AA	AA	AA	AA	AA	AA	AA	AA
Bn-scaff_23432_1-p39139	A/C	C4	18912220	0.07266	AA	AA	AA	AC	AC	AA	AA	AA	AA	AA	CC	AA	AC	CC	CC	AA	AA	AA	AA	AA	NN	AA	CC	AA	AA	AA	AA	AA	AA	AA	AA	AA	CC	AC	AA	AA	AA	AA	AA	AA	AA	AA	AA	AA	AA
Bn-scaff_23432_1-p39254	A/G	C4	18912335	0.07266	AA	AA	AA	NN	AG	AA	AA	AA	AA	AA	GG	AA	AG	GG	GG	AA	AA	AA	AA	AA	NN	AA	GG	AA	AA	AA	AA	AA	AA	AA	AA	AA	GG	AG	AA	AA	AA	AA	AA	AA	AA	AA	AA	AA	AA
Bn-scaff_23432_1-p43409	T/G	C4	18916433	0.12046	TT	TT	TT	TG	NN	TT	TT	TT	TT	TT	GG	TT	TG	GG	GG	TT	TT	TT	TT	TT	NN	TT	GG	TT	TT	TT	TT	TT	NN	NN	TT	TT	GG	GG	NN	TT	TT	TT	TT	TT	TT	TT	TT	TT	TT
Bn-scaff_23432_1-p55986	A/C	C4	18932527	0.08604	AA	AA	AA	AC	AC	AA	AA	AA	AA	AA	CC	AA	AC	CC	CC	AA	AA	AA	AA	AA	NN	AA	CC	AA	AA	AA	AA	AA	AA	AA	AA	AA	CC	AC	AA	AA	AA	AA	AA	AA	AA	AA	AA	AA	AA
Bn-scaff_23432_1-p56877	A/G	C4	18933469	0.05163	GG	GG	GG	AG	AG	GG	GG	GG	GG	GG	AA	GG	AG	AA	AA	GG	GG	GG	GG	GG	NN	GG	AA	GG	GG	GG	GG	GG	GG	GG	GG	GG	AA	AG	GG	GG	GG	GG	GG	GG	GG	GG	GG	GG	GG
Bn-scaff_23432_1-p58237	T/C	C4	18934829	0.12046	CC	CC	CC	TC	TC	CC	CC	CC	CC	CC	TT	CC	TC	TT	TT	CC	CC	CC	CC	CC	NN	CC	TT	CC	CC	CC	CC	CC	CC	CC	CC	CC	TT	NN	CC	CC	CC	CC	CC	CC	CC	CC	CC	CC	CC
Bn-scaff_23432_1-p59572	T/C	C4	18940079	0.04398	CC	CC	CC	NN	TC	CC	CC	CC	CC	CC	TT	CC	NN	TT	TT	CC	CC	CC	CC	CC	CC	CC	TT	CC	CC	CC	CC	CC	CC	CC	CC	CC	TT	TC	CC	CC	CC	CC	CC	CC	CC	CC	CC	CC	CC
Bn-scaff_23432_1-p62182	T/G	C4	18942642	0.06501	TT	TT	TT	TG	TG	TT	TT	TT	TT	TT	GG	TT	TG	GG	GG	TT	TT	TT	TT	TT	NN	TT	GG	TT	TT	TT	TT	TT	TT	TT	TT	TT	GG	TG	TT	TT	TT	TT	TT	TT	TT	TT	TT	TT	TT
Bn-scaff_23432_1-p62784	T/G	C4	18943295	0.07839	GG	GG	GG	TG	TG	GG	GG	GG	GG	GG	TT	GG	TG	TT	TT	GG	GG	GG	GG	GG	NN	GG	TT	GG	GG	GG	GG	GG	GG	GG	GG	GG	TT	NN	GG	GG	GG	GG	GG	GG	GG	GG	GG	GG	GG
Bn-scaff_23432_1-p62988	A/C	C4	18943500	0.08987	CC	CC	CC	NN	AC	CC	CC	CC	CC	CC	AA	CC	AC	AA	AA	CC	CC	CC	CC	CC	NN	CC	AA	CC	CC	CC	CC	CC	CC	CC	CC	CC	AA	AC	CC	CC	CC	CC	CC	CC	CC	CC	CC	CC	CC
Bn-scaff_23432_1-p63304	A/G	C4	18943765	0.06501	AA	AA	AA	AG	AG	AA	AA	AA	AA	AA	GG	AA	AG	GG	GG	AA	AA	AA	AA	AA	NN	AA	GG	AA	AA	AA	AA	AA	AA	AA	AA	AA	GG	AG	AA	AA	AA	AA	AA	AA	AA	AA	AA	AA	AA
Bn-scaff_23432_1-p63676	A/C	C4	18944138	0.04015	CC	CC	CC	AC	AC	CC	CC	CC	CC	CC	AA	CC	AC	AA	AA	CC	CC	CC	CC	CC	NN	CC	AA	CC	CC	CC	CC	CC	CC	CC	CC	CC	AA	AC	CC	CC	CC	CC	CC	CC	CC	CC	CC	CC	CC
Bn-scaff_23432_1-p63863	T/C	C4	18944338	0.06883	TT	TT	TT	TC	TC	TT	TT	TT	TT	TT	CC	TT	TC	CC	CC	TT	TT	TT	TT	TT	NN	TT	CC	TT	TT	TT	TT	TT	TT	TT	TT	TT	CC	TC	TT	TT	TT	TT	TT	TT	TT	TT	TT	TT	TT
Bn-scaff_23432_1-p64318	T/C	C4	18944793	0.06883	TT	TT	TT	TC	TC	TT	TT	TT	TT	TT	CC	TT	TC	CC	CC	TT	TT	TT	TT	TT	NN	TT	CC	TT	TT	TT	TT	TT	TT	TT	TT	TT	CC	TC	TT	TT	TT	TT	TT	TT	TT	TT	TT	TT	TT
Bn-scaff_23432_1-p94681	T/C	C4	18988088	0.11472	CC	CC	CC	TC	TC	CC	CC	CC	CC	CC	TT	CC	TC	TT	TT	CC	CC	CC	CC	CC	NN	CC	TT	CC	CC	CC	CC	CC	CC	CC	CC	CC	TT	NN	CC	CC	CC	CC	CC	CC	CC	CC	CC	CC	CC
Bn-scaff_23432_1-p94802	T/C	C4	18988158	0.05736	CC	CC	CC	TC	TC	CC	CC	CC	CC	CC	TT	CC	TC	TT	TT	CC	CC	CC	CC	CC	NN	CC	TT	CC	CC	CC	CC	CC	CC	CC	CC	CC	TT	TC	CC	CC	CC	CC	CC	CC	CC	CC	CC	CC	CC
Bn-scaff_23432_1-p95082	T/G	C4	18988437	0.07075	TT	TT	TT	TG	TG	TT	TT	TT	TT	TT	GG	TT	TG	GG	GG	TT	TT	TT	TT	TT	NN	TT	GG	TT	TT	TT	TT	TT	TT	TT	TT	TT	GG	TG	TT	TT	TT	TT	TT	TT	TT	TT	TT	TT	TT
Bn-scaff_23432_1-p95118	A/G	C4	18988524	0.0478	GG	GG	GG	AG	AG	GG	GG	GG	GG	GG	AA	GG	AG	AA	AA	GG	GG	GG	GG	GG	NN	GG	AA	GG	GG	GG	GG	GG	GG	GG	GG	GG	AA	AG	GG	GG	GG	GG	GG	GG	GG	GG	GG	GG	GG
Bn-scaff_23432_1-p96283	T/G	C4	18989637	0.06692	GG	GG	GG	NN	TG	GG	GG	GG	GG	GG	TT	GG	TG	TT	TT	GG	GG	GG	GG	GG	GG	GG	TT	GG	GG	GG	GG	GG	GG	GG	GG	GG	TT	TG	GG	GG	GG	GG	GG	GG	GG	GG	GG	GG	GG
Bn-scaff_23432_1-p96793	A/C	C4	18990147	0.08031	AA	AA	AA	NN	AC	AA	AA	AA	AA	AA	CC	AA	NN	CC	CC	AA	AA	AA	AA	AA	AA	AA	CC	AA	AA	AA	AA	AA	AA	AA	AA	AA	CC	AC	AA	AA	AA	AA	AA	AA	AA	AA	AA	AA	AA
Bn-scaff_23432_1-p98074	A/G	C4	18991428	0.04398	AA	AA	AA	AG	AG	AA	AA	AA	AA	AA	GG	AA	AG	GG	GG	AA	AA	AA	AA	AA	AG	AA	GG	AA	AA	AA	AA	AA	AA	AA	AA	AA	GG	AG	AA	AA	AA	AA	AA	AA	AA	AA	AA	AA	AA
Bn-scaff_23432_1-p99466	A/G	C4	18992834	0.05927	GG	GG	GG	AG	AG	GG	GG	GG	GG	GG	AA	GG	AG	AA	AA	GG	GG	GG	GG	GG	NN	GG	AA	GG	GG	GG	GG	GG	GG	GG	GG	GG	AA	AG	GG	GG	GG	GG	GG	GG	GG	GG	GG	GG	GG
Bn-scaff_23432_1-p108034	A/G	C4	19000837	0.07457	AA	AA	AA	NN	AG	AA	AA	AA	AA	AA	GG	AA	AG	GG	GG	AA	AA	AA	AA	AA	AA	AA	GG	AA	AA	AA	AA	AA	AA	AA	AA	AA	GG	AG	AA	AA	AA	AA	AA	AA	AA	AA	AA	AA	AA
Bn-scaff_23432_1-p110330	A/G	C4	19004494	0.07648	AA	AA	AA	AG	AG	AA	AA	AA	AA	AA	GG	AA	AG	GG	GG	AA	AA	AA	AA	AA	NN	AA	GG	AA	AA	AA	AA	AA	AA	AA	AA	AA	GG	AG	AA	AA	AA	AA	AA	AA	AA	AA	AA	AA	AA
Bn-scaff_23432_1-p118844	T/C	C4	19013713	0.06692	CC	CC	CC	NN	TC	CC	CC	CC	CC	CC	TT	CC	TC	TT	TT	CC	CC	CC	CC	CC	CC	CC	TT	CC	CC	CC	CC	CC	CC	CC	CC	CC	TT	TC	CC	CC	CC	CC	CC	CC	CC	CC	CC	CC	CC
Bn-scaff_23432_1-p120937	T/G	C4	19015995	0.09369	TT	TT	TT	NN	TG	TT	TT	TT	TT	TT	GG	TT	NN	GG	GG	TT	TT	TT	TT	TT	NN	TT	GG	TT	TT	TT	TT	TT	TT	TT	TT	TT	GG	NN	TT	TT	TT	TT	TT	TT	TT	TT	TT	TT	TT
Bn-scaff_23432_1-p121073	T/G	C4	19016132	0.08987	TT	TT	TT	NN	TG	TT	TT	TT	TT	TT	GG	TT	NN	GG	GG	TT	TT	TT	TT	TT	NN	TT	GG	TT	TT	TT	TT	TT	TT	TT	TT	TT	GG	TG	TT	TT	TT	TT	TT	TT	TT	TT	TT	TT	TT
Bn-scaff_23432_1-p126111	A/C	C4	19021193	0.0631	AA	AA	AA	AC	AC	AA	AA	AA	AA	AA	CC	AA	AC	CC	CC	AA	AA	AA	AA	AA	NN	AA	CC	AA	AA	AA	AA	AA	AA	AA	AA	AA	CC	AC	AA	AA	AA	AA	AA	AA	AA	AA	AA	AA	AA
Bn-scaff_23432_1-p128477	T/C	C4	19023543	0.07266	CC	CC	CC	NN	TC	CC	CC	CC	CC	CC	TT	CC	TC	TT	TT	CC	CC	CC	CC	CC	CC	CC	TT	CC	CC	CC	CC	CC	CC	CC	CC	CC	TT	TC	CC	CC	CC	CC	CC	CC	CC	CC	CC	CC	CC
Bn-scaff_23432_1-p175763	T/C	C4	19073153	0.05354	CC	CC	CC	TC	TC	CC	CC	CC	CC	CC	TT	CC	TC	TT	TT	CC	CC	CC	CC	CC	NN	CC	TT	CC	CC	CC	CC	CC	CC	CC	CC	CC	TT	TC	CC	CC	CC	CC	CC	CC	CC	CC	CC	CC	CC
Bn-scaff_23432_1-p175866	T/C	C4	19073205	0.06883	TT	TT	TT	TC	TC	TT	TT	TT	TT	TT	CC	TT	TC	CC	CC	TT	TT	TT	TT	TT	NN	TT	CC	TT	TT	TT	TT	TT	TT	TT	TT	TT	CC	TC	TT	TT	TT	TT	TT	TT	TT	TT	TT	TT	TT
Bn-scaff_23432_1-p175867	T/C	C4	19073257	0.06692	CC	CC	CC	NN	TC	CC	CC	CC	CC	CC	TT	CC	TC	TT	TT	CC	CC	CC	CC	CC	NN	CC	TT	CC	CC	CC	CC	CC	CC	CC	CC	CC	TT	TC	CC	CC	CC	CC	CC	CC	CC	CC	CC	CC	CC
Bn-scaff_23432_1-p176182	A/G	C4	19073572	0.05545	GG	GG	GG	AG	AG	GG	GG	GG	GG	GG	AA	GG	AG	AA	AA	GG	GG	GG	GG	GG	NN	GG	AA	GG	GG	GG	GG	GG	GG	GG	GG	GG	AA	AG	GG	GG	GG	GG	GG	GG	GG	GG	GG	GG	GG
Bn-scaff_23432_1-p176886	T/C	C4	19074226	0.13002	CC	CC	CC	NN	TC	CC	CC	CC	CC	CC	TT	CC	NN	TT	TT	CC	CC	CC	CC	CC	CC	CC	TT	CC	CC	CC	CC	CC	CC	CC	CC	CC	TT	TC	CC	CC	CC	CC	CC	CC	CC	CC	CC	CC	CC
Bn-scaff_23432_1-p176966	A/G	C4	19074357	0.06119	AA	AA	AA	AG	AG	AA	AA	AA	AA	AA	GG	AA	AG	GG	GG	AA	AA	AA	AA	AA	NN	AA	GG	AA	AA	AA	AA	AA	AA	AA	AA	AA	GG	AG	AA	AA	AA	AA	AA	AA	AA	AA	AA	AA	AA
Bn-scaff_23432_1-p177164	A/G	C4	19074504	0.06501	AA	AA	AA	AG	AG	AA	AA	AA	AA	AA	GG	AA	AG	GG	GG	AA	AA	AA	AA	AA	NN	AA	GG	AA	AA	AA	AA	AA	AA	AA	AA	AA	GG	AG	AA	AA	AA	AA	AA	AA	AA	AA	AA	AA	AA
Bn-scaff_23432_1-p177463	T/G	C4	19074803	0.06501	GG	GG	GG	TG	TG	GG	GG	GG	GG	GG	TT	GG	TG	TT	TT	GG	GG	GG	GG	GG	NN	GG	TT	GG	GG	GG	GG	GG	GG	GG	GG	GG	TT	TG	GG	GG	GG	GG	GG	GG	GG	GG	GG	GG	GG
Bn-scaff_23432_1-p183948	A/G	C4	19081806	0.09751	AA	AA	AA	AG	AG	AA	AA	AA	AA	AA	GG	AA	AG	GG	GG	AA	AA	AA	AA	AA	NN	AA	GG	AA	AA	AA	AA	AA	AA	AA	AA	AA	GG	NN	AA	AA	AA	AA	AA	AA	AA	AA	AA	AA	AA
Bn-scaff_23432_1-p184020	A/C	C4	19081878	0.10134	CC	CC	CC	NN	AC	CC	CC	CC	CC	CC	AA	CC	NN	AA	AA	CC	CC	CC	CC	CC	CC	CC	AA	CC	CC	CC	CC	CC	CC	CC	CC	CC	AA	AC	CC	CC	CC	CC	CC	CC	CC	CC	CC	CC	CC
Bn-scaff_23432_1-p192613	T/C	C4	19085581	0.06883	CC	CC	CC	TC	TC	CC	CC	CC	CC	CC	TT	CC	TC	TT	TT	CC	CC	CC	CC	CC	CC	CC	TT	CC	CC	CC	CC	CC	CC	CC	CC	CC	TT	TC	CC	CC	CC	CC	CC	CC	CC	CC	CC	CC	CC
Bn-scaff_23432_1-p198014	A/G	C4	19091597	0.05545	AA	AA	AA	AG	AG	AA	AA	AA	AA	AA	GG	AA	AG	GG	GG	AA	AA	AA	AA	AA	AG	AA	GG	AA	AA	AA	AA	AA	AA	AA	AA	AA	GG	NN	AA	AA	AA	AA	AA	AA	AA	AA	AA	AA	AA
Bn-scaff_23432_1-p214835	T/C	C4	19099377	0.05354	CC	CC	CC	NN	TC	CC	CC	CC	CC	CC	TT	CC	TC	TT	TT	CC	CC	CC	CC	CC	CC	CC	TT	CC	CC	CC	CC	CC	CC	CC	CC	CC	TT	TC	CC	CC	CC	CC	CC	CC	CC	CC	CC	CC	CC
Bn-scaff_23432_1-p216143	A/C	C4	19100725	0.0631	CC	CC	CC	NN	AC	CC	CC	CC	CC	CC	AA	CC	AC	AA	AA	CC	CC	CC	CC	CC	CC	CC	AA	CC	CC	CC	CC	CC	CC	CC	CC	CC	AA	AC	CC	CC	CC	CC	CC	CC	CC	CC	CC	CC	CC
Bn-scaff_23432_1-p217833	T/G	C4	19102417	0.07457	GG	GG	GG	NN	TG	GG	GG	GG	GG	GG	TT	GG	NN	TT	TT	GG	GG	GG	GG	GG	GG	GG	TT	GG	GG	GG	GG	GG	GG	GG	GG	GG	TT	TG	GG	GG	GG	GG	GG	GG	GG	GG	GG	GG	GG
Bn-scaff_23432_1-p224934	A/C	C4	19109320	0.07266	CC	CC	CC	AC	AC	CC	CC	CC	CC	CC	AA	CC	AC	AA	AA	CC	CC	CC	CC	CC	NN	CC	AA	CC	CC	CC	CC	CC	CC	CC	CC	CC	AA	AC	CC	CC	CC	CC	CC	CC	CC	CC	CC	CC	CC
Bn-scaff_23432_1-p225152	T/G	C4	19109538	0.0631	GG	GG	GG	TG	TG	GG	GG	GG	GG	GG	TT	GG	TG	TT	TT	GG	GG	GG	GG	GG	NN	GG	TT	GG	GG	GG	GG	GG	GG	GG	GG	GG	TT	TG	GG	GG	GG	GG	GG	GG	GG	GG	GG	GG	GG
Bn-scaff_23432_1-p227622	A/G	C4	19112010	0.07457	AA	AA	AA	AG	AG	AA	AA	AA	AA	AA	GG	AA	AG	GG	GG	AA	AA	AA	AA	AA	NN	AA	GG	AA	AA	AA	AA	AA	AA	AA	AA	AA	GG	AG	AA	AA	AA	AA	AA	AA	AA	AA	AA	AA	AA
Bn-scaff_23432_1-p232384	T/G	C4	19116876	0.04971	GG	GG	GG	TG	TG	GG	GG	GG	GG	GG	TT	GG	TG	TT	TT	GG	GG	GG	GG	GG	NN	GG	TT	GG	GG	GG	GG	GG	GG	GG	GG	GG	TT	TG	GG	GG	GG	GG	GG	GG	GG	GG	GG	GG	GG
Bn-scaff_23432_1-p233075	T/C	C4	19117516	0.05927	CC	CC	CC	TC	TC	CC	CC	CC	CC	CC	TT	CC	TC	TT	TT	CC	CC	CC	CC	CC	NN	CC	TT	CC	CC	CC	CC	CC	CC	CC	CC	CC	TT	TC	CC	CC	CC	CC	CC	CC	CC	CC	CC	CC	CC
Bn-scaff_16192_1-p45536	T/C	C4	19253523	0.04971	CC	CC	CC	TC	TC	CC	CC	CC	CC	CC	TT	CC	TC	TT	TT	CC	CC	CC	CC	CC	CC	CC	TT	CC	CC	CC	CC	CC	CC	CC	CC	CC	TT	TC	CC	CC	CC	CC	CC	CC	CC	CC	CC	CC	CC
Bn-scaff_16192_1-p42221	A/G	C4	19256807	0.07075	GG	GG	GG	NN	AG	GG	GG	GG	GG	GG	AA	GG	AG	AA	AA	GG	GG	GG	GG	GG	GG	GG	AA	GG	GG	GG	GG	GG	GG	GG	GG	GG	AA	AG	GG	GG	GG	GG	GG	GG	GG	GG	GG	GG	GG
Bn-scaff_16192_1-p41250	T/G	C4	19257778	0.06692	TT	TT	TT	TG	TG	TT	TT	TT	TT	TT	GG	TT	TG	GG	GG	TT	TT	TT	TT	TT	NN	TT	GG	TT	TT	TT	TT	TT	TT	TT	TT	TT	GG	TG	TT	TT	TT	TT	TT	TT	TT	TT	TT	TT	TT
Bn-scaff_16192_1-p40986	T/G	C4	19258097	0.07648	GG	GG	GG	GG	TG	GG	GG	GG	GG	GG	TT	GG	GG	TT	TT	GG	GG	GG	GG	GG	GG	GG	TT	GG	GG	GG	GG	GG	GG	GG	GG	GG	TT	TG	GG	GG	GG	GG	GG	GG	GG	GG	GG	GG	GG
Bn-scaff_16192_1-p40364	T/C	C4	19258668	0.05927	CC	CC	CC	TC	TC	CC	CC	CC	CC	CC	TT	CC	TC	TT	TT	CC	CC	CC	CC	CC	CC	CC	TT	CC	CC	CC	CC	CC	CC	CC	CC	CC	TT	TC	CC	CC	CC	CC	CC	CC	CC	CC	CC	CC	CC
Bn-scaff_16192_1-p34689	T/G	C4	19264373	0.07457	TT	TT	TT	NN	TG	TT	TT	TT	TT	TT	GG	TT	TG	GG	GG	TT	TT	TT	TT	TT	NN	TT	GG	TT	TT	TT	TT	TT	TT	TT	TT	TT	GG	TG	TT	TT	TT	TT	TT	TT	TT	TT	TT	TT	TT
Bn-scaff_16192_1-p13583	T/C	C4	19290369	0.05354	TT	TT	TT	TC	TC	TT	TT	TT	TT	TT	CC	TT	TC	CC	CC	TT	TT	TT	TT	TT	NN	TT	CC	TT	TT	TT	TT	TT	TT	TT	TT	TT	CC	TC	TT	TT	TT	TT	TT	TT	TT	TT	TT	TT	TT
Bn-scaff_16192_1-p13326	T/C	C4	19290626	0.04589	CC	CC	CC	TC	TC	CC	CC	CC	CC	CC	TT	CC	TC	TT	TT	CC	CC	CC	CC	CC	NN	CC	TT	CC	CC	CC	CC	CC	CC	CC	CC	CC	TT	TC	CC	CC	CC	CC	CC	CC	CC	CC	CC	CC	CC
Bn-scaff_16192_1-p12984	T/G	C4	19290968	0.07839	GG	GG	GG	NN	TG	GG	GG	GG	GG	GG	TT	GG	NN	TT	TT	GG	GG	GG	GG	GG	GG	GG	TT	GG	GG	GG	GG	GG	GG	GG	GG	GG	TT	TG	GG	GG	GG	GG	GG	GG	GG	GG	GG	GG	GG
Bn-scaff_16192_1-p12662	T/C	C4	19291239	0.05736	TT	TT	TT	TC	TC	TT	TT	TT	TT	TT	CC	TT	TC	CC	CC	TT	TT	TT	TT	TT	NN	TT	CC	TT	TT	TT	TT	TT	TT	TT	TT	TT	CC	TC	TT	TT	TT	TT	TT	TT	TT	TT	TT	TT	TT
Bn-scaff_18562_1-p82286	A/G	C4	19310966	0.06692	AA	AA	AA	AG	AG	AA	AA	AA	AA	AA	GG	AA	AG	GG	GG	AA	AA	AA	AA	AA	NN	AA	GG	AA	AA	AA	AA	AA	AA	AA	AA	AA	GG	AG	AA	AA	AA	AA	AA	AA	AA	AA	AA	AA	AA
Bn-scaff_18562_1-p82174	A/G	C4	19311027	0.05736	AA	AA	AA	AG	AG	AA	AA	AA	AA	AA	GG	AA	AG	GG	GG	AA	AA	AA	AA	AA	NN	AA	GG	AA	AA	AA	AA	AA	AA	AA	AA	AA	GG	AG	AA	AA	AA	AA	AA	AA	AA	AA	AA	AA	AA
Bn-scaff_18562_1-p82069	T/G	C4	19311132	0.08795	TT	TT	TT	NN	TG	TT	TT	TT	TT	TT	GG	TT	TG	GG	GG	TT	TT	TT	TT	TT	NN	TT	GG	TT	TT	TT	TT	TT	TT	TT	TT	TT	GG	TG	TT	TT	TT	TT	TT	TT	TT	TT	TT	TT	TT
Bn-scaff_18562_1-p82036	A/G	C4	19311216	0.05736	GG	GG	GG	NN	AG	GG	GG	GG	GG	GG	AA	GG	NN	AA	AA	GG	GG	GG	GG	GG	GG	GG	AA	GG	GG	GG	GG	GG	GG	GG	GG	GG	AA	AG	GG	GG	GG	GG	GG	GG	GG	GG	GG	GG	GG
Bn-scaff_18562_1-p81233	T/G	C4	19312019	0.05354	GG	GG	GG	TG	TG	GG	GG	GG	GG	GG	TT	GG	TG	TT	TT	GG	GG	GG	GG	GG	NN	GG	TT	GG	GG	GG	GG	GG	GG	GG	GG	GG	TT	TG	GG	GG	GG	GG	GG	GG	GG	GG	GG	GG	GG
Bn-scaff_18562_1-p80598	T/C	C4	19312653	0.06692	TT	TT	TT	NN	TC	TT	TT	TT	TT	TT	CC	TT	TC	CC	CC	TT	TT	TT	TT	TT	NN	TT	CC	TT	TT	TT	TT	TT	TT	TT	TT	TT	CC	TC	TT	TT	TT	TT	TT	TT	TT	TT	TT	TT	TT
Bn-scaff_18562_1-p64836	A/G	C4	19338573	0.09751	AA	AA	AA	NN	AG	AA	AA	AA	AA	AA	GG	AA	NN	GG	GG	AA	AA	AA	AA	AA	NN	AA	GG	AA	AA	AA	AA	AA	AA	AA	AA	AA	GG	NN	AA	AA	AA	AA	AA	AA	AA	AA	AA	AA	AA
Bn-scaff_18562_1-p64748	A/G	C4	19338610	0.05927	GG	GG	GG	GG	AG	GG	GG	GG	GG	GG	AA	GG	NN	AA	AA	GG	GG	GG	GG	GG	GG	GG	AA	GG	GG	GG	GG	GG	GG	GG	GG	GG	AA	AG	GG	GG	GG	GG	GG	GG	GG	GG	GG	GG	GG
Bn-scaff_18562_1-p64651	T/C	C4	19338707	0.09178	CC	CC	CC	CC	NN	CC	CC	CC	CC	CC	TT	CC	NN	TT	TT	CC	CC	CC	CC	CC	CC	CC	TT	CC	CC	CC	CC	CC	CC	CC	CC	CC	TT	TC	CC	CC	CC	CC	CC	CC	CC	CC	CC	CC	CC
Bn-scaff_18562_1-p64186	T/C	C4	19339150	0.09943	TT	TT	TT	TC	NN	TT	TT	TT	TT	TT	CC	TT	TC	CC	CC	TT	TT	TT	TT	TT	NN	TT	CC	TT	TT	TT	TT	TT	TT	TT	TT	TT	CC	CC	TT	TT	TT	TT	TT	TT	TT	TT	TT	TT	TT
Bn-scaff_18562_1-p56223	A/G	C4	19350101	0.07266	GG	GG	GG	AG	AG	GG	GG	GG	GG	GG	AA	GG	AG	AA	AA	GG	GG	GG	GG	GG	NN	GG	AA	GG	GG	GG	GG	GG	GG	GG	GG	GG	AA	AG	GG	GG	GG	GG	GG	GG	GG	GG	GG	GG	GG
Bn-scaff_18562_1-p40474	T/C	C4	19366992	0.0956	TT	TT	TT	TC	TC	TT	TT	TT	TT	TT	CC	TT	TC	CC	CC	TT	TT	TT	TT	TT	NN	TT	CC	TT	TT	TT	TT	TT	TT	TT	TT	TT	CC	NN	TT	TT	TT	TT	TT	TT	TT	TT	TT	TT	TT
Bn-scaff_18562_1-p38284	A/G	C4	19369175	0.07075	GG	GG	GG	NN	AG	GG	GG	GG	GG	GG	AA	GG	NN	AA	AA	GG	GG	GG	GG	GG	GG	GG	AA	GG	GG	GG	GG	GG	GG	GG	GG	GG	AA	AG	GG	GG	GG	GG	GG	GG	GG	GG	GG	GG	GG
Bn-scaff_18562_1-p37458	T/C	C4	19370000	0.07266	TT	TT	TT	NN	TC	TT	TT	TT	TT	TT	CC	TT	TC	CC	CC	TT	TT	TT	TT	TT	NN	TT	CC	TT	TT	TT	TT	TT	TT	TT	TT	TT	CC	TC	TT	TT	TT	TT	TT	TT	TT	TT	TT	TT	TT
Bn-scaff_21138_1-p39268	T/C	C4	19407709	0.07457	CC	CC	CC	NN	TC	CC	CC	CC	CC	CC	TT	CC	NN	TT	TT	CC	CC	CC	CC	CC	CC	CC	TT	CC	CC	CC	CC	CC	CC	CC	CC	CC	TT	TC	CC	CC	CC	CC	CC	CC	CC	CC	CC	CC	CC
Bn-scaff_21138_1-p38853	T/C	C4	19408085	0.07266	CC	CC	CC	NN	TC	CC	CC	CC	CC	CC	TT	CC	NN	TT	TT	CC	CC	CC	CC	CC	CC	CC	TT	CC	CC	CC	CC	CC	CC	CC	CC	CC	TT	TC	CC	CC	CC	CC	CC	CC	CC	CC	CC	CC	CC
Bn-scaff_21138_1-p36279	A/G	C4	19410439	0.05927	GG	GG	GG	GG	AG	GG	GG	GG	GG	GG	AA	GG	NN	AA	AA	GG	GG	GG	GG	GG	GG	GG	AA	GG	GG	GG	GG	GG	GG	GG	GG	GG	AA	AG	GG	GG	GG	GG	GG	GG	GG	GG	GG	GG	GG
Bn-scaff_21138_1-p36092	T/C	C4	19410575	0.0956	TT	TT	TT	NN	TC	TT	TT	TT	TT	TT	CC	TT	NN	CC	CC	TT	TT	TT	TT	TT	NN	TT	CC	TT	TT	TT	TT	TT	TT	TT	TT	TT	CC	TC	TT	TT	TT	TT	TT	TT	TT	TT	TT	TT	TT
Bn-scaff_21138_1-p35894	T/C	C4	19410773	0.07266	CC	CC	CC	CC	TC	CC	CC	CC	CC	CC	TT	CC	NN	TT	TT	CC	CC	CC	CC	CC	CC	CC	TT	CC	CC	CC	CC	CC	CC	CC	CC	CC	TT	TC	CC	CC	CC	CC	CC	CC	CC	CC	CC	CC	CC
Bn-scaff_21138_1-p35153	T/C	C4	19411561	0.08987	TT	TT	TT	NN	TC	TT	TT	TT	TT	TT	CC	TT	NN	CC	CC	TT	TT	TT	TT	TT	TT	TT	CC	TT	TT	TT	TT	TT	TT	TT	TT	TT	CC	TC	TT	TT	TT	TT	TT	TT	TT	TT	TT	TT	TT
Bn-scaff_21138_1-p23502	A/G	C4	19441725	0.06692	AA	AA	AA	AG	AG	AA	AA	AA	AA	AA	GG	AA	AG	GG	GG	AA	AA	AA	AA	AA	NN	AA	GG	AA	AA	AA	AA	AA	AA	AA	AA	AA	GG	AG	AA	AA	AA	AA	AA	AA	AA	AA	AA	AA	AA
Bn-scaff_21138_1-p22752	T/G	C4	19442475	0.05545	GG	GG	GG	TG	TG	GG	GG	GG	GG	GG	TT	GG	TG	TT	TT	GG	GG	GG	GG	GG	NN	GG	TT	GG	GG	GG	GG	GG	GG	GG	GG	GG	TT	TG	GG	GG	GG	GG	GG	GG	GG	GG	GG	GG	GG
Bn-scaff_21138_1-p18415	A/G	C4	19454145	0.07457	GG	GG	GG	AG	AG	GG	GG	GG	GG	GG	AA	GG	AG	AA	AA	GG	GG	GG	GG	GG	NN	GG	AA	GG	GG	GG	GG	GG	GG	GG	GG	GG	AA	AG	GG	GG	GG	GG	GG	GG	GG	GG	GG	GG	GG
Bn-scaff_21138_1-p17277	T/C	C4	19455232	0.06883	TT	TT	TT	TC	TC	TT	TT	TT	TT	TT	CC	TT	TC	CC	CC	TT	TT	TT	TT	TT	NN	TT	CC	TT	TT	TT	TT	TT	TT	TT	TT	TT	CC	TC	TT	TT	TT	TT	TT	TT	TT	TT	TT	TT	TT
Bn-scaff_21138_1-p15767	A/G	C4	19456735	0.09369	AA	AA	AA	NN	AG	AA	AA	AA	AA	AA	GG	AA	AG	GG	GG	AA	AA	AA	AA	AA	NN	AA	GG	AA	AA	AA	AA	AA	AA	AA	AA	AA	GG	NN	AA	AA	AA	AA	AA	AA	AA	AA	AA	AA	AA
Bn-scaff_21138_1-p9632	A/C	C4	19463030	0.06692	AA	AA	AA	AC	AC	AA	AA	AA	AA	AA	CC	AA	AC	CC	CC	AA	AA	AA	AA	AA	NN	AA	CC	AA	AA	AA	AA	AA	AA	AA	AA	AA	CC	AC	AA	AA	AA	AA	AA	AA	AA	AA	AA	AA	AA
Bn-scaff_21138_1-p6491	A/C	C4	19465569	0.08795	CC	CC	CC	AC	AC	CC	CC	CC	CC	CC	AA	CC	AC	AA	AA	CC	CC	CC	CC	CC	NN	CC	AA	CC	CC	CC	CC	CC	CC	CC	CC	CC	AA	AC	CC	CC	CC	CC	CC	CC	CC	CC	CC	CC	CC
Bn-scaff_22530_1-p56354	T/C	C4	19574620	0.06119	TT	TT	TT	TC	TC	TT	TT	TT	TT	TT	CC	TT	TC	CC	CC	TT	TT	TT	TT	TT	TC	TT	CC	TT	TT	TT	TT	TT	TT	TT	TT	TT	CC	NN	TT	TT	TT	TT	TT	TT	TT	TT	TT	TT	TT
Bn-scaff_22530_1-p57372	A/G	C4	19575640	0.08604	AA	AA	AA	NN	AG	AA	AA	AA	AA	AA	GG	AA	AG	GG	GG	AA	AA	AA	AA	AA	NN	AA	GG	AA	AA	AA	AA	AA	AA	AA	AA	AA	GG	AG	AA	AA	AA	AA	AA	AA	AA	AA	AA	AA	AA
Bn-scaff_22530_1-p59688	T/C	C4	19578021	0.06119	TT	TT	TT	TC	TC	TT	TT	TT	TT	TT	CC	TT	TC	CC	CC	TT	TT	TT	TT	TT	NN	TT	CC	TT	TT	TT	TT	TT	TT	TT	TT	TT	CC	TC	TT	TT	TT	TT	TT	TT	TT	TT	TT	TT	TT
Bn-scaff_22530_1-p59923	T/G	C4	19578205	0.14914	TT	TT	TT	TG	TG	TT	TT	TT	TT	TT	GG	TT	TG	GG	GG	TT	TT	TT	TT	TT	NN	TT	GG	TT	TT	TT	TT	TT	NN	TT	TT	TT	GG	NN	TT	TT	TT	TT	TT	TT	TT	TT	TT	TT	TT
Bn-scaff_22530_1-p60221	T/C	C4	19578554	0.07266	TT	TT	TT	TC	TC	TT	TT	TT	TT	TT	CC	TT	TC	CC	CC	TT	TT	TT	TT	TT	NN	TT	CC	TT	TT	TT	TT	TT	TT	TT	TT	TT	CC	TC	TT	TT	TT	TT	TT	TT	TT	TT	TT	TT	TT
Bn-scaff_22530_1-p60651	T/C	C4	19578933	0.0631	CC	CC	CC	TC	TC	CC	CC	CC	CC	CC	TT	CC	TC	TT	TT	CC	CC	CC	CC	CC	NN	CC	TT	CC	CC	CC	CC	CC	CC	CC	CC	CC	TT	TC	CC	CC	CC	CC	CC	CC	CC	CC	CC	CC	CC
Bn-scaff_22530_1-p61081	T/G	C4	19579363	0.05354	GG	GG	GG	TG	TG	GG	GG	GG	GG	GG	TT	GG	TG	TT	TT	GG	GG	GG	GG	GG	NN	GG	TT	GG	GG	GG	GG	GG	GG	GG	GG	GG	TT	TG	GG	GG	GG	GG	GG	GG	GG	GG	GG	GG	GG
Bn-scaff_22530_1-p61333	A/G	C4	19579615	0.06883	AA	AA	AA	AG	AG	AA	AA	AA	AA	AA	GG	AA	AG	GG	GG	AA	AA	AA	AA	AA	NN	AA	GG	AA	AA	AA	AA	AA	AA	AA	AA	AA	GG	AG	AA	AA	AA	AA	AA	AA	AA	AA	AA	AA	AA
Bn-scaff_25438_1-p583	T/C	C4	19584559	0.08413	TT	TT	TT	NN	TC	TT	TT	TT	TT	TT	CC	TT	TC	CC	CC	TT	TT	TT	TT	TT	NN	TT	CC	TT	TT	TT	TT	TT	TT	TT	TT	TT	CC	TC	TT	TT	TT	TT	TT	TT	TT	TT	TT	TT	TT
Bn-scaff_25438_1-p740	A/C	C4	19584767	0.05927	CC	CC	CC	NN	AC	CC	CC	CC	CC	CC	AA	CC	NN	AA	AA	CC	CC	CC	CC	CC	CC	CC	AA	CC	CC	CC	CC	CC	CC	CC	CC	CC	AA	AC	CC	CC	CC	CC	CC	CC	CC	CC	CC	CC	CC
Bn-scaff_25438_1-p1174	A/G	C4	19585200	0.06692	GG	GG	GG	GG	AG	GG	GG	GG	GG	GG	AA	GG	NN	AA	AA	GG	GG	GG	GG	GG	GG	GG	AA	GG	GG	GG	GG	GG	GG	GG	GG	GG	AA	AG	GG	GG	GG	GG	GG	GG	GG	GG	GG	GG	GG
Bn-scaff_25438_1-p8672	T/C	C4	19594054	0.06883	CC	CC	CC	NN	TC	CC	CC	CC	CC	CC	TT	CC	NN	TT	TT	CC	CC	CC	CC	CC	CC	CC	TT	CC	CC	CC	CC	CC	CC	CC	CC	CC	TT	TC	CC	CC	CC	CC	CC	CC	CC	CC	CC	CC	CC
Bn-scaff_20042_1-p3263	T/C	C4	19656893	0.0631	TT	TT	TT	TC	TC	TT	TT	TT	TT	TT	CC	TT	TT	TT	CC	TT	TT	TT	TT	TT	NN	TT	CC	TT	TT	TT	TT	TT	TT	TT	TT	TT	CC	TC	TT	TT	TT	TT	TT	TT	TT	TT	TT	TT	TT
Bn-scaff_20042_1-p10474	T/C	C4	19663806	0.08031	TT	TT	TT	TC	TC	TT	TT	TT	TT	TT	CC	TT	TT	TT	CC	TT	TT	TT	TT	TT	NN	TT	CC	TT	TT	TT	TT	TT	TT	TT	TT	TT	CC	TC	TT	TT	TT	TT	TT	TT	TT	TT	TT	TT	TT
Bn-scaff_20042_1-p12033	T/C	C4	19665310	0.05736	TT	TT	TT	TC	TC	TT	TT	TT	TT	TT	CC	TT	TT	TT	CC	TT	TT	TT	TT	TT	NN	TT	CC	TT	TT	TT	TT	TT	TT	TT	TT	TT	CC	TC	TT	TT	TT	TT	TT	TT	TT	TT	TT	TT	TT
Bn-scaff_20042_1-p13087	T/G	C4	19666416	0.09369	TT	TT	TT	TG	TG	TT	TT	TT	TT	TT	GG	TT	TT	TT	GG	TT	TT	TT	TT	TT	NN	NN	GG	TT	TT	TT	TT	TT	TT	TT	TT	TT	GG	NN	TT	TT	TT	TT	TT	TT	TT	TT	TT	TT	TT
Bn-scaff_20042_1-p22468	T/G	C4	19674471	0.06692	TT	TT	TT	TG	TG	TT	TT	TT	TT	TT	GG	TT	TT	TT	GG	TT	TT	TT	TT	TT	NN	TT	GG	TT	TT	TT	TT	TT	TT	TT	TT	TT	GG	TG	TT	TT	TT	TT	TT	TT	TT	TT	TT	TT	TT
Bn-scaff_20042_1-p22589	A/G	C4	19674643	0.05354	AA	AA	AA	AG	AG	AA	AA	AA	AA	AA	GG	AA	AA	AA	GG	AA	AA	AA	AA	AA	NN	AA	GG	AA	AA	AA	AA	AA	AA	AA	AA	AA	GG	AG	AA	AA	AA	AA	AA	AA	AA	AA	AA	AA	AA
Bn-scaff_20042_1-p22783	A/G	C4	19674835	0.06883	AA	AA	AA	AG	AG	AA	AA	AA	AA	AA	GG	AA	AA	AA	GG	AA	AA	AA	AA	AA	NN	AA	GG	AA	AA	AA	AA	AA	AA	AA	AA	AA	GG	AG	AA	AA	AA	AA	AA	AA	AA	AA	AA	AA	AA
Bn-scaff_20042_1-p23328	T/C	C4	19675342	0.05545	CC	CC	CC	NN	TC	CC	CC	CC	CC	CC	TT	CC	CC	CC	TT	CC	CC	CC	CC	CC	CC	CC	TT	CC	CC	CC	CC	CC	CC	CC	CC	CC	TT	TC	CC	CC	CC	CC	CC	CC	CC	CC	CC	CC	CC
Bn-scaff_20042_1-p23706	A/C	C4	19675720	0.06119	AA	AA	AA	AC	AC	AA	AA	AA	AA	AA	CC	AA	AA	AA	CC	AA	AA	AA	AA	AA	NN	AA	CC	AA	AA	AA	AA	AA	AA	AA	AA	AA	CC	AC	AA	AA	AA	AA	AA	AA	AA	AA	AA	AA	AA
Bn-scaff_20042_1-p25627	A/G	C4	19677485	0.07648	AA	AA	AA	AG	AG	AA	AA	AA	AA	AA	GG	AA	AA	AA	GG	AA	AA	AA	AA	AA	NN	AA	GG	AA	AA	AA	AA	AA	AA	AA	AA	AA	GG	AG	AA	AA	AA	AA	AA	AA	AA	AA	AA	AA	AA
Bn-scaff_20042_1-p31616	A/C	C4	19683533	0.06692	CC	CC	CC	AC	AC	CC	CC	CC	CC	CC	AA	CC	CC	CC	AA	CC	CC	CC	CC	CC	NN	CC	AA	CC	CC	CC	CC	CC	CC	CC	CC	CC	AA	AC	CC	CC	CC	CC	CC	CC	CC	CC	CC	CC	CC
Bn-scaff_20042_1-p38478	T/C	C4	19686434	0.07075	TT	TT	TT	TC	TC	TT	TT	TT	TT	TT	CC	TT	TT	TT	CC	TT	TT	TT	TT	TT	NN	TT	CC	TT	TT	TT	TT	TT	TT	TT	TT	TT	CC	TC	TT	TT	TT	TT	TT	TT	TT	TT	TT	TT	TT
Bn-scaff_20042_1-p38603	A/G	C4	19686560	0.07075	AA	AA	AA	AG	AG	AA	AA	AA	AA	AA	GG	AA	AA	AA	GG	AA	AA	AA	AA	AA	NN	AA	GG	AA	AA	AA	AA	AA	AA	AA	AA	AA	GG	AG	AA	AA	AA	AA	AA	AA	AA	AA	AA	AA	AA
Bn-scaff_20042_1-p39005	A/G	C4	19686911	0.06501	GG	GG	GG	AG	AG	GG	GG	GG	GG	GG	AA	GG	GG	GG	AA	GG	GG	GG	GG	GG	NN	GG	AA	GG	GG	GG	GG	GG	GG	GG	GG	GG	AA	AG	GG	GG	GG	GG	GG	GG	GG	GG	GG	GG	GG
Bn-scaff_20042_1-p58414	A/G	C4	19700188	0.0956	AA	AA	AA	AG	AG	AA	AA	AA	AA	AA	GG	AA	AA	AA	GG	AA	AA	AA	AA	AA	NN	AA	GG	AA	AA	AA	AA	AA	AA	AA	AA	AA	GG	NN	AA	AA	AA	AA	AA	AA	AA	AA	AA	AA	AA
Bn-scaff_20042_1-p62815	T/C	C4	19704588	0.06501	TT	TT	TT	NN	TC	TT	TT	TT	TT	TT	CC	TT	TT	TT	CC	TT	TT	TT	TT	TT	NN	TT	CC	TT	TT	TT	TT	TT	TT	TT	TT	TT	CC	TC	TT	TT	TT	TT	TT	TT	TT	TT	TT	TT	TT
Bn-scaff_20042_1-p67923	A/C	C4	19709697	0.0956	CC	CC	CC	NN	AC	CC	CC	CC	CC	CC	AA	CC	CC	CC	AA	CC	CC	CC	CC	CC	NN	CC	AA	CC	CC	CC	CC	CC	CC	CC	CC	CC	AA	AC	CC	CC	CC	CC	CC	CC	CC	CC	CC	CC	CC
Bn-scaff_20042_1-p70919	A/C	C4	19712517	0.08413	AA	AA	AA	AC	AC	AA	AA	AA	AA	AA	CC	AA	AA	AA	CC	AA	AA	AA	AA	AA	NN	AA	CC	AA	AA	AA	AA	AA	AA	AA	AA	AA	CC	AC	AA	AA	AA	AA	AA	AA	AA	AA	AA	AA	AA
Bn-scaff_20042_1-p71932	A/G	C4	19713530	0.06501	GG	GG	GG	GG	AG	GG	GG	GG	GG	GG	AA	GG	GG	GG	AA	GG	GG	GG	GG	GG	GG	GG	AA	GG	GG	GG	GG	GG	GG	GG	GG	GG	AA	AG	GG	GG	GG	GG	GG	GG	GG	GG	GG	GG	GG
Bn-scaff_20042_1-p72343	A/C	C4	19713890	0.05163	AA	AA	AA	AC	AC	AA	AA	AA	AA	AA	CC	AA	AA	AA	CC	AA	AA	AA	AA	AA	NN	AA	CC	AA	AA	AA	AA	AA	AA	AA	AA	AA	CC	AC	AA	AA	AA	AA	AA	AA	AA	AA	AA	AA	AA
Bn-scaff_20042_1-p74312	A/G	C4	19720716	0.06692	GG	GG	GG	AG	AG	GG	GG	GG	GG	GG	AA	GG	GG	GG	AA	GG	GG	GG	GG	GG	GG	GG	AA	GG	GG	GG	GG	GG	GG	GG	GG	GG	AA	AG	GG	GG	GG	GG	GG	GG	GG	GG	GG	GG	GG
Bn-scaff_20042_1-p83175	A/G	C4	19730265	0.06501	GG	GG	GG	AG	AG	GG	GG	GG	GG	GG	AA	GG	GG	GG	AA	GG	GG	GG	GG	GG	GG	GG	AA	GG	GG	GG	GG	GG	GG	GG	GG	GG	AA	AG	GG	GG	GG	GG	GG	GG	GG	GG	GG	GG	GG
Bn-scaff_20042_1-p84111	A/G	C4	19731260	0.06883	GG	GG	GG	AG	AG	GG	GG	GG	GG	GG	AA	GG	GG	GG	AA	GG	GG	GG	GG	GG	GG	GG	AA	GG	GG	GG	GG	GG	GG	GG	GG	GG	AA	AG	GG	GG	GG	GG	GG	GG	GG	GG	GG	GG	GG
Bn-scaff_15911_1-p804280	A/G	C4	19922165	0.06501	AA	AA	AA	NN	AG	AA	AA	AA	AA	AA	GG	AA	AA	AA	GG	AA	AA	AA	AA	AA	AA	AA	GG	AA	AA	AA	AA	AA	AA	AA	AA	AA	GG	AG	AA	AA	AA	AA	AA	AA	AA	AA	AA	AA	AA
Bn-scaff_15911_1-p803802	A/G	C4	19922592	0.07457	GG	GG	GG	AG	AG	GG	GG	GG	GG	GG	AA	GG	GG	GG	AA	GG	GG	GG	GG	GG	NN	GG	AA	GG	GG	GG	GG	GG	GG	GG	GG	GG	AA	AG	GG	GG	GG	GG	GG	GG	GG	GG	GG	GG	GG
Bn-scaff_15911_1-p803649	A/G	C4	19922796	0.06692	AA	AA	AA	AG	AG	AA	AA	AA	AA	AA	GG	AA	AA	AA	GG	AA	AA	AA	AA	AA	NN	AA	GG	AA	AA	AA	AA	AA	AA	AA	AA	AA	GG	AG	AA	AA	AA	AA	AA	AA	AA	AA	AA	AA	AA
Bn-scaff_15911_1-p801459	T/C	C4	19924907	0.07648	TT	TT	TT	NN	TC	TT	TT	TT	TT	TT	CC	TT	TT	TT	CC	TT	TT	TT	TT	TT	NN	TT	CC	TT	TT	TT	TT	TT	TT	TT	TT	TT	CC	TC	TT	TT	TT	TT	TT	TT	TT	TT	TT	TT	TT
Bn-scaff_15911_1-p798657	A/G	C4	19927759	0.05163	AA	AA	AA	AG	AG	AA	AA	AA	AA	AA	GG	AA	AA	AA	GG	AA	AA	AA	AA	AA	NN	AA	GG	AA	AA	AA	AA	AA	AA	AA	AA	AA	GG	AG	AA	AA	AA	AA	AA	AA	AA	AA	AA	AA	AA
Bn-scaff_15911_1-p798378	A/C	C4	19928038	0.06119	AA	AA	AA	AC	AC	AA	AA	AA	AA	AA	CC	AA	AA	AA	CC	AA	AA	AA	AA	AA	NN	AA	CC	AA	AA	AA	AA	AA	AA	AA	AA	AA	CC	AC	AA	AA	AA	AA	AA	AA	AA	AA	AA	AA	AA
Bn-scaff_15911_1-p797698	A/G	C4	19928667	0.07266	AA	AA	AA	AG	AG	AA	AA	AA	AA	AA	GG	AA	AA	AA	GG	AA	AA	AA	AA	AA	NN	AA	GG	AA	AA	AA	AA	AA	AA	AA	AA	AA	GG	AG	AA	AA	AA	AA	AA	AA	AA	AA	AA	AA	AA
Bn-scaff_15911_1-p797641	A/G	C4	19928724	0.05163	GG	GG	GG	AG	AG	GG	GG	GG	GG	GG	AA	GG	GG	GG	AA	GG	GG	GG	GG	GG	NN	GG	AA	GG	GG	GG	GG	GG	GG	GG	GG	GG	AA	AG	GG	GG	GG	GG	GG	GG	GG	GG	GG	GG	GG
Bn-scaff_15911_1-p797431	A/C	C4	19928934	0.07266	AA	AA	AA	NN	AC	AA	AA	AA	AA	AA	CC	AA	AA	AA	CC	AA	AA	AA	AA	AA	AA	AA	CC	AA	AA	AA	AA	AA	AA	AA	AA	AA	CC	AC	AA	AA	AA	AA	AA	AA	AA	AA	AA	AA	AA
Bn-scaff_15911_1-p797418	T/G	C4	19928998	0.06501	GG	GG	GG	NN	TG	GG	GG	GG	GG	GG	TT	GG	GG	GG	TT	GG	GG	GG	GG	GG	GG	GG	TT	GG	GG	GG	GG	GG	GG	GG	GG	GG	TT	TG	GG	GG	GG	GG	GG	GG	GG	GG	GG	GG	GG
Bn-scaff_15911_1-p758285	A/G	C4	19966651	0.05545	GG	GG	GG	AG	AG	GG	GG	GG	GG	GG	AA	GG	GG	GG	AA	GG	GG	GG	GG	GG	NN	GG	AA	GG	GG	GG	GG	GG	GG	GG	GG	GG	AA	AG	GG	GG	GG	GG	GG	GG	GG	GG	GG	GG	GG
Bn-scaff_15911_1-p757556	A/G	C4	19967430	0.0631	GG	GG	GG	AG	AG	GG	GG	GG	GG	GG	AA	GG	GG	GG	AA	GG	GG	GG	GG	GG	NN	GG	AA	GG	GG	GG	GG	GG	GG	GG	GG	GG	AA	AG	GG	GG	GG	GG	GG	GG	GG	GG	GG	GG	GG
Bn-scaff_15911_1-p757474	T/G	C4	19967512	0.07648	GG	GG	GG	TG	TG	GG	GG	GG	GG	GG	TT	GG	GG	GG	TT	GG	GG	GG	GG	GG	NN	GG	TT	GG	GG	GG	GG	GG	GG	GG	GG	GG	TT	TG	GG	GG	GG	GG	GG	GG	GG	GG	GG	GG	GG
Bn-scaff_15911_1-p755803	A/G	C4	19969183	0.07457	GG	GG	GG	AG	AG	GG	GG	GG	GG	GG	AA	GG	GG	GG	AA	GG	GG	GG	GG	GG	NN	GG	AA	GG	GG	GG	GG	GG	GG	GG	GG	GG	AA	AG	GG	GG	GG	GG	GG	GG	GG	GG	GG	GG	GG
Bn-scaff_15911_1-p755391	T/C	C4	19969595	0.0956	TT	TT	TT	TC	TC	TT	TT	TT	TT	TT	CC	TT	TT	TT	CC	TT	TT	TT	TT	TT	NN	TT	CC	TT	TT	TT	TT	TT	TT	TT	TT	TT	CC	NN	NN	TT	TT	TT	TT	TT	TT	TT	TT	TT	TT
Bn-scaff_15911_1-p755188	A/G	C4	19969798	0.06119	AA	AA	AA	AG	AG	AA	AA	AA	AA	AA	GG	AA	AA	AA	GG	AA	AA	AA	AA	AA	NN	AA	GG	AA	AA	AA	AA	AA	AA	AA	AA	AA	GG	AG	AA	AA	AA	AA	AA	AA	AA	AA	AA	AA	AA
Bn-scaff_15911_1-p754752	A/G	C4	19970183	0.04971	GG	GG	GG	AG	AG	GG	GG	GG	GG	GG	AA	GG	GG	GG	AA	GG	GG	GG	GG	GG	NN	GG	AA	GG	GG	GG	GG	GG	GG	GG	GG	GG	AA	AG	GG	GG	GG	GG	GG	GG	GG	GG	GG	GG	GG
Bn-scaff_15911_1-p754685	T/C	C4	19970301	0.06883	TT	TT	TT	TC	TC	TT	TT	TT	TT	TT	CC	TT	TT	TT	CC	TT	TT	TT	TT	TT	NN	TT	CC	TT	TT	TT	TT	TT	TT	TT	TT	TT	CC	TC	TT	TT	TT	TT	TT	TT	TT	TT	TT	TT	TT
Bn-scaff_15911_1-p754400	T/C	C4	19970586	0.06501	CC	CC	CC	TC	TC	CC	CC	CC	CC	CC	TT	CC	CC	CC	TT	CC	CC	CC	CC	CC	NN	CC	TT	CC	CC	CC	CC	CC	CC	CC	CC	CC	TT	TC	CC	CC	CC	CC	CC	CC	CC	CC	CC	CC	CC
Bn-scaff_15911_1-p753773	A/G	C4	19971161	0.05927	AA	AA	AA	AG	AG	AA	AA	AA	AA	AA	GG	AA	AA	AA	GG	AA	AA	AA	AA	AA	NN	AA	GG	AA	AA	AA	AA	AA	AA	AA	AA	AA	GG	NN	AA	AA	AA	AA	AA	AA	AA	AA	AA	AA	AA
Bn-scaff_15911_1-p753189	A/G	C4	19971745	0.04971	GG	GG	GG	AG	AG	GG	GG	GG	GG	GG	AA	GG	GG	GG	AA	GG	GG	GG	GG	GG	NN	GG	AA	GG	GG	GG	GG	GG	GG	GG	GG	GG	AA	AG	GG	GG	GG	GG	GG	GG	GG	GG	GG	GG	GG
Bn-scaff_15911_1-p746842	A/G	C4	19977924	0.07075	AA	AA	AA	NN	AG	AA	AA	AA	AA	AA	GG	AA	AA	AA	GG	AA	AA	AA	AA	AA	NN	AA	GG	AA	AA	AA	AA	AA	AA	AA	AA	AA	GG	AG	AA	AA	AA	AA	AA	AA	AA	AA	AA	AA	AA
Bn-scaff_15911_1-p742981	T/C	C4	19981454	0.06692	CC	CC	CC	TC	TC	CC	CC	CC	CC	CC	TT	CC	CC	CC	TT	CC	CC	CC	CC	CC	NN	CC	TT	CC	CC	CC	CC	CC	CC	CC	CC	CC	TT	TC	CC	CC	CC	CC	CC	CC	CC	CC	CC	CC	CC
Bn-scaff_15911_1-p717005	T/G	C4	19999693	0.06501	GG	GG	GG	GG	TG	GG	GG	GG	GG	GG	TT	GG	GG	GG	TT	GG	GG	GG	GG	GG	GG	GG	TT	GG	GG	GG	GG	GG	GG	GG	GG	GG	TT	TG	GG	GG	GG	GG	GG	GG	GG	GG	GG	GG	GG
Bn-scaff_15911_1-p687461	T/C	C4	20027421	0.0956	CC	CC	CC	TC	TC	CC	CC	CC	CC	CC	TT	CC	CC	CC	TT	CC	CC	CC	CC	CC	NN	CC	TT	CC	CC	CC	CC	CC	CC	CC	CC	CC	TT	NN	CC	CC	CC	CC	CC	CC	CC	CC	CC	CC	CC
Bn-scaff_15911_1-p687289	A/G	C4	20027542	0.10707	GG	GG	GG	AG	AG	GG	GG	GG	GG	GG	AA	GG	GG	GG	AA	GG	GG	GG	GG	GG	NN	GG	AA	GG	GG	GG	GG	GG	GG	GG	GG	GG	AA	NN	GG	GG	GG	GG	GG	GG	GG	GG	GG	GG	GG
Bn-scaff_15911_1-p685919	T/C	C4	20028963	0.09369	CC	CC	CC	TC	TC	CC	CC	CC	CC	CC	TT	CC	CC	CC	TT	CC	CC	CC	CC	CC	NN	CC	TT	CC	CC	CC	CC	CC	CC	CC	CC	CC	TT	NN	CC	CC	CC	CC	CC	CC	CC	CC	CC	CC	CC
Bn-scaff_15911_1-p685097	T/G	C4	20029785	0.05927	GG	GG	GG	TG	TG	GG	GG	GG	GG	GG	TT	GG	GG	GG	TT	GG	GG	GG	GG	GG	NN	GG	TT	GG	GG	GG	GG	GG	GG	GG	GG	GG	TT	TG	GG	GG	GG	GG	GG	GG	GG	GG	GG	GG	GG
Bn-scaff_15911_1-p682227	A/G	C4	20032604	0.05927	GG	GG	GG	AG	AG	GG	GG	GG	GG	GG	AA	GG	GG	GG	AA	GG	GG	GG	GG	GG	NN	GG	AA	GG	GG	GG	GG	GG	GG	GG	GG	GG	AA	AG	GG	GG	GG	GG	GG	GG	GG	GG	GG	GG	GG
Bn-scaff_15911_1-p682179	T/C	C4	20032703	0.08031	TT	TT	TT	NN	TC	TT	TT	TT	TT	TT	CC	TT	TT	TT	CC	TT	TT	TT	TT	TT	NN	TT	CC	TT	TT	TT	TT	TT	TT	TT	TT	TT	CC	TC	TT	TT	TT	TT	TT	TT	TT	TT	TT	TT	TT
Bn-scaff_15911_1-p661240	T/C	C4	20048296	0.06692	CC	CC	CC	TC	TC	CC	CC	CC	CC	CC	TT	CC	CC	CC	TT	CC	CC	CC	CC	CC	NN	CC	TT	CC	CC	CC	CC	CC	CC	CC	CC	CC	TT	TC	CC	CC	CC	CC	CC	CC	CC	CC	CC	CC	CC
Bn-scaff_15911_1-p661127	A/G	C4	20048409	0.06692	AA	AA	AA	AG	AG	AA	AA	AA	AA	AA	GG	AA	AA	AA	GG	AA	AA	AA	AA	AA	NN	AA	GG	AA	AA	AA	AA	AA	AA	AA	AA	AA	GG	AG	AA	AA	AA	AA	AA	AA	AA	AA	AA	AA	AA
Bn-scaff_15911_1-p660930	T/C	C4	20048657	0.06692	CC	CC	CC	TC	TC	CC	CC	CC	CC	CC	TT	CC	CC	CC	TT	CC	CC	CC	CC	CC	CC	CC	TT	CC	CC	CC	CC	CC	CC	CC	CC	CC	TT	TC	CC	CC	CC	CC	CC	CC	CC	CC	CC	CC	CC
Bn-scaff_15911_1-p660811	T/G	C4	20048725	0.07839	TT	TT	TT	NN	TG	TT	TT	TT	TT	TT	GG	TT	TT	TT	GG	TT	TT	TT	TT	TT	NN	TT	GG	TT	TT	TT	TT	TT	TT	TT	TT	TT	GG	TG	TT	TT	TT	TT	TT	TT	TT	TT	TT	TT	TT
Bn-scaff_15911_1-p660810	A/G	C4	20048777	0.05927	GG	GG	GG	AG	AG	GG	GG	GG	GG	GG	AA	GG	GG	GG	AA	GG	GG	GG	GG	GG	NN	GG	AA	GG	GG	GG	GG	GG	GG	GG	GG	GG	AA	AG	GG	GG	GG	GG	GG	GG	GG	GG	GG	GG	GG
Bn-scaff_15911_1-p660678	T/C	C4	20048909	0.05163	CC	CC	CC	TC	TC	CC	CC	CC	CC	CC	TT	CC	CC	CC	TT	CC	CC	CC	CC	CC	NN	CC	TT	CC	CC	CC	CC	CC	CC	CC	CC	CC	TT	TC	CC	CC	CC	CC	CC	CC	CC	CC	CC	CC	CC
Bn-scaff_15911_1-p660580	A/C	C4	20049007	0.07457	AA	AA	AA	AC	AC	AA	AA	AA	AA	AA	CC	AA	AA	AA	CC	AA	AA	AA	AA	AA	NN	AA	CC	AA	AA	AA	AA	AA	AA	AA	AA	AA	CC	AC	AA	AA	AA	AA	AA	AA	AA	AA	AA	AA	AA
Bn-scaff_15911_1-p659655	A/G	C4	20049881	0.06501	GG	GG	GG	AG	AG	GG	GG	GG	GG	GG	AA	GG	GG	GG	AA	GG	GG	GG	GG	GG	NN	GG	AA	GG	GG	GG	GG	GG	GG	GG	GG	GG	AA	AG	GG	GG	GG	GG	GG	GG	GG	GG	GG	GG	GG
Bn-scaff_15911_1-p659586	A/G	C4	20050001	0.05927	GG	GG	GG	AG	AG	GG	GG	GG	GG	GG	AA	GG	GG	GG	AA	GG	GG	GG	GG	GG	NN	GG	AA	GG	GG	GG	GG	GG	GG	GG	GG	GG	AA	AG	GG	GG	GG	GG	GG	GG	GG	GG	GG	GG	GG
Bn-scaff_15911_1-p659058	A/C	C4	20050478	0.07648	CC	CC	CC	NN	AC	CC	CC	CC	CC	CC	AA	CC	CC	CC	AA	CC	CC	CC	CC	CC	CC	CC	AA	CC	CC	CC	CC	CC	CC	CC	CC	CC	AA	AC	CC	CC	CC	CC	CC	CC	CC	CC	CC	CC	CC
Bn-scaff_15911_1-p658905	T/C	C4	20050682	0.08222	TT	TT	TT	NN	TC	TT	TT	TT	TT	TT	CC	TT	TT	TT	CC	TT	TT	TT	TT	TT	NN	TT	CC	TT	TT	TT	TT	TT	TT	TT	TT	TT	CC	NN	TT	TT	TT	TT	TT	TT	TT	TT	TT	TT	TT
Bn-scaff_15911_1-p651488	A/G	C4	20058119	0.05354	GG	GG	GG	NN	AG	GG	GG	GG	GG	GG	AA	GG	GG	GG	AA	GG	GG	GG	GG	GG	GG	GG	AA	GG	GG	GG	GG	GG	GG	GG	GG	GG	AA	AG	GG	GG	GG	GG	GG	GG	GG	GG	GG	GG	GG
Bn-scaff_15911_1-p650925	A/C	C4	20058631	0.08604	CC	CC	CC	AC	AC	CC	CC	CC	CC	CC	AA	CC	CC	CC	AA	CC	CC	CC	CC	CC	NN	CC	AA	CC	CC	CC	CC	CC	CC	CC	CC	CC	AA	AC	CC	CC	CC	CC	CC	CC	CC	CC	CC	CC	CC
Bn-scaff_15911_1-p649844	T/G	C4	20059762	0.08795	GG	GG	GG	GG	TG	GG	GG	GG	GG	GG	TT	GG	GG	GG	TT	GG	GG	GG	GG	GG	GG	GG	TT	GG	GG	GG	GG	GG	GG	GG	GG	GG	TT	TG	GG	GG	GG	GG	GG	GG	GG	GG	GG	GG	GG
Bn-scaff_15911_1-p649683	T/G	C4	20059923	0.06119	GG	GG	GG	NN	TG	GG	GG	GG	GG	GG	TT	GG	GG	GG	TT	GG	GG	GG	GG	GG	GG	GG	TT	GG	GG	GG	GG	GG	GG	GG	GG	GG	TT	TG	GG	GG	GG	GG	GG	GG	GG	GG	GG	GG	GG
Bn-scaff_15911_1-p635582	T/C	C4	20074798	0.17782	CC	CC	CC	NN	TC	CC	CC	CC	CC	CC	TT	CC	CC	CC	TT	CC	CC	CC	CC	CC	CC	CC	TT	CC	CC	CC	CC	CC	CC	CC	CC	CC	TT	TC	CC	CC	CC	CC	CC	CC	CC	CC	CC	CC	CC
Bn-scaff_15911_1-p625238	A/G	C4	20084625	0.06883	GG	GG	GG	AG	AG	GG	GG	GG	GG	GG	AA	GG	GG	GG	AA	GG	GG	GG	GG	GG	NN	GG	AA	GG	GG	GG	GG	GG	GG	GG	GG	GG	AA	AG	GG	GG	GG	GG	GG	GG	GG	GG	GG	GG	GG
Bn-scaff_15911_1-p624117	A/G	C4	20085695	0.08795	GG	GG	GG	AG	AG	GG	GG	GG	GG	GG	AA	GG	GG	GG	AA	GG	GG	GG	GG	GG	NN	GG	AA	GG	GG	GG	GG	GG	GG	GG	GG	GG	AA	AG	GG	GG	GG	GG	GG	GG	GG	GG	GG	GG	GG
Bn-scaff_15911_1-p600329	T/C	C4	20111550	0.05163	CC	CC	CC	TC	TC	CC	CC	CC	CC	CC	TT	CC	CC	CC	TT	CC	CC	CC	CC	CC	NN	CC	TT	CC	CC	CC	CC	CC	CC	CC	CC	CC	TT	TC	CC	CC	CC	CC	CC	CC	CC	CC	CC	CC	CC
Bn-scaff_15911_1-p596062	A/G	C4	20116244	0.05545	GG	GG	GG	NN	AG	GG	GG	GG	GG	GG	AA	GG	GG	GG	AA	GG	GG	GG	GG	GG	GG	GG	AA	GG	GG	GG	GG	GG	GG	GG	GG	GG	AA	AG	GG	GG	GG	GG	GG	GG	GG	GG	GG	GG	GG
Bn-scaff_15911_1-p592398	T/C	C4	20119850	0.12428	CC	CC	CC	NN	TC	CC	CC	CC	CC	CC	TT	CC	CC	CC	TT	CC	CC	CC	CC	CC	CC	CC	TT	CC	CC	CC	CC	CC	CC	CC	CC	CC	TT	TC	CC	CC	CC	CC	CC	CC	CC	CC	CC	CC	CC
Bn-scaff_15911_1-p590682	T/C	C4	20121531	0.13002	TT	TT	TT	TC	TC	TT	TT	TT	TT	TT	CC	TT	TT	TT	CC	TT	TT	TT	TT	TT	NN	TT	CC	TT	TT	TT	TT	TT	TT	TT	TT	TT	CC	CC	TT	TT	TT	TT	TT	NN	TT	TT	TT	TT	TT
Bn-scaff_15911_1-p584543	T/C	C4	20127726	0.05927	CC	CC	CC	TC	TC	CC	CC	CC	CC	CC	TT	CC	CC	CC	TT	CC	CC	CC	CC	CC	NN	CC	TT	CC	CC	CC	CC	CC	CC	CC	CC	CC	TT	TC	CC	CC	CC	CC	CC	CC	CC	CC	CC	CC	CC
Bn-scaff_15911_1-p583995	T/C	C4	20128274	0.10516	TT	TT	TT	NN	TC	TT	TT	TT	TT	TT	CC	TT	TT	TT	CC	TT	TT	TT	TT	TT	NN	TT	CC	TT	TT	TT	TT	TT	TT	TT	TT	TT	CC	NN	TT	TT	TT	TT	TT	TT	TT	TT	TT	TT	TT
Bn-scaff_15911_1-p582558	A/G	C4	20129709	0.04971	GG	GG	GG	NN	AG	GG	GG	GG	GG	GG	AA	GG	GG	GG	AA	GG	GG	GG	GG	GG	GG	GG	AA	GG	GG	GG	GG	GG	GG	GG	GG	GG	AA	AG	GG	GG	GG	GG	GG	GG	GG	GG	GG	GG	GG
Bn-scaff_15911_1-p582164	T/C	C4	20130103	0.08222	CC	CC	CC	NN	TC	CC	CC	CC	CC	CC	TT	CC	CC	CC	TT	CC	CC	CC	CC	CC	CC	CC	TT	CC	CC	CC	CC	CC	CC	CC	CC	CC	TT	TC	CC	CC	CC	CC	CC	CC	CC	CC	CC	CC	CC
Bn-scaff_15911_1-p581707	A/C	C4	20130509	0.08604	CC	CC	CC	NN	AC	CC	CC	CC	CC	CC	AA	CC	CC	CC	AA	CC	CC	CC	CC	CC	CC	CC	AA	CC	CC	CC	CC	CC	CC	CC	CC	CC	AA	AC	CC	CC	CC	CC	CC	CC	CC	CC	CC	CC	CC
Bn-scaff_15911_1-p581310	T/G	C4	20130957	0.1587	TT	TT	TT	TG	GG	NN	TT	TT	TT	TT	GG	NN	TT	TT	GG	TT	TT	TT	TT	TT	NN	NN	GG	TT	TT	NN	TT	NN	TT	NN	TT	TT	GG	GG	NN	TT	TT	TT	TT	NN	TT	TT	TT	TT	TT
Bn-scaff_15911_1-p580988	A/G	C4	20131279	0.05736	GG	GG	GG	NN	AG	GG	GG	GG	GG	GG	AA	GG	GG	GG	AA	GG	GG	GG	GG	GG	GG	GG	AA	GG	GG	GG	GG	GG	GG	GG	GG	GG	AA	AG	GG	GG	GG	GG	GG	GG	GG	GG	GG	GG	GG
Bn-scaff_15911_1-p579764	T/G	C4	20132215	0.06119	TT	TT	TT	TG	NN	TT	TT	TT	TT	TT	GG	TT	TT	TT	GG	TT	TT	TT	TT	TT	NN	TT	GG	TT	TT	TT	TT	TT	TT	NN	TT	TT	GG	NN	TT	TT	TT	TT	TT	TT	TT	TT	TT	TT	TT
Bn-scaff_15911_1-p571243	A/C	C4	20140926	0.07266	AA	AA	AA	NN	AC	AA	AA	AA	AA	AA	CC	AA	AA	AA	CC	AA	AA	AA	AA	AA	NN	AA	CC	AA	AA	AA	AA	AA	AA	AA	AA	AA	CC	NN	AA	AA	AA	AA	AA	AA	AA	AA	AA	AA	AA
Bn-scaff_15911_1-p570447	T/G	C4	20141671	0.174	TT	TT	TT	NN	TG	TT	TT	TT	TT	TT	GG	TT	TT	TT	GG	TT	TT	TT	TT	TT	NN	TT	NN	TT	TT	TT	TT	TT	TT	TT	TT	TT	GG	TG	TT	TT	TT	TT	TT	TT	TT	TT	TT	TT	TT
Bn-scaff_15911_1-p570323	T/C	C4	20141846	0.07266	CC	CC	CC	NN	TC	CC	CC	CC	CC	CC	TT	CC	CC	CC	TT	CC	CC	CC	CC	CC	CC	CC	TT	CC	CC	CC	CC	CC	CC	CC	CC	CC	TT	TC	CC	CC	CC	CC	CC	CC	CC	CC	CC	CC	CC
Bn-scaff_15911_1-p569810	T/C	C4	20142308	0.18356	CC	CC	CC	NN	TC	CC	CC	CC	CC	CC	TT	CC	CC	CC	TT	CC	CC	CC	CC	CC	CC	CC	TT	CC	CC	CC	CC	CC	NN	CC	CC	CC	TT	TC	NN	CC	CC	CC	CC	NN	CC	CC	CC	CC	CC
Bn-scaff_15911_1-p569768	A/G	C4	20142401	0.08795	AA	AA	AA	NN	AG	AA	AA	AA	AA	AA	GG	AA	AA	AA	GG	AA	AA	AA	AA	AA	NN	AA	GG	AA	AA	AA	AA	AA	AA	AA	AA	AA	GG	NN	AA	AA	AA	AA	AA	AA	AA	AA	AA	AA	AA
Bn-scaff_15911_1-p569390	T/C	C4	20142693	0.14723	CC	CC	CC	NN	NN	CC	CC	CC	CC	CC	TT	CC	CC	CC	TT	CC	CC	CC	CC	CC	CC	CC	TT	CC	CC	CC	CC	CC	CC	CC	CC	CC	TT	TC	CC	CC	CC	CC	CC	CC	CC	CC	CC	CC	CC
Bn-scaff_15911_1-p569234	A/G	C4	20142798	0.06692	AA	AA	AA	NN	AG	AA	AA	AA	AA	AA	GG	AA	AA	AA	GG	AA	AA	AA	AA	AA	NN	AA	GG	AA	AA	AA	AA	AA	AA	AA	AA	AA	GG	AG	AA	AA	AA	AA	AA	AA	AA	AA	AA	AA	AA
Bn-scaff_15911_1-p569232	T/C	C4	20142855	0.05927	CC	CC	CC	NN	TC	CC	CC	CC	CC	CC	TT	CC	CC	CC	TT	CC	CC	CC	CC	CC	CC	CC	TT	CC	CC	CC	CC	CC	CC	CC	CC	CC	TT	TC	CC	CC	CC	CC	CC	CC	CC	CC	CC	CC	CC
Bn-scaff_15911_1-p569116	A/C	C4	20142920	0.08222	AA	AA	AA	NN	AC	AA	AA	AA	AA	AA	CC	AA	AA	AA	CC	AA	AA	AA	AA	AA	NN	AA	CC	AA	AA	AA	AA	AA	AA	AA	AA	AA	CC	AC	AA	AA	AA	AA	AA	AA	AA	AA	AA	AA	AA
Bn-scaff_15911_1-p568182	T/C	C4	20143905	0.06119	TT	TT	TT	TC	TC	TT	TT	TT	TT	TT	CC	TT	TT	TT	CC	TT	TT	TT	TT	TT	NN	TT	CC	TT	TT	TT	TT	TT	TT	TT	TT	TT	CC	TC	TT	TT	TT	TT	TT	TT	TT	TT	TT	TT	TT
Bn-scaff_15911_1-p560844	A/C	C4	20151900	0.07648	AA	AA	AA	NN	AC	AA	AA	AA	AA	AA	CC	AA	AA	AA	CC	AA	AA	AA	AA	AA	AA	AA	CC	AA	AA	AA	AA	AA	AA	AA	AA	AA	CC	AC	AA	AA	AA	AA	AA	AA	AA	AA	AA	AA	AA
Bn-scaff_15911_1-p560793	T/C	C4	20152002	0.1262	CC	CC	CC	NN	TC	CC	CC	CC	CC	CC	TT	CC	CC	CC	TT	CC	CC	CC	CC	CC	NN	CC	TT	CC	CC	CC	CC	CC	CC	CC	CC	CC	TT	TC	CC	CC	CC	CC	CC	CC	CC	CC	CC	CC	CC
Bn-scaff_15911_1-p559862	T/C	C4	20152882	0.05163	CC	CC	CC	TC	TC	CC	CC	CC	CC	CC	TT	CC	CC	CC	TT	CC	CC	CC	CC	CC	NN	CC	TT	CC	CC	CC	CC	CC	CC	CC	CC	CC	TT	TC	CC	CC	CC	CC	CC	CC	CC	CC	CC	CC	CC
Bn-scaff_15911_1-p555877	T/C	C4	20156853	0.06692	CC	CC	CC	TC	TC	CC	CC	CC	CC	CC	TT	CC	CC	CC	TT	CC	CC	CC	CC	CC	NN	CC	TT	CC	CC	CC	CC	CC	CC	CC	CC	CC	TT	TC	CC	CC	CC	CC	CC	CC	CC	CC	CC	CC	CC
Bn-scaff_15911_1-p516982	T/C	C4	20195083	0.06883	CC	CC	CC	TC	TC	CC	CC	CC	CC	CC	TT	CC	CC	CC	TT	CC	CC	CC	CC	CC	NN	CC	TT	CC	CC	CC	CC	CC	CC	CC	CC	CC	TT	TC	CC	CC	CC	CC	CC	CC	CC	CC	CC	CC	CC
Bn-scaff_15911_1-p516900	T/C	C4	20195114	0.06883	CC	CC	CC	NN	TC	CC	CC	CC	CC	CC	TT	CC	CC	CC	TT	CC	CC	CC	CC	CC	NN	CC	TT	CC	CC	CC	CC	CC	CC	CC	CC	CC	TT	TC	CC	CC	CC	CC	CC	CC	CC	CC	CC	CC	CC
Bn-scaff_15911_1-p516473	A/C	C4	20195541	0.07457	AA	AA	AA	AC	AC	AA	AA	AA	AA	AA	CC	AA	AA	AA	CC	AA	AA	AA	AA	AA	NN	AA	CC	AA	AA	AA	AA	AA	AA	AA	AA	AA	CC	AC	AA	AA	AA	AA	AA	AA	AA	AA	AA	AA	AA
Bn-scaff_15911_1-p447584	A/G	C4	20221330	0.04207	GG	GG	GG	GG	AG	GG	GG	GG	GG	GG	AA	GG	GG	GG	AA	GG	GG	GG	GG	GG	GG	GG	AA	GG	GG	GG	GG	GG	GG	GG	GG	GG	AA	AG	GG	GG	GG	GG	GG	GG	GG	GG	GG	GG	GG
Bn-scaff_15911_1-p437040	A/G	C4	20231992	0.07839	AA	AA	AA	AG	AG	AA	AA	AA	AA	AA	GG	AA	AA	AA	GG	AA	AA	AA	AA	AA	NN	AA	GG	AA	AA	AA	AA	AA	AA	AA	AA	AA	GG	AG	AA	AA	AA	AA	AA	AA	AA	AA	AA	AA	AA
Bn-scaff_15911_1-p436668	A/G	C4	20232365	0.06501	AA	AA	AA	AG	AG	AA	AA	AA	AA	AA	GG	AA	AA	AA	GG	AA	AA	AA	AA	AA	NN	AA	GG	AA	AA	AA	AA	AA	AA	AA	AA	AA	GG	AG	AA	AA	AA	AA	AA	AA	AA	AA	AA	AA	AA
Bn-scaff_15911_1-p436243	T/C	C4	20232790	0.08031	TT	TT	TT	NN	TC	TT	TT	TT	TT	TT	CC	TT	TT	TT	CC	TT	TT	TT	TT	TT	NN	TT	CC	TT	TT	TT	TT	TT	TT	TT	TT	TT	CC	TC	TT	TT	TT	TT	TT	TT	TT	TT	TT	TT	TT
Bn-scaff_15911_1-p435370	T/C	C4	20233642	0.06119	CC	CC	CC	TC	TC	CC	CC	CC	CC	CC	TT	CC	CC	CC	TT	CC	CC	CC	CC	CC	NN	CC	TT	CC	CC	CC	CC	CC	CC	CC	CC	CC	TT	TC	CC	CC	CC	CC	CC	CC	CC	CC	CC	CC	CC
Bn-scaff_15911_1-p435035	A/G	C4	20233977	0.0631	AA	AA	AA	AG	AG	AA	AA	AA	AA	AA	GG	AA	AA	AA	GG	AA	AA	AA	AA	AA	NN	AA	GG	AA	AA	AA	AA	AA	AA	AA	AA	AA	GG	AG	AA	AA	AA	AA	AA	AA	AA	AA	AA	AA	AA
Bn-scaff_15911_1-p433765	A/C	C4	20235247	0.07457	AA	AA	AA	NN	AC	AA	AA	AA	AA	AA	CC	AA	AA	AA	CC	AA	AA	AA	AA	AA	NN	AA	CC	AA	AA	AA	AA	AA	AA	AA	AA	AA	CC	AC	AA	AA	AA	AA	AA	AA	AA	AA	AA	AA	AA
Bn-scaff_15911_1-p433657	A/G	C4	20235355	0.05927	AA	AA	AA	AG	AG	AA	AA	AA	AA	AA	GG	AA	AA	AA	GG	AA	AA	AA	AA	AA	NN	AA	GG	AA	AA	AA	AA	AA	AA	AA	AA	AA	GG	AG	AA	AA	AA	AA	AA	AA	AA	AA	AA	AA	AA
Bn-scaff_15911_1-p431142	T/C	C4	20237903	0.0956	TT	TT	TT	NN	TC	TT	TT	TT	TT	TT	CC	TT	TT	TT	CC	TT	TT	TT	TT	TT	NN	TT	CC	TT	TT	TT	TT	TT	TT	TT	TT	TT	CC	NN	TT	TT	TT	TT	TT	NN	TT	TT	TT	TT	TT
Bn-scaff_26618_1-p398	A/G	C4	20261570	0.08413	AA	AA	AA	AG	AG	AA	AA	AA	AA	AA	GG	AA	AA	AA	GG	AA	AA	AA	AA	AA	NN	AA	GG	AA	AA	AA	AA	AA	AA	AA	AA	AA	GG	NN	AA	AA	AA	AA	AA	AA	AA	AA	AA	AA	AA
Bn-scaff_15911_1-p363454	T/C	C4	20294157	0.05736	CC	CC	CC	NN	TC	CC	CC	CC	CC	CC	TT	CC	CC	CC	TT	CC	CC	CC	CC	CC	CC	CC	TT	CC	CC	CC	CC	CC	CC	CC	CC	CC	TT	TC	CC	CC	CC	CC	CC	CC	CC	CC	CC	CC	CC
Bn-scaff_15911_1-p362986	T/G	C4	20294625	0.08222	TT	TT	TT	NN	TG	TT	TT	TT	TT	TT	GG	TT	TT	TT	GG	TT	TT	TT	TT	TT	NN	TT	GG	TT	TT	TT	TT	TT	TT	TT	TT	TT	GG	TG	TT	TT	TT	TT	TT	TT	TT	TT	TT	TT	TT
Bn-scaff_15911_1-p362609	T/C	C4	20295004	0.09178	CC	CC	CC	CC	NN	CC	CC	CC	CC	CC	TT	CC	CC	CC	TT	CC	CC	CC	CC	CC	CC	CC	TT	CC	CC	CC	CC	CC	CC	CC	CC	CC	TT	TC	CC	CC	CC	CC	CC	CC	CC	CC	CC	CC	CC
Bn-scaff_15911_1-p362461	A/C	C4	20295203	0.05545	CC	CC	CC	CC	AC	CC	CC	CC	CC	CC	AA	CC	CC	CC	AA	CC	CC	CC	CC	CC	CC	CC	AA	CC	CC	CC	CC	CC	CC	CC	CC	CC	AA	AC	CC	CC	CC	CC	CC	CC	CC	CC	CC	CC	CC
Bn-scaff_15911_1-p362189	A/G	C4	20295424	0.07266	AA	AA	AA	NN	AG	AA	AA	AA	AA	AA	GG	AA	AA	AA	GG	AA	AA	AA	AA	AA	AA	AA	GG	AA	AA	AA	AA	AA	AA	AA	AA	AA	GG	AG	AA	AA	AA	AA	AA	AA	AA	AA	AA	AA	AA
Bn-scaff_15911_1-p360436	A/G	C4	20296911	0.06119	GG	GG	GG	NN	AG	GG	GG	GG	GG	GG	AA	GG	GG	GG	AA	GG	GG	GG	GG	GG	GG	GG	AA	GG	GG	GG	GG	GG	GG	GG	GG	GG	AA	AG	GG	GG	GG	GG	GG	GG	GG	GG	GG	GG	GG
Bn-scaff_15911_1-p360381	T/C	C4	20297017	0.13384	TT	TT	TT	TC	TC	TT	TT	TT	TT	TT	CC	TT	TT	TT	CC	TT	TT	TT	TT	TT	NN	TT	CC	TT	TT	TT	TT	TT	TT	TT	TT	TT	CC	NN	TT	TT	TT	TT	TT	TT	TT	TT	TT	TT	TT
Bn-scaff_15911_1-p360033	T/G	C4	20297365	0.08031	TT	TT	TT	NN	TG	TT	TT	TT	TT	TT	GG	TT	TT	TT	GG	TT	TT	TT	TT	TT	NN	TT	GG	TT	TT	TT	TT	TT	TT	TT	TT	TT	GG	TG	TT	TT	TT	TT	TT	TT	TT	TT	TT	TT	TT
Bn-scaff_15911_1-p359350	A/C	C4	20297997	0.06501	AA	AA	AA	AC	AC	AA	AA	AA	AA	AA	CC	AA	AA	AA	CC	AA	AA	AA	AA	AA	NN	AA	CC	AA	AA	AA	AA	AA	AA	AA	AA	AA	CC	AC	AA	AA	AA	AA	AA	AA	AA	AA	AA	AA	AA
Bn-scaff_15911_1-p358895	T/C	C4	20298452	0.10516	CC	CC	CC	NN	TC	CC	CC	CC	CC	CC	TT	CC	CC	CC	TT	CC	CC	CC	CC	CC	CC	CC	TT	CC	CC	CC	CC	CC	CC	CC	CC	CC	TT	TC	CC	CC	CC	CC	CC	CC	CC	CC	CC	CC	CC
Bn-scaff_15911_1-p358353	T/C	C4	20298994	0.1262	TT	TT	TT	NN	TC	TT	TT	TT	TT	TT	CC	TT	TT	TT	CC	TT	TT	TT	TT	TT	NN	TT	CC	TT	TT	TT	TT	TT	TT	TT	TT	TT	CC	TC	TT	TT	TT	TT	TT	TT	TT	TT	TT	TT	TT
Bn-scaff_15911_1-p358024	T/G	C4	20299374	0.05354	GG	GG	GG	TG	TG	GG	GG	GG	GG	GG	TT	GG	GG	GG	TT	GG	GG	GG	GG	GG	NN	GG	TT	GG	GG	GG	GG	GG	GG	GG	GG	GG	TT	TG	GG	GG	GG	GG	GG	GG	GG	GG	GG	GG	GG
Bn-scaff_15911_1-p357314	T/C	C4	20300083	0.05354	CC	CC	CC	TC	TC	CC	CC	CC	CC	CC	TT	CC	CC	CC	TT	CC	CC	CC	CC	CC	NN	CC	TT	CC	CC	CC	CC	CC	CC	CC	CC	CC	TT	TC	CC	CC	CC	CC	CC	CC	CC	CC	CC	CC	CC
Bn-scaff_15911_1-p357090	T/G	C4	20300307	0.0478	GG	GG	GG	TG	TG	GG	GG	GG	GG	GG	TT	GG	GG	GG	TT	GG	GG	GG	GG	GG	NN	GG	TT	GG	GG	GG	GG	GG	GG	GG	GG	GG	TT	TG	GG	GG	GG	GG	GG	GG	GG	GG	GG	GG	GG
Bn-scaff_15911_1-p356157	T/G	C4	20301240	0.08031	GG	GG	GG	TG	TG	GG	GG	GG	GG	GG	TT	GG	GG	GG	TT	GG	GG	GG	GG	GG	NN	GG	TT	GG	GG	GG	GG	GG	GG	GG	GG	GG	TT	TG	GG	GG	GG	GG	GG	GG	GG	GG	GG	GG	GG
Bn-scaff_15911_1-p354816	T/G	C4	20302563	0.05927	GG	GG	GG	GG	TG	GG	GG	GG	GG	GG	TT	GG	GG	GG	TT	GG	GG	GG	GG	GG	GG	GG	TT	GG	GG	GG	GG	GG	GG	GG	GG	GG	TT	TG	GG	GG	GG	GG	GG	GG	GG	GG	GG	GG	GG
Bn-scaff_15911_1-p354760	A/G	C4	20302619	0.06692	GG	GG	GG	AG	AG	GG	GG	GG	GG	GG	AA	GG	GG	GG	AA	GG	GG	GG	GG	GG	NN	GG	AA	GG	GG	GG	GG	GG	GG	GG	GG	GG	AA	AG	GG	GG	GG	GG	GG	GG	GG	GG	GG	GG	GG
Bn-scaff_15911_1-p354539	T/G	C4	20302789	0.05736	TT	TT	TT	TG	TG	TT	TT	TT	TT	TT	GG	TT	TT	TT	GG	TT	TT	TT	TT	TT	NN	TT	GG	TT	TT	TT	TT	TT	TT	TT	TT	TT	GG	TG	TT	TT	TT	TT	TT	TT	TT	TT	TT	TT	TT
Bn-scaff_15911_1-p354505	T/C	C4	20302874	0.05163	CC	CC	CC	TC	TC	CC	CC	CC	CC	CC	TT	CC	CC	CC	TT	CC	CC	CC	CC	CC	NN	CC	TT	CC	CC	CC	CC	CC	CC	CC	CC	CC	TT	TC	CC	CC	CC	CC	CC	CC	CC	CC	CC	CC	CC
Bn-scaff_15911_1-p349740	A/C	C4	20307470	0.09751	CC	CC	CC	AC	AC	CC	CC	CC	CC	CC	AA	CC	CC	CC	AA	CC	CC	CC	CC	CC	NN	CC	AA	CC	CC	CC	CC	CC	CC	CC	CC	CC	AA	AC	CC	CC	CC	CC	CC	CC	CC	CC	CC	CC	CC
Bn-scaff_15911_1-p349696	T/C	C4	20307565	0.07266	CC	CC	CC	TC	TC	CC	CC	CC	CC	CC	TT	CC	CC	CC	TT	CC	CC	CC	CC	CC	NN	CC	TT	CC	CC	CC	CC	CC	CC	CC	CC	CC	TT	TC	CC	CC	CC	CC	CC	CC	CC	CC	CC	CC	CC
Bn-scaff_15911_1-p349563	T/C	C4	20307698	0.07457	TT	TT	TT	NN	TC	TT	TT	TT	TT	TT	CC	TT	TT	TT	CC	TT	TT	TT	TT	TT	NN	TT	CC	TT	TT	TT	TT	TT	TT	TT	TT	TT	CC	TC	TT	TT	TT	TT	TT	TT	TT	TT	TT	TT	TT
Bn-scaff_15911_1-p349492	T/C	C4	20307769	0.05354	CC	CC	CC	TC	TC	CC	CC	CC	CC	CC	TT	CC	CC	CC	TT	CC	CC	CC	CC	CC	NN	CC	TT	CC	CC	CC	CC	CC	CC	CC	CC	CC	TT	TC	CC	CC	CC	CC	CC	CC	CC	CC	CC	CC	CC
Bn-scaff_15911_1-p349398	T/C	C4	20307812	0.09178	TT	TT	TT	NN	TC	TT	TT	TT	TT	TT	CC	TT	TT	TT	CC	TT	TT	TT	TT	TT	NN	TT	CC	TT	TT	TT	TT	TT	TT	TT	TT	TT	CC	TC	TT	TT	TT	TT	TT	TT	TT	TT	TT	TT	TT
Bn-scaff_15911_1-p348811	T/C	C4	20308450	0.07839	CC	CC	CC	TC	TC	CC	CC	CC	CC	CC	TT	CC	CC	CC	TT	CC	CC	CC	CC	CC	NN	CC	TT	CC	CC	CC	CC	CC	CC	CC	CC	CC	TT	TC	CC	CC	CC	CC	CC	CC	CC	CC	CC	CC	CC
Bn-scaff_15911_1-p348733	T/C	C4	20308477	0.13767	TT	TT	TT	TC	TC	TT	TT	TT	TT	TT	CC	TT	TT	TT	CC	TT	TT	TT	TT	TT	NN	TT	CC	TT	TT	TT	TT	TT	TT	TT	TT	TT	CC	NN	TT	TT	TT	TT	TT	TT	TT	TT	TT	TT	TT
Bn-scaff_15911_1-p348530	T/G	C4	20308680	0.06692	TT	TT	TT	TG	TG	TT	TT	TT	TT	TT	GG	TT	TT	TT	GG	TT	TT	TT	TT	TT	NN	TT	GG	TT	TT	TT	TT	TT	TT	TT	TT	TT	GG	TG	TT	TT	TT	TT	TT	TT	TT	TT	TT	TT	TT
Bn-scaff_15911_1-p348453	A/C	C4	20308757	0.08987	AA	AA	AA	NN	AC	AA	AA	AA	AA	AA	CC	AA	AA	AA	CC	AA	AA	AA	AA	AA	NN	AA	CC	AA	AA	AA	AA	AA	AA	AA	AA	AA	CC	AC	AA	AA	AA	AA	AA	AA	AA	AA	AA	AA	AA
Bn-scaff_15911_1-p348211	A/G	C4	20309050	0.0631	AA	AA	AA	AG	AG	AA	AA	AA	AA	AA	GG	AA	AA	AA	GG	AA	AA	AA	AA	AA	NN	AA	GG	AA	AA	AA	AA	AA	AA	AA	AA	AA	GG	AG	AA	AA	AA	AA	AA	AA	AA	AA	AA	AA	AA
Bn-scaff_15911_1-p347915	A/G	C4	20309295	0.04398	AA	AA	AA	AG	AG	AA	AA	AA	AA	AA	GG	AA	AA	AA	GG	AA	AA	AA	AA	AA	NN	AA	GG	AA	AA	AA	AA	AA	AA	AA	AA	AA	GG	AG	AA	AA	AA	AA	AA	AA	AA	AA	AA	AA	AA
Bn-scaff_15911_1-p347879	A/C	C4	20309382	0.07457	CC	CC	CC	AC	AC	CC	CC	CC	CC	CC	AA	CC	CC	CC	AA	CC	CC	CC	CC	CC	NN	CC	AA	CC	CC	CC	CC	CC	CC	CC	CC	CC	AA	AC	CC	CC	CC	CC	CC	CC	CC	CC	CC	CC	CC
Bn-scaff_15911_1-p347455	T/G	C4	20309755	0.05354	GG	GG	GG	TG	TG	GG	GG	GG	GG	GG	TT	GG	GG	GG	TT	GG	GG	GG	GG	GG	NN	GG	TT	GG	GG	GG	GG	GG	GG	GG	GG	GG	TT	TG	GG	GG	GG	GG	GG	GG	GG	GG	GG	GG	GG
Bn-scaff_15911_1-p347156	T/G	C4	20310055	0.07075	TT	TT	TT	TG	TG	TT	TT	TT	TT	TT	GG	TT	TT	TT	GG	TT	TT	TT	TT	TT	NN	TT	GG	TT	TT	TT	TT	TT	TT	TT	TT	TT	GG	TG	TT	TT	TT	TT	TT	TT	TT	TT	TT	TT	TT
Bn-scaff_15911_1-p347036	T/C	C4	20310226	0.06692	CC	CC	CC	TC	TC	CC	CC	CC	CC	CC	TT	CC	CC	CC	TT	CC	CC	CC	CC	CC	NN	CC	TT	CC	CC	CC	CC	CC	CC	CC	CC	CC	TT	TC	CC	CC	CC	CC	CC	CC	CC	CC	CC	CC	CC
Bn-scaff_15911_1-p346910	T/C	C4	20310301	0.0631	TT	TT	TT	TC	TC	TT	TT	TT	TT	TT	CC	TT	TT	TT	CC	TT	TT	TT	TT	TT	NN	TT	CC	TT	TT	TT	TT	TT	TT	TT	TT	TT	CC	TC	TT	TT	TT	TT	TT	TT	TT	TT	TT	TT	TT
Bn-scaff_15911_1-p346635	A/C	C4	20310627	0.08031	CC	CC	CC	AC	AC	CC	CC	CC	CC	CC	AA	CC	CC	CC	AA	CC	CC	CC	CC	CC	NN	CC	AA	CC	CC	CC	CC	CC	CC	CC	CC	CC	AA	AC	CC	CC	CC	CC	CC	CC	CC	CC	CC	CC	CC
Bn-scaff_15911_1-p346039	T/C	C4	20311172	0.06883	TT	TT	TT	TC	TC	TT	TT	TT	TT	TT	CC	TT	TT	TT	CC	TT	TT	TT	TT	TT	NN	TT	CC	TT	TT	TT	TT	TT	TT	TT	TT	TT	CC	TC	TT	TT	TT	TT	TT	TT	TT	TT	TT	TT	TT
Bn-scaff_15911_1-p339973	T/C	C4	20316908	0.05927	CC	CC	CC	NN	TC	CC	CC	CC	CC	CC	TT	CC	CC	CC	TT	CC	CC	CC	CC	CC	CC	CC	TT	CC	CC	CC	CC	CC	CC	CC	CC	CC	TT	TC	CC	CC	CC	CC	CC	CC	CC	CC	CC	CC	CC
Bn-scaff_15911_1-p339428	T/G	C4	20317504	0.08222	GG	GG	GG	GG	TG	GG	GG	GG	GG	GG	TT	GG	GG	GG	TT	GG	GG	GG	GG	GG	GG	GG	TT	GG	GG	GG	GG	GG	GG	GG	GG	GG	TT	TG	GG	GG	GG	GG	GG	GG	GG	GG	GG	GG	GG
Bn-scaff_15911_1-p336033	T/G	C4	20320847	0.07075	TT	TT	TT	TG	TG	TT	TT	TT	TT	TT	GG	TT	TT	TT	GG	TT	TT	TT	TT	TT	NN	TT	GG	TT	TT	TT	TT	TT	TT	TT	TT	TT	GG	NN	TT	TT	TT	TT	TT	TT	TT	TT	TT	TT	TT
Bn-scaff_15911_1-p330862	A/C	C4	20326073	0.07075	CC	CC	CC	AC	AC	CC	CC	CC	CC	CC	AA	CC	CC	CC	AA	CC	CC	CC	CC	CC	NN	CC	AA	CC	CC	CC	CC	CC	CC	CC	CC	CC	AA	AC	CC	CC	CC	CC	CC	CC	CC	CC	CC	CC	CC
Bn-scaff_15911_1-p300436	T/G	C4	20387793	0.08987	TT	TT	TT	NN	TG	TT	TT	TT	TT	TT	GG	TT	TT	TT	GG	TT	TT	TT	TT	TT	NN	TT	GG	TT	TT	TT	TT	TT	TT	TT	TT	TT	GG	NN	TT	TT	TT	TT	TT	TT	TT	TT	TT	TT	TT
Bn-scaff_15911_1-p291565	T/C	C4	20391578	0.07839	TT	TT	TT	TC	TC	TT	TT	TT	TT	TT	CC	TT	TT	TT	CC	TT	TT	TT	TT	TT	NN	TT	CC	TT	TT	TT	TT	TT	TT	TT	TT	TT	CC	TC	TT	TT	TT	TT	TT	TT	TT	TT	TT	TT	TT
Bn-scaff_15911_1-p290639	T/C	C4	20392502	0.07457	TT	TT	TT	TC	TC	TT	TT	TT	TT	TT	CC	TT	TT	TT	CC	TT	TT	TT	TT	TT	NN	TT	CC	TT	TT	TT	TT	TT	TT	TT	TT	TT	CC	TC	TT	TT	TT	TT	TT	TT	TT	TT	TT	TT	TT
Bn-scaff_15911_1-p287863	T/C	C4	20398543	0.0631	TT	TT	TT	TC	TC	TT	TT	TT	TT	TT	CC	TT	TT	TT	CC	TT	TT	TT	TT	TT	NN	TT	CC	TT	TT	TT	TT	TT	TT	TT	TT	TT	CC	TC	TT	TT	TT	TT	TT	TT	TT	TT	TT	TT	TT
Bn-scaff_15911_1-p284494	T/G	C4	20401880	0.06883	GG	GG	GG	TG	TG	GG	GG	GG	GG	GG	TT	GG	GG	GG	TT	GG	GG	GG	GG	GG	NN	GG	TT	GG	GG	GG	GG	GG	GG	GG	GG	GG	TT	TG	GG	GG	GG	GG	GG	GG	GG	GG	GG	GG	GG
Bn-scaff_15911_1-p271986	T/C	C4	20412472	0.06692	CC	CC	CC	NN	TC	CC	CC	CC	CC	CC	TT	CC	CC	CC	TT	CC	CC	CC	CC	CC	NN	CC	TT	CC	CC	CC	CC	CC	CC	CC	CC	CC	TT	TC	CC	CC	CC	CC	CC	CC	CC	CC	CC	CC	CC
Bn-scaff_15911_1-p260381	T/G	C4	20420125	0.09369	TT	TT	TT	NN	TG	TT	TT	TT	TT	TT	GG	TT	TT	TT	GG	TT	TT	TT	TT	TT	NN	TT	GG	TT	TT	TT	TT	TT	TT	TT	TT	TT	GG	TG	TT	TT	TT	TT	TT	TT	TT	TT	TT	TT	TT
Bn-scaff_15911_1-p259000	A/C	C4	20421463	0.08031	CC	CC	CC	NN	AC	CC	CC	CC	CC	CC	AA	CC	CC	CC	AA	CC	CC	CC	CC	CC	CC	CC	AA	CC	CC	CC	CC	CC	CC	CC	CC	CC	AA	AC	CC	CC	CC	CC	CC	CC	CC	CC	CC	CC	CC
Bn-scaff_15911_1-p256747	A/C	C4	20422655	0.06119	CC	CC	CC	AC	AC	CC	CC	CC	CC	CC	AA	CC	CC	CC	AA	CC	CC	CC	CC	CC	CC	CC	AA	CC	CC	CC	CC	CC	CC	CC	CC	CC	AA	AC	CC	CC	CC	CC	CC	CC	CC	CC	CC	CC	CC
Bn-scaff_15911_1-p256644	A/C	C4	20422809	0.08795	CC	CC	CC	NN	AC	CC	CC	CC	CC	CC	AA	CC	CC	CC	AA	CC	CC	CC	CC	CC	CC	CC	AA	CC	CC	CC	CC	CC	CC	CC	CC	CC	AA	AC	CC	CC	CC	CC	CC	CC	CC	CC	CC	CC	CC
Bn-scaff_15911_1-p256430	A/G	C4	20422972	0.04971	GG	GG	GG	GG	AG	GG	GG	GG	GG	GG	AA	GG	GG	GG	AA	GG	GG	GG	GG	GG	GG	GG	AA	GG	GG	GG	GG	GG	GG	GG	GG	GG	AA	AG	GG	GG	GG	GG	GG	GG	GG	GG	GG	GG	GG
Bn-scaff_15911_1-p253837	A/G	C4	20425500	0.08031	AA	AA	AA	NN	AG	AA	AA	AA	AA	AA	GG	AA	AA	AA	GG	AA	AA	AA	AA	AA	NN	AA	GG	AA	AA	AA	AA	AA	AA	AA	AA	AA	GG	AG	AA	AA	AA	AA	AA	AA	AA	AA	AA	AA	AA
Bn-scaff_15911_1-p253367	T/G	C4	20425923	0.07457	TT	TT	TT	TG	TG	TT	TT	TT	TT	TT	GG	TT	TT	TT	GG	TT	TT	TT	TT	TT	NN	TT	GG	TT	TT	TT	TT	TT	TT	TT	TT	TT	GG	NN	TT	TT	TT	TT	TT	TT	TT	TT	TT	TT	TT
Bn-scaff_15911_1-p211991	T/G	C4	20449431	0.05927	GG	GG	GG	TG	TG	GG	GG	GG	GG	GG	TT	GG	GG	GG	TT	GG	GG	GG	GG	GG	NN	GG	TT	GG	GG	GG	GG	GG	GG	GG	GG	GG	TT	TG	GG	GG	GG	GG	GG	GG	GG	GG	GG	GG	GG
Bn-scaff_15911_1-p90659	T/G	C4	20589808	0.05545	TT	TT	TT	TT	TG	TT	TT	TT	TT	TT	GG	TT	TT	TT	TT	TT	TT	TT	TT	TT	TT	TT	TT	TT	TT	TT	TT	TT	TT	TT	TT	TT	GG	TT	TT	TT	TT	TT	TT	TT	TT	TT	TT	TT	TT
Bn-scaff_15911_1-p76238	A/G	C4	20603915	0.03442	GG	GG	GG	GG	AG	GG	GG	GG	GG	GG	AA	GG	GG	GG	GG	GG	GG	GG	GG	GG	GG	GG	GG	GG	GG	GG	GG	GG	GG	GG	GG	GG	AA	GG	GG	GG	GG	GG	GG	GG	GG	GG	GG	GG	GG
Bn-scaff_15911_1-p15553	A/G	C4	20703751	0.03059	GG	GG	GG	GG	AG	GG	GG	GG	GG	GG	AA	GG	GG	GG	GG	GG	GG	GG	GG	GG	GG	GG	GG	GG	GG	GG	GG	GG	GG	GG	GG	GG	AA	GG	GG	GG	GG	GG	GG	GG	GG	GG	GG	GG	GG
Bn-scaff_20567_1-p65677	T/C	C4	20824935	0.03633	CC	CC	CC	CC	TC	CC	CC	CC	CC	CC	TT	CC	CC	CC	CC	CC	CC	CC	CC	CC	CC	CC	CC	CC	CC	CC	CC	CC	CC	CC	CC	CC	TT	CC	CC	CC	CC	CC	CC	CC	CC	CC	CC	CC	CC
Bn-scaff_20567_1-p68192	T/C	C4	20827399	0.13767	TC	TC	TT	TC	NN	TC	TC	TC	TC	TC	CC	TC	TC	TT	TC	TC	TC	TT	TT	TT	TC	TC	TC	TT	TT	TT	TC	TC	TC	TC	TC	TC	CC	TC	TT	TT	TC	TC	TT	TT	NN	NN	NN	TT	TC
Bn-scaff_20567_1-p68406	T/C	C4	20827664	0.05163	TT	TT	TT	TT	TC	TT	TT	TT	TT	TT	CC	TT	TT	TT	TT	TT	TT	TT	TT	TT	TT	TT	TT	TT	TT	TT	TT	TT	TT	TT	TT	TT	CC	TT	TT	TT	TT	TT	TT	TT	TT	TT	TT	TT	TT
Bn-scaff_20567_1-p234717	T/C	C4	21000786	0.0631	CC	CC	CC	CC	TC	CC	CC	CC	CC	CC	TT	CC	CC	CC	CC	CC	CC	CC	CC	CC	CC	CC	CC	CC	CC	CC	CC	CC	CC	CC	CC	CC	TT	CC	CC	CC	CC	CC	CC	CC	CC	CC	CC	CC	CC
Bn-scaff_20567_1-p235282	T/C	C4	21001351	0.05545	TT	TT	TT	TT	TC	TT	TT	TT	TT	TT	CC	TT	TT	TT	TT	TT	TT	TT	TT	TT	TT	TT	TT	TT	TT	TT	TT	TT	TT	TT	TT	TT	CC	TT	TT	TT	TT	TT	TT	TT	TT	TT	TT	TT	TT
Bn-scaff_20567_1-p347036	T/C	C4	21097379	0.04207	CC	CC	CC	CC	TC	CC	CC	CC	CC	CC	TT	CC	CC	CC	CC	CC	CC	CC	CC	CC	CC	CC	CC	CC	CC	CC	CC	CC	CC	CC	CC	CC	TT	CC	CC	CC	CC	CC	CC	CC	CC	CC	CC	CC	CC
Bn-scaff_23070_1-p11258	T/G	C4	21142973	0.0478	GG	GG	GG	GG	TG	GG	GG	GG	GG	GG	TT	GG	GG	GG	GG	GG	GG	GG	GG	GG	GG	GG	GG	GG	GG	GG	GG	GG	GG	GG	GG	GG	TT	GG	GG	GG	GG	GG	GG	GG	GG	GG	GG	GG	GG
Bn-scaff_24587_1-p9788	A/G	C4	21178912	0.05163	AA	AA	AA	AA	AG	AA	AA	AA	AA	AA	GG	AA	AA	AA	AA	AA	AA	AA	AA	AA	AA	AA	AA	AA	AA	AA	AA	AA	AA	AA	AA	AA	GG	AA	AA	AA	AA	AA	AA	AA	AA	AA	AA	AA	AA
Bn-scaff_16531_1-p14958	T/C	C4	21218885	0.04971	CC	CC	CC	CC	TC	CC	CC	CC	CC	CC	TT	CC	CC	CC	CC	CC	CC	CC	CC	CC	CC	CC	CC	CC	CC	CC	CC	CC	CC	CC	CC	CC	TT	CC	CC	CC	CC	CC	CC	CC	CC	CC	CC	CC	CC
Bn-scaff_16531_1-p39419	T/G	C4	21243197	0.04015	GG	GG	GG	GG	TG	GG	GG	GG	GG	GG	TT	GG	GG	GG	GG	GG	GG	GG	GG	GG	GG	GG	GG	GG	GG	GG	GG	GG	GG	GG	GG	GG	TT	GG	GG	GG	GG	GG	GG	GG	GG	GG	GG	GG	GG
Bn-scaff_16531_1-p42657	A/G	C4	21246422	0.05736	AA	AA	AA	AA	AG	AA	AA	AA	AA	AA	GG	AA	AA	AA	AA	AA	AA	AA	AA	AA	AA	AA	AA	AA	AA	AA	AA	AA	AA	AA	AA	AA	GG	AA	AA	AA	AA	AA	AA	AA	AA	AA	AA	AA	AA
Bn-scaff_16531_1-p42774	A/C	C4	21246488	0.05163	AA	AA	AA	AA	AC	AA	AA	AA	AA	AA	CC	AA	AA	AA	AA	AA	AA	AA	AA	AA	AA	AA	AA	AA	AA	AA	AA	AA	AA	AA	AA	AA	CC	AA	AA	AA	AA	AA	AA	AA	AA	AA	AA	AA	AA
Bn-scaff_16531_1-p61361	A/C	C4	21263941	0.04398	AA	AA	AA	AA	AC	AA	AA	AA	AA	AA	CC	AA	AA	AA	AA	AA	AA	AA	AA	AA	AA	AA	AA	AA	AA	AA	AA	AA	AA	AA	AA	AA	CC	AA	AA	AA	AA	AA	AA	AA	AA	AA	AA	AA	AA
Bn-scaff_16531_1-p76469	A/G	C4	21280716	0.04398	GG	GG	GG	GG	AG	GG	GG	GG	GG	GG	AA	GG	GG	GG	GG	GG	GG	GG	GG	GG	GG	GG	GG	GG	GG	GG	GG	GG	GG	GG	GG	GG	AA	GG	GG	GG	GG	GG	GG	GG	GG	GG	GG	GG	GG
Bn-scaff_16531_1-p76747	T/C	C4	21281044	0.04207	CC	CC	CC	CC	TC	CC	CC	CC	CC	CC	TT	CC	CC	CC	CC	CC	CC	CC	CC	CC	CC	CC	CC	CC	CC	CC	CC	CC	CC	CC	CC	CC	TT	CC	CC	CC	CC	CC	CC	CC	CC	CC	CC	CC	CC
Bn-scaff_16531_1-p85874	A/G	C4	21283999	0.04207	GG	GG	GG	GG	AG	GG	GG	GG	GG	GG	AA	GG	GG	GG	GG	GG	GG	GG	GG	GG	GG	GG	GG	GG	GG	GG	GG	GG	GG	GG	GG	GG	AA	GG	GG	GG	GG	GG	GG	GG	GG	GG	GG	GG	GG
Bn-scaff_16531_1-p88934	A/G	C4	21285620	0.04398	GG	GG	GG	GG	AG	GG	GG	GG	GG	GG	AA	GG	GG	GG	GG	GG	GG	GG	GG	GG	GG	GG	GG	GG	GG	GG	GG	GG	GG	GG	GG	GG	AA	GG	GG	GG	GG	GG	GG	GG	GG	GG	GG	GG	GG
Bn-scaff_16531_1-p172391	T/C	C4	21334486	0.15679	TT	TT	TT	TT	NN	TT	TT	TT	TT	TT	CC	TT	TT	TT	TT	TT	TT	TT	TT	TT	TT	TT	TT	TT	TT	TT	TT	TT	TT	TT	TT	TT	CC	TT	TT	TT	TT	TT	TT	TT	TT	TT	TT	TT	TT
Bn-scaff_16531_1-p178686	A/G	C4	21340533	0.05545	AA	AA	AA	AA	AG	AA	AA	AA	AA	AA	GG	AA	AA	AA	AA	AA	AA	AA	AA	AA	AA	AA	AA	AA	AA	AA	AA	AA	AA	AA	AA	AA	GG	AA	AA	AA	AA	AA	AA	AA	AA	AA	AA	AA	AA
Bn-scaff_16531_1-p202852	T/G	C4	21359694	0.06119	TT	TT	TT	TT	TG	TT	TT	TT	TT	TT	GG	TT	TT	TT	TT	TT	TT	TT	TT	TT	TT	TT	TT	TT	TT	TT	TT	TT	TT	TT	TT	TT	GG	TT	TT	TT	TT	TT	TT	TT	TT	TT	TT	TT	TT
Bn-scaff_16531_1-p208891	A/C	C4	21368243	0.06501	AA	AA	AA	AA	AC	AA	AA	AA	AA	AA	CC	AA	AA	AA	AA	AA	AA	AA	AA	AA	AA	AA	AA	AA	AA	AA	AA	AA	AA	AA	AA	AA	CC	AA	AA	AA	AA	AA	AA	AA	AA	AA	AA	AA	AA
Bn-scaff_16531_1-p222268	A/G	C4	21377696	0.0631	GG	GG	GG	GG	AG	GG	GG	GG	GG	GG	AA	GG	GG	GG	GG	GG	GG	GG	GG	GG	GG	GG	GG	GG	GG	GG	GG	GG	GG	GG	GG	GG	AA	GG	GG	GG	GG	GG	GG	GG	GG	GG	GG	GG	GG
Bn-scaff_16531_1-p228553	A/G	C4	21383867	0.05736	GG	GG	GG	GG	AG	GG	GG	GG	GG	GG	AA	GG	GG	GG	GG	GG	GG	GG	GG	GG	GG	GG	GG	GG	GG	GG	GG	GG	GG	GG	GG	GG	AA	GG	GG	GG	GG	GG	GG	GG	GG	GG	GG	GG	GG
Bn-scaff_16531_1-p336206	T/C	C4	21426412	0.16444	CC	TC	CC	TC	NN	CC	CC	CC	NN	TC	TT	TC	TC	TC	TC	CC	TC	TC	CC	TC	TC	TC	TC	TC	TC	TC	TC	TC	TC	TC	TC	TC	TT	TC	TC	TC	TC	TC	TC	CC	TC	TC	CC	TC	CC
Bn-scaff_16531_1-p339232	A/G	C4	21427469	0.05163	AA	AA	AA	AA	AG	AA	AA	AA	AA	AA	GG	AA	AA	AA	AA	AA	AA	AA	AA	AA	AA	AA	AA	AA	AA	AA	AA	AA	AA	AA	AA	AA	GG	AA	AA	AA	AA	AA	AA	AA	AA	AA	AA	AA	AA
Bn-scaff_16531_1-p339446	A/G	C4	21427629	0.04971	GG	GG	GG	GG	AG	GG	GG	GG	GG	GG	AA	GG	GG	GG	GG	GG	GG	GG	GG	GG	GG	GG	GG	GG	GG	GG	GG	GG	GG	GG	GG	GG	AA	GG	GG	GG	GG	GG	GG	GG	GG	GG	GG	GG	GG
Bn-scaff_16531_1-p343948	T/C	C4	21432270	0.05354	TT	TT	TT	TT	TC	TT	TT	TT	TT	TT	CC	TT	TT	TT	TT	TT	TT	TT	TT	TT	TT	TT	TT	TT	TT	TT	TT	TT	TT	TT	TT	TT	CC	TT	TT	TT	TT	TT	TT	TT	TT	TT	TT	TT	TT
Bn-scaff_16531_1-p345948	T/G	C4	21434330	0.16635	TT	TT	TT	TT	NN	TT	TT	TT	TT	TT	GG	TT	TT	TT	TT	TT	TT	TT	TT	TT	TT	TT	TT	TT	TT	TT	NN	TT	NN	NN	TT	TT	GG	NN	TT	TT	TT	TT	TT	TT	TT	TT	TT	TT	TT
Bn-scaff_16531_1-p346015	T/C	C4	21434346	0.04971	TT	TT	TT	TT	TC	TT	TT	TT	TT	TT	CC	TT	TT	TT	TT	TT	TT	TT	TT	TT	TT	TT	TT	TT	TT	TT	TT	TT	TT	TT	TT	TT	CC	TT	TT	TT	TT	TT	TT	TT	TT	TT	TT	TT	TT
Bn-scaff_16531_1-p368082	T/C	C4	21454248	0.07839	TT	TT	TT	TT	TC	TT	TT	TT	TT	TT	CC	TT	TT	TT	TT	TT	TT	TT	TT	TT	TT	TT	TT	TT	TT	TT	TT	TT	TT	TT	TT	TT	CC	TT	TT	TT	TT	TT	TT	TT	TT	TT	TT	TT	TT
Bn-scaff_16531_1-p369664	A/G	C4	21455811	0.04015	GG	GG	GG	GG	AG	GG	GG	GG	GG	GG	AA	GG	GG	GG	GG	GG	GG	GG	GG	GG	GG	GG	GG	GG	GG	GG	GG	GG	GG	GG	GG	GG	AA	GG	GG	GG	GG	GG	GG	GG	GG	GG	GG	GG	GG
Bn-scaff_16531_1-p376138	A/G	C4	21461364	0.06883	AA	AA	AA	AA	AG	AA	AA	AA	AA	AA	GG	AA	AA	AA	AA	AA	AA	AA	AA	AA	AA	AA	AA	AA	AA	AA	AA	AA	AA	AA	AA	AA	GG	AA	AA	AA	AA	AA	AA	AA	AA	AA	AA	AA	AA
Bn-scaff_16531_1-p377356	A/G	C4	21465522	0.0478	AA	AA	AA	AA	AG	AA	AA	AA	AA	AA	GG	AA	AA	AA	AA	AA	AA	AA	AA	AA	AA	AA	AA	AA	AA	AA	AA	AA	AA	AA	AA	AA	GG	AA	AA	AA	AA	AA	AA	AA	AA	AA	AA	AA	AA
Bn-scaff_16531_1-p377437	A/G	C4	21465655	0.06119	AA	AA	AA	AA	AG	AA	AA	AA	AA	AA	GG	AA	AA	AA	AA	AA	AA	AA	AA	AA	AA	AA	AA	AA	AA	AA	AA	AA	AA	AA	AA	AA	GG	AA	AA	AA	AA	AA	AA	AA	AA	AA	AA	AA	AA
Bn-scaff_16531_1-p377724	A/G	C4	21465892	0.05927	AA	AA	AA	AA	AG	AA	AA	AA	AA	AA	GG	AA	AA	AA	AA	AA	AA	AA	AA	AA	AA	AA	AA	AA	AA	AA	AA	AA	AA	AA	AA	AA	GG	AA	AA	AA	AA	AA	AA	AA	AA	AA	AA	AA	AA
Bn-scaff_16531_1-p379304	A/C	C4	21467372	0.05736	AA	AA	AA	AA	AC	AA	AA	AA	AA	AA	CC	AA	AA	AA	AA	AA	AA	AA	AA	AA	AA	AA	AA	AA	AA	AA	AA	AA	AA	AA	AA	AA	CC	AA	AA	AA	AA	AA	AA	AA	AA	AA	AA	AA	AA
Bn-scaff_18936_1-p1163910	A/C	C4	21512903	0.09751	CC	AC	AC	CC	CC	CC	CC	CC	CC	AC	AA	CC	CC	CC	CC	AC	AC	CC	CC	CC	CC	AC	CC	AC	CC	CC	CC	CC	AC	CC	CC	CC	NN	CC	CC	CC	CC	CC	CC	CC	CC	CC	CC	CC	CC
Bn-A06-p8643665	T/C	C4	21516938	0.07839	CC	TC	TC	CC	CC	CC	CC	CC	CC	TC	TT	CC	CC	CC	CC	TC	TC	CC	CC	CC	CC	TC	CC	TC	CC	CC	CC	CC	TC	CC	CC	CC	NN	CC	CC	CC	CC	CC	CC	CC	CC	CC	CC	CC	CC
Bn-scaff_16531_1-p435324	T/G	C4	21591649	0.05736	GG	GG	GG	GG	NN	GG	GG	GG	GG	GG	TT	GG	GG	GG	GG	GG	GG	GG	GG	GG	GG	GG	GG	GG	GG	GG	GG	GG	GG	GG	GG	GG	TT	GG	GG	GG	GG	GG	GG	GG	GG	GG	GG	GG	GG
Bn-scaff_16531_1-p501637	A/G	C4	21624884	0.05545	GG	GG	GG	GG	AG	GG	GG	AA	AA	GG	AA	GG	AG	GG	GG	GG	GG	GG	GG	AA	GG	GG	GG	GG	GG	GG	GG	GG	GG	GG	GG	GG	AA	GG	GG	GG	AA	AA	GG	GG	GG	AA	AG	AA	GG
Bn-scaff_16531_1-p502072	A/G	C4	21625370	0.0631	GG	GG	GG	GG	AG	GG	GG	AA	AA	GG	AA	GG	AG	GG	GG	GG	GG	GG	GG	AA	GG	GG	GG	GG	GG	GG	GG	GG	GG	GG	GG	GG	AA	GG	GG	GG	AA	AA	GG	GG	GG	AA	AG	AA	GG
Bn-scaff_16531_1-p521807	T/C	C4	21637545	0.04971	CC	CC	CC	CC	TC	CC	CC	TT	TT	CC	TT	CC	TC	CC	CC	CC	CC	CC	CC	TT	CC	CC	CC	CC	CC	CC	CC	CC	CC	CC	CC	CC	TT	CC	CC	CC	TT	TT	CC	CC	CC	TT	TC	TT	CC
Bn-scaff_16531_1-p525553	A/G	C4	21641294	0.0631	AA	AA	AA	AA	AG	AA	AA	GG	GG	AA	GG	AA	AG	AA	AA	AA	AA	AA	AA	GG	AA	AA	AA	AA	AA	AA	AA	AA	AA	AA	AA	AA	GG	AA	AA	AA	GG	GG	AA	AA	AA	GG	AG	GG	AA
Bn-scaff_16531_1-p526136	T/C	C4	21641877	0.08031	TT	TT	TT	TT	TC	TT	TT	CC	CC	TT	CC	TT	TC	TT	TT	TT	TT	TT	TT	CC	TT	TT	TT	TT	TT	TT	TT	TT	TT	TT	TT	TT	CC	TT	TT	TT	CC	CC	TT	TT	TT	CC	TC	CC	TT
Bn-scaff_16531_1-p526222	T/G	C4	21641963	0.06692	TT	TT	TT	TT	TG	TT	TT	GG	GG	TT	GG	TT	TG	TT	TT	TT	TT	TT	TT	GG	TT	TT	TT	TT	TT	TT	TT	TT	TT	TT	TT	TT	GG	TT	TT	TT	GG	GG	TT	TT	TT	GG	TG	GG	TT
Bn-scaff_16531_1-p526677	T/C	C4	21642466	0.08222	TT	TT	TT	TT	TC	TT	TT	CC	CC	TT	CC	TT	TC	TT	TT	TT	TT	TT	TT	CC	TT	TT	TT	TT	TT	TT	TT	TT	TT	TT	TT	TT	CC	TT	TT	TT	CC	CC	TT	TT	TT	CC	TC	CC	TT
Bn-scaff_16531_1-p546569	A/C	C4	21670845	0.05927	AA	AA	AA	AA	AC	AA	AA	CC	CC	AA	CC	AA	AC	AA	AA	AA	AA	AA	AA	CC	AA	AA	AA	AA	AA	AA	AA	AA	AA	AA	AA	AA	CC	AA	AA	AA	CC	CC	AA	AA	AA	CC	AC	CC	AA
Bn-scaff_16531_1-p549780	A/C	C4	21674004	0.05736	AA	AA	AA	AA	AC	AA	AA	CC	CC	AA	CC	AA	AC	AA	AA	AA	AA	AA	AA	CC	AA	AA	AA	AA	AA	AA	AA	AA	AA	AA	AA	AA	CC	AA	AA	AA	CC	CC	AA	AA	AA	CC	AC	CC	AA
Bn-scaff_16531_1-p552112	A/G	C4	21676335	0.06119	AA	AA	AA	AA	AG	AA	AA	GG	GG	AA	GG	AA	AG	AA	AA	AA	AA	AA	AA	GG	AA	AA	AA	AA	AA	AA	AA	AA	AA	AA	AA	AA	GG	AA	AA	AA	GG	GG	AA	AA	AA	GG	AG	GG	AA
Bn-scaff_16531_1-p552128	A/C	C4	21676402	0.0631	AA	AA	AA	AA	AC	AA	AA	CC	CC	AA	CC	AA	AC	AA	AA	AA	AA	AA	AA	CC	AA	AA	AA	AA	AA	AA	AA	AA	AA	AA	AA	AA	CC	AA	AA	AA	CC	CC	AA	AA	AA	CC	AC	CC	AA
Bn-scaff_16531_1-p630917	T/C	C4	21769492	0.07075	TT	TT	TT	TT	TC	TT	CC	CC	CC	TT	TT	TT	NN	TT	TT	TT	TT	TT	TT	CC	TT	TT	TT	TT	TT	TT	TT	TT	TT	TT	TT	TT	CC	TT	TT	TT	CC	CC	TT	TT	CC	CC	TC	CC	TT
Bn-scaff_16531_1-p640411	A/G	C4	21777872	0.05736	GG	GG	GG	GG	AG	GG	AA	AA	AA	GG	GG	GG	AG	GG	GG	GG	GG	GG	GG	AA	GG	GG	GG	GG	GG	GG	GG	GG	GG	GG	GG	GG	AA	GG	GG	GG	AA	AA	GG	GG	AA	AA	AG	AA	GG
Bn-scaff_16531_1-p640933	T/C	C4	21778444	0.05545	CC	CC	CC	CC	TC	CC	TT	TT	TT	CC	CC	CC	TC	CC	CC	CC	CC	CC	CC	TT	CC	CC	CC	CC	CC	CC	CC	CC	CC	CC	CC	CC	TT	CC	CC	CC	TT	TT	CC	CC	TT	TT	TC	TT	CC
Bn-scaff_16531_1-p642247	A/C	C4	21779692	0.06883	AA	AA	AA	AA	AC	AA	CC	CC	CC	AA	AA	AA	AC	AA	AA	AA	AA	AA	AA	CC	AA	AA	AA	AA	AA	AA	AA	AA	AA	AA	AA	AA	CC	AA	AA	AA	CC	CC	AA	AA	CC	CC	AC	CC	AA
Bn-scaff_16531_1-p642716	A/G	C4	21780212	0.06883	AA	AA	AA	AA	AG	AA	GG	GG	GG	AA	AA	AA	AG	AA	AA	AA	AA	AA	AA	GG	AA	AA	AA	AA	AA	AA	AA	AA	AA	AA	AA	AA	GG	AA	AA	AA	GG	GG	AA	AA	GG	GG	AG	GG	AA
Bn-scaff_16531_1-p643592	T/C	C4	21781037	0.07075	CC	CC	CC	CC	TC	CC	TT	TT	TT	CC	CC	CC	TC	CC	CC	CC	CC	CC	CC	TT	CC	CC	CC	CC	CC	CC	CC	CC	CC	CC	CC	CC	TT	CC	CC	CC	TT	TT	CC	CC	TT	TT	TC	TT	CC
Bn-scaff_16217_1-p604707	A/G	C4	21912015	0.03059	AA	AA	AA	AA	AA	AA	AA	AA	AA	AA	AA	AA	AA	AA	GG	AA	AA	AA	AA	AA	NN	AA	GG	AA	AA	AA	AA	AA	AA	AA	AA	AA	AA	AG	AA	AA	AA	AA	AA	AA	GG	AA	AA	AA	AA
Bn-scaff_16217_1-p471484	T/G	C4	22044447	0.05354	TT	TT	TT	TT	TT	TT	TT	TT	TT	TT	TT	TT	TT	TT	TT	TT	TT	TT	TT	TT	TT	TT	TT	TT	TT	TT	TT	TT	TT	TT	TT	TT	TT	TT	TT	TT	TT	TT	TT	TT	TT	TT	TT	TT	TT
Bn-scaff_16217_1-p398497	T/C	C4	22135646	0.14532	TT	TT	TT	TC	TC	TT	TT	TT	TT	TT	TT	TT	TT	TT	TT	TT	TT	TT	TT	TT	TT	TT	TT	TT	TT	TT	TT	TT	TT	TT	TT	TT	CC	TT	TT	TT	TT	TT	TT	TT	TT	TT	TT	TT	TT
Bn-scaff_16217_1-p395934	A/G	C4	22138209	0.07075	AA	GG	GG	AA	AG	AA	AA	AA	AA	AA	AA	AA	AA	AA	AA	AA	AA	AA	AA	AA	AA	AA	AA	AA	AA	AA	AA	AA	AA	AA	AA	AA	GG	AA	AA	AA	AA	AA	AA	AA	AA	AA	AA	AA	AA
Bn-scaff_16217_1-p376663	T/C	C4	22154028	0.05163	CC	CC	CC	TC	TC	CC	CC	CC	CC	CC	CC	CC	CC	CC	CC	CC	CC	CC	CC	CC	CC	CC	CC	CC	CC	CC	CC	CC	CC	CC	CC	CC	TT	CC	CC	CC	CC	CC	CC	CC	CC	CC	CC	CC	CC
Bn-scaff_16217_1-p181427	A/G	C4	22294057	0.06119	AA	GG	GG	AG	AG	AA	AA	AA	AA	AA	AA	AA	AA	AA	AA	AA	AA	AA	AA	AA	AA	AA	AA	AA	AA	AA	GG	GG	AA	AA	AA	AA	AA	AA	AA	AA	AA	AA	AA	AA	AA	AA	AA	AA	AA
Bn-scaff_16217_1-p123037	A/C	C4	22384869	0.09178	CC	AA	AA	AA	AC	CC	AA	AA	AA	CC	CC	CC	AC	CC	AA	CC	AA	CC	CC	AA	NN	CC	CC	CC	CC	CC	AA	AA	CC	CC	CC	CC	CC	AA	AA	CC	AA	AA	CC	CC	AA	AA	AC	AA	CC
Bn-scaff_16217_1-p121250	A/G	C4	22386656	0.08413	GG	AA	AA	AA	AG	GG	AA	AA	AA	GG	GG	GG	AG	GG	AA	GG	AA	GG	GG	AA	NN	GG	GG	GG	GG	GG	AA	AA	GG	GG	GG	GG	GG	AA	AA	GG	AA	AA	GG	GG	AA	AA	AG	AA	GG
Bn-scaff_16217_1-p116824	T/C	C4	22391040	0.06883	TT	CC	CC	CC	TC	TT	CC	CC	CC	TT	TT	TT	TC	TT	CC	TT	CC	TT	TT	CC	NN	TT	TT	TT	TT	TT	CC	CC	TT	TT	TT	TT	CC	CC	CC	TT	CC	CC	TT	TT	CC	CC	TC	CC	TT
Bn-scaff_16217_1-p114749	T/C	C4	22394149	0.06501	TT	CC	CC	CC	TC	TT	CC	CC	CC	TT	TT	TT	TC	TT	CC	TT	CC	TT	TT	CC	NN	TT	TT	TT	TT	TT	CC	CC	TT	TT	TT	TT	CC	CC	CC	TT	CC	CC	TT	TT	CC	CC	TC	CC	TT
Bn-scaff_16217_1-p114155	A/G	C4	22394620	0.08795	AA	GG	GG	GG	AG	AA	GG	GG	GG	AA	AA	AA	NN	AA	GG	AA	GG	AA	AA	GG	NN	AA	AA	AA	AA	AA	GG	GG	AA	AA	AA	AA	GG	GG	GG	AA	GG	GG	AA	AA	GG	GG	AG	GG	AA
Bn-scaff_19929_1-p19468	T/C	C4	22505216	0.07075	CC	TT	TT	TT	TC	CC	TT	TT	TT	CC	CC	CC	TC	CC	TT	CC	TT	CC	CC	TT	NN	CC	CC	CC	CC	CC	TT	TT	CC	CC	CC	CC	CC	TT	TT	CC	TT	TT	CC	CC	TT	TT	TC	TT	CC
Bn-scaff_19929_1-p19561	A/G	C4	22505311	0.07648	GG	AA	AA	AA	AG	GG	AA	AA	AA	GG	GG	GG	AG	GG	AA	GG	AA	GG	GG	AA	GG	GG	GG	GG	GG	GG	AA	AA	GG	GG	GG	GG	AA	AA	AA	GG	AA	AA	GG	GG	AA	AA	AG	AA	GG
Bn-scaff_19929_1-p36004	T/C	C4	22510677	0.07457	CC	TT	TT	TT	TC	CC	TT	TT	TT	CC	CC	CC	TC	CC	TT	CC	TT	CC	CC	TT	NN	CC	CC	CC	CC	CC	TT	TT	CC	CC	CC	CC	NN	TT	TT	CC	TT	TT	CC	CC	TT	TT	TC	TT	CC
Bn-scaff_19929_1-p42926	T/G	C4	22510793	0.06501	TT	GG	GG	GG	TG	TT	GG	GG	GG	TT	TT	TT	TG	TT	GG	TT	GG	TT	TT	GG	NN	TT	TT	TT	TT	TT	GG	GG	TT	TT	TT	TT	GG	GG	GG	TT	GG	GG	TT	TT	GG	GG	TG	GG	TT
Bn-scaff_19929_1-p57787	A/C	C4	22522705	0.07839	AA	CC	CC	CC	AC	AA	CC	CC	CC	AA	AA	AA	AC	AA	CC	AA	CC	AA	AA	CC	NN	AA	AA	AA	AA	AA	CC	CC	AA	AA	AA	AA	NN	CC	CC	AA	CC	CC	AA	AA	CC	CC	AC	CC	AA
Bn-scaff_19929_1-p59044	A/C	C4	22524341	0.07839	CC	AA	AA	AA	AC	CC	AA	AA	AA	CC	CC	CC	NN	CC	AA	CC	AA	CC	CC	AA	NN	CC	CC	CC	CC	CC	AA	AA	CC	CC	CC	CC	NN	AA	AA	CC	AA	AA	CC	CC	AA	AA	AC	AA	CC
Bn-scaff_19929_1-p59133	A/G	C4	22524481	0.07075	AA	GG	GG	GG	AG	AA	GG	GG	GG	AA	AA	AA	AG	AA	GG	AA	GG	AA	AA	GG	NN	AA	AA	AA	AA	AA	GG	GG	AA	AA	AA	AA	NN	GG	GG	AA	GG	GG	AA	AA	GG	GG	AG	GG	AA
Bn-scaff_19929_1-p59215	A/C	C4	22524512	0.06501	CC	AA	AA	AA	AC	CC	AA	AA	AA	CC	CC	CC	AC	CC	AA	CC	AA	CC	CC	AA	NN	CC	CC	CC	CC	CC	AA	AA	CC	CC	CC	CC	NN	AA	AA	CC	AA	AA	CC	CC	AA	AA	AC	AA	CC
Bn-scaff_19929_1-p59705	T/G	C4	22525250	0.05545	GG	TT	TT	TT	TG	GG	TT	TT	TT	GG	GG	GG	TG	GG	TT	GG	TT	GG	GG	TT	NN	GG	GG	GG	GG	GG	TT	TT	GG	GG	GG	GG	NN	TT	TT	GG	TT	TT	GG	GG	TT	TT	TG	TT	GG
Bn-scaff_19929_1-p66166	A/G	C4	22532911	0.06119	GG	AA	AA	AA	AG	GG	AA	AA	AA	GG	GG	GG	AG	GG	AA	GG	AA	GG	GG	AA	AG	GG	GG	GG	GG	GG	AA	AA	GG	GG	GG	GG	AA	AA	AA	GG	AA	AA	GG	GG	AA	AA	AG	AA	GG
Bn-scaff_19929_1-p66171	T/G	C4	22532967	0.06692	GG	TT	TT	TT	TG	GG	TT	TT	TT	GG	GG	GG	TG	GG	TT	GG	TT	GG	GG	TT	TG	GG	GG	GG	GG	GG	TT	TT	GG	GG	GG	GG	GG	TT	TT	GG	TT	TT	GG	GG	TT	TT	TG	TT	GG
Bn-scaff_19929_1-p66343	A/G	C4	22533139	0.08031	AA	GG	GG	GG	AG	AA	GG	GG	GG	AA	AA	AA	AG	AA	GG	AA	GG	AA	AA	GG	NN	AA	AA	AA	AA	AA	GG	GG	AA	AA	AA	AA	GG	GG	GG	AA	GG	GG	AA	AA	GG	GG	AG	GG	AA
Bn-scaff_25432_1-p16404	A/G	C4	22550044	0.1109	AA	GG	GG	GG	AG	AA	GG	GG	GG	AA	AA	AA	AG	AA	GG	AA	GG	AA	AA	GG	NN	AA	AA	AA	AA	AA	GG	GG	AA	AA	AA	AA	GG	GG	GG	AA	GG	GG	AA	AA	GG	GG	AG	GG	AA
Bn-scaff_25432_1-p16869	A/G	C4	22551805	0.08987	AA	GG	GG	GG	AG	AA	GG	GG	GG	AA	AA	AA	AG	AA	GG	AA	GG	AA	AA	GG	NN	AA	AA	AA	AA	AA	GG	GG	AA	AA	AA	AA	GG	GG	GG	AA	GG	GG	AA	AA	GG	GG	AG	GG	AA
Bn-scaff_25432_1-p24804	T/G	C4	22570045	0.07457	GG	TT	TT	TT	TG	GG	TT	TT	TT	GG	GG	GG	TG	GG	TT	GG	TT	GG	GG	TT	GG	GG	GG	GG	GG	GG	TT	TT	GG	GG	GG	GG	GG	TT	TT	GG	TT	TT	GG	GG	TT	TT	TG	TT	GG
Bn-scaff_25432_1-p27014	T/G	C4	22572277	0.05354	TT	GG	GG	GG	TG	TT	GG	GG	GG	TT	TT	TT	NN	TT	GG	TT	GG	TT	TT	GG	NN	TT	TT	TT	TT	TT	GG	GG	TT	TT	TT	TT	TT	GG	GG	TT	GG	GG	TT	TT	GG	GG	TG	GG	TT
Bn-scaff_25432_1-p29690	A/G	C4	22574809	0.07839	AA	GG	GG	GG	AG	AA	GG	GG	GG	AA	AA	AA	NN	AA	GG	AA	GG	AA	AA	GG	NN	AA	AA	AA	AA	AA	GG	GG	AA	AA	AA	AA	GG	GG	GG	AA	GG	GG	AA	AA	GG	GG	AG	GG	AA
Bn-scaff_25432_1-p31881	A/C	C4	22576710	0.10134	AA	CC	CC	CC	AC	AA	CC	CC	CC	AA	AA	AA	NN	AA	CC	AA	CC	AA	AA	CC	NN	AA	AA	AA	AA	AA	CC	CC	AA	AA	AA	AA	CC	CC	CC	AA	CC	CC	AA	AA	CC	CC	AC	CC	AA
Bn-scaff_25432_1-p33326	A/G	C4	22578154	0.07075	GG	AA	AA	AA	AG	GG	AA	AA	AA	GG	GG	GG	AG	GG	AA	GG	AA	GG	GG	AA	GG	GG	GG	GG	GG	GG	AA	AA	GG	GG	GG	GG	AA	AA	AA	GG	AA	AA	GG	GG	AA	AA	AG	AA	GG
Bn-scaff_25432_1-p34031	A/G	C4	22578862	0.09369	GG	AA	AA	AA	AG	GG	AA	AA	AA	GG	GG	GG	AG	GG	AA	GG	AA	GG	GG	AA	GG	GG	GG	GG	GG	GG	AA	AA	GG	GG	GG	GG	AA	AA	AA	GG	AA	AA	GG	GG	AA	AA	AG	AA	GG
Bn-scaff_25432_1-p34840	T/G	C4	22579673	0.13958	TT	GG	GG	GG	NN	NN	GG	GG	GG	TT	TT	TT	GG	TT	GG	TT	GG	TT	TT	GG	NN	NN	TT	TT	TT	TT	GG	GG	TG	TT	NN	NN	GG	GG	GG	TT	GG	GG	NN	NN	GG	GG	NN	GG	TT
Bn-scaff_25432_1-p40383	A/G	C4	22580160	0.0956	AA	GG	GG	GG	AG	AA	GG	GG	GG	AA	AA	AA	NN	AA	GG	AA	GG	AA	AA	GG	NN	AA	AA	AA	AA	AA	GG	GG	AA	AA	AA	AA	AG	GG	GG	AA	GG	GG	AA	AA	GG	GG	AG	GG	AA
Bn-scaff_25432_1-p40426	A/G	C4	22580254	0.0956	AA	GG	GG	GG	AG	AA	GG	GG	GG	AA	AA	AA	NN	AA	GG	AA	GG	AA	AA	GG	NN	AA	AA	AA	AA	AA	GG	GG	AA	AA	AA	AA	AG	GG	GG	AA	GG	GG	AA	AA	GG	GG	AG	GG	AA
Bn-scaff_16714_1-p442054	A/G	C4	22619433	0.08222	GG	AA	AA	AA	AG	GG	AA	AA	AA	GG	GG	GG	AG	GG	AA	GG	AA	GG	GG	AA	GG	GG	GG	GG	GG	GG	AA	AA	GG	GG	GG	GG	GG	AA	AA	GG	AA	AA	GG	GG	AA	AA	AG	AA	GG
Bn-scaff_16714_1-p419889	A/G	C4	22627821	0.05736	GG	AA	AA	AA	AG	GG	AA	AA	AA	GG	GG	GG	AG	GG	AA	GG	AA	GG	GG	AA	GG	GG	GG	GG	GG	GG	AA	AA	GG	GG	GG	GG	GG	AA	AA	GG	AA	AA	GG	GG	AA	AA	AG	AA	GG
Bn-scaff_16714_1-p416474	T/G	C4	22631164	0.06501	TT	GG	GG	TG	TG	TT	GG	GG	GG	TT	TT	TT	TG	TT	GG	TT	GG	TT	TT	GG	NN	TT	TT	TT	TT	TT	GG	GG	TT	TT	TT	TT	TT	TG	TT	TT	GG	GG	TT	TT	GG	GG	TG	GG	TT
Bn-scaff_16714_1-p407589	A/C	C4	22633294	0.07839	CC	AA	AA	AC	AC	CC	AA	AA	AA	CC	CC	CC	AC	CC	AA	CC	AA	CC	CC	AA	NN	CC	CC	CC	CC	CC	AA	AA	CC	CC	CC	CC	CC	AC	CC	CC	AA	AA	CC	CC	AA	AA	AC	AA	CC
Bn-scaff_16714_1-p406026	T/C	C4	22634636	0.10325	TT	CC	CC	TC	TC	TT	CC	CC	CC	TT	TT	TT	NN	TT	CC	TT	CC	TT	TT	CC	NN	TT	TT	TT	TT	TT	CC	CC	TT	TT	TT	TT	TT	NN	NN	TT	CC	CC	TT	TT	CC	CC	TC	CC	TT
Bn-scaff_16714_1-p404382	T/C	C4	22636280	0.08413	CC	TT	TT	TT	TC	CC	TT	TT	TT	CC	CC	CC	TC	CC	TT	CC	TT	CC	CC	TT	CC	CC	CC	CC	CC	CC	TT	TT	CC	CC	CC	CC	CC	TT	NN	CC	TT	TT	CC	CC	TT	TT	TC	TT	CC
Bn-scaff_16714_1-p402674	A/G	C4	22638005	0.0956	GG	AA	AA	AA	AG	GG	AA	AA	AA	GG	GG	GG	AG	GG	AA	GG	AA	GG	GG	AA	GG	GG	GG	GG	GG	GG	AA	AA	GG	GG	GG	GG	GG	AA	NN	GG	AA	AA	GG	GG	AA	AA	AG	AA	GG
Bn-scaff_16714_1-p402659	A/C	C4	22638071	0.12046	AA	CC	CC	CC	AC	AA	CC	CC	CC	AA	AA	AA	AC	AA	CC	AA	CC	AA	AA	CC	NN	AA	AA	AA	AA	AA	CC	CC	AA	AA	AA	AA	AA	CC	NN	AA	CC	CC	AA	AA	CC	CC	AC	CC	AA
Bn-scaff_16714_1-p348941	T/C	C4	22682274	0.0478	CC	TT	TT	TC	TC	CC	TT	TT	TT	CC	CC	CC	TC	CC	TT	CC	TT	CC	CC	TT	CC	CC	CC	CC	CC	CC	TT	TT	CC	CC	CC	CC	CC	TC	CC	CC	TT	TT	CC	CC	TT	TT	TC	TT	CC
Bn-scaff_16714_1-p346340	A/G	C4	22684874	0.08031	GG	AA	AA	AG	AG	GG	AA	AA	AA	GG	GG	GG	AG	GG	AA	GG	AA	GG	GG	AA	NN	GG	GG	GG	GG	GG	AA	AA	GG	GG	GG	GG	GG	AG	GG	GG	AA	AA	GG	GG	AA	AA	AG	AA	GG
Bn-scaff_16714_1-p246307	T/C	C4	22693632	0.07457	CC	TT	TT	TC	TC	CC	TT	TT	TT	CC	CC	CC	TC	CC	TT	CC	TT	CC	CC	TT	NN	CC	CC	CC	CC	CC	TT	TT	CC	CC	CC	CC	CC	TC	CC	CC	TT	TT	CC	CC	TT	TT	TC	TT	CC
Bn-scaff_16714_1-p246731	T/C	C4	22694103	0.08413	CC	TT	TT	TC	TC	CC	TT	TT	TT	CC	CC	CC	TC	CC	TT	CC	TT	CC	CC	TT	NN	CC	CC	CC	CC	CC	TT	TT	CC	CC	CC	CC	CC	TC	CC	CC	TT	TT	CC	CC	TT	TT	TC	TT	CC
Bn-scaff_16714_1-p247248	A/G	C4	22694623	0.07648	GG	AA	AA	AA	AG	GG	AA	AA	AA	GG	GG	GG	AG	GG	AA	GG	AA	GG	GG	AA	NN	GG	GG	GG	GG	GG	AA	AA	GG	GG	GG	GG	GG	AA	AA	GG	AA	AA	GG	GG	AA	AA	AG	AA	GG
Bn-scaff_16714_1-p249437	A/G	C4	22697068	0.07457	GG	AA	AA	AA	AG	GG	AA	AA	AA	GG	GG	GG	NN	GG	AA	GG	AA	GG	GG	AA	NN	GG	GG	GG	GG	GG	AA	AA	GG	GG	GG	GG	GG	AA	AA	GG	AA	AA	GG	GG	AA	AA	AG	AA	GG
Bn-scaff_16714_1-p252239	T/G	C4	22699746	0.1109	TT	GG	GG	GG	TG	TT	GG	GG	GG	TT	TT	TT	TG	TT	GG	TT	GG	TT	TT	GG	TT	TT	TT	TT	TT	TT	GG	GG	TT	TT	TT	TT	TT	GG	NN	TT	GG	GG	TT	TT	GG	GG	TG	GG	TT
Bn-scaff_16714_1-p252822	T/C	C4	22700289	0.11855	TC	TT	TT	TT	TC	CC	TT	TT	TT	TC	TC	TC	NN	CC	TT	NN	TT	CC	CC	TT	CC	CC	CC	TC	CC	CC	TT	TT	CC	TC	CC	CC	CC	TT	NN	CC	TT	TT	CC	CC	TT	TT	TC	TT	CC
Bn-scaff_16714_1-p290322	A/C	C4	22721856	0.07266	CC	AA	AA	NN	AC	CC	AA	AA	AA	CC	CC	CC	AC	CC	AA	CC	AA	CC	CC	AA	CC	CC	CC	CC	CC	CC	AA	AA	CC	CC	CC	CC	CC	NN	CC	CC	AA	AA	CC	CC	AA	AA	AC	AA	CC
Bn-scaff_16714_1-p329155	T/C	C4	22749268	0.10516	TT	CC	CC	CC	TC	TT	CC	CC	CC	TT	TT	TT	NN	TT	CC	TT	CC	TT	TT	CC	NN	TT	TT	TT	TT	TT	CC	CC	TT	TT	TT	TT	TT	CC	CC	TT	CC	CC	TT	TT	CC	CC	TC	CC	TT
Bn-scaff_16714_1-p329461	A/G	C4	22749574	0.05736	GG	AA	AA	AG	AG	GG	AA	AA	AA	GG	GG	GG	AG	GG	AA	GG	AA	GG	GG	AA	NN	GG	GG	GG	GG	GG	AA	AA	GG	GG	GG	GG	GG	AG	GG	GG	AA	AA	GG	GG	AA	AA	AG	AA	GG
Bn-scaff_16714_1-p233817	A/G	C4	22778329	0.08413	GG	AA	AA	AG	AG	GG	AA	AA	AA	GG	GG	GG	AG	GG	AA	GG	AA	GG	GG	AA	GG	GG	GG	GG	GG	GG	AA	AA	GG	GG	GG	GG	GG	AG	GG	GG	AA	AA	GG	GG	AA	AA	AG	AA	GG
Bn-scaff_16714_1-p233250	A/G	C4	22778846	0.06883	GG	AA	AA	AA	AG	GG	AA	AA	AA	GG	GG	GG	AG	GG	AA	GG	AA	GG	GG	AA	NN	GG	GG	GG	GG	GG	AA	AA	GG	GG	GG	GG	GG	AA	AA	GG	AA	AA	GG	GG	AA	AA	AG	AA	GG
Bn-scaff_16714_1-p232747	T/G	C4	22779400	0.07075	GG	TT	TT	TG	TG	GG	TT	TT	TT	GG	GG	GG	TG	GG	TT	GG	TT	GG	GG	TT	GG	GG	GG	GG	GG	GG	TT	TT	GG	GG	GG	GG	GG	TG	GG	GG	TT	TT	GG	GG	TT	TT	TG	TT	GG
Bn-scaff_16714_1-p232694	A/C	C4	22779402	0.10516	CC	AA	AA	AA	AC	CC	AA	AA	AA	CC	CC	CC	NN	CC	AA	CC	AA	CC	CC	AA	NN	CC	CC	CC	CC	CC	AA	AA	CC	CC	CC	CC	CC	AA	CC	CC	AA	AA	CC	CC	AA	AA	AC	AA	CC
Bn-scaff_16714_1-p231987	T/G	C4	22780206	0.05927	GG	TT	TT	TG	TG	GG	TT	TT	TT	GG	GG	GG	TG	GG	TT	GG	TT	GG	GG	TT	NN	GG	GG	GG	GG	GG	TT	TT	GG	GG	GG	GG	GG	TG	GG	GG	TT	TT	GG	GG	TT	TT	TG	TT	GG
Bn-scaff_16714_1-p231883	T/C	C4	22780259	0.06119	CC	TT	TT	TC	TC	CC	TT	TT	TT	CC	CC	CC	TC	CC	TT	CC	TT	CC	CC	TT	NN	CC	CC	CC	CC	CC	TT	TT	CC	CC	CC	CC	CC	TC	CC	CC	TT	TT	CC	CC	TT	TT	TC	TT	CC
Bn-scaff_16714_1-p230212	A/G	C4	22781982	0.10707	AA	GG	GG	AG	AG	AA	GG	GG	GG	AA	AA	AA	AG	AA	GG	AA	GG	AA	AA	GG	NN	AA	AA	AA	AA	AA	GG	GG	AA	AA	AA	AA	AA	AG	AA	AA	GG	GG	AA	AA	GG	GG	AG	GG	AA
Bn-scaff_16714_1-p225068	A/G	C4	22792141	0.07839	GG	AA	AA	AG	AG	GG	AA	AA	AA	GG	GG	GG	AG	GG	AA	GG	AA	GG	GG	AA	NN	GG	GG	GG	GG	GG	AA	AA	GG	GG	GG	GG	GG	AG	GG	GG	AA	AA	GG	GG	AA	AA	AG	AA	GG
Bn-scaff_16714_1-p225057	T/C	C4	22792203	0.09751	TT	CC	CC	TC	TC	TT	CC	CC	CC	TT	TT	TT	NN	NN	CC	TT	CC	TT	TT	CC	TT	TT	TT	TT	TT	TT	CC	CC	NN	TT	TT	TT	TT	TC	TT	TT	CC	CC	TT	TT	CC	CC	TC	CC	TT
Bn-scaff_16714_1-p196141	T/C	C4	22835578	0.1109	TT	CC	CC	CC	TC	TT	CC	CC	CC	TT	TT	TT	NN	TT	CC	TT	CC	TT	TT	CC	NN	TT	TT	TT	TT	TT	CC	CC	TT	TT	TT	TT	TT	CC	NN	TT	CC	CC	TT	TT	CC	CC	TC	CC	TT
Bn-scaff_16714_1-p171706	A/G	C4	22851253	0.0631	AA	GG	GG	GG	AG	AA	GG	GG	GG	AA	AA	AA	AG	AA	GG	AA	GG	AA	AA	GG	AG	AA	AA	AA	AA	AA	GG	GG	AA	AA	AA	AA	AA	GG	GG	AA	GG	GG	AA	AA	GG	GG	AG	GG	AA
Bn-scaff_16714_1-p127573	A/G	C4	22905886	0.08795	GG	AA	AA	AG	AG	GG	AA	AA	AA	GG	GG	GG	AG	GG	AA	GG	AA	GG	GG	AA	GG	GG	GG	GG	GG	GG	AA	AA	GG	GG	GG	GG	GG	AG	GG	GG	AA	AA	GG	GG	AA	AA	AG	AA	GG
Bn-scaff_16714_1-p110735	A/G	C4	22924174	0.07648	GG	AA	AA	AG	AG	GG	AA	AA	AA	GG	GG	GG	AG	GG	AA	GG	AA	GG	GG	AA	NN	GG	GG	GG	GG	GG	AA	AA	GG	GG	GG	AA	GG	AG	GG	GG	AA	AA	GG	GG	AA	AA	AG	AA	GG
Bn-scaff_16714_1-p104848	A/G	C4	22939449	0.0631	AA	GG	GG	AG	AG	AA	GG	GG	GG	AA	AA	AA	AG	AA	GG	AA	GG	AA	AA	GG	AG	AA	AA	AA	AA	AA	GG	GG	AA	AA	AA	GG	AA	AG	AA	AA	GG	GG	AA	AA	GG	GG	AG	GG	AA
Bn-scaff_16714_1-p98921	T/C	C4	22945307	0.08222	CC	TT	TT	TT	TC	CC	TT	TT	TT	CC	CC	CC	TC	CC	TT	CC	TT	CC	CC	TT	CC	CC	CC	CC	CC	CC	TT	TT	CC	CC	CC	TT	CC	TT	TT	CC	TT	TT	CC	CC	TT	TT	TC	TT	CC
Bn-scaff_16714_1-p14150	T/C	C4	23049098	0.08413	CC	TT	TT	TT	TC	CC	TT	TT	TT	CC	CC	CC	TC	CC	TT	CC	TT	CC	CC	TT	NN	CC	CC	CC	CC	CC	TT	TT	CC	CC	CC	TT	CC	TT	NN	CC	TT	TT	CC	CC	TT	TT	TC	TT	CC
Bn-scaff_16714_1-p3998	A/C	C4	23059618	0.15296	AA	CC	CC	AC	AC	AA	CC	CC	NN	AA	AA	AA	AC	AA	NN	AA	CC	AA	AA	CC	AA	AA	AA	AA	AA	AA	CC	CC	AA	AA	AA	CC	AA	NN	AA	AA	CC	CC	AA	AA	CC	CC	AC	CC	AA
Bn-scaff_19899_1-p684603	T/C	C4	23084794	0.08413	CC	TT	TT	TT	TC	CC	TT	TT	TT	CC	CC	CC	TC	CC	TT	CC	TT	CC	CC	TT	CC	CC	CC	CC	CC	CC	TT	TT	CC	CC	CC	TT	CC	TT	TT	CC	TT	TT	CC	CC	TT	TT	TC	TT	CC
Bn-scaff_18656_1-p4894	T/G	C4	23099612	0.04971	TT	GG	GG	TG	TG	TT	GG	GG	GG	TT	TT	TT	TG	TT	TT	TT	GG	TT	TT	GG	TT	TT	TT	TT	TT	TT	GG	GG	TT	TT	TT	GG	TT	TT	TT	TT	GG	GG	TT	TT	TT	GG	TG	GG	TT
Bn-scaff_18656_1-p8003	A/C	C4	23102721	0.05545	CC	AA	AA	AA	NN	CC	AA	AA	AA	CC	CC	CC	AA	CC	CC	CC	AA	CC	CC	AA	CC	CC	CC	CC	CC	CC	CC	CC	CC	CC	CC	AA	CC	CC	CC	CC	AA	AA	CC	CC	CC	AA	NN	AA	CC
Bn-scaff_18656_1-p22362	A/C	C4	23117357	0.10325	CC	CC	CC	CC	AC	AA	CC	CC	CC	AA	AA	AA	AC	AA	AA	AA	CC	AA	AA	CC	AA	AA	AA	AA	AA	AA	AA	AA	AA	AA	AA	CC	AA	AC	CC	CC	CC	CC	AA	AA	AA	CC	CC	CC	CC
Bn-scaff_18656_1-p22363	A/G	C4	23117409	0.06692	AA	AA	AA	AG	AG	GG	AA	AA	AA	GG	GG	GG	AG	GG	GG	GG	AA	GG	GG	AA	GG	GG	GG	GG	GG	GG	GG	GG	GG	GG	GG	AA	GG	GG	GG	AA	AA	AA	GG	GG	GG	AA	AA	AA	AA
Bn-scaff_18656_1-p38343	A/C	C4	23127174	0.10516	CC	CC	CC	NN	AC	AA	CC	CC	CC	AA	AA	AA	AC	AA	AA	AA	CC	AA	AA	CC	AA	AA	AA	AA	AA	AA	AA	AA	AA	AA	AA	CC	AA	AA	AA	CC	CC	CC	AA	AA	AA	CC	CC	CC	CC
Bn-scaff_16309_1-p287409	A/G	C4	23172783	0.06119	GG	GG	GG	GG	AG	AA	GG	GG	GG	AA	AA	AA	AG	AA	AA	AA	GG	AA	AA	GG	AA	AA	AA	AA	AA	AA	AA	AA	AA	AA	AA	GG	AA	AA	NN	AA	GG	GG	AA	AA	AA	GG	AG	GG	AA
Bn-scaff_16309_1-p187425	A/G	C4	23251504	0.0478	GG	GG	GG	AG	AG	AA	GG	GG	GG	AA	AA	AA	AA	AA	AA	AA	GG	AA	AA	AA	AA	AA	AA	AA	AA	AA	AA	AA	AA	AA	AA	AA	GG	AA	AA	AA	GG	GG	AA	AA	GG	GG	AA	GG	AA
Bn-scaff_16309_1-p164550	T/G	C4	23275694	0.06883	TT	TT	TT	TT	TG	GG	TT	TT	TG	GG	GG	GG	GG	GG	TT	GG	TT	GG	GG	GG	GG	GG	GG	GG	GG	GG	TT	TT	GG	GG	GG	TT	TT	TT	TT	TT	TT	TT	GG	GG	GG	TT	TG	TT	TT
Bn-scaff_16309_1-p70660	A/C	C4	23299592	0.05736	AA	AA	AA	AC	AC	CC	AA	AA	AA	AA	CC	CC	NN	AA	CC	CC	AA	AA	CC	AA	CC	CC	AA	CC	AA	AA	CC	CC	CC	AA	CC	AA	CC	NN	AA	CC	AA	AA	CC	CC	CC	AA	AC	AA	CC
Bn-scaff_16309_1-p63105	A/C	C4	23313445	0.09178	CC	CC	CC	NN	AC	AA	CC	CC	CC	CC	AA	AA	NN	CC	AA	AA	CC	CC	AA	CC	AA	AA	CC	AA	CC	CC	AA	AA	AA	CC	AA	CC	CC	AC	CC	AA	CC	CC	AA	AA	AA	CC	AC	CC	AA
Bn-scaff_16309_1-p62538	A/G	C4	23313967	0.10134	GG	GG	GG	NN	NN	AA	GG	GG	GG	GG	AA	AA	AG	GG	AA	AA	GG	GG	AA	GG	AA	AA	GG	AA	GG	GG	AA	AA	AA	GG	AA	GG	GG	AG	GG	AA	GG	GG	AA	AA	AA	GG	AG	GG	AA
Bn-scaff_17335_1-p219441	T/C	C4	23578182	0.06692	TT	TT	TT	TT	CC	CC	TT	TT	TT	TT	CC	TT	TC	TT	TT	CC	TT	TT	CC	TT	NN	CC	TT	CC	TT	TT	TT	TT	CC	TT	CC	TT	TT	TT	TT	TT	TT	TT	CC	CC	CC	TT	TT	TT	TT
Bn-scaff_18275_1-p269623	T/G	C4	24597168	0.01912	GG	GG	GG	GG	GG	GG	GG	GG	GG	GG	GG	GG	GG	GG	GG	GG	GG	GG	GG	GG	GG	GG	TT	GG	GG	GG	GG	GG	GG	GG	GG	GG	GG	GG	GG	GG	GG	GG	GG	GG	GG	GG	GG	GG	GG
Bn-scaff_18275_1-p269456	A/G	C4	24597335	0.01721	GG	GG	GG	GG	GG	GG	GG	GG	GG	GG	GG	GG	GG	GG	GG	GG	GG	GG	GG	GG	GG	GG	AA	GG	GG	GG	GG	GG	GG	GG	GG	GG	GG	GG	GG	GG	GG	GG	GG	GG	GG	GG	GG	GG	GG
Bn-scaff_24602_1-p69684	A/G	C4	25038519	0.0325	AA	AA	AA	AA	AA	AA	AA	AA	AA	AA	AA	AA	AA	AA	AA	AA	AA	AA	AA	AA	AA	AA	AA	AA	AA	AA	AA	AA	AA	AA	AA	GG	AA	AA	AA	AA	AA	AA	AA	AA	AA	AA	AA	AA	AA
Bn-scaff_24602_1-p82503	A/G	C4	25055548	0.02868	GG	GG	GG	GG	GG	GG	GG	GG	GG	GG	GG	GG	GG	GG	GG	GG	GG	GG	GG	GG	GG	GG	GG	GG	GG	GG	GG	GG	GG	GG	GG	AA	GG	GG	GG	GG	GG	GG	GG	GG	GG	GG	GG	GG	GG
Bn-scaff_24602_1-p83524	T/C	C4	25056490	0.03633	CC	CC	CC	CC	CC	CC	CC	CC	CC	CC	CC	CC	CC	CC	CC	CC	CC	CC	CC	CC	CC	CC	CC	CC	CC	CC	CC	CC	CC	CC	CC	TT	CC	CC	CC	CC	CC	CC	CC	CC	CC	CC	CC	CC	CC
Bn-scaff_24602_1-p83660	T/C	C4	25056626	0.0478	TT	TT	TT	TT	TT	TT	TT	TT	TT	TT	TT	TT	TT	TT	TT	TT	TT	TT	TT	TT	TT	TT	TT	TT	TT	TT	TT	TT	TT	TT	TT	CC	TT	TT	TT	TT	TT	TT	TT	TT	TT	TT	TT	TT	TT
Bn-scaff_24602_1-p94449	A/G	C4	25068351	0.02486	GG	GG	GG	GG	GG	GG	GG	GG	GG	GG	GG	GG	GG	GG	GG	GG	GG	GG	GG	GG	GG	GG	GG	GG	GG	GG	GG	GG	GG	GG	GG	AA	GG	GG	GG	GG	GG	GG	GG	GG	GG	GG	GG	GG	GG
Bn-scaff_19551_1-p24484	A/C	C4	25586531	0.06692	AA	AA	AA	AC	CC	AA	AA	CC	AC	AA	CC	CC	AC	AA	AA	CC	AA	AA	CC	AA	CC	CC	CC	CC	AA	AA	CC	CC	CC	AA	CC	CC	CC	NN	AA	CC	AA	AA	CC	CC	CC	AA	AC	AA	CC
Bn-scaff_17180_1-p72890	A/C	C4	25909690	0.01338	CC	CC	CC	CC	CC	CC	CC	CC	CC	CC	CC	CC	CC	CC	CC	CC	CC	CC	CC	CC	CC	CC	CC	CC	CC	CC	CC	CC	CC	CC	CC	AA	CC	CC	CC	CC	CC	CC	CC	CC	CC	CC	CC	CC	CC
Bn-scaff_17180_1-p333433	T/C	C4	26264653	0.10134	CC	CC	CC	NN	CC	CC	CC	CC	CC	CC	TT	CC	TC	CC	CC	CC	CC	CC	CC	CC	CC	CC	CC	CC	CC	CC	CC	CC	CC	CC	CC	CC	CC	CC	NN	CC	CC	CC	CC	CC	CC	CC	CC	CC	CC
Bn-A04-p7471870	T/C	C4	28166628	0.06883	TT	TT	TT	TC	TT	TT	CC	CC	TC	CC	CC	CC	TC	CC	TT	TC	TT	TT	TC	TT	TT	TT	CC	TT	TT	TT	CC	CC	CC	CC	TT	CC	CC	TT	CC	CC	CC	TT	CC	CC	CC	CC	CC	TT	TT
Bn-scaff_27914_1-p7446	T/C	C4	28252905	0.08413	CC	CC	CC	NN	TT	CC	TT	CC	TC	CC	TT	CC	TC	CC	CC	CC	CC	CC	CC	CC	TT	CC	CC	CC	CC	CC	CC	CC	CC	CC	TT	CC	CC	TT	TT	TT	CC	CC	CC	CC	CC	CC	NN	CC	TT
Bn-scaff_27914_1-p9919	T/C	C4	28255370	0.09178	TT	TT	TT	TC	CC	TT	CC	TT	TC	TT	CC	TT	TC	TT	TT	TT	TT	TT	TT	TT	CC	NN	TT	TT	TT	TT	TT	TT	TT	TT	CC	TT	TT	CC	CC	CC	TT	TT	TT	TT	TT	TT	TC	TT	CC
Bn-scaff_27914_1-p22911	A/C	C4	28269029	0.08604	AA	AA	AA	AC	CC	AA	CC	AA	AC	AA	CC	AA	AC	AA	AA	AA	AA	AA	AA	AA	CC	AA	AA	AA	AA	AA	AA	AA	AA	AA	CC	AA	AA	CC	CC	CC	AA	AA	AA	AA	AA	AA	AC	AA	CC
Bn-scaff_27914_1-p23844	A/C	C4	28269962	0.09369	AA	AA	AA	AC	CC	AA	CC	AA	AC	AA	CC	AA	NN	AA	AA	AA	AA	AA	AA	AA	CC	AA	AA	AA	AA	AA	AA	AA	AA	AA	CC	AA	AA	CC	CC	CC	AA	AA	AA	AA	AA	AA	AC	AA	CC
Bn-scaff_27914_1-p30825	T/C	C4	28274201	0.06501	CC	CC	CC	TC	TT	CC	TT	CC	TC	CC	TT	CC	TC	CC	CC	CC	CC	CC	CC	CC	TT	CC	CC	CC	CC	CC	CC	CC	CC	CC	TT	CC	CC	TT	TT	TT	CC	CC	CC	CC	CC	CC	TC	CC	TT
Bn-scaff_27914_1-p32593	T/G	C4	28276020	0.08222	TT	TT	TT	TG	GG	TT	GG	TT	TG	TT	GG	TT	TG	TT	TT	TT	TT	TT	TT	TT	GG	TT	TT	TT	TT	TT	TT	TT	TT	TT	GG	TT	TT	GG	GG	GG	TT	TT	TT	TT	TT	TT	TG	TT	GG
Bn-scaff_27914_1-p54256	A/G	C4	28297773	0.06119	GG	GG	GG	AG	AA	GG	AA	GG	AG	GG	AA	GG	AG	GG	GG	AA	GG	GG	AA	GG	AA	AA	GG	AA	GG	GG	GG	GG	AA	GG	AA	GG	GG	AA	AA	AA	GG	GG	GG	GG	GG	GG	AA	GG	AA
Bn-scaff_27914_1-p54325	T/G	C4	28297893	0.08031	TT	TT	TT	TG	GG	TT	GG	TT	TG	TT	GG	TT	TG	TT	TT	GG	TT	TT	GG	TT	GG	GG	TT	GG	TT	TT	TT	TT	GG	TT	GG	TT	TT	GG	GG	GG	TT	TT	TT	TT	TT	TT	GG	TT	GG
Bn-scaff_27914_1-p54798	A/G	C4	28298315	0.08413	AA	AA	AA	AG	GG	AA	GG	AA	AG	AA	GG	AA	AG	AA	AA	GG	AA	AA	GG	AA	GG	GG	AA	GG	AA	AA	AA	AA	GG	AA	GG	AA	AA	GG	GG	GG	AA	AA	AA	AA	AA	AA	GG	AA	GG
Bn-scaff_27914_1-p64159	T/G	C4	28308963	0.07266	TT	TT	TT	TG	GG	TT	GG	TT	TG	TT	GG	TT	TG	TT	TT	GG	TT	TT	GG	TT	GG	GG	TT	GG	TT	TT	TT	TT	GG	TT	GG	TT	TT	GG	GG	GG	TT	TT	TT	TT	TT	TT	GG	TT	GG
Bn-scaff_27914_1-p74694	T/C	C4	28314431	0.12811	TT	TT	TT	TC	CC	TT	CC	TT	NN	TT	CC	TT	NN	TT	TT	CC	TT	TT	CC	TT	CC	CC	TT	CC	TT	TT	TT	TT	CC	TT	CC	TT	TT	CC	CC	CC	TT	TT	TT	TT	TT	TT	CC	TT	CC
Bn-scaff_27914_1-p75461	T/G	C4	28315197	0.05736	TT	TT	TT	TG	GG	TT	GG	TT	TG	TT	GG	TT	TG	TT	TT	GG	TT	TT	GG	TT	GG	GG	TT	GG	TT	TT	TT	TT	GG	TT	GG	TT	TT	GG	GG	GG	TT	TT	TT	TT	TT	TT	GG	TT	GG
Bn-scaff_27914_1-p76173	T/C	C4	28315909	0.06119	TT	TT	TT	TC	CC	TT	CC	TT	TC	TT	CC	TT	TC	TT	TT	CC	TT	TT	CC	TT	CC	CC	TT	CC	TT	TT	TT	TT	CC	TT	CC	TT	TT	CC	CC	CC	TT	TT	TT	TT	TT	TT	CC	TT	CC
Bn-scaff_27914_1-p96300	T/C	C4	28331748	0.0631	TT	TT	TT	TC	CC	TT	CC	TT	TC	TT	CC	TT	TC	TT	TT	CC	TT	TT	CC	TT	CC	CC	TT	CC	TT	TT	TT	TT	CC	TT	CC	TT	TT	CC	CC	CC	TT	TT	TT	TT	TT	TT	CC	TT	CC
Bn-scaff_15712_8-p360376	A/G	C4	28350543	0.07457	AA	AA	AA	AG	GG	AA	GG	AA	AG	AA	GG	AA	AG	AA	AA	GG	AA	AA	GG	AA	GG	GG	AA	GG	AA	AA	AA	AA	GG	AA	GG	AA	AA	GG	GG	GG	AA	AA	AA	AA	AA	AA	GG	AA	GG
Bn-scaff_15712_8-p359972	T/C	C4	28350946	0.16444	CC	CC	CC	NN	TT	CC	TT	CC	TC	CC	TT	CC	TC	CC	CC	TT	CC	CC	TT	CC	TT	NN	CC	TT	CC	CC	CC	CC	NN	CC	TT	CC	CC	TT	TT	TT	CC	CC	CC	CC	CC	CC	TT	CC	TT
Bn-scaff_15712_8-p359006	A/G	C4	28351963	0.05163	AA	AA	AA	AG	GG	AA	GG	AA	AG	AA	GG	AA	AG	AA	AA	GG	AA	AA	GG	AA	GG	GG	AA	GG	AA	AA	AA	AA	GG	AA	GG	AA	AA	GG	GG	GG	AA	AA	AA	AA	AA	AA	GG	AA	GG
Bn-scaff_15712_8-p357288	T/C	C4	28353629	0.06883	CC	CC	CC	TC	TT	CC	TT	CC	TC	CC	TT	CC	TC	CC	CC	TT	CC	CC	TT	CC	TT	TT	CC	TT	CC	CC	CC	CC	TT	CC	TT	CC	CC	TT	TT	TT	CC	CC	CC	CC	CC	CC	TT	CC	TT
Bn-scaff_15712_8-p327152	A/C	C4	28370131	0.06501	AA	AA	AA	AC	CC	AA	CC	AA	AC	AA	CC	AA	AC	AA	AA	CC	AA	AA	CC	AA	CC	CC	AA	CC	AA	AA	AA	AA	CC	AA	CC	AA	AA	CC	CC	CC	AA	AA	AA	AA	AA	AA	CC	AA	CC
Bn-scaff_15712_8-p241795	T/C	C4	28471329	0.0631	CC	CC	CC	TC	TT	CC	TT	CC	TC	CC	TT	CC	TC	CC	CC	TT	CC	CC	TT	CC	TT	TT	CC	TT	CC	CC	CC	CC	TT	CC	TT	CC	CC	TT	TT	TT	CC	CC	CC	CC	CC	CC	TT	CC	TT
Bn-scaff_15712_8-p241736	T/G	C4	28471337	0.08604	TT	TT	TT	TG	GG	TT	GG	TT	NN	TT	GG	TT	NN	TT	TT	GG	TT	TT	GG	TT	GG	GG	TT	GG	TT	TT	TT	TT	GG	TT	GG	TT	TT	GG	GG	GG	TT	TT	TT	TT	TT	TT	GG	TT	GG
Bn-scaff_15712_8-p241714	T/C	C4	28471410	0.0631	TT	TT	TT	TC	CC	TT	CC	TT	TC	TT	CC	TT	TC	TT	TT	CC	TT	TT	CC	TT	CC	CC	TT	CC	TT	TT	TT	TT	CC	TT	CC	TT	TT	CC	CC	CC	TT	TT	TT	TT	TT	TT	CC	TT	CC
Bn-scaff_15712_8-p200351	A/G	C4	28511642	0.04207	GG	GG	GG	AG	AA	GG	AA	GG	AG	GG	AA	GG	AG	GG	GG	AA	GG	GG	AA	GG	AA	AA	GG	AA	GG	GG	GG	GG	AA	GG	AA	GG	GG	AA	AA	AA	GG	GG	GG	GG	GG	GG	AA	GG	AA
Bn-scaff_15712_8-p196505	T/C	C4	28515437	0.06119	TT	TT	TT	NN	CC	TT	CC	TT	TC	TT	CC	TT	TC	TT	TT	CC	TT	TT	CC	TT	CC	CC	TT	CC	TT	TT	TT	TT	CC	TT	CC	TT	TT	CC	CC	CC	TT	TT	TT	TT	TT	TT	CC	TT	CC
Bn-scaff_15712_8-p195726	A/C	C4	28516267	0.07266	AA	AA	AA	AC	CC	AA	CC	AA	NN	AA	CC	AA	NN	AA	AA	CC	AA	AA	CC	AA	CC	CC	AA	CC	AA	AA	AA	AA	CC	AA	CC	AA	AA	CC	CC	CC	AA	AA	AA	AA	AA	AA	CC	AA	CC
Bn-scaff_15712_8-p195672	A/G	C4	28516270	0.05545	GG	GG	GG	AG	AA	GG	AA	GG	AG	GG	AA	GG	AG	GG	GG	AA	GG	GG	AA	GG	AA	AA	GG	AA	GG	GG	GG	GG	AA	GG	AA	GG	GG	AA	AA	AA	GG	GG	GG	GG	GG	GG	AA	GG	AA
Bn-scaff_15712_8-p192683	T/G	C4	28519309	0.05354	GG	GG	GG	TG	TT	GG	TT	GG	TG	GG	TT	GG	TG	GG	GG	TT	GG	GG	TT	GG	TT	TT	GG	TT	GG	GG	GG	GG	TT	GG	TT	GG	GG	TT	TT	TT	GG	GG	GG	GG	GG	GG	TT	GG	TT
Bn-scaff_15712_8-p121910	T/C	C4	28592019	0.11663	TT	CC	CC	TT	CC	TT	CC	CC	TC	TT	TT	TT	NN	TT	TT	TT	TT	TT	TT	TT	NN	TT	CC	TT	TT	TT	TT	TT	TT	TT	CC	CC	CC	TT	TT	TT	TT	TT	CC	CC	CC	TT	TT	CC	TT
Bn-scaff_15712_8-p121352	T/G	C4	28592577	0.07457	GG	TT	TT	GG	TT	GG	TT	TT	TG	GG	GG	GG	TG	GG	GG	GG	GG	GG	GG	GG	NN	GG	TT	GG	GG	GG	GG	GG	GG	GG	TT	TT	TT	GG	GG	GG	GG	GG	TT	TT	TT	GG	GG	TT	GG
Bn-scaff_15712_8-p121295	A/G	C4	28592634	0.1262	GG	AA	AA	GG	AA	GG	AA	AA	AG	GG	GG	GG	NN	GG	GG	GG	GG	GG	GG	GG	NN	GG	AA	GG	GG	GG	GG	GG	GG	GG	AA	AA	AA	GG	GG	GG	GG	GG	AA	AA	AA	GG	GG	AA	GG
Bn-scaff_15712_8-p121229	T/C	C4	28592649	0.10899	CC	TT	TT	CC	TT	CC	TT	TT	TC	CC	CC	CC	NN	CC	CC	CC	CC	CC	CC	CC	NN	CC	TT	CC	CC	CC	CC	CC	CC	CC	TT	TT	TT	CC	CC	CC	CC	CC	TT	TT	TT	CC	CC	TT	CC
Bn-scaff_15712_8-p121114	T/C	C4	28592815	0.08031	TT	CC	CC	TT	CC	TT	CC	CC	TC	TT	TT	TT	NN	TT	TT	TT	TT	TT	TT	TT	CC	TT	CC	TT	TT	TT	TT	TT	TT	TT	CC	CC	CC	TT	TT	TT	TT	TT	CC	CC	CC	TT	TT	CC	TT
Bn-scaff_15712_8-p121006	A/C	C4	28592872	0.07648	AA	CC	CC	AA	CC	AA	CC	CC	AC	AA	AA	AA	AC	AA	AA	AA	AA	AA	AA	AA	NN	AA	CC	AA	AA	AA	AA	AA	AA	AA	CC	CC	CC	AA	AA	AA	AA	AA	CC	CC	CC	AA	AA	CC	AA
Bn-scaff_15712_8-p120853	T/C	C4	28593025	0.08987	CC	TT	TT	CC	TT	CC	TT	TT	TC	CC	CC	CC	TC	CC	CC	CC	CC	CC	CC	CC	NN	CC	TT	CC	CC	CC	CC	CC	CC	CC	TT	TT	TT	CC	CC	CC	CC	CC	TT	TT	TT	CC	CC	TT	CC
Bn-scaff_15712_8-p120720	T/C	C4	28593209	0.18356	CC	TT	TT	CC	TT	CC	TT	TT	TC	CC	CC	CC	NN	CC	CC	CC	CC	CC	CC	CC	NN	CC	TT	CC	CC	CC	CC	CC	CC	CC	TT	TT	TT	CC	CC	CC	CC	CC	TT	TT	TT	CC	CC	TT	CC
Bn-scaff_15712_8-p110489	T/C	C4	28603043	0.09751	CC	TT	TT	CC	TT	CC	TT	TT	TC	CC	CC	CC	TC	CC	CC	CC	CC	CC	CC	CC	NN	CC	TT	CC	CC	CC	CC	CC	CC	CC	TT	TT	TT	CC	CC	CC	CC	CC	TT	TT	TT	CC	CC	TT	CC
Bn-scaff_22148_1-p21841	A/G	C4	29030098	0.05545	GG	GG	GG	AG	AA	GG	GG	GG	AG	GG	AA	GG	GG	GG	GG	AA	GG	GG	AA	GG	GG	AA	GG	AA	GG	GG	GG	GG	AA	GG	GG	GG	GG	NN	AA	GG	GG	GG	GG	GG	GG	GG	AG	GG	GG
Bn-scaff_22148_1-p23174	T/C	C4	29031424	0.08987	CC	CC	CC	NN	TT	CC	CC	CC	TC	CC	TT	CC	CC	CC	CC	TT	CC	CC	TT	CC	CC	TT	CC	TT	CC	CC	CC	CC	TT	CC	CC	CC	CC	CC	TT	CC	CC	CC	CC	CC	CC	CC	TC	CC	CC
Bn-scaff_22148_1-p23538	A/C	C4	29031744	0.12046	CC	CC	CC	AC	AA	CC	CC	CC	AA	CC	AA	CC	CC	CC	CC	AA	CC	CC	AA	CC	CC	AA	CC	AA	CC	CC	CC	CC	AA	CC	CC	CC	CC	AC	AA	CC	CC	CC	CC	CC	CC	CC	NN	CC	CC
Bn-scaff_22148_1-p66564	T/C	C4	29072315	0.05736	CC	CC	CC	TC	TT	CC	CC	CC	TC	CC	TT	CC	CC	CC	CC	TT	CC	CC	TT	CC	CC	TT	CC	TT	CC	CC	CC	CC	TT	CC	CC	CC	CC	NN	TT	CC	CC	CC	CC	CC	CC	CC	TC	CC	CC
Bn-scaff_22148_1-p68211	A/G	C4	29074015	0.04971	GG	GG	GG	AG	AA	GG	GG	GG	AG	GG	AA	GG	GG	GG	GG	AA	GG	GG	AA	GG	GG	AA	GG	AA	GG	GG	GG	GG	AA	GG	GG	GG	GG	NN	AA	GG	GG	GG	GG	GG	GG	GG	AG	GG	GG
Bn-scaff_22148_1-p69860	A/G	C4	29075666	0.06119	GG	GG	GG	AG	AA	GG	GG	GG	AG	GG	AA	GG	GG	GG	GG	AA	GG	GG	AA	GG	GG	AA	GG	AA	GG	GG	GG	GG	AA	GG	GG	GG	GG	NN	AA	GG	GG	GG	GG	GG	GG	GG	AG	GG	GG
Bn-scaff_22148_1-p71161	T/C	C4	29076915	0.04589	TT	TT	TT	TC	CC	TT	TT	TT	TC	TT	CC	TT	TT	TT	TT	CC	TT	TT	CC	TT	TT	CC	TT	CC	TT	TT	TT	TT	CC	TT	TT	TT	TT	TC	CC	TT	TT	TT	TT	TT	TT	TT	TC	TT	TT
Bn-scaff_22148_1-p71406	T/C	C4	29077160	0.07839	CC	CC	CC	NN	TT	CC	CC	CC	TC	CC	TT	CC	CC	CC	CC	TT	CC	CC	TT	CC	CC	TT	CC	TT	CC	CC	CC	CC	TT	CC	CC	CC	CC	CC	TT	CC	CC	CC	CC	CC	CC	CC	TC	CC	CC
Bn-scaff_22148_1-p72416	T/G	C4	29078145	0.07075	TT	TT	TT	TG	GG	TT	TT	TT	TG	TT	GG	TT	TT	TT	TT	GG	TT	TT	GG	TT	TT	GG	TT	GG	TT	TT	TT	TT	GG	TT	TT	TT	TT	NN	GG	TT	TT	TT	TT	TT	TT	TT	TG	TT	TT
Bn-scaff_22148_1-p76088	T/C	C4	29081868	0.05354	TT	TT	TT	TC	CC	TT	TT	TT	TC	TT	CC	TT	TT	TT	TT	CC	TT	TT	CC	TT	TT	CC	TT	CC	TT	TT	TT	TT	CC	TT	TT	TT	TT	NN	CC	TT	TT	TT	TT	TT	TT	TT	TC	TT	TT
Bn-scaff_22148_1-p77629	A/G	C4	29083358	0.07075	AA	AA	AA	AG	GG	AA	AA	AA	AG	AA	GG	AA	AA	AA	AA	GG	AA	AA	GG	AA	AA	GG	AA	GG	AA	AA	AA	AA	GG	AA	AA	AA	AA	NN	GG	AA	AA	AA	AA	AA	AA	AA	AG	AA	AA
Bn-scaff_22148_1-p77754	T/C	C4	29083483	0.05545	CC	CC	CC	NN	TT	CC	CC	CC	TC	CC	TT	CC	CC	CC	CC	TT	CC	CC	TT	CC	CC	TT	CC	TT	CC	CC	CC	CC	TT	CC	CC	CC	CC	CC	TT	CC	CC	CC	CC	CC	CC	CC	TC	CC	CC
Bn-scaff_22148_1-p77959	T/G	C4	29083740	0.04589	GG	GG	GG	TG	TT	GG	GG	GG	TG	GG	TT	GG	GG	GG	GG	TT	GG	GG	TT	GG	GG	TT	GG	TT	GG	GG	GG	GG	TT	GG	GG	GG	GG	GG	TT	GG	GG	GG	GG	GG	GG	GG	TG	GG	GG
Bn-scaff_22148_1-p79171	A/G	C4	29084952	0.06119	GG	GG	GG	AG	AA	GG	GG	GG	AG	GG	AA	GG	GG	GG	GG	AA	GG	GG	AA	GG	GG	AA	GG	AA	GG	GG	GG	GG	AA	GG	GG	GG	GG	NN	AA	GG	GG	GG	GG	GG	GG	GG	AG	GG	GG
Bn-scaff_22148_1-p79620	A/G	C4	29085406	0.08413	AA	AA	AA	AG	GG	AA	AA	AA	NN	AA	GG	AA	AA	AA	AA	GG	AA	AA	GG	AA	AA	GG	AA	GG	AA	AA	AA	AA	GG	AA	AA	AA	AA	NN	GG	AA	AA	AA	AA	AA	AA	AA	AG	AA	AA
Bn-scaff_22148_1-p81110	T/G	C4	29086978	0.05545	GG	GG	GG	TG	TT	GG	GG	GG	TG	GG	TT	GG	GG	GG	GG	TT	GG	GG	TT	GG	GG	TT	GG	TT	GG	GG	GG	GG	TT	GG	GG	GG	GG	GG	TT	GG	GG	GG	GG	GG	GG	GG	TG	GG	GG
Bn-scaff_22148_1-p82731	T/G	C4	29088784	0.0631	GG	GG	GG	TG	TT	GG	GG	GG	NN	GG	TT	GG	GG	GG	GG	TT	GG	GG	TT	GG	GG	TT	GG	TT	GG	GG	GG	GG	TT	GG	GG	GG	GG	NN	TT	GG	GG	GG	GG	GG	GG	GG	NN	GG	GG
Bn-scaff_22148_1-p89133	A/C	C4	29114767	0.07266	CC	CC	CC	AC	AA	CC	CC	CC	AC	CC	AA	CC	CC	CC	CC	AA	CC	CC	AA	CC	CC	AA	CC	AA	CC	CC	CC	CC	AA	CC	CC	CC	CC	NN	AA	CC	CC	CC	CC	CC	CC	CC	AC	CC	CC
Bn-scaff_22148_1-p89134	A/G	C4	29114818	0.07839	AA	AA	AA	AG	GG	AA	AA	AA	AG	AA	GG	AA	AA	AA	AA	GG	AA	AA	GG	AA	AA	GG	AA	GG	AA	AA	AA	AA	GG	AA	AA	AA	AA	NN	GG	AA	AA	AA	AA	AA	AA	AA	AG	AA	AA
Bn-scaff_22148_1-p89325	T/G	C4	29114958	0.0631	TT	TT	TT	TG	GG	TT	TT	TT	TG	TT	GG	TT	TT	TT	TT	GG	TT	TT	GG	TT	TT	GG	TT	GG	TT	TT	TT	TT	GG	TT	TT	TT	TT	NN	GG	TT	TT	TT	TT	TT	TT	TT	TG	TT	TT
Bn-scaff_22148_1-p95826	A/G	C4	29121468	0.0478	GG	GG	GG	AG	AA	GG	GG	GG	AG	GG	AA	GG	GG	GG	GG	AA	GG	GG	AA	GG	GG	AA	GG	AA	GG	GG	GG	GG	AA	GG	GG	GG	GG	NN	AA	GG	GG	GG	GG	GG	GG	GG	AG	GG	GG
Bn-scaff_22148_1-p103647	A/C	C4	29133901	0.07075	AA	AA	AA	AC	CC	AA	AA	AA	AC	AA	CC	AA	AA	AA	AA	CC	AA	AA	CC	AA	AA	CC	AA	CC	AA	AA	AA	AA	CC	AA	AA	AA	AA	NN	CC	AA	AA	AA	AA	AA	AA	AA	AC	AA	AA
Bn-scaff_22148_1-p104729	A/G	C4	29134933	0.10134	AA	AA	AA	AG	GG	AA	AA	AA	NN	AA	GG	AA	AA	AA	AA	GG	AA	AA	GG	AA	AA	GG	AA	GG	AA	AA	AA	AA	GG	AA	AA	AA	AA	NN	GG	AA	AA	AA	AA	AA	AA	AA	AG	AA	AA
Bn-scaff_22148_1-p106441	A/G	C4	29136644	0.08604	AA	AA	AA	AG	GG	AA	AA	AA	NN	AA	GG	AA	AA	AA	AA	GG	AA	AA	GG	AA	AA	GG	AA	GG	AA	AA	AA	AA	GG	AA	AA	AA	AA	NN	GG	AA	AA	AA	AA	AA	AA	AA	AG	AA	AA
Bn-scaff_22148_1-p106826	A/G	C4	29137009	0.08413	AA	AA	AA	AG	GG	AA	AA	AA	AG	AA	GG	AA	AA	AA	AA	GG	AA	AA	GG	AA	AA	GG	AA	GG	AA	AA	AA	AA	GG	AA	AA	AA	AA	NN	GG	AA	AA	AA	AA	AA	AA	AA	AG	AA	AA
Bn-scaff_22148_1-p108904	T/G	C4	29139087	0.07648	GG	GG	GG	TG	TT	GG	GG	GG	TG	GG	TT	GG	GG	GG	GG	TT	GG	GG	TT	GG	GG	TT	GG	TT	GG	GG	GG	GG	TT	GG	GG	GG	GG	NN	TT	GG	GG	GG	GG	GG	GG	GG	TG	GG	GG
Bn-scaff_22148_1-p110626	T/C	C4	29140807	0.13002	CC	CC	CC	NN	TT	CC	CC	CC	TC	CC	TT	CC	CC	CC	CC	TT	CC	CC	TT	CC	CC	TT	CC	TT	CC	CC	CC	CC	TT	CC	CC	CC	CC	CC	TT	CC	CC	CC	CC	CC	CC	CC	TC	CC	CC
Bn-scaff_22148_1-p121544	A/G	C4	29142876	0.0478	GG	GG	GG	AG	AA	GG	GG	GG	AG	GG	AA	GG	GG	GG	GG	AA	GG	GG	AA	GG	GG	AA	GG	AA	GG	GG	GG	GG	AA	GG	GG	GG	GG	GG	AA	GG	GG	GG	GG	GG	GG	GG	AG	GG	GG
Bn-scaff_22148_1-p121965	T/G	C4	29143246	0.08031	GG	GG	GG	NN	TT	GG	GG	GG	TG	GG	TT	GG	GG	GG	GG	TT	GG	GG	TT	GG	GG	TT	GG	TT	GG	GG	GG	GG	TT	GG	GG	GG	GG	GG	TT	GG	GG	GG	GG	GG	GG	GG	TG	GG	GG
Bn-scaff_22148_1-p125074	A/G	C4	29146351	0.07648	AA	AA	AA	AG	GG	AA	AA	AA	AG	AA	GG	AA	AA	AA	AA	GG	AA	AA	GG	AA	AA	GG	AA	GG	AA	AA	AA	AA	GG	AA	AA	AA	AA	NN	GG	AA	AA	AA	AA	AA	AA	AA	AG	AA	AA
Bn-scaff_22148_1-p125108	T/C	C4	29146436	0.0631	CC	CC	CC	TC	TT	CC	CC	CC	TC	CC	TT	CC	CC	CC	CC	TT	CC	CC	TT	CC	CC	TT	CC	TT	CC	CC	CC	CC	TT	CC	CC	CC	CC	NN	TT	CC	CC	CC	CC	CC	CC	CC	TC	CC	CC
Bn-scaff_22148_1-p156479	A/G	C4	29179853	0.05163	GG	GG	GG	NN	AA	GG	GG	GG	AG	GG	AA	GG	GG	GG	GG	AA	GG	GG	AA	GG	GG	NN	GG	AA	GG	GG	GG	GG	AA	GG	GG	GG	GG	GG	AA	GG	GG	GG	GG	GG	GG	GG	AG	GG	GG
Bn-scaff_22148_1-p157118	A/C	C4	29180498	0.08222	AA	AA	AA	AC	CC	AA	AA	AA	NN	AA	CC	AA	AA	AA	AA	CC	AA	AA	CC	AA	AA	CC	AA	CC	AA	AA	AA	AA	CC	NN	AA	AA	AA	AC	CC	AA	AA	AA	AA	AA	AA	AA	NN	AA	AA
Bn-scaff_22148_1-p157485	A/G	C4	29180862	0.06119	GG	GG	GG	NN	AA	GG	GG	GG	AG	GG	AA	GG	GG	GG	GG	AA	GG	GG	AA	GG	GG	NN	GG	AA	GG	GG	GG	GG	NN	GG	GG	GG	GG	GG	AA	GG	GG	GG	GG	GG	GG	GG	AG	GG	GG
Bn-scaff_22148_1-p157602	A/C	C4	29180979	0.06119	CC	CC	CC	CC	AA	CC	CC	CC	AC	CC	AA	CC	CC	CC	CC	AA	CC	CC	AA	CC	CC	NN	CC	AA	CC	CC	CC	CC	AA	CC	CC	CC	CC	CC	AA	CC	CC	CC	CC	CC	CC	CC	AC	CC	CC
Bn-scaff_22148_1-p166019	A/G	C4	29189751	0.10134	GG	GG	GG	NN	AA	GG	GG	GG	AG	GG	AA	GG	GG	GG	GG	AA	GG	GG	AA	GG	GG	NN	GG	AA	GG	GG	GG	GG	NN	GG	GG	GG	GG	GG	AA	GG	GG	GG	GG	GG	GG	GG	AG	GG	GG
Bn-scaff_22148_1-p166821	A/G	C4	29190508	0.08222	AA	AA	AA	AG	GG	AA	AA	AA	NN	AA	GG	AA	AA	AA	AA	GG	AA	AA	GG	AA	AA	GG	AA	GG	AA	AA	AA	AA	GG	AA	AA	AA	AA	NN	GG	AA	AA	AA	AA	AA	AA	AA	AG	AA	AA
Bn-scaff_22148_1-p167171	A/C	C4	29190858	0.07075	CC	CC	CC	AC	AA	CC	CC	CC	AC	CC	AA	CC	CC	CC	CC	AA	CC	CC	AA	CC	CC	AA	CC	AA	CC	CC	CC	CC	AA	CC	CC	CC	CC	NN	AA	CC	CC	CC	CC	CC	CC	CC	AC	CC	CC
Bn-scaff_22148_1-p167297	T/G	C4	29190984	0.05736	GG	GG	GG	TG	TT	GG	GG	GG	TG	GG	TT	GG	GG	GG	GG	TT	GG	GG	TT	GG	GG	TT	GG	TT	GG	GG	GG	GG	TT	GG	GG	GG	GG	NN	TT	GG	GG	GG	GG	GG	GG	GG	TG	GG	GG
Bn-scaff_22148_1-p168131	A/G	C4	29191869	0.07648	GG	GG	GG	AG	AA	GG	GG	GG	AG	GG	AA	GG	GG	GG	GG	AA	GG	GG	AA	GG	GG	AA	GG	AA	GG	GG	GG	GG	AA	GG	GG	GG	GG	NN	AA	GG	GG	GG	GG	GG	GG	GG	AG	GG	GG
Bn-scaff_22148_1-p168875	T/G	C4	29192619	0.05163	TT	TT	TT	TG	GG	TT	TT	TT	TG	TT	GG	TT	TT	TT	TT	GG	TT	TT	GG	TT	TT	GG	TT	GG	TT	TT	TT	TT	GG	TT	TT	TT	TT	NN	GG	TT	TT	TT	TT	TT	TT	TT	TG	TT	TT
Bn-scaff_22148_1-p168961	A/C	C4	29192705	0.07266	CC	CC	CC	AC	AA	CC	CC	CC	AC	CC	AA	CC	CC	CC	CC	AA	CC	CC	AA	CC	CC	AA	CC	AA	CC	CC	CC	CC	AA	CC	CC	CC	CC	NN	AA	CC	CC	CC	CC	CC	CC	CC	AC	CC	CC
Bn-scaff_22148_1-p170184	A/C	C4	29194160	0.06692	AA	AA	AA	NN	CC	AA	AA	AA	AC	AA	CC	AA	AA	AA	AA	CC	AA	AA	CC	AA	AA	CC	AA	CC	AA	AA	AA	AA	CC	AA	AA	AA	AA	NN	CC	AA	AA	AA	AA	AA	AA	AA	AC	AA	AA
Bn-scaff_22148_1-p172018	A/G	C4	29195943	0.04207	GG	GG	GG	GG	AA	GG	GG	GG	AG	GG	AA	GG	GG	GG	GG	AA	GG	GG	AA	GG	GG	AA	GG	AA	GG	GG	GG	GG	AA	GG	GG	GG	GG	GG	AA	GG	GG	GG	GG	GG	GG	GG	AG	GG	GG
Bn-scaff_22148_1-p174252	T/C	C4	29198176	0.08604	TT	TT	TT	TC	CC	TT	TT	TT	TC	TT	CC	TT	TT	TT	TT	CC	TT	TT	CC	TT	TT	CC	TT	CC	TT	TT	TT	TT	CC	TT	TT	TT	TT	NN	CC	TT	TT	TT	TT	TT	TT	TT	TC	TT	TT
Bn-scaff_22148_1-p181456	T/C	C4	29206502	0.07075	CC	CC	CC	TC	TT	CC	CC	CC	TC	CC	TT	CC	CC	CC	CC	TT	CC	CC	TT	CC	CC	TT	CC	TT	CC	CC	CC	CC	TT	CC	CC	CC	CC	NN	TT	CC	CC	CC	CC	CC	CC	CC	TC	CC	CC
Bn-scaff_22148_1-p187489	T/G	C4	29213350	0.05545	TT	TT	TT	TG	GG	TT	TT	TT	TG	TT	GG	TT	TT	TT	TT	GG	TT	TT	GG	TT	TT	GG	TT	GG	TT	TT	TT	TT	GG	TT	TT	TT	TT	NN	GG	TT	TT	TT	TT	TT	TT	TT	TG	TT	TT
Bn-scaff_22148_1-p188549	A/G	C4	29214167	0.04589	GG	GG	GG	AG	AA	GG	GG	GG	AG	GG	AA	GG	GG	GG	GG	AA	GG	GG	AA	GG	GG	AA	GG	AA	GG	GG	GG	GG	AA	GG	GG	GG	GG	GG	AA	GG	GG	GG	GG	GG	GG	GG	AG	GG	GG
Bn-scaff_22148_1-p188633	A/C	C4	29214200	0.06501	CC	CC	CC	AC	AA	CC	CC	CC	AC	CC	AA	CC	CC	CC	CC	AA	CC	CC	AA	CC	CC	AA	CC	AA	CC	CC	CC	CC	AA	CC	CC	CC	CC	CC	AA	CC	CC	CC	CC	CC	CC	CC	AC	CC	CC
Bn-scaff_22148_1-p227057	T/C	C4	29262049	0.06692	TT	TT	TT	TC	CC	TT	TT	TT	TC	TT	CC	TT	TT	TT	TT	CC	TT	TT	CC	TT	TT	CC	TT	CC	TT	TT	TT	TT	CC	TT	TT	TT	TT	NN	CC	TT	TT	TT	TT	TT	TT	TT	TC	TT	TT
Bn-scaff_22148_1-p231818	T/C	C4	29266661	0.05927	CC	CC	CC	TC	TT	CC	CC	CC	TC	CC	TT	CC	CC	CC	CC	TT	CC	CC	TT	CC	CC	TT	CC	TT	CC	CC	CC	CC	TT	CC	CC	CC	CC	NN	TT	CC	CC	CC	CC	CC	CC	CC	TC	CC	CC
Bn-scaff_22148_1-p240694	T/G	C4	29275573	0.174	TT	TT	TT	TG	GG	TT	TT	TT	GG	TT	GG	TT	TT	TT	TT	GG	TT	TT	GG	TT	TT	GG	NN	GG	TT	TT	TT	TT	GG	NN	TT	TT	TT	TG	GG	NN	TT	TT	TT	TT	TT	TT	GG	TT	TT
Bn-scaff_22148_1-p240787	A/G	C4	29275615	0.06501	GG	GG	GG	AG	AA	GG	GG	GG	AG	GG	AA	GG	GG	GG	GG	AA	GG	GG	AA	GG	GG	AA	GG	AA	GG	GG	GG	GG	AA	GG	GG	GG	GG	NN	AA	GG	GG	GG	GG	GG	GG	GG	AG	GG	GG
Bn-scaff_22148_1-p250776	T/G	C4	29285393	0.05927	TT	TT	TT	TG	GG	TT	TT	TT	TG	TT	GG	TT	TT	TT	TT	GG	TT	TT	GG	TT	TT	GG	TT	GG	TT	TT	TT	TT	GG	TT	TT	TT	TT	NN	GG	TT	TT	TT	TT	TT	TT	TT	TG	TT	TT
Bn-scaff_22148_1-p250845	T/G	C4	29285462	0.05163	GG	GG	GG	TG	TT	GG	GG	GG	TG	GG	TT	GG	GG	GG	GG	TT	GG	GG	TT	GG	GG	TT	GG	TT	GG	GG	GG	GG	TT	GG	GG	GG	GG	NN	TT	GG	GG	GG	GG	GG	GG	GG	TG	GG	GG
Bn-scaff_22148_1-p251521	A/C	C4	29286139	0.07457	CC	CC	CC	AC	AA	CC	CC	CC	AC	CC	AA	CC	CC	CC	CC	AA	CC	CC	AA	CC	CC	AA	CC	AA	CC	CC	CC	CC	AA	CC	CC	CC	CC	NN	AA	CC	CC	CC	CC	CC	CC	CC	AC	CC	CC
Bn-scaff_22148_1-p252198	A/G	C4	29286814	0.0478	GG	GG	GG	AG	AA	GG	GG	GG	AG	GG	AA	GG	GG	GG	GG	AA	GG	GG	AA	GG	GG	AA	GG	AA	GG	GG	GG	GG	AA	GG	GG	GG	GG	NN	AA	GG	GG	GG	GG	GG	GG	GG	AG	GG	GG
Bn-scaff_22148_1-p252620	T/G	C4	29287240	0.04589	GG	GG	GG	NN	TT	GG	GG	GG	TG	GG	TT	GG	GG	GG	GG	TT	GG	GG	TT	GG	GG	TT	GG	TT	GG	GG	GG	GG	NN	GG	GG	GG	GG	GG	TT	GG	GG	GG	GG	GG	GG	GG	TG	GG	GG
Bn-scaff_22148_1-p256979	T/G	C4	29292011	0.07839	GG	GG	GG	NN	TT	GG	GG	GG	TG	GG	TT	GG	GG	GG	GG	TT	GG	GG	TT	GG	GG	TT	GG	TT	GG	GG	GG	GG	NN	GG	GG	GG	GG	GG	TT	GG	GG	GG	GG	GG	GG	GG	TG	GG	GG
Bn-scaff_22148_1-p261296	A/G	C4	29296245	0.05354	AA	AA	AG	AG	GG	AA	AA	AA	AG	AA	GG	AA	AA	AA	AA	GG	AA	AA	GG	AA	AA	GG	AA	GG	AA	AA	AA	AA	GG	AA	AA	AA	AA	AG	GG	AA	AA	AA	AA	AA	AA	AA	AG	AA	AA
Bn-scaff_22148_1-p267006	T/C	C4	29300086	0.15296	TT	TT	TT	TC	CC	TT	TT	TT	NN	TT	CC	TT	TT	TT	TT	CC	TT	TT	CC	TT	TT	CC	TT	CC	TT	TT	TT	TT	CC	TT	TT	TT	TT	NN	CC	TT	TT	TT	TT	TT	TT	TT	TC	TT	TT
Bn-scaff_22148_1-p267088	A/G	C4	29300117	0.05736	AA	AA	AA	AG	GG	AA	AA	AA	AG	AA	GG	AA	AA	AA	AA	GG	AA	AA	GG	AA	AA	GG	AA	GG	AA	AA	AA	AA	GG	AA	AA	AA	AA	NN	GG	AA	AA	AA	AA	AA	AA	AA	AG	AA	AA
Bn-scaff_22148_1-p267914	A/G	C4	29300877	0.05927	AA	AA	AA	AG	GG	AA	AA	AA	AG	AA	GG	AA	AA	AA	AA	GG	AA	AA	GG	AA	AA	GG	AA	GG	AA	AA	AA	AA	GG	AA	AA	AA	AA	NN	GG	AA	AA	AA	AA	AA	AA	AA	AG	AA	AA
Bn-scaff_22148_1-p268492	T/C	C4	29301507	0.06501	TT	TT	TT	TC	CC	TT	TT	TT	TC	TT	CC	TT	TT	TT	TT	CC	TT	TT	CC	TT	TT	CC	TT	CC	TT	TT	TT	TT	CC	TT	TT	TT	TT	NN	CC	TT	TT	TT	TT	TT	TT	TT	TC	TT	TT
Bn-scaff_22148_1-p268850	T/C	C4	29301865	0.05545	CC	CC	CC	TC	TT	CC	CC	CC	TC	CC	TT	CC	CC	CC	CC	TT	CC	CC	TT	CC	CC	TT	CC	TT	CC	CC	CC	CC	TT	CC	CC	CC	CC	NN	TT	CC	CC	CC	CC	CC	CC	CC	TC	CC	CC
Bn-scaff_22148_1-p269026	A/C	C4	29301990	0.05927	AA	AA	AA	NN	CC	AA	AA	AA	AC	AA	CC	AA	AA	AA	AA	CC	AA	AA	CC	AA	AA	CC	AA	CC	AA	AA	AA	AA	CC	AA	AA	AA	AA	NN	CC	AA	AA	AA	AA	AA	AA	AA	AC	AA	AA
Bn-scaff_22148_1-p271582	A/C	C4	29304526	0.08795	AA	AA	AA	AC	CC	AA	AA	AA	NN	AA	CC	AA	AA	AA	AA	CC	AA	AA	CC	AA	AA	CC	AA	CC	AA	AA	AA	AA	CC	AA	AA	AA	AA	NN	CC	AA	AA	AA	AA	AA	AA	AA	NN	AA	AA
Bn-scaff_22148_1-p272716	T/C	C4	29305658	0.16252	TT	TT	TT	TC	CC	TT	TT	TT	NN	TT	CC	TT	TT	TT	TT	CC	TT	TT	CC	TT	TT	CC	TT	CC	TT	TT	TT	TT	CC	TT	TT	TT	TT	TC	CC	TT	TT	TT	TT	TT	TT	TT	NN	TT	TT
Bn-scaff_22148_1-p272858	A/G	C4	29305839	0.04207	GG	GG	GG	NN	AA	GG	GG	GG	AG	GG	AA	GG	GG	GG	GG	AA	GG	GG	AA	GG	GG	AA	GG	AA	GG	GG	GG	GG	AA	GG	GG	GG	GG	GG	AA	GG	GG	GG	GG	GG	GG	GG	AG	GG	GG
Bn-scaff_22148_1-p278862	A/G	C4	29312540	0.05545	GG	GG	GG	NN	AA	GG	GG	GG	AG	GG	AA	GG	GG	GG	GG	AA	GG	GG	AA	GG	GG	NN	GG	AA	GG	GG	GG	GG	AA	GG	GG	GG	GG	GG	AA	GG	GG	GG	GG	GG	GG	GG	AG	GG	GG
Bn-scaff_22148_1-p283564	T/C	C4	29317406	0.07457	CC	CC	CC	TC	TT	CC	CC	CC	TC	CC	TT	CC	CC	CC	CC	TT	CC	CC	TT	CC	CC	TT	CC	TT	CC	CC	CC	CC	TT	CC	CC	CC	CC	NN	TT	CC	CC	CC	CC	CC	CC	CC	TC	CC	CC
Bn-scaff_22148_1-p288623	A/G	C4	29322531	0.0631	AA	AA	AA	AG	GG	AA	AA	AA	AG	AA	GG	AA	AA	AA	AA	GG	AA	AA	GG	AA	AA	GG	AA	GG	AA	AA	AA	AA	GG	AA	AA	AA	AA	NN	GG	AA	AA	AA	AA	AA	AA	AA	AG	AA	AA
Bn-scaff_22148_1-p288883	A/G	C4	29322842	0.07839	AA	AA	AA	AG	GG	AA	AA	AA	AG	AA	GG	AA	AA	AA	AA	GG	AA	AA	GG	AA	AA	GG	AA	GG	AA	AA	AA	AA	GG	AA	AA	AA	AA	NN	GG	AA	AA	AA	AA	AA	AA	AA	AG	AA	AA
Bn-scaff_22148_1-p288979	A/C	C4	29322887	0.05927	AA	AA	AA	AC	CC	AA	AA	AA	AC	AA	CC	AA	AA	AA	AA	CC	AA	AA	CC	AA	AA	CC	AA	CC	AA	AA	AA	AA	CC	AA	AA	AA	AA	NN	CC	AA	AA	AA	AA	AA	AA	AA	AC	AA	AA
Bn-scaff_22148_1-p290295	A/G	C4	29324201	0.05163	AA	AA	AA	AG	GG	AA	AA	AA	AG	AA	AG	AA	AA	AA	AA	AG	AA	AA	AG	AA	AA	AG	AA	AG	AA	AA	AA	AA	AG	AA	AA	AA	AA	NN	AG	AA	AA	AA	AA	AA	AA	AA	AG	AA	AA
Bn-scaff_22148_1-p290463	A/G	C4	29324420	0.05545	AA	AA	AA	AG	GG	AA	AA	AA	AG	AA	GG	AA	AA	AA	AA	GG	AA	AA	GG	AA	AA	GG	AA	GG	AA	AA	AA	AA	GG	AA	AA	AA	AA	NN	GG	AA	AA	AA	AA	AA	AA	AA	AG	AA	AA
Bn-scaff_22148_1-p290672	T/C	C4	29325156	0.07457	TT	TT	TT	TC	CC	TT	TT	TT	TC	TT	CC	TT	TT	TT	TT	CC	TT	TT	CC	TT	TT	CC	TT	CC	TT	TT	TT	TT	CC	TT	TT	TT	TT	NN	CC	TT	TT	TT	TT	TT	TT	TT	TC	TT	TT
Bn-scaff_22148_1-p290740	T/G	C4	29325275	0.0631	GG	GG	GG	TG	TT	GG	GG	GG	TG	GG	TT	GG	GG	GG	GG	TT	GG	GG	TT	GG	GG	TT	GG	TT	GG	GG	GG	GG	TT	GG	GG	GG	GG	NN	TT	GG	GG	GG	GG	GG	GG	GG	TG	GG	GG
Bn-scaff_22148_1-p291974	A/G	C4	29326493	0.07266	AA	AA	AA	AG	GG	AA	AA	AA	AG	AA	GG	AA	AA	AA	AA	GG	AA	AA	GG	AA	AA	GG	AA	GG	AA	AA	AA	AA	GG	AA	AA	AA	AA	NN	GG	AA	AA	AA	AA	AA	AA	AA	AG	AA	AA
Bn-scaff_22148_1-p292247	T/G	C4	29326715	0.0478	GG	GG	GG	NN	TT	GG	GG	GG	TG	GG	TT	GG	GG	GG	GG	TT	GG	GG	TT	GG	GG	TT	GG	TT	GG	GG	GG	GG	TT	GG	GG	GG	GG	GG	TT	GG	GG	GG	GG	GG	GG	GG	TG	GG	GG
Bn-scaff_22148_1-p293835	A/C	C4	29328299	0.06501	AA	AA	AA	AC	CC	AA	AA	AA	AC	AA	CC	AA	AA	AA	AA	CC	AA	AA	CC	AA	AA	CC	AA	CC	AA	AA	AA	AA	CC	AA	AA	AA	AA	NN	CC	AA	AA	AA	AA	AA	AA	AA	AC	AA	AA
Bn-scaff_22148_1-p294183	A/G	C4	29328647	0.04971	GG	GG	GG	NN	AA	GG	GG	GG	AG	GG	AA	GG	GG	GG	GG	AA	GG	GG	AA	GG	GG	AA	GG	AA	GG	GG	GG	GG	AA	GG	GG	GG	GG	GG	AA	GG	GG	GG	GG	GG	GG	GG	AG	GG	GG
Bn-scaff_22148_1-p335141	T/C	C4	29368620	0.0478	TT	TT	TT	TC	CC	TT	TT	TT	TC	TT	TC	TT	TT	TT	TT	TC	TT	TT	TC	TT	TT	TC	TT	TC	TT	TT	TT	TT	TC	TT	TT	TT	TT	TT	TC	TT	TT	TT	TT	TT	TT	TT	TC	TT	TT
Bn-scaff_22148_1-p353543	T/C	C4	29382742	0.10707	TT	TT	TT	TC	TT	TT	TT	TT	NN	TT	CC	TT	TT	TT	TT	CC	TT	TT	CC	TT	TT	CC	TT	CC	TT	TT	TT	TT	CC	TT	TT	TT	TT	NN	CC	TT	TT	TT	TT	TT	TT	TT	TC	TT	TT
Bn-scaff_22148_1-p353628	A/G	C4	29382878	0.05163	GG	GG	GG	AG	GG	GG	GG	GG	AG	GG	AA	GG	GG	GG	GG	AA	GG	GG	AA	GG	GG	AA	GG	AA	GG	GG	GG	GG	AA	GG	GG	GG	GG	GG	AA	GG	GG	GG	GG	GG	GG	GG	AG	GG	GG
Bn-scaff_22148_1-p353792	T/C	C4	29382991	0.05354	CC	CC	CC	TC	CC	CC	CC	CC	TC	CC	TT	CC	CC	CC	CC	TT	CC	CC	TT	CC	CC	TT	CC	TT	CC	CC	CC	CC	TT	CC	CC	CC	CC	CC	TT	CC	CC	CC	CC	CC	CC	CC	TC	CC	CC
Bn-scaff_22148_1-p353943	A/G	C4	29383142	0.07839	AA	AA	AA	AG	AA	AA	AA	AA	AG	AA	GG	AA	AA	AA	AA	GG	AA	AA	GG	AA	AA	GG	AA	GG	AA	AA	AA	AA	GG	AA	AA	AA	AA	NN	GG	AA	AA	AA	AA	AA	AA	AA	AG	AA	AA
Bn-scaff_22148_1-p355198	A/C	C4	29384430	0.07839	AA	AA	AA	AC	CC	AA	AA	AA	AC	AA	CC	AA	AA	AA	AA	CC	AA	AA	CC	AA	AA	CC	AA	CC	AA	AA	AA	AA	CC	AA	AA	AA	AA	NN	CC	AA	AA	AA	AA	AA	AA	AA	AC	AA	AA
Bn-scaff_22148_1-p356208	T/G	C4	29385490	0.05354	TT	TT	TT	TG	GG	TT	TT	TT	TG	TT	GG	TT	TT	TT	TT	GG	TT	TT	GG	TT	TT	GG	TT	GG	TT	TT	TT	TT	GG	TT	TT	TT	TT	NN	GG	TT	TT	TT	TT	TT	TT	TT	TG	TT	TT
Bn-scaff_22148_1-p356288	T/C	C4	29385569	0.07075	TT	TT	TT	TC	TT	TT	TT	TT	TC	TT	CC	TT	TT	TT	TT	CC	TT	TT	CC	TT	TT	CC	TT	CC	TT	TT	TT	TT	CC	TT	TT	TT	TT	NN	CC	TT	TT	TT	TT	TT	TT	TT	TC	TT	TT
Bn-scaff_22148_1-p383901	A/C	C4	29452730	0.06692	CC	CC	CC	AC	CC	CC	CC	CC	AC	CC	AA	CC	CC	CC	CC	AA	CC	CC	AA	CC	CC	AA	CC	AA	CC	CC	CC	CC	AA	CC	CC	CC	CC	NN	AA	CC	CC	CC	CC	CC	CC	CC	AC	CC	CC
Bn-scaff_22148_1-p400066	T/C	C4	29470239	0.08413	TT	TT	TT	TC	CC	TT	TT	TT	NN	TT	CC	TT	TT	TT	TT	CC	TT	TT	CC	TT	TT	CC	TT	CC	TT	TT	TT	TT	CC	TT	TT	TT	TT	NN	CC	TT	TT	TT	TT	TT	TT	TT	TC	TT	TT
Bn-scaff_22148_1-p400140	A/G	C4	29470262	0.07648	GG	GG	GG	AG	AA	GG	GG	GG	AG	GG	AA	GG	GG	GG	GG	AA	GG	GG	AA	GG	GG	AA	GG	AA	GG	GG	GG	GG	AA	GG	GG	GG	GG	NN	AA	GG	GG	GG	GG	GG	GG	GG	AG	GG	GG
Bn-scaff_18776_1-p18005	A/G	C4	29478968	0.04589	GG	GG	GG	AG	AA	GG	GG	GG	AG	GG	AA	GG	GG	GG	GG	AA	GG	GG	AA	GG	GG	AA	GG	AA	GG	GG	GG	GG	AA	GG	GG	GG	GG	NN	AA	GG	GG	GG	GG	GG	GG	GG	AG	GG	GG
Bn-scaff_18776_1-p33555	T/G	C4	29490056	0.0631	TT	TT	TT	TG	GG	TT	TT	TT	TG	TT	GG	TT	TT	TT	TT	GG	TT	TT	GG	TT	TT	GG	TT	GG	TT	TT	TT	TT	GG	TT	TT	TT	TT	NN	GG	TT	TT	TT	TT	TT	TT	TT	TG	TT	TT
Bn-scaff_18776_1-p36364	T/C	C4	29492919	0.05927	CC	CC	CC	TC	TT	CC	CC	CC	TC	CC	TT	CC	CC	CC	CC	TT	CC	CC	TT	CC	CC	TT	CC	TT	CC	CC	CC	CC	TT	CC	CC	CC	CC	NN	TT	CC	CC	CC	CC	CC	CC	CC	TC	CC	CC
Bn-scaff_18776_1-p36455	A/C	C4	29492959	0.1434	CC	CC	CC	AC	AA	CC	CC	CC	AA	CC	AA	CC	CC	CC	CC	AA	CC	CC	AA	CC	CC	AA	CC	AA	CC	CC	CC	NN	AA	CC	CC	CC	CC	AC	AA	CC	CC	CC	CC	CC	CC	CC	NN	CC	CC
Bn-scaff_18776_1-p53923	A/C	C4	29515372	0.08031	AA	AA	AA	AC	CC	AA	AA	AA	AC	AA	CC	AA	AA	AA	AA	CC	AA	AA	CC	AA	AA	CC	AA	CC	AA	AA	AA	AA	CC	AA	AA	AA	AA	NN	CC	AA	AA	AA	AA	AA	AA	AA	AC	AA	AA
Bn-scaff_18776_1-p62815	T/G	C4	29525326	0.05354	GG	GG	GG	TG	TT	GG	GG	GG	TG	GG	TT	GG	GG	GG	GG	TT	GG	GG	TT	GG	GG	TT	GG	TT	GG	GG	GG	GG	TT	GG	GG	GG	GG	NN	TT	GG	GG	GG	GG	GG	GG	GG	TG	GG	GG
Bn-scaff_18776_1-p62883	A/C	C4	29525383	0.14723	CC	NN	NN	AA	AA	NN	CC	NN	AA	CC	AA	CC	NN	CC	NN	AA	CC	CC	AA	CC	CC	AA	NN	AA	CC	CC	CC	CC	AA	NN	CC	CC	CC	AC	AA	CC	CC	CC	CC	CC	CC	CC	AA	CC	CC
Bn-scaff_18776_1-p64756	T/C	C4	29527258	0.05927	TT	TT	TT	TC	CC	TT	TT	TT	TC	TT	CC	TT	TT	TT	TT	CC	TT	TT	CC	TT	TT	CC	TT	CC	TT	TT	TT	TT	CC	TT	TT	TT	TT	NN	CC	TT	TT	TT	TT	TT	TT	TT	TC	TT	TT
Bn-scaff_18776_1-p69965	T/C	C4	29531592	0.0478	CC	CC	CC	TC	TT	CC	CC	CC	TC	CC	TT	CC	CC	CC	CC	TT	CC	CC	TT	CC	CC	TT	CC	TT	CC	CC	CC	CC	TT	CC	CC	CC	CC	CC	TT	CC	CC	CC	CC	CC	CC	CC	TC	CC	CC
Bn-scaff_18776_1-p72140	A/C	C4	29532953	0.04589	CC	CC	CC	NN	AA	CC	CC	CC	AC	CC	AA	CC	CC	CC	CC	AA	CC	CC	AA	CC	CC	AA	CC	AA	CC	CC	CC	CC	AA	CC	CC	CC	CC	CC	AA	CC	CC	CC	CC	CC	CC	CC	AC	CC	CC
Bn-scaff_18776_1-p80214	T/C	C4	29542047	0.05354	CC	CC	CC	TC	TT	CC	CC	CC	TC	CC	TT	CC	CC	CC	CC	TT	CC	CC	TT	CC	CC	TT	CC	TT	CC	CC	CC	CC	TT	CC	CC	CC	CC	CC	TT	CC	CC	CC	CC	CC	CC	CC	TC	CC	CC
Bn-scaff_18776_1-p81905	A/G	C4	29543691	0.0478	GG	GG	GG	AG	AA	GG	GG	GG	AG	GG	AA	GG	GG	GG	GG	AA	GG	GG	AA	GG	GG	AA	GG	AA	GG	GG	GG	GG	AA	GG	GG	GG	GG	GG	AA	GG	GG	GG	GG	GG	GG	GG	AG	GG	GG
Bn-scaff_18776_1-p144339	A/G	C4	29607276	0.05736	AA	AA	AA	AG	GG	AA	AA	AA	AG	AA	GG	AA	AA	AA	AA	GG	AA	AA	GG	AA	AA	GG	AA	GG	AA	AA	AA	AA	GG	AA	AA	AA	AA	NN	GG	AA	AA	AA	AA	AA	AA	AA	AG	AA	AA
Bn-scaff_18776_1-p246454	T/C	C4	29694129	0.08031	TT	TT	TT	TC	CC	TT	TT	TT	TC	TT	CC	TT	TT	TT	TT	CC	TT	TT	CC	TT	TT	CC	TT	CC	TT	TT	TT	TT	CC	TT	TT	TT	TT	TT	CC	CC	TT	TT	TT	TT	TT	TT	CC	TT	CC
Bn-scaff_18776_1-p268376	T/G	C4	29718050	0.04015	GG	GG	GG	TG	TT	GG	GG	GG	TG	GG	TT	GG	GG	GG	GG	TT	GG	GG	TT	GG	GG	TT	TT	TT	GG	GG	GG	GG	TT	GG	GG	GG	TT	NN	TT	TT	GG	GG	GG	TT	GG	GG	TT	GG	TT
Bn-scaff_18776_1-p268511	A/G	C4	29718185	0.04589	GG	GG	GG	AG	AA	GG	GG	GG	AG	GG	AA	GG	GG	GG	GG	AA	GG	GG	AA	GG	GG	AA	AA	AA	GG	GG	GG	GG	AA	GG	GG	GG	AA	GG	AA	AA	GG	GG	GG	AA	GG	GG	AA	GG	AA
Bn-scaff_18776_1-p269180	A/G	C4	29718853	0.05354	AA	AA	AA	AG	GG	AA	AA	AA	AG	AA	GG	AA	AA	AA	AA	GG	AA	AA	GG	AA	AA	GG	GG	GG	AA	AA	AA	AA	GG	AA	AA	AA	GG	AG	GG	GG	AA	AA	AA	GG	AA	AA	GG	AA	GG
Bn-scaff_18776_1-p275243	A/G	C4	29725224	0.08031	GG	GG	GG	AG	AA	GG	GG	GG	AG	GG	AA	GG	GG	GG	GG	AA	GG	GG	AA	GG	GG	AA	AA	AA	GG	GG	GG	GG	AA	GG	GG	GG	AA	NN	AA	AA	GG	GG	GG	AA	GG	GG	AA	GG	AA
Bn-scaff_18776_1-p275299	T/C	C4	29725229	0.05927	CC	CC	CC	TC	TT	CC	CC	CC	TC	CC	TT	CC	CC	CC	CC	TT	CC	CC	TT	CC	CC	TT	TT	TT	CC	CC	CC	CC	TT	CC	CC	CC	TT	NN	TT	TT	CC	CC	CC	TT	CC	CC	TT	CC	TT
Bn-scaff_18776_1-p275385	T/G	C4	29725366	0.07075	TT	TT	TT	TG	GG	TT	TT	TT	TG	TT	GG	TT	TT	TT	TT	GG	TT	TT	GG	TT	TT	GG	GG	GG	TT	TT	TT	TT	GG	TT	TT	TT	GG	NN	GG	GG	TT	TT	TT	GG	TT	TT	GG	TT	GG
Bn-scaff_18776_1-p276406	T/C	C4	29726347	0.04971	CC	CC	CC	TC	TT	CC	CC	CC	TC	CC	TT	CC	CC	CC	CC	TT	CC	CC	TT	CC	CC	TT	TT	TT	CC	CC	CC	CC	TT	CC	CC	CC	TT	CC	TT	TT	CC	CC	CC	TT	CC	CC	TT	CC	TT
Bn-scaff_18776_1-p318561	A/G	C4	29768359	0.05736	GG	GG	GG	AG	GG	GG	GG	GG	GG	GG	AA	GG	GG	GG	GG	AA	GG	GG	AA	GG	GG	AA	GG	AA	GG	GG	GG	GG	AA	GG	GG	GG	GG	NN	AA	GG	GG	GG	GG	GG	GG	GG	AG	GG	GG
Bn-scaff_18776_1-p508763	A/C	C4	29899157	0.05927	AA	AA	AA	AA	NN	AA	AA	AA	AA	AA	AA	AA	AC	AA	AA	AA	AA	AA	AA	AA	CC	AA	AA	AA	AA	AA	AA	AA	AA	AA	AA	AA	AA	CC	AA	CC	AA	CC	AA	AA	AA	AA	NN	CC	CC
Bn-scaff_15779_1-p41353	A/G	C4	30114674	0.05545	GG	GG	GG	GG	AA	GG	GG	GG	GG	GG	GG	GG	AG	GG	GG	GG	GG	GG	GG	GG	AA	GG	GG	GG	GG	GG	GG	GG	GG	GG	GG	GG	GG	NN	GG	GG	GG	GG	GG	AA	GG	GG	GG	AA	GG
Bn-scaff_15779_1-p94543	T/G	C4	30153792	0.02486	GG	GG	GG	GG	TT	GG	GG	GG	GG	GG	GG	GG	GG	GG	GG	GG	GG	GG	GG	GG	GG	GG	GG	GG	GG	GG	GG	GG	GG	GG	GG	GG	GG	GG	GG	GG	GG	GG	GG	TT	GG	GG	GG	GG	GG
Bn-scaff_15779_1-p158973	A/G	C4	30210712	0.06501	AA	AA	AA	AA	AA	AA	AA	AA	AA	AA	AA	AA	AG	AA	AA	AA	AA	AA	AA	AA	NN	AA	AA	AA	AA	AA	AA	AA	AA	AA	AA	AA	AA	AA	AA	AA	AA	AA	AA	AA	AA	AA	AA	GG	AA
Bn-scaff_15779_1-p181748	T/G	C4	30231737	0.13958	GG	GG	GG	GG	GG	GG	GG	GG	GG	GG	GG	GG	NN	GG	GG	GG	GG	GG	GG	GG	TG	GG	GG	GG	GG	GG	GG	GG	GG	GG	GG	GG	GG	GG	GG	GG	GG	GG	GG	GG	GG	GG	GG	TT	GG
Bn-scaff_15779_1-p186540	T/C	C4	30243362	0.04589	TT	TT	TT	TT	TT	TT	TT	TT	TT	TT	TT	TT	NN	TT	TT	TT	TT	TT	TT	TT	CC	TT	TT	TT	TT	TT	TT	TT	TT	TT	TT	TT	TT	TT	TT	TT	TT	TT	TT	TT	TT	TT	TT	CC	TT
Bn-scaff_27173_1-p1225	A/G	C4	30270423	0.04589	AA	GG	GG	AA	GG	GG	GG	GG	AA	AA	AA	AA	NN	AA	AA	AA	AA	AA	AA	AA	GG	AA	AA	AA	AA	AA	AA	AA	AA	AA	GG	GG	GG	AA	AA	AA	GG	AA	GG	AA	GG	GG	AA	GG	AA
Bn-scaff_27173_1-p1097	A/C	C4	30270602	0.07457	CC	AA	AA	CC	AA	AA	AA	AA	CC	CC	CC	CC	AC	CC	CC	CC	CC	CC	CC	CC	AC	CC	CC	CC	CC	CC	CC	CC	CC	CC	AA	AA	AA	CC	CC	CC	AA	CC	AA	CC	AA	AA	CC	AA	CC
Bn-A03-p17588	A/C	C4	30273069	0.13767	AA	AA	AA	AC	AA	CC	NN	AA	AA	AA	AA	AC	AA	AA	AA	AA	AA	AA	AA	AA	AA	AA	AC	AC	AC	AC	AA	AC	AA	AA	AA	NN	NN	AC	AC	AC	AC	AC	AC	AA	AC	AC	AC	AA	AA
Bn-A03-p15732	T/G	C4	30274931	0.14149	TG	TT	TT	TG	TT	GG	NN	TT	GG	GG	GG	GG	TG	TG	GG	TG	TG	TG	TG	TG	TG	TG	GG	TG	GG	GG	GG	GG	TG	TG	TT	NN	NN	TG	TG	GG	TT	GG	TT	TG	TT	TT	GG	TT	GG
Bn-scaff_15779_1-p238569	A/G	C4	30298366	0.09369	GG	AA	AA	GG	AA	AA	AA	AA	GG	GG	GG	GG	AG	GG	GG	GG	GG	GG	GG	GG	NN	GG	GG	GG	GG	GG	GG	GG	GG	GG	AA	AA	AA	GG	GG	GG	AA	GG	AA	GG	AA	AA	GG	AA	GG
Bn-scaff_15779_1-p318634	A/G	C4	30395381	0.06883	AA	GG	GG	AG	GG	GG	GG	GG	AA	AA	AA	AA	AG	AA	AA	AA	AA	AA	AA	AA	GG	AA	GG	AA	AA	AA	AA	AA	AA	AA	GG	GG	GG	GG	GG	GG	GG	GG	GG	GG	GG	GG	AG	GG	AA
Bn-scaff_15779_1-p400004	A/G	C4	30409402	0.05927	AA	GG	GG	AG	GG	GG	GG	GG	AA	AA	AA	AA	AG	AA	AA	AA	AA	AA	AA	AA	GG	AA	GG	AA	AA	AA	AA	AA	AA	AA	GG	GG	GG	GG	GG	GG	GG	GG	GG	GG	GG	GG	AG	GG	AA
Bn-scaff_27765_1-p403263	A/G	C4	30439527	0.10899	AA	GG	GG	AG	GG	GG	GG	GG	AA	AA	AA	AA	NN	AA	AA	AA	AA	AA	AA	AA	GG	AA	GG	AA	AA	AA	AA	AA	AA	AA	GG	GG	GG	GG	GG	GG	GG	GG	GG	GG	GG	GG	AG	GG	AA
Bn-scaff_27765_1-p437173	A/G	C4	30489512	0.08604	GG	AA	AA	AG	AA	AA	AA	AA	GG	GG	GG	GG	AG	GG	GG	GG	GG	GG	GG	GG	AA	GG	AA	GG	GG	GG	GG	GG	GG	GG	AA	AA	AA	AA	AA	AA	AA	AA	AA	AA	AA	AA	AG	AA	GG
Bn-scaff_20191_1-p97264	A/G	C4	30654185	0.07839	AA	GG	GG	AG	GG	GG	GG	GG	AG	AA	AA	AA	AG	AA	AA	AA	AA	AA	AA	GG	GG	AA	GG	AA	AA	AA	AA	AA	AA	AA	GG	GG	GG	GG	GG	GG	GG	GG	GG	GG	GG	GG	AG	GG	AA
Bn-scaff_20814_1-p248864	T/C	C4	30889930	0.06501	CC	CC	CC	CC	TT	CC	TT	CC	TC	CC	TT	CC	CC	CC	CC	CC	CC	CC	CC	CC	CC	CC	TT	CC	CC	CC	CC	CC	CC	CC	CC	CC	CC	NN	CC	TT	CC	TT	CC	TT	CC	CC	TC	CC	CC
Bn-scaff_20814_1-p249902	A/G	C4	30890916	0.05736	AA	AA	AA	AA	GG	AA	GG	AA	AG	AA	GG	AA	AA	AA	AA	AA	AA	AA	AA	AA	NN	AA	GG	AA	AA	AA	AA	AA	AA	AA	AA	AA	AA	NN	AA	GG	AA	GG	AA	GG	AA	AA	AG	AA	AA
Bn-scaff_20814_1-p250818	A/G	C4	30891832	0.04398	AA	AA	AA	AA	GG	AA	GG	AA	AG	AA	GG	AA	AA	AA	AA	AA	AA	AA	AA	AA	NN	AA	GG	AA	AA	AA	AA	AA	AA	AA	AA	AA	AA	AG	AA	GG	AA	GG	AA	GG	AA	AA	AG	AA	AA
Bn-scaff_20814_1-p255813	T/G	C4	30896879	0.06119	TT	TT	TT	TT	GG	TT	GG	TT	NN	TT	GG	TT	TT	TT	TT	TT	TT	TT	TT	TT	NN	TT	GG	TT	TT	TT	TT	TT	TT	TT	TT	TT	TT	GG	TT	GG	TT	GG	TT	GG	TT	TT	TG	TT	TT
Bn-scaff_20814_1-p263370	T/G	C4	30909387	0.08031	TT	TT	TT	TT	GG	TT	GG	TT	NN	TT	GG	TT	TT	TT	TT	TT	TT	TT	TT	TT	NN	TT	GG	TT	TT	TT	TT	TT	TT	TT	TT	TT	TT	GG	TT	GG	TT	GG	TT	GG	TT	TT	TG	TT	TT
Bn-scaff_20814_1-p265101	T/C	C4	30911118	0.05354	CC	CC	CC	CC	TT	CC	TT	CC	TC	CC	TT	CC	CC	CC	CC	CC	CC	CC	CC	CC	CC	CC	TT	CC	CC	CC	CC	CC	CC	CC	CC	CC	CC	NN	CC	TT	CC	TT	CC	TT	CC	CC	TC	CC	CC
Bn-scaff_18062_1-p257396	A/G	C4	31080433	0.05545	GG	GG	GG	GG	AA	GG	AA	GG	AG	GG	AA	GG	GG	GG	GG	GG	GG	GG	GG	GG	GG	GG	AA	GG	GG	GG	GG	GG	GG	GG	GG	GG	GG	NN	GG	AA	GG	AA	GG	AA	GG	GG	AG	GG	GG
Bn-scaff_18062_1-p253805	T/C	C4	31083236	0.04971	CC	CC	CC	CC	TT	CC	TT	CC	TC	CC	TT	CC	CC	CC	CC	CC	CC	CC	CC	CC	CC	CC	TT	CC	CC	CC	CC	CC	CC	CC	CC	CC	CC	TC	CC	TT	CC	TT	CC	TT	CC	CC	TC	CC	CC
Bn-scaff_18062_1-p253619	T/C	C4	31083473	0.05736	CC	CC	CC	CC	TT	CC	TT	CC	TC	CC	TT	CC	CC	CC	CC	CC	CC	CC	CC	CC	CC	CC	TT	CC	CC	CC	CC	CC	CC	CC	CC	CC	CC	NN	CC	TT	CC	TT	CC	TT	CC	CC	TC	CC	CC
Bn-scaff_18062_1-p246166	A/C	C4	31093969	0.05545	AA	AA	AA	AA	CC	AA	CC	AA	AC	AA	CC	AA	AA	AA	AA	AA	AA	AA	AA	AA	NN	AA	CC	AA	AA	AA	AA	AA	AA	AA	AA	AA	AA	NN	AA	CC	AA	CC	AA	CC	AA	AA	AC	AA	AA
Bn-scaff_18062_1-p245296	T/C	C4	31094839	0.04398	TT	TT	TT	TT	CC	TT	CC	TT	NN	TT	CC	TT	TT	TT	TT	TT	TT	TT	TT	TT	TC	TT	CC	TT	TT	TT	TT	TT	TT	TT	TT	TT	TT	CC	TT	CC	TT	CC	TT	CC	TT	TT	TC	TT	TT
Bn-scaff_18062_1-p244265	T/G	C4	31095407	0.0956	TT	TT	TT	TT	GG	TT	GG	TT	NN	TT	GG	TT	TT	TT	TT	TT	TT	TT	TT	TT	NN	TT	GG	TT	TT	TT	TT	NN	TT	TT	TT	TT	TT	GG	TT	GG	TT	GG	TT	GG	TT	TT	TG	TT	TT
Bn-scaff_18062_1-p233623	T/C	C4	31108827	0.0631	TT	TT	TT	TT	CC	TT	CC	TT	TC	TT	CC	TT	TT	TT	TT	TT	TT	TT	TT	TT	NN	TT	CC	TT	TT	TT	TT	TT	TT	TT	TT	TT	TT	NN	TT	CC	TT	CC	TT	CC	TT	TT	TC	TT	TT
Bn-scaff_18062_1-p229981	A/C	C4	31112470	0.07266	AA	AA	AA	AA	CC	AA	CC	AA	AC	AA	CC	AA	AA	AA	AA	AA	AA	AA	AA	AA	NN	AA	CC	AA	AA	AA	AA	AA	AA	AA	AA	AA	AA	CC	AA	CC	AA	CC	AA	CC	AA	AA	AC	AA	AA
Bn-scaff_18062_1-p220375	A/G	C4	31122993	0.04971	GG	GG	GG	GG	AA	GG	AA	GG	AG	GG	AA	GG	GG	GG	GG	GG	GG	GG	GG	GG	NN	GG	AA	GG	GG	GG	GG	GG	GG	GG	GG	GG	GG	AG	GG	AA	GG	AA	GG	AA	GG	GG	AG	GG	GG
Bn-scaff_18062_1-p220320	T/C	C4	31122997	0.08031	CC	CC	CC	CC	TT	CC	TT	CC	TC	CC	TT	CC	CC	CC	CC	CC	CC	CC	CC	CC	NN	CC	TT	CC	CC	CC	CC	CC	CC	CC	CC	CC	CC	NN	CC	TT	CC	TT	CC	TT	CC	CC	TC	CC	CC
Bn-scaff_18062_1-p220299	A/G	C4	31123069	0.06883	AA	AA	AA	AA	GG	AA	GG	AA	AG	AA	GG	AA	AA	AA	AA	AA	AA	AA	AA	AA	NN	AA	GG	AA	AA	AA	AA	AA	AA	AA	AA	AA	AA	NN	AA	GG	AA	GG	AA	GG	AA	AA	AG	AA	AA
Bn-scaff_18062_1-p220233	T/C	C4	31123135	0.06501	CC	CC	CC	CC	TT	CC	TT	CC	TC	CC	TT	CC	CC	CC	CC	CC	CC	CC	CC	CC	NN	CC	TT	CC	CC	CC	CC	CC	CC	CC	CC	CC	CC	NN	CC	TT	CC	TT	CC	TT	CC	CC	TC	CC	CC
Bn-scaff_18062_1-p219780	A/C	C4	31123588	0.06692	AA	AA	AA	AA	CC	AA	CC	AA	AC	AA	CC	AA	AA	AA	AA	AA	AA	AA	AA	AA	NN	AA	CC	AA	AA	AA	AA	AA	AA	AA	AA	AA	AA	NN	AA	CC	AA	CC	AA	CC	AA	AA	AC	AA	AA
Bn-scaff_18062_1-p219340	A/G	C4	31123979	0.0478	AA	AA	AA	AA	GG	AA	GG	AA	AG	AA	GG	AA	AA	AA	AA	AA	AA	AA	AA	AA	NN	AA	GG	AA	AA	AA	AA	AA	AA	AA	AA	AA	AA	NN	AA	GG	AA	GG	AA	GG	AA	AA	AG	AA	AA
Bn-scaff_18062_1-p218308	T/G	C4	31125011	0.05927	TT	TT	TT	TT	GG	TT	GG	TT	TG	TT	GG	TT	TT	TT	TT	TT	TT	TT	TT	TT	NN	TT	GG	TT	TT	TT	TT	TT	TT	TT	TT	TT	TT	NN	TT	GG	TT	GG	TT	GG	TT	TT	TG	TT	TT
Bn-scaff_18062_1-p216889	A/G	C4	31126430	0.06692	GG	NN	NN	GG	AA	GG	AA	GG	AG	GG	AA	GG	GG	GG	GG	GG	GG	GG	GG	GG	NN	GG	AA	GG	GG	GG	GG	GG	GG	GG	GG	GG	GG	NN	GG	AA	GG	AA	GG	AA	GG	GG	AG	GG	GG
Bn-scaff_18062_1-p214669	T/G	C4	31128650	0.15296	TT	TT	TT	TT	GG	TT	GG	TT	NN	TT	GG	TT	TT	TT	TT	TT	TT	TT	TT	TT	NN	TT	GG	TT	TT	TT	TT	TT	TT	TT	TT	TT	TT	GG	NN	GG	TT	GG	TT	GG	TT	TT	TG	TT	TT
Bn-scaff_18062_1-p214382	A/C	C4	31128988	0.06119	AA	AA	AA	AA	CC	AA	CC	AA	NN	AA	CC	AA	AA	AA	AA	AA	AA	AA	AA	AA	NN	AA	CC	AA	AA	AA	AA	AA	AA	AA	AA	AA	AA	CC	AA	CC	AA	CC	AA	CC	AA	AA	AC	AA	AA
Bn-scaff_18062_1-p213778	A/G	C4	31129589	0.0478	AA	AA	AA	AA	GG	AA	GG	AA	NN	AA	GG	AA	AA	AA	AA	AA	AA	AA	AA	AA	AG	AA	GG	AA	AA	AA	AA	AA	AA	AA	AA	AA	AA	GG	AA	GG	AA	GG	AA	GG	AA	AA	NN	AA	AA
Bn-scaff_25740_1-p10342	T/C	C4	31154445	0.05354	TT	TT	TT	TT	CC	TT	CC	TT	NN	TT	CC	TT	TT	TT	TT	TT	TT	TT	TT	TT	TC	TT	CC	TT	TT	TT	TT	TT	TT	TT	TT	TT	TT	CC	TT	CC	TT	CC	TT	CC	TT	TT	TC	TT	TT
Bn-scaff_18062_1-p188391	T/G	C4	31170569	0.04398	GG	GG	GG	GG	TT	GG	TT	GG	TG	GG	TT	GG	GG	GG	GG	GG	GG	GG	GG	GG	NN	GG	TT	GG	GG	GG	GG	GG	GG	GG	GG	GG	GG	NN	GG	TT	GG	TT	GG	TT	GG	GG	TG	GG	GG
Bn-scaff_18062_1-p184472	A/G	C4	31174668	0.06501	AA	AA	AA	AA	GG	AA	GG	AA	AG	AA	GG	AA	AA	AA	AA	AA	AA	AA	AA	AA	AA	AA	GG	AA	AA	AA	AA	AA	AA	AA	AA	AA	AA	AG	AA	GG	AA	GG	AA	GG	AA	AA	AG	AA	AA
Bn-scaff_18062_1-p182471	T/C	C4	31176681	0.0631	CC	CC	CC	CC	TT	CC	TT	CC	TC	CC	TT	CC	CC	CC	CC	CC	CC	CC	CC	CC	NN	CC	TT	CC	CC	CC	CC	CC	CC	CC	CC	CC	CC	NN	CC	TT	CC	TT	CC	TT	CC	CC	TC	CC	CC
Bn-scaff_18062_1-p150462	A/G	C4	31213618	0.07075	AA	AA	AA	AA	GG	AA	GG	AA	AG	AA	GG	AA	AA	AA	AA	AA	AA	AA	AA	AA	AA	AA	GG	AA	AA	AA	AA	AA	AA	AA	AA	AA	AA	AA	AA	GG	AA	GG	AA	GG	AA	AA	AG	AA	AA
Bn-scaff_18062_1-p150109	A/C	C4	31214022	0.04207	AA	AA	AA	AA	CC	AA	CC	AA	AC	AA	CC	AA	AA	AA	AA	AA	AA	AA	AA	AA	AA	AA	CC	AA	AA	AA	AA	AA	AA	AA	AA	AA	AA	AA	AA	CC	AA	CC	AA	CC	AA	AA	AC	AA	AA
Bn-scaff_18062_1-p133881	A/G	C4	31226756	0.09751	GG	GG	GG	GG	AA	GG	AA	GG	AG	GG	AA	GG	GG	GG	GG	GG	GG	GG	GG	GG	GG	GG	AA	GG	GG	GG	GG	GG	GG	GG	GG	GG	GG	GG	GG	AA	GG	AA	GG	AA	GG	GG	AG	GG	GG
Bn-scaff_18062_1-p45782	A/G	C4	31307267	0.08987	AA	AA	AA	AA	GG	AA	GG	AA	AG	AA	GG	AA	AA	AA	AA	AA	AA	AA	AA	AA	NN	AA	GG	AA	AA	AA	AA	AA	AA	AA	AA	AA	AA	NN	AA	GG	AA	GG	AA	GG	AA	AA	AG	AA	AA
Bn-scaff_16394_1-p18508	T/A	C4	31411334	0.08222	AA	AA	AA	AA	TT	AA	TT	AA	TA	AA	TT	AA	AA	AA	AA	AA	AA	AA	AA	AA	NN	AA	TT	AA	AA	AA	AA	AA	AA	AA	AA	AA	AA	TT	AA	TT	AA	TT	AA	TT	AA	AA	TA	AA	AA
Bn-scaff_16394_1-p42875	A/C	C4	31443667	0.08222	CC	CC	CC	CC	AA	CC	AA	CC	AC	CC	AA	CC	CC	CC	CC	CC	CC	CC	CC	CC	NN	CC	AA	CC	CC	CC	CC	CC	CC	CC	CC	CC	CC	NN	CC	AA	CC	AA	CC	AA	CC	CC	AC	CC	CC
Bn-scaff_16394_1-p72831	A/C	C4	31472110	0.07075	CC	CC	CC	CC	AA	CC	AA	CC	AC	CC	AA	CC	CC	CC	CC	CC	CC	CC	CC	CC	CC	CC	CC	CC	CC	CC	CC	CC	CC	CC	CC	CC	CC	AC	CC	CC	CC	CC	CC	CC	CC	CC	CC	CC	CC
Bn-scaff_16394_1-p73139	T/C	C4	31472418	0.03824	CC	CC	CC	CC	TT	CC	TT	CC	TC	CC	TT	CC	CC	CC	CC	CC	CC	CC	CC	CC	CC	CC	CC	CC	CC	CC	CC	CC	CC	CC	CC	CC	CC	TC	CC	CC	CC	CC	CC	CC	CC	CC	CC	CC	CC
Bn-scaff_16394_1-p112352	A/C	C4	31503884	0.05545	AA	AA	AA	AA	CC	AA	CC	AA	AC	AA	CC	AA	AA	AA	AA	AA	AA	AA	AA	AA	AA	AA	AA	AA	AA	AA	AA	AA	AA	AA	AA	AA	AA	AC	AA	AA	AA	AA	AA	AA	AA	AA	AA	AA	AA
Bn-scaff_16394_1-p124017	A/G	C4	31520958	0.0631	AA	AA	AA	AA	AG	AA	GG	AA	AG	AA	GG	AA	AA	AA	AA	AA	AA	AA	AA	AA	NN	AA	AA	AA	AA	AA	AA	AA	AA	AA	AA	AA	AA	NN	AA	AA	AA	AA	AA	AA	AA	AA	AA	AA	AA
Bn-scaff_16394_1-p237325	C/G	C4	31639915	0.04015	CC	CC	CC	CC	GG	CC	GG	CC	CG	CC	GG	CC	CC	CC	CC	CC	CC	CC	CC	CC	CC	CC	CC	CC	CC	CC	CC	CC	CC	CC	CC	CC	CC	NN	CC	CC	CC	CC	CC	CC	CC	CC	CC	CC	CC
Bn-scaff_16394_1-p308897	T/C	C4	31708878	0.16061	NN	TT	TT	TT	CC	TT	TT	TT	TT	NN	CC	TT	TT	NN	NN	NN	NN	NN	TT	TT	NN	TT	CC	NN	NN	NN	TT	TT	TT	NN	TT	TT	NN	NN	TT	CC	TT	CC	TT	CC	TT	TT	TC	TT	TT
Bn-scaff_16394_1-p411867	A/C	C4	31765672	0.07648	AA	AA	AA	AC	CC	AA	CC	CC	CC	CC	CC	CC	CC	CC	CC	CC	CC	CC	AA	CC	CC	AA	CC	CC	CC	CC	AA	AA	AA	CC	CC	CC	CC	AA	AA	CC	AA	CC	AA	AA	CC	AA	AC	CC	AA
Bn-scaff_16394_1-p416581	T/G	C4	31785780	0.06119	GG	GG	GG	TG	TT	GG	TT	TT	TT	TT	TT	TT	TT	TT	TT	TT	TT	TT	GG	TT	TG	GG	TT	TT	TT	TT	GG	GG	GG	TT	TT	TT	TT	GG	GG	TT	GG	TT	GG	GG	TT	GG	TG	TT	GG
Bn-scaff_16394_1-p416806	A/G	C4	31786005	0.05354	AA	AA	AA	AG	GG	AA	GG	GG	GG	GG	GG	GG	GG	GG	GG	GG	GG	GG	AA	GG	GG	AA	GG	GG	GG	GG	AA	AA	AA	GG	GG	GG	GG	AA	AA	GG	AA	GG	AA	AA	GG	AA	AG	GG	AA
Bn-scaff_16394_1-p416875	A/G	C4	31786023	0.08604	AA	AA	AA	AG	GG	AA	GG	GG	GG	GG	GG	GG	GG	GG	GG	GG	GG	GG	AA	GG	GG	AA	GG	GG	GG	GG	AA	AA	AA	GG	GG	GG	GG	AA	AA	GG	AA	GG	AA	AA	GG	AA	AG	GG	AA
Bn-scaff_16394_1-p417308	T/G	C4	31786508	0.07457	GG	GG	GG	TG	TT	GG	TT	TT	TT	TT	TT	TT	TT	TT	TT	TT	TT	TT	GG	TT	NN	GG	TT	TT	TT	TT	GG	GG	GG	TT	TT	TT	TT	GG	GG	TT	GG	TT	GG	GG	TT	GG	TG	TT	GG
Bn-scaff_16394_1-p417939	A/C	C4	31787141	0.06883	CC	CC	CC	AC	AA	CC	AA	AA	AA	AA	AA	AA	AA	AA	AA	AA	AA	AA	CC	AA	NN	CC	AA	AA	AA	AA	CC	CC	CC	AA	AA	AA	AA	CC	CC	AA	CC	AA	CC	CC	AA	CC	AC	AA	CC
Bn-scaff_16394_1-p418195	T/C	C4	31787347	0.0956	CC	CC	CC	TC	TT	CC	TT	TT	TT	TT	TT	TT	TT	TT	TT	TT	TT	TT	CC	TT	NN	CC	TT	TT	TT	TT	CC	CC	CC	TT	TT	TT	TT	CC	CC	TT	CC	TT	CC	CC	TT	CC	TC	TT	CC
Bn-scaff_16394_1-p419060	T/C	C4	31788266	0.09178	CC	CC	CC	TC	TT	CC	TT	TT	TT	TT	TT	TT	TT	TT	TT	TT	TT	TT	CC	TT	NN	CC	TT	TT	TT	TT	CC	CC	CC	TT	TT	TT	TT	CC	CC	TT	CC	TT	CC	CC	TT	CC	TC	TT	CC
Bn-scaff_16394_1-p420227	A/G	C4	31790569	0.08222	AA	AA	AA	AG	GG	AA	GG	GG	GG	GG	GG	GG	GG	GG	GG	GG	GG	GG	AA	GG	NN	AA	GG	GG	GG	GG	AA	AA	AA	GG	GG	GG	GG	AA	AA	GG	AA	GG	AA	AA	GG	AA	AG	GG	AA
Bn-scaff_16394_1-p420380	A/C	C4	31790722	0.06883	CC	CC	CC	AC	AA	CC	AA	AA	AA	AA	AA	AA	AA	AA	AA	AA	AA	AA	CC	AA	AC	CC	AA	AA	AA	AA	CC	CC	CC	AA	AA	AA	AA	CC	CC	AA	CC	AA	CC	CC	AA	CC	AC	AA	CC
Bn-scaff_16394_1-p440844	T/G	C4	31818397	0.05927	TT	TT	TT	TG	GG	TT	GG	GG	GG	GG	GG	GG	GG	GG	GG	GG	GG	GG	TT	GG	GG	TT	GG	GG	GG	GG	TT	TT	TT	GG	GG	GG	GG	TT	TT	GG	TT	GG	TT	TT	GG	TT	TG	GG	TT
Bn-scaff_16394_1-p445540	A/C	C4	31823106	0.06501	AA	AA	AA	AC	CC	AA	CC	CC	CC	CC	CC	CC	CC	CC	CC	CC	CC	CC	AA	CC	NN	AA	CC	CC	CC	CC	AA	AA	AA	CC	CC	CC	CC	AA	AA	CC	AA	CC	AA	AA	CC	AA	AC	CC	AA
Bn-scaff_16394_1-p447054	A/G	C4	31824401	0.05927	GG	GG	GG	AG	AA	GG	AA	AA	AA	AA	AA	AA	AA	AA	AA	AA	AA	AA	GG	AA	NN	GG	AA	AA	AA	AA	GG	GG	GG	AA	AA	AA	AA	GG	GG	AA	GG	AA	GG	GG	AA	GG	AG	AA	GG
Bn-scaff_16394_1-p842382	T/C	C4	32137203	0.07457	CC	CC	CC	CC	CC	CC	CC	CC	CC	CC	CC	CC	CC	CC	CC	CC	CC	CC	CC	CC	NN	CC	CC	CC	CC	CC	NN	CC	CC	CC	NN	NN	CC	TT	CC	CC	CC	TT	CC	CC	CC	CC	TC	CC	TT
Bn-scaff_16394_1-p847636	T/G	C4	32142511	0.06501	TT	TT	TT	TT	TT	TT	TT	TT	TT	TT	TT	TT	TT	TT	TT	TT	TT	TT	TT	TT	NN	TT	TT	TT	TT	TT	NN	TT	TT	TT	NN	NN	TT	GG	TT	TT	TT	GG	TT	TT	TT	TT	TG	TT	GG
Bn-scaff_16394_1-p850210	A/C	C4	32145027	0.06692	AA	AA	AA	AA	AA	AA	AA	AA	AA	AA	AA	AA	AA	AA	AA	AA	AA	AA	AA	AA	AA	AA	AA	AA	AA	AA	AC	AA	AA	AA	AC	AC	AA	CC	AA	AA	AA	CC	AA	AA	AA	AA	NN	AA	CC
Bn-scaff_16394_1-p851945	T/G	C4	32146755	0.07457	GG	GG	GG	GG	GG	GG	GG	GG	GG	GG	GG	GG	GG	GG	GG	GG	GG	GG	GG	GG	GG	GG	GG	GG	GG	GG	NN	GG	GG	GG	NN	NN	GG	TT	GG	GG	GG	TT	GG	GG	GG	GG	TG	GG	TT
Bn-scaff_16394_1-p853431	T/C	C4	32148252	0.0631	TT	TT	TT	TT	TT	TT	TT	TT	TT	TT	TT	TT	TT	TT	TT	TT	TT	TT	TT	TT	TC	TT	TT	TT	TT	TT	NN	TT	TT	TT	NN	NN	TT	CC	TT	TT	TT	CC	TT	TT	TT	TT	TC	TT	CC
Bn-scaff_16394_1-p856262	T/C	C4	32151145	0.10516	TT	TT	TT	TT	TT	TT	TT	TT	TT	TT	TT	TT	TT	TT	TT	TT	TT	TT	TT	TT	TT	TT	TT	TT	TT	TT	NN	TT	TT	TT	NN	NN	TT	NN	TT	TT	TT	NN	TT	TT	TT	TT	TT	TT	CC
Bn-scaff_16394_1-p920749	A/G	C4	32208426	0.08413	AA	AA	AA	AA	AA	AA	AA	AA	AA	AA	AA	AA	AA	AA	AA	AA	AA	AA	AA	AA	AA	AA	AA	AA	AA	AA	NN	AA	AA	AA	NN	NN	AA	GG	AA	AA	AA	GG	AA	AA	AA	AA	AG	AA	GG
Bn-scaff_16394_1-p964143	A/G	C4	32261188	0.0325	AA	AA	AA	AG	AA	AA	AA	AA	AA	AA	AA	AA	AA	AA	AA	AA	AA	AA	AA	AA	AA	AA	AA	AA	AA	AA	AA	AA	AA	AA	AA	AA	AA	AA	GG	AA	AA	AA	AA	AA	AA	AA	AA	AA	AA
Bn-scaff_16394_1-p987099	A/G	C4	32288604	0.02294	AA	AA	AA	AG	AA	AA	AA	AA	AA	AA	AA	AA	AA	AA	AA	AA	AA	AA	AA	AA	AA	AA	AA	AA	AA	AA	AA	AA	AA	AA	AA	AA	AA	AA	GG	AA	AA	AA	AA	AA	AA	AA	AA	AA	AA
Bn-scaff_16394_1-p1000091	T/C	C4	32295972	0.03633	TT	TT	TT	TC	TT	TT	TT	TT	TT	TT	TT	TT	TT	TT	TT	TT	TT	TT	TT	TT	TT	TT	TT	TT	TT	TT	TT	TT	TT	TT	TT	TT	TT	TT	CC	TT	TT	TT	TT	TT	TT	TT	TT	TT	TT
Bn-scaff_16394_1-p1000446	T/G	C4	32296367	0.0325	GG	GG	GG	TG	GG	GG	GG	GG	GG	GG	GG	GG	GG	GG	GG	GG	GG	GG	GG	GG	GG	GG	GG	GG	GG	GG	GG	GG	GG	GG	GG	GG	GG	GG	TT	GG	GG	GG	GG	GG	GG	GG	GG	GG	GG
Bn-scaff_16394_1-p1002503	T/C	C4	32298354	0.04207	TT	TT	TT	TC	TT	TT	TT	TT	TT	TT	TT	TT	TT	TT	TT	TT	TT	TT	TT	TT	TT	TT	TT	TT	TT	TT	TT	TT	TT	TT	TT	TT	TT	TT	CC	TT	TT	TT	TT	TT	TT	TT	TT	TT	TT
Bn-scaff_16394_1-p1045757	A/C	C4	32348625	0.02486	CC	CC	CC	NN	CC	CC	CC	CC	CC	CC	CC	CC	CC	CC	CC	CC	CC	CC	CC	CC	CC	CC	CC	CC	CC	CC	CC	CC	CC	CC	CC	CC	CC	AA	AA	CC	CC	AA	CC	CC	CC	CC	NN	CC	AA
Bn-scaff_16394_1-p1090896	A/C	C4	32408056	0.03633	CC	CC	CC	AC	CC	CC	CC	CC	CC	CC	CC	CC	CC	CC	CC	CC	CC	CC	CC	CC	NN	CC	CC	CC	CC	CC	CC	CC	CC	CC	CC	CC	CC	AA	AA	CC	CC	AA	CC	CC	CC	CC	AC	CC	AA
Bn-scaff_16394_1-p1129497	A/G	C4	32478973	0.03059	GG	GG	GG	AG	GG	GG	GG	GG	GG	GG	GG	GG	GG	GG	GG	GG	GG	GG	GG	GG	NN	GG	GG	GG	GG	GG	GG	GG	GG	GG	GG	GG	GG	AA	AA	GG	GG	AA	GG	GG	GG	GG	AG	GG	AA
Bn-scaff_16394_1-p1134372	T/G	C4	32492850	0.01721	TT	TT	TT	TG	TT	TT	TT	TT	TT	TT	TT	TT	TT	TT	TT	TT	TT	TT	TT	TT	TG	TT	TT	TT	TT	TT	TT	TT	TT	TT	TT	TT	TT	GG	GG	TT	TT	GG	TT	TT	TT	TT	TG	TT	GG
Bn-scaff_16394_1-p1442938	T/C	C4	32877960	0.0956	TT	TT	TT	TT	CC	TT	TT	TT	TT	TT	TT	TT	TT	TT	TT	TT	TT	TT	TT	TT	TC	TT	TT	TT	TT	TT	TT	TT	TT	TT	TT	TT	TT	CC	TT	TT	TT	CC	TT	CC	TT	TT	TC	TT	CC
Bn-scaff_16394_1-p1474873	A/G	C4	32912711	0.09178	AA	AA	AA	AA	GG	AA	AA	AA	AA	AA	AA	AA	AA	AA	AA	AA	AA	AA	AA	AA	NN	AA	AA	AA	AA	AA	AA	AA	AA	AA	AA	AA	AA	GG	AA	AA	AA	GG	AA	GG	AA	AA	AG	AA	GG
Bn-scaff_16394_1-p1516390	A/G	C4	32954673	0.00765	AA	AA	AA	AA	AA	AA	AA	AA	AA	AA	AA	AA	AA	AA	AA	AA	AA	AA	AA	AA	AA	AA	AA	AA	AA	AA	AA	AA	AA	AA	AA	AA	AA	AA	AA	AA	AA	GG	AA	AA	AA	AA	AG	AA	AA
Bn-scaff_16394_1-p1945222	T/C	C4	33320712	0.03442	TT	TT	TT	TT	TT	TT	TT	TT	TC	TT	TT	TT	TT	TT	TT	TT	TT	TT	TT	NN	TT	TT	TT	TT	TT	TT	CC	TT	TT	TT	CC	CC	TT	TT	TT	TT	TT	TT	TT	TT	TT	TT	TT	TT	TT
Bn-scaff_18817_1-p13974	T/C	C4	33513780	0.10899	TT	TT	TT	TC	TT	TT	TT	TT	TC	TT	TT	TT	TT	TT	TT	TT	TT	TT	TT	TT	NN	TT	CC	TT	TT	TT	TT	TT	TT	TT	TT	TT	CC	CC	CC	TT	TT	CC	TT	CC	TT	TT	TC	TT	CC
Bn-scaff_16876_1-p1293441	T/C	C4	33676550	0.13767	TT	TT	TT	TT	TT	TT	TT	TT	TT	TT	TT	TT	TT	TT	TT	TT	TT	TT	TT	TT	NN	NN	TT	TT	TT	TT	TT	TT	TT	TT	TT	TT	TT	CC	TT	TT	TT	CC	TT	CC	TT	TT	NN	TT	CC
Bn-scaff_16876_1-p1180531	A/G	C4	33757130	0.08413	GG	GG	GG	GG	GG	GG	GG	GG	NN	GG	GG	GG	GG	GG	GG	GG	GG	GG	GG	GG	NN	GG	GG	GG	GG	GG	GG	GG	GG	GG	GG	GG	GG	AA	GG	GG	GG	AA	GG	AA	GG	GG	AG	GG	AA
Bn-scaff_16876_1-p1180053	A/C	C4	33757557	0.10899	AA	AA	AA	AA	AA	AA	AA	AA	NN	AA	AA	AA	AA	AA	AA	AA	AA	AA	AA	AA	NN	AA	AA	AA	AA	AA	AA	AA	AA	AA	AA	AA	AA	CC	AA	AA	AA	CC	AA	CC	AA	AA	NN	AA	CC
Bn-scaff_16876_1-p1179415	T/G	C4	33758195	0.11855	TT	TT	TT	TT	TT	TT	TT	TT	GG	TT	TT	TT	TT	TT	TT	TT	TT	TT	TT	TT	TG	TT	TT	TT	TT	TT	TT	TT	NN	NN	TT	TT	TT	GG	NN	TT	TT	GG	TT	GG	TT	TT	TG	TT	GG
Bn-scaff_16876_1-p1179218	A/C	C4	33758392	0.05927	AA	AA	AA	AA	AA	AA	AA	AA	AC	AA	AA	AA	AA	AA	AA	AA	AA	AA	AA	AA	NN	AA	AA	AA	AA	AA	AA	AA	AA	AA	AA	AA	AA	CC	AA	AA	AA	CC	AA	CC	AA	AA	AC	AA	CC
Bn-scaff_16876_1-p1178318	A/G	C4	33759344	0.07457	AA	AA	AA	AA	AA	AA	AA	AA	AG	AA	AA	AA	AA	AA	AA	AA	AA	AA	AA	AA	NN	AA	AA	AA	AA	AA	AA	AA	AA	AA	AA	AA	AA	GG	AA	AA	AA	GG	AA	GG	AA	AA	AG	AA	GG
Bn-scaff_16876_1-p1162532	A/C	C4	33772408	0.08222	CC	CC	CC	CC	CC	CC	CC	CC	AC	CC	CC	CC	CC	CC	CC	CC	CC	CC	CC	CC	CC	NN	CC	CC	CC	CC	CC	CC	CC	CC	CC	CC	CC	AA	CC	CC	CC	AA	CC	AA	CC	CC	NN	CC	AA
Bn-scaff_16876_1-p1116894	T/C	C4	33828802	0.08413	TT	TT	TT	TT	CC	TT	TT	TT	TC	TT	TT	TT	TT	TT	TT	TT	TT	TT	TT	TT	NN	TT	TT	TT	TT	TT	TT	TT	TT	TT	TT	TT	TT	CC	TT	TT	TT	CC	TT	CC	TT	TT	TC	TT	CC
Bn-scaff_16876_1-p1116580	A/C	C4	33829116	0.08604	AA	AA	AA	AA	CC	AA	AA	AA	AC	AA	AA	AA	AA	AA	AA	AA	AA	AA	AA	AA	NN	AA	AA	AA	AA	AA	AA	AA	AA	AA	AA	AA	AA	CC	AA	AA	AA	CC	AA	CC	AA	AA	AC	AA	CC
Bn-scaff_16876_1-p1114982	A/G	C4	33844543	0.07839	AA	AA	AA	AA	GG	AA	AA	AA	AG	AA	AA	AA	AA	AA	AA	AA	AA	AA	AA	AA	NN	AA	AA	AA	AA	AA	AA	AA	AA	AA	AA	AA	AA	GG	AA	AA	AA	GG	AA	GG	AA	AA	AG	AA	GG
Bn-scaff_16876_1-p1113343	T/C	C4	33844768	0.09369	CC	CC	CC	CC	TT	CC	CC	CC	TC	CC	CC	CC	CC	CC	CC	CC	CC	CC	CC	CC	CC	CC	CC	CC	CC	CC	CC	CC	CC	CC	CC	CC	CC	TT	CC	CC	CC	TT	CC	NN	CC	CC	NN	CC	TT
Bn-scaff_16876_1-p1092787	A/G	C4	33855908	0.05163	AA	AA	AA	AA	GG	AA	AA	AA	AG	AA	AA	AA	AA	AA	AA	AA	AA	AA	AA	AA	NN	AA	AA	AA	AA	AA	AA	AA	AA	AA	AA	AA	AA	GG	AA	AA	AA	GG	AA	GG	AA	AA	AG	AA	GG
Bn-scaff_16876_1-p1090085	A/G	C4	33858550	0.07075	AA	AA	AA	AA	GG	AA	AA	AA	NN	AA	AA	AA	AA	AA	AA	AA	AA	AA	AA	AA	NN	AA	AA	AA	AA	AA	AA	AA	AA	AA	AA	AA	AA	GG	AA	AA	AA	GG	AA	GG	AA	AA	AG	AA	GG
Bn-scaff_16876_1-p1080820	A/G	C4	33868153	0.13002	AA	AA	AA	AA	GG	AA	AA	AA	NN	AA	AA	AA	AA	AA	AA	AA	NN	AA	AA	AA	NN	NN	AA	AA	AA	AA	AA	NN	AA	NN	AA	AA	AA	GG	AA	NN	AA	GG	AA	GG	AA	AA	AG	AA	GG
Bn-scaff_16876_1-p1068372	A/G	C4	33873091	0.06883	GG	GG	GG	GG	AA	GG	GG	GG	AG	GG	GG	AA	AG	GG	GG	GG	GG	GG	GG	GG	NN	GG	GG	GG	GG	GG	GG	GG	GG	GG	GG	GG	GG	AA	GG	GG	GG	GG	GG	AA	GG	GG	GG	GG	AA
Bn-scaff_16876_1-p1066302	A/G	C4	33875115	0.06883	AA	AA	AA	AA	AA	AA	AA	AA	GG	AA	AA	GG	AG	AA	AA	AA	AA	AA	AA	NN	NN	AA	GG	AA	AA	AA	GG	AG	AA	AA	AA	AA	GG	GG	AA	AA	GG	GG	AA	GG	AA	AA	AG	GG	GG
Bn-scaff_16876_1-p1065270	T/G	C4	33876148	0.08222	GG	GG	GG	GG	GG	GG	GG	GG	TT	GG	GG	TT	TG	GG	GG	GG	GG	GG	GG	NN	NN	GG	TT	GG	GG	GG	TT	TG	GG	GG	GG	GG	TT	TT	GG	GG	TT	TT	GG	TT	GG	GG	TG	TT	TT
Bn-scaff_16876_1-p1061737	T/C	C4	33879698	0.06692	CC	CC	CC	CC	CC	CC	CC	CC	TT	CC	CC	TT	TC	CC	CC	CC	CC	CC	CC	NN	NN	CC	TT	CC	CC	CC	TT	TC	CC	CC	CC	CC	TT	TT	CC	CC	TT	TT	CC	TT	CC	CC	TC	TT	TT
Bn-scaff_16876_1-p1061693	A/G	C4	33879793	0.07075	GG	GG	GG	GG	GG	GG	GG	GG	AA	GG	GG	AA	AA	GG	GG	GG	GG	GG	GG	AG	NN	GG	AA	GG	GG	GG	AA	NN	GG	GG	GG	GG	AA	AA	GG	GG	AA	AA	GG	AA	GG	GG	AG	AA	AA
Bn-scaff_16876_1-p1038199	T/C	C4	33903121	0.09751	CC	CC	CC	CC	CC	CC	CC	CC	TT	CC	CC	TT	NN	CC	CC	CC	CC	CC	CC	NN	NN	CC	TT	CC	CC	CC	TT	TC	CC	CC	CC	CC	TT	TT	CC	CC	CC	TT	CC	TT	CC	CC	TC	TT	TT
Bn-scaff_16876_1-p1017291	T/C	C4	33923859	0.09943	CC	CC	CC	CC	CC	CC	CC	CC	TT	CC	CC	TT	TC	CC	CC	CC	CC	CC	CC	NN	CC	CC	TT	CC	CC	CC	TT	TC	CC	CC	CC	CC	TT	CC	CC	CC	TT	TT	CC	CC	CC	CC	TC	TT	CC
Bn-scaff_16876_1-p1017087	A/G	C4	33924114	0.08987	GG	GG	GG	GG	GG	GG	GG	GG	AA	GG	GG	AA	AG	GG	GG	GG	GG	GG	GG	NN	GG	GG	AA	GG	GG	GG	AA	AG	GG	GG	GG	GG	AA	GG	GG	GG	AA	AA	GG	GG	GG	GG	AG	AA	GG
Bn-scaff_16876_1-p1016989	A/G	C4	33924161	0.09178	GG	GG	GG	GG	GG	GG	GG	GG	AA	GG	GG	AA	AG	GG	GG	GG	GG	GG	GG	NN	GG	GG	AA	GG	GG	GG	AA	AG	GG	GG	GG	GG	AA	GG	GG	GG	AA	AA	GG	GG	GG	GG	AG	AA	GG
Bn-scaff_16876_1-p908602	A/G	C4	33994617	0.02677	GG	GG	GG	GG	GG	GG	GG	GG	GG	GG	GG	GG	GG	GG	GG	GG	GG	GG	GG	GG	GG	GG	GG	GG	GG	GG	GG	GG	GG	GG	GG	GG	GG	GG	GG	GG	AA	GG	GG	GG	GG	GG	GG	GG	GG
Bn-scaff_16876_1-p880110	T/G	C4	34024505	0.0153	GG	GG	GG	GG	GG	GG	GG	GG	GG	GG	GG	GG	GG	GG	GG	GG	GG	GG	GG	GG	GG	GG	GG	GG	GG	GG	GG	GG	GG	GG	GG	GG	GG	GG	GG	GG	TT	GG	GG	GG	GG	GG	GG	GG	GG
Bn-scaff_16876_1-p873216	T/C	C4	34031348	0.02103	CC	CC	CC	CC	CC	CC	CC	CC	CC	CC	CC	CC	CC	CC	CC	CC	CC	CC	CC	CC	CC	CC	CC	CC	CC	CC	CC	CC	CC	CC	CC	CC	CC	CC	CC	CC	TT	CC	CC	CC	CC	CC	CC	CC	CC
Bn-scaff_16876_1-p733124	A/G	C4	34180216	0.01721	GG	GG	GG	GG	GG	GG	GG	GG	GG	GG	GG	GG	GG	GG	GG	GG	GG	GG	GG	GG	GG	GG	GG	GG	GG	GG	GG	GG	GG	GG	GG	GG	GG	GG	GG	GG	AA	GG	GG	GG	GG	GG	GG	GG	GG
Bn-scaff_16876_1-p713673	T/C	C4	34198537	0.00956	TT	TT	TT	TT	TT	TT	TT	TT	TT	TT	TT	TT	TT	TT	TT	TT	TT	TT	TT	TT	TT	TT	TT	TT	TT	TT	TT	TT	TT	TT	TT	TT	TT	TT	TT	TT	CC	TT	TT	TT	TT	TT	TT	TT	TT
Bn-scaff_16876_1-p712918	A/G	C4	34199315	0.08031	GG	GG	GG	NN	GG	GG	GG	GG	AG	GG	GG	AA	AG	GG	GG	GG	GG	GG	GG	GG	NN	GG	GG	GG	GG	GG	GG	GG	GG	GG	GG	GG	GG	AA	GG	GG	GG	AA	GG	AA	GG	GG	AG	GG	AA
Bn-scaff_16876_1-p712801	T/C	C4	34199381	0.01338	CC	CC	CC	CC	CC	CC	CC	CC	CC	CC	CC	CC	CC	CC	CC	CC	CC	CC	CC	CC	CC	CC	CC	CC	CC	CC	CC	CC	CC	CC	CC	CC	CC	CC	CC	CC	TT	CC	CC	CC	CC	CC	CC	CC	CC
Bn-scaff_16876_1-p664685	T/G	C4	34218170	0.01147	GG	GG	GG	GG	GG	GG	GG	GG	GG	GG	GG	GG	GG	GG	GG	GG	GG	GG	GG	GG	GG	GG	GG	GG	GG	GG	GG	GG	GG	GG	GG	GG	GG	GG	GG	GG	TT	GG	GG	GG	GG	GG	GG	GG	GG
Bn-scaff_16876_1-p664042	A/G	C4	34218760	0.08604	AA	AA	AA	NN	AA	AA	AA	AA	AG	AA	AA	GG	AG	AA	AA	AA	AA	AA	AA	AA	NN	AA	AA	AA	AA	AA	GG	AG	AA	AA	AA	AA	AA	GG	AA	AA	AA	GG	AA	GG	AA	AA	AG	AA	GG
Bn-scaff_16876_1-p663705	T/C	C4	34219122	0.01912	TT	TT	TT	TT	TT	TT	TT	TT	TT	TT	TT	TT	TT	TT	TT	TT	TT	TT	TT	TT	TT	TT	TT	TT	TT	TT	TT	TT	TT	TT	TT	TT	TT	TT	TT	TT	CC	TT	TT	TT	TT	TT	TT	TT	TT
Bn-scaff_16876_1-p662487	T/C	C4	34220322	0.13576	CC	CC	CC	CC	CC	CC	CC	CC	TC	CC	CC	TT	TC	CC	CC	CC	CC	CC	CC	CC	CC	CC	CC	CC	CC	CC	TT	TC	CC	CC	CC	CC	CC	TT	CC	CC	CC	TT	CC	TT	CC	CC	NN	CC	TT
Bn-scaff_16876_1-p661916	A/C	C4	34220944	0.08795	CC	CC	CC	AC	CC	CC	CC	CC	NN	CC	CC	AA	NN	CC	CC	CC	CC	CC	CC	CC	NN	CC	CC	CC	CC	CC	AA	AC	CC	CC	CC	CC	CC	AA	CC	CC	CC	AA	CC	AA	CC	CC	AC	CC	AA
Bn-scaff_16876_1-p661691	A/G	C4	34221118	0.01721	AA	AA	AA	AA	AA	AA	AA	AA	AA	AA	AA	AA	AA	AA	AA	AA	AA	AA	AA	AA	AA	AA	AA	AA	AA	AA	AA	AA	AA	AA	AA	AA	AA	AA	AA	AA	GG	AA	AA	AA	AA	AA	AA	AA	AA
Bn-scaff_16876_1-p654467	A/G	C4	34230717	0.01721	GG	GG	GG	GG	GG	GG	GG	GG	GG	GG	GG	GG	GG	GG	GG	GG	GG	GG	GG	GG	GG	GG	GG	GG	GG	GG	GG	GG	GG	GG	GG	GG	GG	GG	GG	GG	AA	GG	GG	GG	GG	GG	GG	GG	GG
Bn-scaff_16876_1-p653963	A/G	C4	34231929	0.01721	AA	AA	AA	AA	AA	AA	AA	AA	AA	AA	AA	AA	AA	AA	AA	AA	AA	AA	AA	AA	AA	AA	AA	AA	AA	AA	AA	AA	AA	AA	AA	AA	AA	AA	AA	AA	GG	AA	AA	AA	AA	AA	AA	AA	AA
Bn-scaff_16876_1-p653401	T/C	C4	34232517	0.0153	CC	CC	CC	CC	CC	CC	CC	CC	CC	CC	CC	CC	CC	CC	CC	CC	CC	CC	CC	CC	CC	CC	CC	CC	CC	CC	CC	CC	CC	CC	CC	CC	CC	CC	CC	CC	TT	CC	CC	CC	CC	CC	CC	CC	CC
Bn-scaff_16876_1-p649906	T/G	C4	34236285	0.00956	GG	GG	GG	GG	GG	GG	GG	GG	GG	GG	GG	GG	GG	GG	GG	GG	GG	GG	GG	GG	GG	GG	GG	GG	GG	GG	GG	GG	GG	GG	GG	GG	GG	GG	GG	GG	TT	GG	GG	GG	GG	GG	GG	GG	GG
Bn-scaff_16876_1-p627381	T/G	C4	34263862	0.11281	GG	GG	GG	GG	GG	GG	GG	GG	TG	GG	GG	TT	TG	GG	GG	GG	GG	GG	GG	GG	GG	GG	GG	GG	GG	GG	TT	TG	GG	GG	GG	GG	GG	TT	GG	GG	GG	TT	GG	TT	GG	GG	NN	GG	TT
Bn-scaff_16876_1-p527635	T/G	C4	34353413	0.13002	NN	TT	TT	TG	TT	TT	TT	TT	NN	TT	TT	TT	TT	TT	TT	TT	TG	TT	TT	TT	TT	TT	TT	TT	TT	TT	TT	TT	TT	TT	TT	TT	TT	TT	TT	TT	GG	TT	TT	TT	TT	TT	TT	TT	TT
Bn-scaff_16876_1-p485779	T/C	C4	34403894	0.09751	CC	CC	CC	NN	CC	CC	CC	TT	TT	CC	CC	CC	CC	CC	CC	CC	CC	CC	CC	NN	CC	CC	TT	CC	CC	CC	CC	CC	CC	CC	CC	CC	TT	CC	CC	CC	TT	CC	CC	CC	CC	CC	CC	TT	CC
Bn-scaff_16876_1-p467117	A/G	C4	34438697	0.08795	AA	AA	AA	AG	AA	AA	AA	AA	AG	AA	AA	AA	AA	AA	AA	AA	AA	AA	AA	AA	AA	AA	AA	AA	AA	AA	AA	AA	AA	AA	AA	AA	AA	AA	AA	AA	GG	AA	AA	AA	AA	AA	AA	AA	AA
Bn-scaff_16876_1-p466956	A/G	C4	34438909	0.0631	GG	GG	GG	AG	GG	GG	GG	GG	AG	GG	GG	GG	GG	GG	GG	GG	GG	GG	GG	GG	GG	GG	GG	GG	GG	GG	GG	GG	GG	GG	GG	GG	GG	GG	GG	GG	AA	GG	GG	GG	GG	GG	AG	GG	GG
Bn-scaff_16876_1-p466888	A/G	C4	34438977	0.05545	GG	GG	GG	AG	GG	GG	GG	GG	AG	GG	GG	GG	GG	GG	GG	GG	GG	GG	GG	GG	GG	GG	GG	GG	GG	GG	GG	GG	GG	GG	GG	GG	GG	GG	GG	GG	AA	GG	GG	GG	GG	GG	AG	GG	GG
Bn-scaff_16876_1-p466755	A/C	C4	34439110	0.05163	AA	AA	AA	AC	AA	AA	AA	AA	AC	AA	AA	AA	AA	AA	AA	AA	AA	AA	AA	AA	AA	AA	AA	AA	AA	AA	AA	AA	AA	AA	AA	AA	AA	AA	AA	AA	CC	AA	AA	AA	AA	AA	AC	AA	AA
Bn-scaff_16876_1-p466558	T/G	C4	34439256	0.04971	TT	TT	TT	TG	TT	TT	TT	TT	TG	TT	TT	TT	TT	TT	TT	TT	TT	TT	TT	TT	TT	TT	TT	TT	TT	TT	TT	TT	TT	TT	TT	TT	TT	TT	TT	TT	GG	TT	TT	TT	TT	TT	TT	TT	TT
Bn-scaff_16876_1-p466334	A/C	C4	34439480	0.0631	AA	AA	AA	AA	AA	AA	AA	AA	AC	AA	AA	AA	AA	AA	AA	AA	AA	AA	AA	AA	AA	AA	AA	AA	AA	AA	AA	AA	AA	AA	AA	AA	AA	AA	AA	AA	CC	AA	AA	AA	AA	AA	AC	AA	AA
Bn-scaff_16876_1-p465965	T/C	C4	34439900	0.05927	CC	CC	CC	TC	CC	CC	CC	CC	NN	CC	CC	CC	CC	CC	CC	CC	CC	CC	CC	CC	CC	CC	CC	CC	CC	CC	CC	CC	CC	CC	CC	CC	CC	CC	CC	CC	TT	CC	CC	CC	CC	CC	TC	CC	CC
Bn-scaff_16876_1-p465856	A/C	C4	34440009	0.04971	AA	AA	AA	AC	AA	AA	AA	AA	NN	AA	AA	AA	AA	AA	AA	AA	AA	AA	AA	AA	AA	AA	NN	AA	AA	AA	AA	AA	AA	AA	AA	AA	AA	AA	AA	AA	CC	AA	AA	AA	AA	AA	AC	AA	AA
Bn-scaff_16876_1-p444690	A/G	C4	34469293	0.07648	GG	GG	GG	NN	GG	GG	GG	GG	AG	GG	GG	GG	GG	GG	GG	GG	GG	GG	GG	GG	GG	NN	GG	GG	GG	GG	GG	GG	GG	GG	GG	NN	GG	GG	GG	GG	AA	GG	NN	GG	GG	GG	GG	GG	GG
Bn-scaff_16876_1-p378895	A/C	C4	34534706	0.08031	CC	CC	CC	AC	CC	CC	CC	AA	AC	CC	AC	AA	AC	CC	CC	CC	CC	CC	CC	NN	CC	CC	AA	CC	CC	CC	AA	AC	CC	CC	CC	AC	AA	AA	CC	CC	CC	AA	AC	AA	CC	CC	AC	AA	AA
Bn-scaff_16876_1-p367934	A/G	C4	34539162	0.08222	AA	AA	AA	AA	GG	AA	AA	GG	AG	AA	AA	GG	AG	AA	AA	AA	AA	AA	AA	NN	NN	AA	GG	AA	AA	AA	GG	AG	AA	AA	AA	AA	GG	GG	AA	AA	AA	GG	AA	GG	AA	AA	AG	GG	GG
Bn-scaff_16876_1-p330606	A/G	C4	34556135	0.05354	GG	GG	GG	GG	GG	GG	GG	GG	AG	GG	GG	GG	GG	GG	GG	GG	GG	GG	GG	GG	GG	GG	GG	GG	GG	GG	GG	GG	GG	GG	GG	GG	GG	GG	GG	GG	AA	GG	GG	GG	GG	GG	GG	GG	GG
Bn-scaff_16876_1-p330168	A/C	C4	34556522	0.04015	AA	AA	AA	AA	AA	AA	AA	AA	AC	AA	AA	AA	AA	AA	AA	AA	AA	AA	AA	AA	AA	AA	AA	AA	AA	AA	AA	AA	AA	AA	AA	AA	AA	AA	AA	AA	CC	AA	AA	AA	AA	AA	AA	AA	AA
Bn-scaff_16876_1-p329771	A/G	C4	34556972	0.0478	GG	GG	GG	GG	GG	GG	GG	GG	AG	GG	GG	GG	GG	GG	GG	GG	GG	GG	GG	GG	GG	GG	GG	GG	GG	GG	GG	GG	GG	GG	GG	GG	GG	GG	GG	GG	AA	GG	GG	GG	GG	GG	GG	GG	GG
Bn-scaff_16876_1-p327651	A/G	C4	34559033	0.08413	AA	AA	AA	AA	GG	AA	AA	GG	AG	AA	AA	GG	AG	AA	AA	AA	AA	AA	AA	NN	NN	AA	GG	AA	AA	AA	GG	AG	AA	AA	AA	AA	GG	GG	AA	AA	AA	GG	AA	GG	AA	AA	AG	GG	GG
Bn-scaff_16876_1-p327119	T/G	C4	34559565	0.0325	GG	GG	GG	GG	GG	GG	GG	GG	TG	GG	GG	GG	GG	GG	GG	GG	GG	GG	GG	GG	GG	GG	GG	GG	GG	GG	GG	GG	GG	GG	GG	GG	GG	GG	GG	GG	TT	GG	GG	GG	GG	GG	GG	GG	GG
Bn-scaff_16876_1-p326432	T/C	C4	34560259	0.04207	TT	TT	TT	TT	TT	TT	TT	TT	TC	TT	TT	TT	TT	TT	TT	TT	TT	TT	TT	TT	TT	TT	TT	TT	TT	TT	TT	TT	TT	TT	TT	TT	TT	TT	TT	TT	TC	TT	TT	TT	TT	TT	TT	TT	TT
Bn-scaff_16876_1-p317699	A/C	C4	34566053	0.02486	AA	AA	AA	AA	AA	AA	AA	AA	AC	AA	AA	AA	AA	AA	AA	AA	AA	AA	AA	AA	AA	AA	AA	AA	AA	AA	AA	AA	AA	AA	AA	AA	AA	AA	AA	AA	CC	AA	AA	AA	AA	AA	AA	AA	AA
Bn-scaff_16876_1-p315128	T/G	C4	34568608	0.03824	GG	GG	GG	GG	GG	GG	GG	GG	TG	GG	GG	GG	GG	GG	GG	GG	GG	GG	GG	GG	GG	GG	GG	GG	GG	GG	GG	GG	GG	GG	GG	GG	GG	GG	GG	GG	TT	GG	GG	GG	GG	GG	GG	GG	GG
Bn-scaff_16876_1-p313982	A/G	C4	34569752	0.03633	AA	AA	AA	AA	AA	AA	AA	AA	AG	AA	AA	AA	AA	AA	AA	AA	AA	AA	AA	AA	AA	AA	AA	AA	AA	AA	AA	AA	AA	AA	AA	AA	AA	AA	AA	AA	GG	AA	AA	AA	AA	AA	AA	AA	AA
Bn-scaff_16876_1-p303751	T/C	C4	34583985	0.04589	CC	CC	CC	CC	CC	CC	CC	CC	TC	CC	CC	CC	CC	CC	CC	CC	CC	CC	CC	CC	CC	CC	CC	CC	CC	CC	CC	CC	CC	CC	CC	CC	CC	CC	CC	CC	TT	CC	CC	CC	CC	CC	CC	CC	CC
Bn-scaff_16876_1-p299570	A/G	C4	34594690	0.05545	AA	AA	AA	AA	AA	AA	AA	AA	AG	AA	AA	AA	AA	AA	AA	AA	AA	AA	AA	AA	AA	AA	AA	AA	AA	AA	AA	AA	AA	AA	AA	AA	AA	AA	AA	AA	GG	AA	AA	AA	AA	AA	AA	AA	AA
Bn-scaff_16876_1-p272275	A/G	C4	34616389	0.05927	AA	AA	AA	AA	AA	AA	AA	AA	AG	AA	AA	AA	AA	AA	AA	AA	AA	AA	AA	AA	AA	AA	AA	AA	AA	AA	AA	AA	AA	AA	AA	AA	AA	AA	AA	AA	GG	AA	AA	AA	AA	AA	AA	AA	AA
Bn-scaff_16876_1-p257162	A/G	C4	34636729	0.04015	GG	GG	GG	GG	GG	GG	GG	GG	AG	GG	GG	GG	GG	GG	GG	GG	GG	GG	GG	GG	GG	GG	GG	GG	GG	GG	GG	GG	GG	GG	GG	GG	GG	GG	GG	GG	AA	GG	GG	GG	GG	GG	GG	GG	GG
Bn-scaff_16876_1-p198481	A/G	C4	34697582	0.08604	GG	GG	GG	GG	GG	GG	GG	GG	GG	GG	GG	AA	AG	GG	GG	GG	GG	GG	GG	GG	GG	GG	GG	GG	GG	GG	AA	AG	GG	GG	GG	GG	GG	AA	GG	GG	GG	AA	GG	AA	GG	GG	AG	AA	AA
Bn-scaff_16876_1-p93444	T/G	C4	34851283	0.04589	GG	GG	GG	GG	GG	GG	GG	GG	GG	GG	GG	GG	GG	GG	GG	GG	GG	GG	GG	GG	NN	GG	GG	GG	GG	GG	TT	TG	GG	GG	GG	GG	GG	TT	GG	GG	GG	TT	GG	TT	GG	GG	TG	GG	TT
Bn-scaff_16876_1-p98188	A/G	C4	34856030	0.05354	AA	AA	AA	AA	AA	AA	AA	AA	AA	AA	AA	AA	AA	AA	AA	AA	AA	AA	AA	AA	NN	AA	AA	AA	AA	AA	GG	AG	AA	AA	AA	AA	AA	GG	AA	AA	AA	GG	AA	GG	AA	AA	AG	AA	GG
Bn-scaff_16876_1-p118048	A/G	C4	34883742	0.0478	AA	AA	AA	AA	AA	AA	AA	AA	AA	AA	AA	AA	AA	AA	AA	AA	AA	AA	AA	AA	NN	AA	AA	AA	AA	AA	GG	AG	AA	AA	AA	AA	AA	GG	AA	AA	AA	GG	AA	GG	AA	AA	AG	AA	GG
Bn-A04-p8114079	A/C	C4	34886389	0.07075	AA	AC	AC	AC	AA	AA	AA	AA	AA	AA	AC	AA	AC	AA	AC	AC	AA	AC	NN	AC	AA	AC	AC	AC	AC	AC	AA	AA	AA	AA	AC	AA	AA	AA	AC	AA	AA	AC	AA	AA	AA	AA	AA	AC	AA
Bn-A04-p8114074	A/C	C4	34886445	0.09369	CC	AC	AC	AC	CC	CC	CC	CC	CC	CC	AC	CC	AC	CC	AC	AC	CC	AC	NN	AC	CC	AC	AC	AC	AC	AC	CC	CC	CC	CC	AC	CC	CC	CC	AC	CC	CC	AC	CC	CC	CC	CC	CC	AC	CC
Bn-scaff_19208_1-p527194	T/C	C4	35156146	0.07266	TT	TT	TT	TC	TT	TT	TT	TT	CC	CC	TT	TT	TC	CC	TT	CC	CC	TT	TT	TT	NN	TT	TT	CC	CC	CC	CC	TC	TT	CC	CC	TT	TT	NN	TT	TT	CC	CC	TT	CC	TT	TT	TC	TC	CC
Bn-scaff_19208_1-p524272	A/G	C4	35159086	0.05354	AA	AA	AA	AG	AA	AA	AA	AA	GG	GG	AA	AA	AG	GG	AA	GG	GG	AA	AA	AA	AG	AA	AA	GG	GG	GG	GG	AG	AA	GG	GG	AA	AA	NN	AA	AA	GG	GG	AA	GG	AA	AA	AG	NN	GG
Bn-scaff_19208_1-p519683	T/G	C4	35163672	0.08031	TT	TT	TT	TG	TT	TT	TT	TT	GG	GG	TT	TT	TG	GG	TT	GG	GG	TT	TT	TT	NN	TT	TT	GG	GG	GG	GG	TG	TT	GG	GG	TT	TT	TG	TT	TT	GG	GG	TT	GG	TT	TT	TG	TG	GG
Bn-scaff_19208_1-p490449	A/G	C4	35192782	0.04589	GG	GG	GG	AG	GG	GG	GG	GG	AA	AA	GG	GG	AG	AA	GG	AA	AA	GG	GG	GG	GG	GG	GG	AA	AA	AA	AA	AG	GG	AA	AA	GG	GG	AG	GG	GG	AA	AA	GG	AA	GG	GG	AG	AG	AA
Bn-scaff_19208_1-p490078	T/G	C4	35193153	0.05736	TT	TT	TT	TG	TT	TT	TT	TT	GG	GG	TT	TT	TG	GG	TT	GG	GG	TT	TT	TT	NN	TT	TT	GG	GG	GG	GG	TG	TT	GG	GG	TT	TT	NN	TT	TT	GG	GG	TT	GG	TT	TT	TG	TG	GG
Bn-scaff_19208_1-p489317	A/C	C4	35193914	0.06501	AA	AA	AA	AC	AA	AA	AA	AA	CC	CC	AA	AA	AC	CC	AA	CC	CC	AA	AA	AA	NN	AA	AA	CC	CC	CC	CC	AC	AA	CC	CC	AA	AA	NN	AA	AA	CC	CC	AA	CC	AA	AA	AC	AC	CC
Bn-scaff_19208_1-p442021	T/C	C4	35248058	0.06883	CC	TT	TT	TC	CC	CC	TT	CC	TT	TT	CC	TT	TC	TT	CC	TT	TT	TT	TT	NN	TT	TT	TT	TT	TT	TT	TT	TT	TT	TT	TT	CC	CC	NN	CC	CC	CC	TT	TT	TT	TT	CC	TT	TC	TT
Bn-scaff_19208_1-p346899	T/C	C4	35335683	0.07648	TT	TT	TT	TC	TT	TT	TT	TT	CC	CC	TT	CC	TC	CC	TT	CC	CC	TT	TT	TT	NN	CC	TT	CC	TT	TT	CC	TC	TT	CC	CC	TT	TT	NN	TT	TT	TT	CC	TT	CC	TT	TT	TC	TC	CC
Bn-scaff_15712_6-p762215	A/G	C4	35343943	0.10325	GG	GG	GG	AG	GG	GG	GG	GG	AA	AA	GG	AA	AG	AA	GG	AA	AA	GG	GG	GG	GG	AA	GG	AA	GG	GG	AA	AG	GG	AA	AA	GG	GG	NN	GG	GG	GG	AA	GG	AA	GG	GG	AG	AG	AA
Bn-scaff_15712_6-p763982	A/G	C4	35345548	0.10707	GG	GG	GG	AG	GG	GG	GG	GG	AA	AA	GG	AA	AG	AA	GG	AA	AA	GG	GG	GG	GG	AA	GG	AA	GG	GG	AA	AG	GG	AA	AA	GG	GG	NN	GG	GG	GG	AA	GG	AA	GG	GG	AG	AG	AA
Bn-scaff_15712_6-p764065	A/G	C4	35345580	0.05736	AA	AA	AA	AG	AA	AA	AA	AA	GG	GG	AA	GG	AG	GG	AA	GG	GG	AA	AA	AA	NN	GG	AA	GG	AA	AA	GG	AG	AA	GG	GG	AA	AA	GG	AA	AA	AA	GG	AA	GG	AA	AA	AG	NN	GG
Bn-scaff_15712_6-p764905	A/G	C4	35346417	0.07648	AA	AA	AA	AG	AA	AA	AA	AA	GG	GG	AA	GG	AG	GG	AA	GG	GG	AA	AA	AA	NN	GG	AA	GG	AA	AA	GG	AG	AA	GG	GG	AA	AA	GG	AA	AA	AA	GG	AA	GG	AA	AA	AG	NN	GG
Bn-scaff_15712_6-p764912	T/C	C4	35346475	0.1109	CC	CC	CC	TC	CC	CC	CC	CC	TT	TT	CC	TT	NN	TT	CC	TT	TT	CC	CC	CC	CC	TT	CC	TT	CC	CC	TT	TC	CC	TT	TT	CC	CC	NN	CC	CC	CC	TT	CC	TT	CC	CC	TC	TC	TT
Bn-scaff_19208_1-p309287	A/G	C4	35387831	0.05927	AA	AA	AA	AG	AA	AA	AA	AA	GG	GG	AA	GG	AG	GG	AA	GG	GG	AA	AA	AA	NN	GG	AA	GG	AA	AA	GG	AG	AA	GG	GG	AA	AA	NN	AA	AA	AA	GG	AA	GG	AA	AA	AG	AG	GG
Bn-scaff_19208_1-p295894	A/C	C4	35397255	0.09178	AA	AA	AA	AC	AA	AA	AA	AA	CC	CC	AA	CC	AC	CC	AA	CC	CC	AA	AA	AA	NN	CC	AA	CC	AA	AA	CC	AC	AA	CC	CC	AA	AA	NN	AA	AA	AA	CC	AA	CC	AA	AA	AC	AC	CC
Bn-scaff_19208_1-p251063	T/C	C4	35473661	0.08604	TT	CC	CC	TC	TT	TT	CC	TT	CC	CC	TT	CC	TC	CC	TT	CC	CC	CC	CC	NN	CC	CC	CC	CC	TT	TT	CC	CC	CC	CC	CC	TT	TT	CC	TT	TT	TT	CC	CC	CC	CC	TT	CC	TC	CC
Bn-scaff_19208_1-p251123	A/C	C4	35473712	0.08987	AA	CC	CC	AC	AA	AA	CC	AA	CC	CC	AA	CC	AC	CC	AA	CC	CC	CC	CC	NN	CC	CC	CC	CC	AA	AA	CC	CC	CC	CC	CC	AA	AA	NN	AA	AA	AA	CC	CC	CC	CC	AA	CC	AC	CC
Bn-scaff_19208_1-p204909	T/C	C4	35529421	0.07648	CC	TT	TT	TC	CC	CC	TT	CC	TT	TT	CC	TT	TC	TT	CC	TT	TT	TT	TT	NN	TT	TT	TT	TT	CC	CC	TT	TT	TT	TT	TT	CC	CC	NN	CC	CC	CC	TT	TT	TT	TT	CC	TT	TC	TT
Bn-scaff_19208_1-p202760	T/C	C4	35533678	0.10899	CC	TT	TT	TC	CC	CC	TT	CC	TT	TT	CC	TT	TC	NN	CC	TT	TT	TT	TT	NN	TT	TT	TT	TT	CC	CC	TT	TT	TT	TT	TT	CC	CC	NN	CC	CC	CC	TT	TT	TT	TT	CC	TT	TC	TT
Bn-scaff_19208_1-p202360	T/C	C4	35534078	0.10516	CC	TT	TT	TC	CC	CC	TT	CC	TT	TT	CC	TT	TC	TT	CC	TT	TT	TT	TT	NN	TT	TT	TT	TT	CC	CC	TT	TT	TT	TT	TT	CC	CC	NN	CC	CC	CC	TT	TT	TT	TT	CC	TT	TC	TT
Bn-scaff_19208_1-p202131	A/G	C4	35534304	0.08413	GG	AA	AA	AG	GG	GG	AA	GG	AA	AA	GG	AA	AG	AA	GG	AA	AA	AA	AA	NN	AA	AA	AA	AA	GG	GG	AA	AA	AA	AA	AA	GG	GG	NN	GG	GG	GG	AA	AA	AA	AA	GG	AA	AG	AA
Bn-scaff_19208_1-p201569	T/C	C4	35534866	0.06501	TT	CC	CC	TC	TT	TT	CC	TT	CC	CC	TT	CC	TC	CC	TT	CC	CC	CC	CC	NN	CC	CC	CC	CC	TT	TT	CC	CC	CC	CC	CC	TT	TT	NN	TT	TT	TT	CC	CC	CC	CC	TT	CC	TC	CC
Bn-scaff_19208_1-p201197	A/G	C4	35535238	0.08795	GG	AA	AA	AG	GG	GG	AA	GG	AA	AA	GG	AA	AG	AA	GG	AA	AA	AA	AA	NN	AA	AA	AA	AA	GG	GG	AA	AA	AA	AA	AA	GG	GG	NN	GG	GG	GG	AA	AA	AA	AA	GG	AA	AG	AA
Bn-scaff_19208_1-p201056	A/C	C4	35535327	0.08222	CC	AA	AA	AC	CC	CC	AA	CC	AA	AA	CC	AA	AC	AA	CC	AA	AA	AA	AA	NN	AA	AA	AA	AA	CC	CC	AA	AA	AA	AA	AA	CC	CC	NN	CC	CC	CC	AA	AA	AA	AA	CC	AA	AC	AA
Bn-scaff_19208_1-p130237	A/C	C4	35603798	0.06883	CC	AA	AA	AC	CC	CC	AA	CC	AA	AA	CC	AA	AC	AA	CC	AA	AA	AA	AA	NN	AA	AA	AA	AA	CC	CC	AA	AA	AA	AA	AA	CC	CC	NN	CC	CC	CC	AA	AA	AA	AA	CC	AA	AC	AA
Bn-scaff_19208_1-p124678	A/C	C4	35609406	0.09943	CC	AA	AA	AC	CC	CC	AA	CC	AA	AA	CC	AA	AC	AA	CC	AA	AA	AA	AA	NN	AA	AA	AA	AA	CC	CC	AA	AA	AA	AA	AA	CC	CC	NN	CC	CC	CC	AA	AA	AA	AA	CC	AA	AC	AA
Bn-scaff_19208_1-p124608	A/G	C4	35609476	0.11281	AA	GG	GG	AG	AA	AA	GG	AA	GG	GG	AA	GG	AG	GG	AA	GG	GG	GG	GG	NN	GG	GG	GG	GG	AA	AA	GG	GG	GG	GG	GG	AA	AA	NN	AA	AA	AA	GG	GG	GG	GG	AA	GG	AG	GG
Bn-scaff_19208_1-p124356	A/G	C4	35609728	0.0631	GG	AA	AA	AG	GG	GG	AA	GG	AA	AA	GG	AA	AG	AA	GG	AA	AA	AA	AA	NN	AA	AA	AA	AA	GG	GG	AA	AA	AA	AA	AA	GG	GG	AG	GG	GG	GG	AA	AA	AA	AA	GG	AA	AG	AA
Bn-scaff_19208_1-p95562	T/C	C4	35641213	0.08795	TT	CC	CC	TC	TT	TT	CC	TT	CC	CC	TT	CC	TC	CC	TT	CC	CC	CC	CC	TT	CC	CC	CC	CC	TT	TT	CC	CC	CC	CC	CC	TT	TT	NN	TT	TT	TT	CC	CC	CC	CC	TT	CC	TC	CC
Bn-scaff_19208_1-p94553	T/C	C4	35642219	0.08987	TT	CC	CC	TC	TT	TT	CC	TT	CC	CC	TT	CC	TC	CC	TT	CC	CC	CC	CC	TT	CC	CC	CC	CC	TT	TT	CC	CC	CC	CC	CC	TT	TT	NN	TT	TT	TT	CC	CC	CC	CC	TT	CC	TC	CC
Bn-scaff_19208_1-p94498	A/C	C4	35642274	0.07075	CC	AA	AA	AC	CC	CC	AA	CC	AA	AA	CC	AA	AC	AA	CC	AA	AA	AA	AA	CC	AA	AA	AA	AA	CC	CC	AA	AA	AA	AA	AA	CC	CC	NN	CC	CC	CC	AA	AA	AA	AA	CC	AA	AC	AA
Bn-scaff_19208_1-p93814	T/G	C4	35642973	0.09751	GG	TT	TT	TG	GG	GG	TT	GG	TT	TT	GG	TT	TG	TT	GG	TT	TT	TT	TT	GG	TT	TT	TT	TT	GG	GG	TT	TT	TT	TT	TT	GG	GG	TT	GG	GG	GG	TT	TT	TT	TT	GG	TT	TG	TT
Bn-scaff_19208_1-p82535	T/C	C4	35694742	0.08604	CC	TT	TT	TC	CC	CC	TT	CC	TT	TT	CC	TT	TC	TT	CC	TT	TT	TT	TT	CC	TT	TT	TT	TT	CC	CC	TT	TT	TT	TT	TT	CC	CC	NN	CC	CC	CC	TT	TT	TT	TT	CC	TT	TC	TT
Bn-scaff_19208_1-p80655	A/G	C4	35696535	0.05163	AA	GG	GG	AG	AA	AA	GG	AA	GG	GG	AA	GG	NN	GG	AA	GG	GG	GG	GG	AA	GG	GG	GG	GG	AA	AA	GG	GG	GG	GG	GG	AA	AA	GG	AA	AA	AA	GG	GG	GG	GG	AA	GG	GG	GG
Bn-scaff_19208_1-p79746	T/C	C4	35697443	0.0631	TT	CC	CC	TC	TT	TT	CC	TT	CC	CC	TT	CC	TC	CC	TT	CC	CC	CC	CC	TT	CC	CC	CC	CC	TT	TT	CC	CC	CC	CC	CC	TT	TT	CC	TT	TT	TT	CC	CC	CC	CC	TT	CC	TC	CC
Bn-scaff_19208_1-p79737	A/C	C4	35697503	0.08795	AA	CC	CC	AC	AA	AA	CC	AA	CC	CC	AA	CC	AC	CC	AA	CC	CC	CC	CC	AA	CC	CC	CC	CC	AA	AA	CC	CC	CC	CC	CC	AA	AA	NN	AA	AA	AA	CC	CC	CC	CC	AA	CC	AC	CC
Bn-scaff_19208_1-p78898	T/C	C4	35698320	0.08031	CC	TT	TT	TC	CC	CC	TT	CC	TT	TT	CC	TT	TC	TT	CC	TT	TT	TT	TT	CC	TT	TT	TT	TT	CC	CC	TT	TT	TT	TT	TT	CC	CC	NN	CC	CC	CC	TT	TT	TT	TT	CC	TT	TC	TT
Bn-scaff_16694_1-p236039	T/C	C4	36069926	0.09943	CC	TT	TT	TC	CC	CC	TT	CC	TT	TT	CC	TT	TC	TT	CC	TT	TT	TT	TT	CC	TT	TT	TT	TT	TT	TT	TT	TT	TT	TT	TT	CC	CC	TT	CC	CC	CC	TT	TT	TT	TT	TT	TT	NN	TT
Bn-scaff_16694_1-p296501	T/C	C4	36135070	0.06692	CC	TT	TT	NN	CC	CC	TT	CC	TT	TT	CC	TT	TT	TT	CC	TT	CC	TT	TT	CC	TT	TT	TT	TT	TT	TT	TT	TT	TT	TT	TT	CC	CC	TT	CC	CC	CC	TT	TT	TT	TT	TT	TT	TT	TT
Bn-scaff_16694_1-p305039	T/C	C4	36143801	0.04398	CC	TT	TT	TC	CC	CC	TT	CC	TT	TT	CC	TT	TT	TT	TT	TT	TT	TT	TT	TC	TT	TT	TT	TT	TT	TT	TT	TT	TT	TT	TT	CC	CC	TT	CC	CC	CC	TT	TT	TT	TT	TT	TT	TT	TT
Bn-scaff_19043_1-p440830	T/C	C4	36165566	0.04398	CC	CC	CC	CC	CC	CC	CC	CC	CC	CC	CC	CC	NN	CC	CC	CC	CC	CC	CC	CC	CC	CC	CC	CC	CC	CC	CC	CC	CC	CC	CC	CC	CC	CC	CC	CC	TT	CC	CC	CC	CC	CC	CC	TC	CC
Bn-scaff_19043_1-p97247	T/C	C4	36466857	0.03442	CC	CC	CC	CC	CC	CC	CC	CC	CC	CC	CC	CC	TC	CC	CC	CC	CC	CC	CC	CC	CC	CC	CC	CC	CC	CC	CC	CC	CC	CC	CC	CC	CC	CC	CC	CC	TT	CC	CC	CC	CC	CC	CC	CC	CC
Bn-scaff_19043_1-p54147	T/G	C4	36516326	0.01912	TT	TT	TT	TT	TT	TT	TT	TT	TT	TT	TT	TT	NN	TT	TT	TT	TT	TT	TT	TT	TT	TT	TT	TT	TT	TT	TT	TT	TT	TT	TT	TT	TT	TT	TT	TT	TT	TT	TT	TT	TT	TT	TT	TG	TT
Bn-scaff_19043_1-p53629	T/C	C4	36516844	0.01912	CC	CC	CC	CC	CC	CC	CC	CC	CC	CC	CC	CC	NN	CC	CC	CC	CC	CC	CC	CC	CC	CC	CC	CC	CC	CC	CC	CC	CC	CC	CC	CC	CC	CC	CC	CC	CC	CC	CC	CC	CC	CC	CC	TC	CC
Bn-scaff_19043_1-p53467	T/C	C4	36517007	0.02868	TT	TT	TT	TT	TT	TT	TT	TT	TT	TT	TT	TT	TC	TT	TT	TT	TT	TT	TT	TT	TT	TT	TT	TT	TT	TT	TT	TT	TT	TT	TT	TT	TT	TT	TT	TT	TT	TT	TT	TT	TT	TT	TT	TC	TT
Bn-scaff_19043_1-p52253	A/G	C4	36519046	0.02486	GG	GG	GG	GG	GG	GG	GG	GG	GG	GG	GG	GG	NN	GG	GG	GG	GG	GG	GG	GG	GG	GG	GG	GG	GG	GG	GG	GG	GG	GG	GG	GG	GG	GG	GG	GG	GG	GG	GG	GG	GG	GG	GG	AG	GG
Bn-scaff_19043_1-p51554	A/G	C4	36519745	0.0325	GG	GG	GG	GG	GG	GG	GG	GG	GG	GG	GG	GG	NN	GG	GG	GG	GG	GG	GG	GG	GG	GG	GG	GG	GG	GG	GG	GG	GG	GG	GG	GG	GG	GG	GG	GG	GG	GG	GG	GG	GG	GG	GG	AG	GG
Bn-scaff_19043_1-p51461	A/C	C4	36519787	0.06501	CC	CC	CC	CC	CC	CC	CC	CC	CC	CC	CC	CC	AA	CC	CC	CC	CC	CC	CC	CC	CC	CC	CC	CC	CC	CC	CC	CC	CC	CC	CC	CC	CC	CC	CC	CC	CC	CC	CC	CC	CC	CC	CC	AC	CC
Bn-scaff_19043_1-p41562	T/G	C4	36531226	0.02294	GG	GG	GG	GG	GG	GG	GG	GG	GG	GG	GG	GG	NN	GG	GG	GG	GG	GG	GG	GG	GG	GG	GG	GG	GG	GG	GG	GG	GG	GG	GG	GG	GG	GG	GG	GG	GG	GG	GG	GG	GG	GG	GG	TG	GG
Bn-scaff_19043_1-p37234	A/G	C4	36533917	0.02486	GG	GG	GG	GG	GG	GG	GG	GG	GG	GG	GG	GG	NN	GG	GG	GG	GG	GG	GG	GG	GG	GG	GG	GG	GG	GG	GG	GG	GG	GG	GG	GG	GG	GG	GG	GG	GG	GG	GG	GG	GG	GG	GG	AG	GG
Bn-scaff_19043_1-p24351	T/G	C4	36543929	0.04971	TT	TT	TT	TT	TT	TT	TT	TT	TT	TT	TT	TT	GG	TT	TT	TT	TT	TT	TT	TT	TT	TT	TT	TT	TT	TT	TT	TT	TT	TT	TT	TT	TT	TT	TT	TT	TT	TT	TT	TT	TT	TT	TT	TG	TT
Bn-scaff_19043_1-p22356	T/G	C4	36546051	0.02103	GG	GG	GG	GG	GG	GG	GG	GG	GG	GG	GG	GG	NN	GG	GG	GG	GG	GG	GG	GG	GG	GG	GG	GG	GG	GG	GG	GG	GG	GG	GG	GG	GG	GG	GG	GG	GG	GG	GG	GG	GG	GG	GG	TG	GG
Bn-scaff_19043_1-p18178	T/G	C4	36548840	0.02677	GG	GG	GG	GG	GG	GG	GG	GG	GG	GG	GG	GG	NN	GG	GG	GG	GG	GG	GG	GG	GG	GG	GG	GG	GG	GG	GG	GG	GG	GG	GG	GG	GG	GG	GG	GG	GG	GG	GG	GG	GG	GG	GG	TG	GG
Bn-scaff_19043_1-p12743	A/G	C4	36554499	0.02677	AA	AA	AA	AA	AA	AA	AA	AA	AA	AA	AA	AA	NN	AA	AA	AA	AA	AA	AA	AA	AA	AA	AA	AA	AA	AA	AA	AA	AA	AA	AA	AA	AA	AA	AA	AA	AA	AA	AA	AA	AA	AA	AA	AG	AA
Bn-scaff_23472_1-p11655	T/C	C4	36587328	0.03824	TT	TT	TT	TT	TT	TT	TT	TT	TT	TT	TT	TT	NN	TT	TT	TT	TT	TT	TT	TT	TT	TT	TT	TT	TT	TT	TT	TT	TT	TT	TT	TT	TT	TT	TT	TT	TT	TT	TT	TT	TT	TT	TT	TC	TT
[truncated: 4,812 more rows]
[truncated: 206 more columns]
