# Supplementary material for: Genome-wide association study reveals the genetic architecture of flowering time in rapeseed (Brassica napus L.)
Source: DNA Res. 2015 Dec 10;23(1):43–52. doi: 10.1093/dnares/dsv035 (PMC4755526; doi:10.1093/dnares/dsv035)
Supplement: Supplementary Data [file supp_dsv035_dsv035supp_table4.xls]

## Sheet: Sheet1
	Supplementary Table S4. Summary of plausible candidate genes associated with flowering time.
	Candidate genes	Chromosome	Site_strat（bp）	Site_end（bp）	SNPs a	r2 b	Orthologous genes c	Function annotation d
	BnaA02g01670D	A2	773694	778116	Bn-A02-p3539297	0.26	AT5G13480.2	Encodes a protein with similarity to yeast Pfs2p, an mRNA processing factor. Involved in regulation of flowering time; affects FCA mRNA processing. Homozygous mutants are late flowering, null alleles are embryo lethal.
	BnaA02g02050D	A2	919773	922841	Bn-A02-p3539297	0.67	AT5G14250.1	Encodes subunit 3 of the COP9 signalosome.
	BnaA02g08140D	A2	3862183	3864694	Bn-A02-p6845953	0.52	AT5G57380.1	Encodes a plant homeodomain protein VERNALIZATION INSENSITIVE 3 (VIN3). In planta VIN3 and VRN2, VERNALIZATION 2, are part of a large protein complex that can include the polycomb group (PcG) proteins FERTILIZATION INDEPENDENT ENDOSPERM (FIE), CURLY LEAF (CLF), and SWINGER (SWN or EZA1). The complex has a role in establishing FLC (FLOWERING LOCUS C) repression during vernalization.
	BnaA02g08490D	A2	4162661	4164834	Bn-A02-p6917044	0.1	AT5G56860.1	Encodes a member of the GATA factor family of zinc finger transcription factors. Modulate chlorophyll biosynthesis and glutamate synthase (GLU1/Fd-GOGAT) expression.
	BnaA02g20680D	A2	13027816	13032584	Bn-A02-p16528486	0.35	AT4G02560.1	Encodes a nuclear localized protein with similarity to transcriptional regulators. Recessive mutants are late flowering. Expression of LFY is reduced in LD mutants.
	BnaA04g24340D	A4	17845227	17847617	Bn-A04-p17490425	0.32	AT2G42200.1	Encodes a putative transcriptional regulator that is involved in the vegetative to reproductive phase transition. Expression is regulated by MIR156b. SPL activity nonautonomously inhibits initiation of new leaves at the shoot apical meristem.
	BnaA05g29980D	A5	20811457	20813947	Bn-A05-p22804927	0.66	AT3G07650.1	This gene belongs to the CO (CONSTANS) gene family. This gene family is divided in three subgroups: groups III, to which COL9 belongs, is characterised by one B-box (supposed to regulate protein-protein interactions) and a second diverged zinc finger. COL9 downregulates expression of CO (CONSTANS) as well as FT and SOC1 which are known regulatory targets of CO.
	BnaA07g23410D	A7	17624755	17627805	Bn-A07-p15698133	0.13	AT1G71800.1	RNA 3′-end–processing factor of antisense FLC transcript. Mediates silencing of the floral repressor gene FLC.
	BnaA09g04740D	A9	2325220	2327016	Bn-A09-p1761036	0.25	AT5G24930.1	CONSTANS-like 4
	BnaA09g04770D	A9	2344869	2345195	Bn-A09-p1761036	0.24	AT5G24860.1	Encodes a small protein of 12.6 kDa that regulates flowering and is involved in gibberellin signalling pathway. It is expressed in apical meristems immediately after the photoperiodic induction of flowering. Genetic interactions with flowering time and floral organ identity genes suggest that this gene may be involved in modulating the competence to flower. There are two other genes similar to FP…
	BnaA09g42480D	A9	29590705	29594744	Bn-A09-p4997670	0.29	AT2G22540.1	SHORT VEGETATIVE PHASE (SVP).Encodes a nuclear protein that acts as a floral repressor and that functions within the thermosensory pathway. SVP represses FT expression via direct binding to the vCArG III motif in the FT promoter.
	BnaA09g42700D	A9	29713756	29714042	Bn-A09-p4997670	0.17	AT2G22370.1	Encodes a subunit of the mediator complex that affects flowering time and floral organ formation through FLOWERING LOCUS C (FLC) and AGAMOUS (AG).
	BnaA10g18010D	A10	13166872	13168398	Bn-A10-p13051361	0.45	AT5G16320.1	FRIGIDA like 1, family member of FRI-related genes that is required for the winter-annual habit. Genbank accession BK004884
	BnaA10g18060D	A10	13197973	13202171	Bn-A10-p13051361	0.38	AT5G16260.1	Encodes a RNA binding protein ELF9 (EARLY FLOWERING9). Loss of ELF9 function in the Wassilewskija ecotype causes early flowering in short days. ELF9 reduces SOC1 (SUPPRESSOR OF OVEREXPRESSION OF CO1) transcript levels, possibly via nonsense-mediated mRNA decay.
	BnaA10g18420D	A10	13354572	13355649	Bn-A10-p13051361	0.24	AT5G15850.1	CONSTANS-like 1, Homologous to the flowering-time gene CONSTANS.
	BnaA10g18430D	A10	13358777	13360064	Bn-A10-p13051361	0.24	AT5G15840.1	CONSTANS (CO).Encodes a protein showing similarities to zinc finger transcription factors, involved in regulation of flowering under long days. Acts upstream of FT and SOC1.
	BnaA10g22080D	A10	14998617	15003197	Bn-A10-p15106056	0.46	AT5G10140.1	FLOWERING LOCUS C (FLC), MADS-box protein encoded by FLOWERING LOCUS C - transcription factor that functions as a repressor of floral transition and contributes to temperature compensation of the circadian clock. Expression is downregulated during cold treatment. Vernalization, FRI
	BnaC02g38530D	C2	41485609	41488095	Bn-scaff_17109_1-p683400	0.36	AT5G48385.1	FRIGIDA-like protein
	BnaC02g38670D	C2	41615197	41622098	Bn-scaff_17109_1-p683400	0.86	AT5G48560.1	Basic helix-loop-helix (bHLH) DNA-binding superfamily protein is positive regulator of CRY2 mediated flowering
	BnaC05g00110D	C5	37624	38649	Bn-scaff_23107_1-p181951	0.37	AT1G02065.1	Encodes an SBP-box gene, a member of the SPL gene family. Mutants are affected in micro- and megasporogenesis, trichome formation on sepals, and stamen filament elongation.
	BnaC09g41500D	C9	43458115	43459620	Bn-scaff_16362_1-p380982	0.5	AT5G16320.1	FRIGIDA like 1, family member of FRI-related genes that is required for the winter-annual habit. Genbank accession BK004884
	BnaC09g41560D	C9	43493304	43497194	Bn-scaff_16362_1-p380982	0.55	AT5G16260.1	Encodes a RNA binding protein ELF9 (EARLY FLOWERING9). Loss of ELF9 function in the Wassilewskija ecotype causes early flowering in short days. ELF9 reduces SOC1 (SUPPRESSOR OF OVEREXPRESSION OF CO1) transcript levels, possibly via nonsense-mediated mRNA decay.
	BnaC09g41980D	C9	43739067	43740068	Bn-scaff_16362_1-p404058	0.8	AT5G15850.1	CONSTANS-like 1, Homologous to the flowering-time gene CONSTANS.
	BnaC09g41990D	C9	43745679	43747139	Bn-scaff_16362_1-p404058	0.8	AT5G15840.1	CONSTANS (CO).Encodes a protein showing similarities to zinc finger transcription factors, involved in regulation of flowering under long days. Acts upstream of FT and SOC1.
	BnaC09g42060D	C9	43784336	43787341	Bn-scaff_16362_1-p404058	0.8	AT5G15800.1	Encodes a MADS box transcription factor involved flower and ovule development. Functionally redundant with SEP2 and SEP3
	a: The SNPs associated with flowering time were near plausible candidate genes.
	b: The average r2 values were used to assess linkage disequilibrium of the regions between SNPs and plausible candidate genes.
	c: Orthologous genes in Arabidopsis thaliana.
	d: Function annotation of orthologous genes in Arabidopsis thaliana.
