# Supplementary material for: Genome-wide association study reveals the genetic architecture of flowering time in rapeseed (Brassica napus L.)
Source: DNA Res. 2015 Dec 10;23(1):43–52. doi: 10.1093/dnares/dsv035 (PMC4755526; doi:10.1093/dnares/dsv035)
Supplement: Supplementary Data [file supp_dsv035_dsv035supp_table5.xls]

## Sheet: Sheet1
	Supplementary Table S5. The summary of SNPs significantly associated with flowering time in environment sensitivity and temperature. sensitivity
	Traits	SNPs	Chromosome	Site	−Log10P	R2(%) c	Environment
	FT-CV a	Bn-scaff_16362_1-p404058	C9	43721308	7.25	6.81	E1-E8
		Bn-scaff_16362_1-p385614	C9	43727934	7.21	6.77	E1-E8
		Bn-A02-p3539297	A2	974215	7.15	6.65	E1-E8
		Bn-A02-p11187572	A2	7978120	7.1	7.22	E1-E8
		Bn-scaff_20103_1-p82288	C3	25300789	6.83	7.23	E1-E8
		Bn-scaff_16362_1-p380982	C9	43732634	6.76	6.39	E1-E8
	FT-2013/2014b	Bn-Scaffold000444-p344	A1	10249485	7.32	7.04	Wuhan
		Bn-A02-p3539297	A2	974215	6.84	6.36	Wuhan
		Bn-A02-p11187572	A2	7978120	8.96	8.97	Wuhan
		Bn-A03-p8279849	A3	7589895	5.96	6.3	Nanjing
		Bn-A05-p4055839	A5	3911897	6.74	6.59	Wuhan
		Bn-A05-p12489885	A5	12486390	5.69	6.28	Wuhan
		Bn-A06-p15006796	A6	16477277	6.7	8.1	Wuhan
		Bn-A07-p13125509	A7	15206444	5.81	5.29	Wuhan
		Bn-A08-p16644519	A8	14101479	6.63	7.17	Wuhan
		Bn-A08-p20485374	A8	17966648	7.24	6.6	Wuhan
		Bn-A10-p13051361	A10	13087115	6.95	6.5	Wuhan
		Bn-scaff_20103_1-p82288	C3	25300789	8.43	8.16	Wuhan
		Bn-scaff_23821_1-p21725	C6	29991063	6.31	6.11	Nanjing
		Bn-scaff_16362_1-p490371	C9	43647267	6.34	5.86	Nanjing
		Bn-scaff_16362_1-p408802	C9	43720471	6.58	6.09	Nanjing
		Bn-scaff_16362_1-p404417	C9	43720998	8.09	7.48	Wuhan
		Bn-scaff_16362_1-p404162	C9	43721202	6.33-7.37	5.84-6.83	Nanjing, Wuhan
		Bn-scaff_16362_1-p404058	C9	43721308	9.79	9.15	Wuhan
		Bn-scaff_16362_1-p403190	C9	43722226	6.22	5.73	Nanjing
		Bn-scaff_16362_1-p403133	C9	43722232	7.16	6.59	Nanjing
		Bn-scaff_16362_1-p403079	C9	43722336	6.06	5.66	Nanjing
		Bn-scaff_16362_1-p385614	C9	43727934	9.88	9.23	Wuhan
		Bn-scaff_16362_1-p381462	C9	43732150	5.87	5.61	Nanjing
		Bn-scaff_16362_1-p380982	C9	43732634	6.59-9.27	6.17-8.68	Nanjing, Wuhan
	a: FT-CV is the trait of environment sensitivity, which is the coefficient of variation of flowering time across eight environments
	b: FT-2013/2014 is the trait of temperature sensitivity, which is the ratio of 2013 flowering times to 2014 flowering times in same location
	c:R2 is the percentage of phenotypic variance explained by SNP
