# Supplementary material for: Genome-wide association study reveals the genetic architecture of flowering time in rapeseed (Brassica napus L.)
Source: DNA Res. 2015 Dec 10;23(1):43–52. doi: 10.1093/dnares/dsv035 (PMC4755526; doi:10.1093/dnares/dsv035)
Supplement: Supplementary Data [file supp_dsv035_dsv035supp_table6.xls]

## Sheet: Sheet1
	Supplementary Table S6. The summary of significant SNPs that were consistent with QTLs identified in previous studies
	SNPs	Chromosome	Site	QTLs a	Status b	References c
	Bn-A03-p20318892	A3	19186356	qFT3-8	In	9
	Bn-A03-p20358050	A3	19224858
	Bn-A05-p22804927	A5	20878805	qFT5-1	In
	Bn-A02-p6845953	A2	3887807	qFT2-4	In
	Bn-A10-p14914898	A10	14852827	qFT10-4	In
	Bn-A10-p15022346	A10	14967647
	Bn-A03-p9247798	A3	8529640	qFT3-4	Near
	Bn-A10-p13051361	A10	13087115	qFT10-3	Near
	Bn-scaff_16362_1-p404058	C9	43721308	qFT19-3	Near
	Bn-scaff_16362_1-p385614	C9	43727934
	Bn-scaff_16362_1-p380982	C9	43732634
	Bn-A02-p6917044	A2	3967172	qFT10-2	In	10
	Bn-A04-p17212731	A4	17888394	qFT11-3	Near
	Bn-A04-p17490425	A4	18132634
	Bn-A07-p15698133	A7	17602434	DTF2	In	12
	Bn-A04-p313410	A4	257233	Qdtf(m/fu).wwai-A4	In	58
	Bn-scaff_20675_1-p32364	C1	9754972	Qdtf(fu).wwai-C1	In
	Bn-scaff_15743_1-p392984	C6	27572975	qFT.C6-2	In	59
	Bn-A10-p15106056	A10	15049331	DFLQTL2	In	60
	a: QTLs identified in previous studies based on linkage analysis.
	b: SNPs in or near the confidence intervals of QTLs.
	c: References that reported the consistent QTLs.
