# Supplementary material for: Genome-wide association study reveals the genetic architecture of flowering time in rapeseed (Brassica napus L.)
Source: DNA Res. 2015 Dec 10;23(1):43–52. doi: 10.1093/dnares/dsv035 (PMC4755526; doi:10.1093/dnares/dsv035)
Supplement: Supplementary Data [file supp_dsv035_dsv035supp_table7.xls]

## Sheet: Sheet2
	Supplementary Table S7. Summary of allele frequencies of SNPs associated with flowering time in different groups
	Marker a	Chromosome	Site	Allele	Allele frequency
					Semi-winter OSR	Spring OSR	Winter OSR
	Bn-A10-p13051361	A10	13087115	C	0.87	0.72	0.83
		A10	13087115	A	0.13	0.28	0.18
	Bn-A10-p14914898*#	A10	14852827	G	0.95	0.98	0.66
	Bn-A10-p14914898*#	A10	14852827	T	0.05	0.02	0.34
	Bn-A10-p15022346*#	A10	14967647	G	0.91	0.89	0.57
	Bn-A10-p15022346*#	A10	14967647	A	0.09	0.11	0.43
	Bn-A10-p15106056#∆	A10	15049331	G	0.74	0.2	0.31
	Bn-A10-p15106056#∆	A10	15049331	A	0.26	0.8	0.69
	Bn-A02-p3539297∆	A2	974215	A	0.89	0.7	0.86
	Bn-A02-p3539297∆	A2	974215	G	0.11	0.3	0.14
	Bn-A02-p3542024∆	A2	976931	T	0.11	0.27	0.09
	Bn-A02-p3542024∆	A2	976931	C	0.89	0.73	0.91
	Bn-A02-p6845953*#	A2	3887807	G	0.88	0.93	0.63
	Bn-A02-p6845953*#	A2	3887807	A	0.13	0.07	0.37
	Bn-A02-p6917044*∆	A2	3967172	G	0.34	0.6	0.24
	Bn-A02-p6917044*∆	A2	3967172	A	0.67	0.4	0.76
	Bn-A02-p10129605*#	A2	6976101	T	0.97	0.93	0.71
	Bn-A02-p10129605*#	A2	6976101	C	0.03	0.07	0.29
	Bn-A02-p16528486	A2	12748561	C	0.94	0.86	0.92
	Bn-A02-p16528486	A2	12748561	A	0.06	0.14	0.08
	Bn-A03-p9247798∆	A3	8529640	C	0.87	0.69	0.72
	Bn-A03-p9247798∆	A3	8529640	T	0.13	0.31	0.28
	Bn-A03-p20318892∆	A3	19186356	C	0.94	0.74	0.83
	Bn-A03-p20318892∆	A3	19186356	T	0.06	0.26	0.17
	Bn-A03-p20358050∆	A3	19224858	T	0.91	0.63	0.76
	Bn-A03-p20358050∆	A3	19224858	C	0.09	0.37	0.24
	Bn-A04-p313410*∆	A4	257233	C	0.92	0.5	0.79
	Bn-A04-p313410*∆	A4	257233	T	0.08	0.5	0.21
	Bn-A04-p2456200∆	A4	2140387	T	0.65	0.25	0.45
	Bn-A04-p2456200∆	A4	2140387	G	0.35	0.75	0.55
	Bn-A04-p7666812	A4	8998572	T	0.96	0.86	0.86
	Bn-A04-p7666812	A4	8998572	G	0.04	0.14	0.14
	Bn-A04-p17212731#∆	A4	17888394	G	0.95	0.72	0.76
	Bn-A04-p17212731#∆	A4	17888394	A	0.05	0.28	0.24
	Bn-A04-p17490425#∆	A4	18132634	G	0.87	0.55	0.62
	Bn-A04-p17490425#∆	A4	18132634	T	0.13	0.45	0.38
	Bn-A05-p22804927	A5	20878805	C	0.1	0.12	0.03
	Bn-A05-p22804927	A5	20878805	T	0.9	0.88	0.97
	Bn-A07-p15698133	A7	17602434	T	0.27	0.43	0.24
	Bn-A07-p15698133	A7	17602434	G	0.73	0.57	0.76
	Bn-A09-p1761036#	A9	2176096	T	0.9	0.82	0.62
	Bn-A09-p1761036#	A9	2176096	C	0.1	0.18	0.38
	Bn-A09-p4997670	A9	29577613	T	0.75	0.85	0.74
	Bn-A09-p4997670	A9	29577613	C	0.25	0.15	0.26
	Bn-scaff_20675_1-p32364*∆	C1	9754972	A	0.94	0.46	0.85
	Bn-scaff_20675_1-p32364*∆	C1	9754972	C	0.06	0.54	0.15
	Bn-scaff_17515_1-p685449#∆	C1	34087382	T	0.92	0.7	0.78
	Bn-scaff_17515_1-p685449#∆	C1	34087382	C	0.08	0.3	0.22
	Bn-scaff_18507_1-p889927	C2	26548393	G	0.92	0.84	0.9
	Bn-scaff_18507_1-p889927	C2	26548393	A	0.08	0.16	0.1
	Bn-scaff_17109_1-p683400*∆	C2	41638730	C	0.97	0.66	0.95
	Bn-scaff_17109_1-p683400*∆	C2	41638730	T	0.03	0.34	0.05
	Bn-scaff_20103_1-p82288#∆	C3	25300789	G	0.94	0.77	0.74
	Bn-scaff_20103_1-p82288#∆	C3	25300789	T	0.06	0.23	0.26
	Bn-scaff_17119_1-p235432	C3	57106138	T	0.83	0.8	0.7
	Bn-scaff_17119_1-p235432	C3	57106138	C	0.17	0.2	0.3
	Bn-scaff_17119_1-p235536	C3	57106242	A	0.92	0.91	0.85
	Bn-scaff_17119_1-p235536	C3	57106242	G	0.08	0.09	0.15
	Bn-scaff_23098_1-p232984#	C3	58743694	T	0.79	0.65	0.5
	Bn-scaff_23098_1-p232984#	C3	58743694	C	0.21	0.35	0.5
	Bn-scaff_16534_1-p719214	C4	3307887	C	0.16	0.28	0.11
	Bn-scaff_16534_1-p719214	C4	3307887	A	0.84	0.72	0.89
	Bn-scaff_23107_1-p158176#	C5	167988	A	0.91	0.84	0.76
	Bn-scaff_23107_1-p158176#	C5	167988	G	0.09	0.16	0.24
	Bn-scaff_23107_1-p181951#	C5	201155	T	0.92	0.94	0.78
	Bn-scaff_23107_1-p181951#	C5	201155	C	0.08	0.06	0.22
	Bn-scaff_20901_1-p369010	C5	3670150	C	0.32	0.42	0.25
	Bn-scaff_20901_1-p369010	C5	3670150	T	0.68	0.58	0.75
	Bn-scaff_20901_1-p335873	C5	3698179	G	0.74	0.59	0.73
	Bn-scaff_20901_1-p335873	C5	3698179	A	0.26	0.41	0.27
	Bn-scaff_15856_1-p80690	C5	42866085	A	0.11	0.24	0.08
	Bn-scaff_15856_1-p80690	C5	42866085	G	0.89	0.76	0.93
	Bn-scaff_15743_1-p392984#	C6	27572975	G	0.94	0.91	0.74
	Bn-scaff_15743_1-p392984#	C6	27572975	A	0.06	0.09	0.26
	Bn-scaff_22835_1-p631232∆	C9	11104553	G	0.62	0.36	0.53
	Bn-scaff_22835_1-p631232∆	C9	11104553	T	0.38	0.64	0.47
	Bn-scaff_16362_1-p404058*∆	C9	43721308	T	0.95	0.51	0.88
	Bn-scaff_16362_1-p404058*∆	C9	43721308	C	0.05	0.49	0.13
	Bn-scaff_16362_1-p385614*∆	C9	43727934	A	0.95	0.52	0.89
	Bn-scaff_16362_1-p385614*∆	C9	43727934	G	0.05	0.48	0.11
	Bn-scaff_16362_1-p380982*∆	C9	43732634	C	0.95	0.51	0.89
	Bn-scaff_16362_1-p380982*∆	C9	43732634	T	0.05	0.49	0.11
	a: Markers followed by * indicate allele frequencies showed significant difference between spring OSR group and winter OSR group at 0.000 level by chi-square test; markers followed by ∆ indicate allele frequencies showed significant difference between spring OSR group and semi-winter OSR group at 0.000 levelby chi-square test; markers followed by # indicate allele frequencies showed significant d…
